# Supplementary material for: PLATINUM SENSITIVE 2 LIKE impacts growth, root morphology, seed set, and stress responses
Source: PLoS One. 2017 Jul 5;12(7):e0180478. doi: 10.1371/journal.pone.0180478 (PMC5498030; doi:10.1371/journal.pone.0180478)
Supplement: S1 Table — (XLSX) [file pone.0180478.s009.xlsx]

## Sheet: psy2l_Ros_vs_WT 2 up Foldchang
ATG	Gene	Refseq_id	Alternative_refseq_ids	Locus	FPKM_WT_Rosette	FPKM_psy2l_Rosette	Log2(fold_change)	Fold change	Fold change inversed	p_value	One line description
AT5G19470	NUDT24	NM_001203411	NM_121952	chr5:6566298-6568828	0.0456423	21.8333	8.90194299446895	478.356699815742	0.00209049021448887	0.01295	Nudix hydrolase 24, chloroplastic [Source:UniProtKB/Swiss-Prot;Acc:P0C026]
AT4G08570	N/A	NM_116926	none	chr4:5454579-5456180	0.0523034	24.3491	8.86274800015966	465.53570131196	0.00214806296741974	0.00915	N/A
AT1G05680	UGT74E2	NM_100448	none	chr1:1703085-1704696	0.0909443	10.3631	6.83225669882235	113.949967177712	0.00877578137815905	0.00005	UDP-glycosyltransferase 74E2 [Source:UniProtKB/Swiss-Prot;Acc:Q9SYK9]
AT1G69880	TRX8	NM_105656	none	chr1:26321440-26323037	0.0774717	8.51196	6.77967816322163	109.871862886706	0.00910151128529739	0.01655	Thioredoxin H8 [Source:UniProtKB/Swiss-Prot;Acc:Q9CAS1]
AT3G24750	N/A	NM_113387	none	chr3:9035970-9037765	0.0442097	4.03257	6.5111928221957	91.2145977014094	0.0109631574901366	0.01285	N/A
AT4G33020	ZIP9	NM_119456	none	chr4:15932417-15934754	0.0389826	3.29868	6.4029147043788	84.6192916839821	0.0118176361453672	0.0083	Zinc transporter 9 [Source:UniProtKB/Swiss-Prot;Acc:O82643]
	-	unknown	none	chr1:13126800-13128065	0.138479	11.5698	6.38455290375144	83.5491301930256	0.0119690055143563	0.00005
AT5G13170	SWEET15	NM_121320	none	chr5:4181056-4183308	0.269215	21.8258	6.34113192933313	81.072005646045	0.0123347139623748	0.00005	Bidirectional sugar transporter SWEET15 [Source:UniProtKB/Swiss-Prot;Acc:Q9FY94]
AT5G54060	A3G2XYLT	NM_124785	none	chr5:21936747-21938375	0.355391	26.776	6.23538949920975	75.3423693903334	0.0132727442485808	0.00005	Anthocyanidin 3-O-glucoside 2'''-O-xylosyltransferase [Source:UniProtKB/Swiss-Prot;Acc:Q9LVW3]
	-	unknown	none	chr1:28515103-28515919	0.297146	17.2449	5.85885399228493	58.0351073209803	0.0172309494401243	0.00005
AT5G42800	DFRA	NM_123645	none	chr5:17164045-17166014	3.59065	194.99	5.76301129489357	54.3049308621002	0.0184145340786707	0.00005	Dihydroflavonol-4-reductase [Source:UniProtKB/Swiss-Prot;Acc:P51102]
AT1G70850	MLP34	NM_001036188	NM_105753,NM_180645	chr1:26715189-26716768	0.0787831	4.27263	5.7610943920942	54.2328240447507	0.0184390176542317	0.0009	MLP-like protein 34 [Source:UniProtKB/Swiss-Prot;Acc:Q9SSK7]
AT2G04050	DTX3	NM_126444	none	chr2:1337164-1339444	0.283486	13.7873	5.60391865865089	48.6348532202648	0.020561386203245	0.00005	Protein DETOXIFICATION 3 [Source:UniProtKB/Swiss-Prot;Acc:Q9SIA4]
AT3G60950	N/A	NM_115959	none	chr3:22525917-22526155	1	42.1238	5.39656368305229	42.1238	0.0237395486637008	0.00005	C2 calcium/lipid-binding endonuclease/exonuclease/phosphatase(AT3G60950
AT1G56650	ATMYB75	NM_104541	none	chr1:21233521-21235153	1.36139	55.9903	5.36202458735919	41.1273037116476	0.0243147473758848	0.00005	production of anthocyanin pigment 1(PAP1)
AT4G17470	N/A	NM_001203823	NM_001203824,NM_117850	chr4:9741903-9744865	0.279752	11.4185	5.35108088684493	40.8165089078899	0.0244998905285283	0.00005	alpha/beta-Hydrolases superfamily protein(AT4G17470)
N/A	anac044	NM_111026	none	chr3:229090-231567	0.234179	9.55118	5.34999536875212	40.7858091459952	0.0245183317663367	0.00005	N/A
AT1G52690	N/A	NM_104147	NM_202280	chr1:19619745-19620766	0.37777	14.8838	5.30009096241237	39.3991052756968	0.0253812870369126	0.00005	N/A
AT2G18193	N/A	NM_179641	none	chr2:7917441-7919341	0.811764	31.3122	5.26952070477856	38.5730335417683	0.0259248471841647	0.00005	AAA-ATPase At2g18193 [Source:UniProtKB/Swiss-Prot;Acc:Q8GW96]
AT4G09820	TT8	NM_117050	none	chr4:6181896-6186514	0.270081	9.42482	5.12500100932894	34.896271859183	0.0286563563017649	0.00005	Transcription factor TT8 [Source:UniProtKB/Swiss-Prot;Acc:Q9FT81]
AT3G56275	N/A	unknown	none	chr3:20872776-20873929	2.01778	64.6722	5.00230489834202	32.0511651418886	0.0312001138046951	0.00005	N/A
AT4G22880	LDOX	NM_001036623	NM_118417	chr4:12004724-12006202	3.66063	115.092	4.97455178566894	31.440489751764	0.0318061203211344	0.00005	Leucoanthocyanidin dioxygenase [Source:UniProtKB/Swiss-Prot;Acc:Q96323]
AT3G54990	SMZ	NM_001084821	NM_115356	chr3:20370112-20376676	0.298041	8.9995	4.91626213574507	30.195510013723	0.0331175065281404	0.00005	AP2-like ethylene-responsive transcription factor SMZ [Source:UniProtKB/Swiss-Prot;Acc:Q6PV68]
AT3G21330	BHLH87	NM_113028	none	chr3:7507263-7509088	0.0342193	1.0093	4.88240100050594	29.4950510384491	0.033903992866343	0.0109	Transcription factor bHLH87 [Source:UniProtKB/Swiss-Prot;Acc:Q8S3D2]
AT5G03090	N/A	NM_120387	none	chr5:725475-726523	0.0658537	1.87814	4.83389629711293	28.5198857467386	0.0350632540705166	0.0071	N/A
AT3G44790	N/A	NM_114348	none	chr3:16329010-16330524	0.045179	1.26001	4.80163903519867	27.8892848447287	0.0358560646344077	0.01685	MATH domain and coiled-coil domain-containing protein At3g44790 [Source:UniProtKB/Swiss-Prot;Acc:F4J4A0]
AT3G02480	N/A	NM_111115	none	chr3:512318-513037	0.866757	24.027	4.7928851324606	27.7205722018974	0.0360742914221501	0.00005	N/A
AT5G05340	PER52	NM_120616	none	chr5:1578956-1580871	0.294728	7.85551	4.73624890982238	26.6534228169702	0.0375186334178176	0.00005	Peroxidase 52 [Source:UniProtKB/Swiss-Prot;Acc:Q9FLC0]
AT5G07990	CYP75B1	NM_120881	none	chr5:2560096-2563104	0.965373	25.6263	4.73039490553645	26.5454907067009	0.0376711815595697	0.00005	Flavonoid 3'-monooxygenase [Source:UniProtKB/Swiss-Prot;Acc:Q9SD85]
AT3G03341	N/A	NM_001125087	none	chr3:790166-790681	1.50569	39.7617	4.72288276477363	26.4076270679888	0.0378678477026888	0.00005	N/A
AT2G37870	N/A	NM_129343	none	chr2:15859197-15859973	1.21502	31.732	4.7068864872851	26.116442527695	0.0382900542039582	0.00005	N/A
AT5G24770	VSP2	NM_001036860	NM_122386	chr5:8500474-8501906	5.65388	144.063	4.67131477928137	25.4803780766482	0.0392458854806578	0.00005	Vegetative storage protein 2 [Source:UniProtKB/Swiss-Prot;Acc:O82122]
AT4G28790	BHLH23	NM_119023	NM_202905	chr4:14218249-14220301	0.100624	2.54306	4.65951914990646	25.272897121959	0.0395680794004074	0.00005	Transcription factor bHLH23 [Source:UniProtKB/Swiss-Prot;Acc:Q9SVU6]
AT3G58550	N/A	NM_115717	none	chr3:21649388-21650272	0.184995	4.63914	4.6482992009365	25.0771101921674	0.0398770030652233	0.00045	N/A
AT4G22960	N/A	NM_118425	none	chr4:12030015-12033300	0.221372	5.4641	4.62543922599275	24.6828867246083	0.0405138998188174	0.00005	N/A
AT2G33175	N/A	NM_001161077	none	chr2:14062684-14063623	0.886086	21.8492	4.62398991890102	24.6581031638013	0.0405546198487816	0.00005	N/A
AT2G11300	N/A	unknown	none	chr2:4493572-4494119	0.0679313	1.64649	4.5991734762105	24.2375753150609	0.041258252403598	0.0039	N/A
AT4G12735	N/A	NM_202810	none	chr4:7493716-7494243	0.474843	11.4805	4.59559107962584	24.177464972633	0.0413608292321763	0.00005	N/A
AT3G29590	5MAT	NM_113880	none	chr3:11398575-11400302	0.880017	20.395	4.53454030317932	23.1756886514692	0.0431486638882079	0.00005	Malonyl-CoA:anthocyanidin 5-O-glucoside-6''-O-malonyltransferase [Source:UniProtKB/Swiss-Prot;Acc:Q9LJB4]
AT3G13130	N/A	NM_112152	none	chr3:4222910-4223756	0.187047	4.30296	4.52385669699906	23.0046993536384	0.0434693792180266	0.00005	N/A
AT1G76790	IGMT5	NM_106329	none	chr1:28816205-28823689	0.575841	13.2392	4.52300162463243	22.9910687151488	0.0434951507643966	0.00005	Indole glucosinolate O-methyltransferase 5 [Source:UniProtKB/Swiss-Prot;Acc:Q9SRD4]
AT4G12490	N/A	NM_117319	none	chr4:7409549-7410426	1.55264	34.4623	4.47222372386472	22.1959372423743	0.0450532901170265	0.00005	pEARLI1-like lipid transfer protein 2 [Source:UniProtKB/Swiss-Prot;Acc:Q9SU34]
AT1G69480	PHO1-H10	NM_105615	none	chr1:26113974-26117909	1.44929	31.9076	4.46048188797614	22.0160216381814	0.0454214669859219	0.00005	Phosphate transporter PHO1 homolog 10 [Source:UniProtKB/Swiss-Prot;Acc:Q6R8G0]
AT5G12030	HSP17.7	NM_121241	none	chr5:3884061-3884735	0.18273	3.98872	4.44814043736528	21.828490122038	0.0458116889628753	0.00015	17.7 kDa class II heat shock protein [Source:UniProtKB/Swiss-Prot;Acc:O81822]
AT2G18050	HIS1-3	NM_127361	NM_179639	chr2:7845855-7847020	25.5465	524.747	4.36042446031424	20.540856868847	0.0486834607915815	0.00005	histone H1-3(HIS1-3)
AT5G14490	N/A	NM_121453	none	chr5:4670332-4672914	0.0523139	1.06782	4.35133033855196	20.4117834839307	0.0489913093967148	0.0012	N/A
AT5G63450	CYP94B1	NM_125740	none	chr5:25408851-25410656	0.23489	4.70945	4.3255013826853	20.0495976840223	0.0498763125205703	0.00005	Cytochrome P450 94B1 [Source:UniProtKB/Swiss-Prot;Acc:Q9FMV7]
AT5G35375	N/A	NM_001085168	none	chr5:13592252-13593108	0.0951759	1.89492	4.31539682432458	19.9096620047722	0.0502268697359255	0.00315	N/A
AT5G58610	N/A	NM_125248	none	chr5:23688679-23689044	0.0403683	0.797882	4.30488066175387	19.7650631807631	0.0505943234713905	0.0101	N/A
AT5G59320	LTP3	NM_125323	none	chr5:23928968-23929794	7.10559	137.667	4.27608451784959	19.3744643301964	0.0516143302316459	0.00005	Non-specific lipid-transfer protein 3 [Source:UniProtKB/Swiss-Prot;Acc:Q9LLR7]
AT1G10586	N/A	NM_001123786	NM_001123787	chr1:3496964-3497091	1	19.0295	4.25016575019362	19.0295	0.0525499881762527	0.00005	N/A
AT3G15720	N/A	NM_001084693	NM_112442	chr3:5325160-5327633	0.94089	17.7456	4.23729147775455	18.8604406466218	0.0530210305653232	0.00005	Probable polygalacturonase At3g15720 [Source:UniProtKB/Swiss-Prot;Acc:Q9LW07]
AT5G24380	YSL2	NM_122346	none	chr5:8323841-8329452	2.75758	51.0667	4.21090818765371	18.5186649163397	0.0539995731073283	0.00005	Metal-nicotianamine transporter YSL2 [Source:UniProtKB/Swiss-Prot;Acc:Q6R3K9]
AT3G48700	CXE13	NM_114729	none	chr3:18038620-18039879	0.596458	10.9645	4.20027566078448	18.3826857884377	0.0543990150029641	0.00005	Probable carboxylesterase 13 [Source:UniProtKB/Swiss-Prot;Acc:Q9SMM9]
AT1G43160	RAP2-6	NM_103468	none	chr1:16263825-16264812	0.263757	4.83115	4.19508535903309	18.3166702684668	0.0545950757066123	0.00005	Ethylene-responsive transcription factor RAP2-6 [Source:UniProtKB/Swiss-Prot;Acc:Q7G1L2]
AT5G59220	N/A	NM_125312	none	chr5:23894306-23896799	6.66669	121.767	4.1910087485012	18.2649860725487	0.0547495626893986	0.00005	Probable protein phosphatase 2C 78 [Source:UniProtKB/Swiss-Prot;Acc:Q9FIF5]
AT5G24140	N/A	NM_122319	none	chr5:8164390-8167732	0.0414404	0.755444	4.18821498070408	18.2296502929508	0.0548556875162156	0.00225	N/A
AT3G46700	UGT76E3	NM_114537	none	chr3:17200251-17201883	0.0777937	1.3937	4.16312291244199	17.9153324755089	0.0558181100667288	0.00025	UDP-glycosyltransferase 76E3 [Source:UniProtKB/Swiss-Prot;Acc:Q494Q1]
AT3G62990	N/A	NM_116164	none	chr3:23282811-23283530	0.080251	1.42159	4.1468422581976	17.7142963950605	0.0564515788659177	0.01685	N/A
N/A	N/A	unknown	none	chr4:4796701-4797797	0.283158	5.00762	4.14444589278941	17.6848967714138	0.0565454247726465	0.00005	N/A
AT1G13370	N/A	NM_101207	none	chr1:4587820-4588649	0.300477	5.30532	4.14211330329213	17.6563264409589	0.0566369229377304	0.00005	Histone H3-like 1 [Source:UniProtKB/Swiss-Prot;Acc:Q9FX60]
AT5G51440	HSP23.5	NM_124523	none	chr5:20891132-20892305	0.747932	13.0915	4.12957948781744	17.5035965836466	0.0571311156093649	0.00005	23.5 kDa heat shock protein, mitochondrial [Source:UniProtKB/Swiss-Prot;Acc:Q9FGM9]
AT2G44745	WRKY12	NM_130039	none	chr2:18446382-18446902	0.950102	16.2725	4.09820969898443	17.1271084578287	0.0583869718850822	0.00005	Probable WRKY transcription factor 12 [Source:UniProtKB/Swiss-Prot;Acc:Q93WY4]
AT5G43890	YUC5	NM_123756	none	chr5:17648761-17650068	0.0470436	0.800364	4.08858590555491	17.0132387827462	0.058777756120965	0.00625	Probable indole-3-pyruvate monooxygenase YUCCA5 [Source:UniProtKB/Swiss-Prot;Acc:Q9LKC0]
AT1G53470	MSL4	NM_104225	none	chr1:19958408-19961793	0.160375	2.6658	4.05504737675412	16.6222915042868	0.0601601770575437	0.00005	Mechanosensitive ion channel protein 4 [Source:UniProtKB/Swiss-Prot;Acc:Q9LPG3]
AT2G16367	N/A	unknown	none	chr2:7079611-7080164	9.6536	159.449	4.04588418989916	16.5170506339604	0.0605434966666458	0.00005	N/A
N/A	N/A	unknown	none	chr4:13716439-13717635	0.291912	4.77395	4.03157803253943	16.3540724601935	0.0611468490453398	0.00005	N/A
AT1G03710	N/A	NM_001123751	NM_100250	chr1:923441-924718	0.245396	3.98592	4.02172911653201	16.2428075437252	0.0615657113037893	0.00005	N/A
AT5G60250	N/A	NM_125418	none	chr5:24252129-24255993	0.717148	11.6388	4.02052762591739	16.2292860051203	0.0616170051895384	0.00005	N/A
AT5G24090	CHIB1	NM_122314	none	chr5:8143613-8145105	0.114704	1.77711	3.95354537689481	15.4930080903892	0.0645452448075809	0.00055	Acidic endochitinase [Source:UniProtKB/Swiss-Prot;Acc:P19172]
AT5G02580	N/A	NM_120336	NM_202993	chr5:579855-580671	0.144431	2.20658	3.93335971951342	15.2777450824269	0.0654546855314559	0.00415	N/A
AT3G41762	N/A	NM_001203076	none	chr3:14196397-14196634	4.01606	60.9519	3.92381846496168	15.1770391876615	0.0658890042804244	0.00005	N/A
AT3G48510	N/A	NM_114709	none	chr3:17967284-17968529	0.49649	7.4919	3.9154950777066	15.0897299039256	0.0662702385242729	0.00005	N/A
AT5G43840	HSFA6A	NM_123751	none	chr5:17625288-17626469	0.535398	7.97237	3.8963250127672	14.8905487132937	0.0671566924264679	0.00005	Heat stress transcription factor A-6a [Source:UniProtKB/Swiss-Prot;Acc:Q1PDN3]
AT1G62420	N/A	NM_104922	none	chr1:23102742-23104610	0.312284	4.612	3.88446195370262	14.7686080618924	0.0677111882046834	0.00005	N/A
AT1G52040	MBP1	NM_104085	none	chr1:19350350-19352805	10.4058	149.64	3.84603608186636	14.3804416767572	0.0695388933440256	0.00005	Myrosinase-binding protein 1 [Source:UniProtKB/Swiss-Prot;Acc:Q9SAV0]
AT2G47770	TSPO	NM_130344	none	chr2:19568611-19569495	2.1289	30.23	3.82780088962989	14.1998215040631	0.0704234204432683	0.00005	Translocator protein homolog [Source:UniProtKB/Swiss-Prot;Acc:O82245]
AT2G30630	N/A	NM_128615	NM_201838	chr2:13046761-13048465	0.0549109	0.779228	3.82688105608086	14.1907708669863	0.0704683353267593	0.0031	N/A
AT3G45093	N/A	NM_001035733	none	chr3:16497676-16499073	0.698642	9.77619	3.8066470437589	13.9931323911245	0.0714636274458659	0.00005	Defensin-like protein 255 [Source:UniProtKB/Swiss-Prot;Acc:Q2V3Q8]
AT2G47520	ERF071	NM_130320	none	chr2:19502706-19503552	0.128564	1.79745	3.8053930131315	13.9809744563019	0.0715257726223261	0.00205	Ethylene-responsive transcription factor ERF071 [Source:UniProtKB/Swiss-Prot;Acc:O22259]
AT5G09570	N/A	NM_120994	none	chr5:2970661-2972169	0.136299	1.84118	3.7557837938281	13.5083896433576	0.0740280689557784	0.00255	N/A
AT4G19030	NIP1-1	NM_118021	none	chr4:10421537-10423382	0.0870923	1.17079	3.74879334529833	13.4430942804358	0.0743876356989725	0.0019	Aquaporin NIP1-1 [Source:UniProtKB/Swiss-Prot;Acc:Q8VZW1]
AT4G33905	N/A	NM_119549	none	chr4:16253769-16255677	0.576531	7.62644	3.72553967973734	13.2281525191187	0.0755963463949104	0.00005	N/A
AT1G62540	FMOGS-OX2	NM_104933	none	chr1:23151472-23155753	4.37114	57.4898	3.71722452081483	13.1521296503887	0.0760333137356539	0.00005	Flavin-containing monooxygenase FMO GS-OX2 [Source:UniProtKB/Swiss-Prot;Acc:Q94K43]
AT2G39030	NATA1	NM_129460	none	chr2:16298208-16299162	1.24566	16.1944	3.70051277054719	13.0006582855675	0.0769191819394359	0.00005	L-ornithine N5-acetyltransferase NATA1 [Source:UniProtKB/Swiss-Prot;Acc:Q9ZV05]
AT4G36600	N/A	NM_119823	none	chr4:17263639-17265071	0.0699866	0.90106	3.6864725480793	12.8747503093449	0.0776714092291301	0.0041	N/A
AT5G61890	ERF114	NM_125582	none	chr5:24852527-24853934	0.109306	1.3686	3.64625635210096	12.5208131301118	0.0798670173900336	0.0007	Ethylene-responsive transcription factor ERF114 [Source:UniProtKB/Swiss-Prot;Acc:Q9FH54]
AT5G59390	N/A	NM_125330	none	chr5:23956183-23957260	0.0801678	1.0016	3.64313977345181	12.493794266526	0.0800397364217252	0.0043	N/A
AT2G15555	N/A	unknown	none	chr2:6785870-6786969	0.0559908	0.692939	3.6294666576741	12.3759439050701	0.0808019176291131	0.0079	N/A
AT2G17490	N/A	unknown	none	chr2:7601325-7601548	0.0542479	0.662681	3.61067536057417	12.2157908416731	0.081861257528132	0.0027	N/A
AT3G08860	N/A	NM_111720	none	chr3:2696244-2699244	3.24367	38.8308	3.58150247302154	11.9712547823916	0.0835334322239047	0.00005	Alanine--glyoxylate aminotransferase 2 homolog 3, mitochondrial [Source:UniProtKB/Swiss-Prot;Acc:Q9SR86]
	-	unknown	none	chr1:13281917-13282049	1	11.9671	3.58100167970747	9671-11-01	0.0835624336723183	0.00015
AT5G52300	LTI65	NM_001036984	NM_124609	chr5:21237091-21239530	1.12628	13.4484	3.57779710104988	11.94054764357	0.0837482525802326	0.00005	Low-temperature-induced 65 kDa protein [Source:UniProtKB/Swiss-Prot;Acc:Q04980]
AT1G09155	PP2B15	NM_100785	none	chr1:2949608-2950991	0.112581	1.31982	3.55130591180985	11.7232925626882	0.0853002682183934	0.00045	F-box protein PP2-B15 [Source:UniProtKB/Swiss-Prot;Acc:O80494]
AT5G63560	N/A	NM_125751	none	chr5:25449493-25451387	0.169681	1.98015	3.54471278772927	11.6698392866614	0.0856909830063379	0.00005	N/A
AT2G22510	N/A	NM_127817	none	chr2:9569024-9569762	0.607831	7.0855	3.54312750212632	11.6570230870094	0.0857851951167878	0.00005	N/A
AT4G10070	N/A	NM_117075	none	chr4:6297632-6298169	0.582443	6.7216	3.52861591655715	11.540356738771	0.086652433944299	0.00005	N/A
AT1G54020	N/A	NM_001084250	NM_104279,NM_179474	chr1:20161592-20163743	0.919094	10.5451	3.5202165459964	11.4733639867086	0.0871583958426188	0.00005	GDSL esterase/lipase At1g54020 [Source:UniProtKB/Swiss-Prot;Acc:Q9C5N8]
AT1G56710	N/A	NM_104548	none	chr1:21257968-21259934	0.349223	4.00128	3.51824110474281	11.4576645868113	0.0872778210972489	0.00005	N/A
AT3G43110	N/A	NM_114179	none	chr3:15091548-15092314	0.101933	1.16435	3.51383169978614	11.4226992240001	0.0875449821788981	0.0052	N/A
AT1G62700	NAC026	NM_104947	none	chr1:23214871-23215890	0.0614762	0.699287	3.50778478895693	11.374922327665	0.087912688209562	0.0085	NAC domain-containing protein 26 [Source:UniProtKB/Swiss-Prot;Acc:F4HYV5]
AT2G46680	ATHB-7	NM_001036473	NM_130233	chr2:19165325-19166991	23.0457	261.53	3.50440695243422	11.3483209449051	0.088118762665851	0.00005	Homeobox-leucine zipper protein ATHB-7 [Source:UniProtKB/Swiss-Prot;Acc:P46897]
AT1G54890	N/A	NM_104362	none	chr1:20463104-20464419	0.0557643	0.626602	3.49013565733085	11.2366155407671	0.0889947686091011	0.0155	N/A
AT4G03540	N/A	NM_116592	none	chr4:1571314-1571467	1	11.198	3.48516918005091	11.198	0.0893016610108948	0.00005	CASP-like protein 1C1 [Source:UniProtKB/Swiss-Prot;Acc:Q9ZT81]
AT1G04220	KCS2	NM_100303	none	chr1:1114336-1122767	5.95189	66.0384	3.47188539798486	11.0953663458162	0.0901277135727092	0.00005	3-ketoacyl-CoA synthase 2 [Source:UniProtKB/Swiss-Prot;Acc:Q5XEP9]
AT3G04530	PPCK2	NM_111324	none	chr3:1221510-1222585	0.107906	1.19301	3.46675914426952	11.0560117138991	0.0904485293501312	0.00075	Phosphoenolpyruvate carboxylase kinase 2 [Source:UniProtKB/Swiss-Prot;Acc:Q93VK0]
AT5G59310	LTP4	NM_125322	none	chr5:23925106-23925854	0.571142	6.27167	3.4569282654528	10.9809294361122	0.0910669725926268	0.00005	Non-specific lipid-transfer protein 4 [Source:UniProtKB/Swiss-Prot;Acc:Q9LLR6]
AT5G06760	N/A	NM_120759	none	chr5:2089499-2090416	3.15903	34.535	3.45050568070958	10.9321532242492	0.0914732879687274	0.00005	N/A
AT5G56880	N/A	NM_125071	none	chr5:23008913-23009646	0.10595	1.14458	3.43336281023664	10.8030202925908	0.0925667056911706	0.01	N/A
AT5G38020	N/A	NM_123161	none	chr5:15165653-15167733	0.116718	1.25366	3.42504716111212	10.7409311331586	0.0931017979356444	0.00005	N/A
	-	unknown	none	chr1:17695652-17695798	1	10.726	3.42304025336151	10.726	0.093231400335633	0.00005
AT2G23910	N/A	NM_127952	none	chr2:10177853-10179877	0.266748	2.85934	3.42213281966874	10.7192556270338	0.0932900599439031	0.00005	N/A
AT2G30210	LAC3	NM_128574	none	chr2:12887516-12889855	0.259955	2.78414	3.42089794914529	10.7100844376911	0.0933699454768797	0.00005	Laccase-3 [Source:UniProtKB/Swiss-Prot;Acc:Q56YT0]
AT2G38240	N/A	NM_129381	none	chr2:16012766-16013332	1.46614	15.6794	3.4187755767992	10.694340240359	0.0935074046200748	0.00025	N/A
AT5G16980	N/A	NM_001203393	NM_121704	chr5:5579046-5581003	0.684685	7.25986	3.40642941589489	10.6032116958893	0.0943110473204718	0.00005	N/A
AT1G15210	ABCG35	NM_101389	none	chr1:5231467-5236835	0.120185	1.2711	3.40274878142712	10.576195032658	0.0945519628668083	0.00005	ABC transporter G family member 35 [Source:UniProtKB/Swiss-Prot;Acc:Q7PC86]
AT5G49710	N/A	NM_124349	NM_203187,NM_203188	chr5:20196581-20196871	0.717949	7.56328	3.39705875991506	10.5345644328497	0.0949256142837499	0.00435	N/A
AT1G60470	GOLS4	NM_104734	none	chr1:22278962-22280603	0.128371	1.35154	3.39621298188448	10.5283903685412	0.0949812806132264	0.0001	Galactinol synthase 4 [Source:UniProtKB/Swiss-Prot;Acc:O22693]
AT5G40350	MYB24	NM_123399	none	chr5:16136593-16139304	0.0704651	0.736757	3.38620806201289	10.4556298082313	0.0956422538231737	0.00025	Transcription factor MYB24 [Source:UniProtKB/Swiss-Prot;Acc:Q9SPG9]
AT1G68850	PER11	NM_105559	none	chr1:25883603-25885236	0.0883115	0.915085	3.3732325338057	10.3620140072358	0.0965063354770322	0.00135	Peroxidase 11 [Source:UniProtKB/Swiss-Prot;Acc:Q96519]
AT5G24280	N/A	NM_122334	none	chr5:8251229-8262623	0.897607	9.21959	3.36054676269696	10.2712991320255	0.0973586677932533	0.00005	N/A
AT4G15236	N/A	NM_148328	none	chr4:8696726-8705548	0.0778394	0.786066	3.33607795500629	10.0985619108061	0.0990240005292176	0.0084	N/A
AT2G47010	N/A	NM_130269	NM_201976	chr2:19317432-19319364	1.47911	14.9366	3.33605053319571	10.0983699657226	0.0990258827310097	0.00005	N/A
N/A	ATFRD3	NM_001161123	NM_111683	chr3:2566265-2572168	0.453918	4.51289	3.31354800961013	9.94208205006191	0.10058255353	0.00005	N/A
AT1G31570	N/A	unknown	none	chr1:11302629-11310229	0.306231	3.04367	3.31311970733945	9.93913091750999	0.100612418560488	0.00005	N/A
AT2G23010	SCPL9	NM_127866	NM_201788	chr2:9798788-9802669	1.54794	15.3599	3.31074736638385	9.92280062534723	0.10077799985677	0.00005	Serine carboxypeptidase-like 9 [Source:UniProtKB/Swiss-Prot;Acc:O64811]
AT1G23650	N/A	NM_102213	none	chr1:8371014-8371074	191.379	1879.57	3.29589820921144	9.8211925028347	0.101820629186463	0.01025	N/A
AT3G09480	N/A	NM_111782	none	chr3:2914634-2915327	1.65041	16.1797	3.29328848501052	9.80344278088475	0.102004981550956	0.00005	Histone H2B.5 [Source:UniProtKB/Swiss-Prot;Acc:Q9SF55]
AT5G24080	N/A	NM_122313	none	chr5:8139164-8142008	0.155864	1.52749	3.29280328370102	9.80014628137351	0.102039293219596	0.00005	G-type lectin S-receptor-like serine/threonine-protein kinase At5g24080 [Source:UniProtKB/Swiss-Prot;Acc:Q9FLV4]
AT4G01060	ETC3	NM_128914	NM_001036490,NM_116336,NM_202764	chr4:460389-461238	1.45961	14.26	3.28831913648711	9.76973301087277	0.102356942496494	0.00005	MYB-like transcription factor ETC3 [Source:UniProtKB/Swiss-Prot;Acc:Q9M157]
AT5G50360	N/A	NM_124417	none	chr5:20505111-20506332	0.370581	3.57152	3.26867738005336	9.63762308375227	0.103760023743392	0.00005	N/A
AT5G10140	FLC	NM_001085094	NM_001161231,NM_001203343,NM_121052	chr5:3173479-3179508	1.38643	13.311	3.26317227645051	9.60091746427876	0.104156712493426	0.00005	MADS-box protein FLOWERING LOCUS C [Source:UniProtKB/Swiss-Prot;Acc:Q9S7Q7]
AT3G29575	AFP3	NM_001035717	NM_001084753,NM_113878	chr3:11382136-11383994	11.767	112.781	3.26070558326801	9.58451601937622	0.10433495003591	0.00005	Ninja-family protein AFP3 [Source:UniProtKB/Swiss-Prot;Acc:Q94F39]
AT2G43870	N/A	NM_129949	none	chr2:18166441-18168332	0.186488	1.7756	3.25115190873198	9.52125605937112	0.105028159495382	0.00005	N/A
AT2G41800	N/A	NM_129744	none	chr2:17437302-17437963	0.166732	1.57952	3.24388327979392	9.47340642468153	0.105558650729335	0.00515	N/A
AT3G44970	N/A	NM_114366	none	chr3:16432414-16435111	0.35937	3.39554	3.24009914395999	9.44859058908646	0.105835890609447	0.00005	N/A
AT2G38390	PER23	NM_129395	none	chr2:16079677-16081567	0.616175	5.77812	3.22918811173394	9.37740090071814	0.106639356745793	0.00005	Peroxidase 23 [Source:UniProtKB/Swiss-Prot;Acc:O80912]
AT4G14090	UGT75C1	NM_117485	none	chr4:8120709-8126466	4.08574	38.2638	3.22731085085733	9.36520679240481	0.106778208123605	0.00005	UDP-glycosyltransferase 75C1 [Source:UniProtKB/Swiss-Prot;Acc:Q0WW21]
AT3G16360	AHP4	NM_001202983	NM_112507	chr3:5554246-5555722	1.57238	14.6258	3.21749371554842	9.30169551889492	0.107507281652969	0.00005	Histidine-containing phosphotransfer protein 4 [Source:UniProtKB/Swiss-Prot;Acc:Q9LU15]
AT4G29930	BHLH27	NM_001036675	NM_001085002,NM_001125608,NM_119139	chr4:14644021-14647576	0.165893	1.54222	3.21668366563477	9.2964742333914	0.107567662201242	0.00005	Transcription factor bHLH27 [Source:UniProtKB/Swiss-Prot;Acc:Q700E3]
AT5G12020	HSP17.6	NM_121240	none	chr5:3882326-3882927	0.200603	1.85336	3.2077280536804	9.23894458208501	0.108237471403289	0.0034	17.6 kDa class II heat shock protein [Source:UniProtKB/Swiss-Prot;Acc:P29830]
AT1G12030	N/A	NM_101075	none	chr1:4064502-4066338	0.243128	2.23762	3.20217709689676	9.20346484156494	0.108654731366362	0.00005	N/A
AT5G06730	PER54	NM_120756	none	chr5:2080035-2081667	0.102512	0.940656	3.19787442187604	9.17605743717809	0.10897926553384	0.00045	Peroxidase 54 [Source:UniProtKB/Swiss-Prot;Acc:Q9FG34]
AT3G12410	N/A	NM_112076	none	chr3:3946032-3947077	0.214688	1.96974	3.19769175163564	9.17489566254286	0.108993065074578	0.00005	N/A
AT4G33070	PDC1	NM_119461	none	chr4:15952368-15954793	0.135706	1.2403	3.19213270403835	9.13961062885945	0.109413851487543	0.00005	Pyruvate decarboxylase 1 [Source:UniProtKB/Swiss-Prot;Acc:O82647]
AT3G08890	N/A	NM_111723	NM_180213	chr3:2706631-2708483	0.40167	3.66167	3.1884191590013	9.11611521896084	0.109695849161721	0.01165	N/A
AT2G02990	RNS1	NM_126351	none	chr2:873909-874800	0.140809	1.27304	3.17646629679373	9.04089937432977	0.110608464777226	0.00785	Ribonuclease 1 [Source:UniProtKB/Swiss-Prot;Acc:P42813]
AT2G16586	N/A	NM_001036280	none	chr2:7190931-7191548	52.2089	471.158	3.17384327239439	9.02447666968659	0.110809749595677	0.00005	N/A
AT2G16385	N/A	NM_201743	none	chr2:7094802-7095716	0.180685	1.62624	3.16999153813014	9.00041508702991	0.111105986816214	0.0093	N/A
	-	unknown	none	chr4:16891380-16891861	0.530923	4.74697	3.16043238561528	8.94097637510524	0.111844608244838	0.00015
AT4G37700	N/A	NM_119932	none	chr4:17710270-17710970	0.169239	1.49829	3.14618291885504	8.85310123553081	0.112954768436017	0.00415	N/A
AT4G01985	N/A	NM_202770	none	chr4:866155-868225	0.742649	6.55498	3.1418389661234	8.82648465156487	0.113295387628948	0.00005	N/A
AT1G72140	NPF5.12	NM_105872	none	chr1:27141803-27144464	0.377569	3.32122	3.13690106780713	8.79632596955789	0.113683827027418	0.00005	Protein NRT1/ PTR FAMILY 5.12 [Source:UniProtKB/Swiss-Prot;Acc:Q9C7U1]
AT1G07985	N/A	NM_202060	none	chr1:2475414-2476157	0.529148	4.64978	3.13541925971993	8.78729580382048	0.113800652934117	0.00005	N/A
AT5G09480	N/A	NM_120985	none	chr5:2950886-2951683	0.292821	2.52665	3.10913490418118	8.62865026756961	0.115892980824412	0.0001	N/A
AT2G18370	LTP8	NM_127394	none	chr2:7980539-7981801	0.318659	2.74141	3.10483279800234	8.60295802095657	0.116239088644165	0.00005	Non-specific lipid-transfer protein 8 [Source:UniProtKB/Swiss-Prot;Acc:Q9ZPW9]
AT1G73010	PS2	NM_128544	NM_105959	chr1:27464531-27466274	0.898081	7.72526	3.10466601298043	8.6019635199943	0.116252527423025	0.00005	Inorganic pyrophosphatase 1 [Source:UniProtKB/Swiss-Prot;Acc:Q67YC0]
AT2G48130	N/A	NM_130380	none	chr2:19685118-19685983	0.126501	1.08491	3.10035467245877	8.57629583955858	0.116600455337309	0.00765	N/A
AT1G77380	AAP3	NM_106387	none	chr1:29073754-29077380	0.395357	3.3821	3.09669144351093	8.55454690317865	0.116896898376748	0.0009	Amino acid permease 3 [Source:UniProtKB/Swiss-Prot;Acc:Q39134]
AT2G04460	N/A	unknown	none	chr2:1547480-1549003	1.74841	14.933	3.09438858834684	8.54090287747153	0.117083640259827	0.00005	N/A
AT2G47780	N/A	NM_130345	none	chr2:19569947-19573024	2.63872	22.4688	3.09001289943241	8.51503759398497	0.117439293598234	0.00005	REF/SRPP-like protein At2g47780 [Source:UniProtKB/Swiss-Prot;Acc:O82246]
AT1G73220	OCT1	NM_105981	none	chr1:27538335-27539155	0.150466	1.2772	3.08547502720503	8.48829635931041	0.117809270278735	0.0035	Organic cation/carnitine transporter 1 [Source:UniProtKB/Swiss-Prot;Acc:Q9CAT6]
AT1G62510	N/A	NM_104930	none	chr1:23136355-23137283	5.78311	49.0797	3.08520898168067	8.48673118789026	0.117830997336985	0.00005	N/A
AT3G62610	N/A	NM_116126	none	chr3:23154657-23156569	0.251966	2.13403	3.08227948120617	8.46951572831255	0.118070505100678	0.00005	N/A
AT3G44550	FAR5	NM_114323	none	chr3:16138513-16141388	0.130656	1.10289	3.07744362374159	8.44117376928729	0.118466936865871	0.00015	Probable fatty acyl-CoA reductase 5 [Source:UniProtKB/Swiss-Prot;Acc:Q0WRB0]
AT3G28270	N/A	NM_113746	NM_180313	chr3:10538068-10540051	12.7559	107.65	3.07711172166693	8.43923204164347	0.118494194147701	0.00005	UPF0496 protein At3g28270 [Source:UniProtKB/Swiss-Prot;Acc:Q9LHD9]
AT3G57380	N/A	NM_115598	none	chr3:21229801-21231819	0.286883	2.41147	3.07137847720281	8.40576123367366	0.118966024872795	0.00005	N/A
AT5G15500	N/A	NM_121554	NM_180494	chr5:5031645-5033531	6.57257	55.0606	3.06649082398122	8.37733185040251	0.119369748967501	0.00005	N/A
AT3G53980	N/A	NM_115258	NM_180369	chr3:19987501-19988272	12.95	108.007	3.06010081434597	8.34030888030889	0.119899636134695	0.00005	N/A
AT1G26970	N/A	NM_102461	none	chr1:9360087-9361805	0.0680245	0.56505	3.05425218161103	8.30656601665576	0.120386691443235	0.00545	N/A
AT1G65890	AAE12	NM_105261	none	chr1:24512420-24514661	1.09816	9.11763	3.05357059697255	8.3026426021709	0.120443580184763	0.00005	Probable acyl-activating enzyme 12, peroxisomal [Source:UniProtKB/Swiss-Prot;Acc:Q9SS00]
AT2G21130	CYP19-2	NM_127683	none	chr2:9055416-9056281	0.989644	8.19565	3.0498768248359	8.28141230583927	0.120752350332188	0.00005	Peptidyl-prolyl cis-trans isomerase CYP19-2 [Source:UniProtKB/Swiss-Prot;Acc:Q9SKQ0]
AT3G48920	N/A	NM_114751	none	chr3:18139300-18140656	0.135699	1.12142	3.04684471060944	8.26402552708568	0.121006402596708	0.00115	N/A
AT1G08630	THA1	NM_001035924	NM_001084023,NM_100736,NM_179283,NM_179284	chr1:2743933-2746579	0.357343	2.93669	3.03880954865878	8.21812656187473	0.121682234079865	0.00005	Probable low-specificity L-threonine aldolase 1 [Source:UniProtKB/Swiss-Prot;Acc:Q8RXU4]
AT5G53710	N/A	NM_124750	none	chr5:21805179-21805825	1.87342	15.3572	3.03516892360958	8.19741435449605	0.121989685619774	0.00005	N/A
AT1G47405	N/A	unknown	none	chr1:17392534-17393036	0.718668	5.8804	3.03251694026244	8.18235958745902	0.122214135092851	0.00005	N/A
AT1G74490	N/A	NM_106109	none	chr1:27994721-27996681	0.134289	1.09685	3.02995320370572	8.16783206368355	0.122431508410448	0.00015	N/A
N/A	ATOSM34	NM_117234	none	chr4:7024869-7026226	3.10833	25.3679	3.02879251284416	8.16126344371415	0.122530047816335	0.00005
AT5G41315	GL3	NM_148067	none	chr5:16529107-16533152	0.264286	2.15219	3.02563353940995	8.14341281793209	0.122798637666749	0.00005	Transcription factor GLABRA 3 [Source:UniProtKB/Swiss-Prot;Acc:Q9FN69]
AT3G22560	N/A	NM_113155	none	chr3:7998882-7999551	0.394107	3.20085	3.02179579060128	8.12177911074911	0.123125732227377	0.00005	N/A
AT1G15150	DTX10	NM_101383	none	chr1:5213368-5214733	0.0776853	0.630911	3.02172296893226	8.12136916508014	0.12313194729526	0.0122	Protein DETOXIFICATION 10 [Source:UniProtKB/Swiss-Prot;Acc:Q8VYL8]
AT2G45780	N/A	unknown	none	chr2:18854625-18855184	0.130338	1.04984	3.00983980429645	8.05474995780202	0.1241503467195	0.01815	N/A
AT3G59930	N/A	NM_115856	none	chr3:22139549-22140203	0.264132	2.09864	2.99012370649163	7.94542122877955	0.125858651317043	0.00175	Defensin-like protein 206 [Source:UniProtKB/Swiss-Prot;Acc:Q94JR6]
AT2G39510	N/A	NM_129509	none	chr2:16491212-16492713	0.116517	0.925029	2.98895813381486	7.93900460876953	0.125960375296342	0.00195	WAT1-related protein At2g39510 [Source:UniProtKB/Swiss-Prot;Acc:O80638]
AT5G24640	N/A	NM_122372	none	chr5:8436365-8436889	0.37982	3.00775	2.98529687728937	7.91888262861356	0.126280442191007	0.0004	N/A
AT1G51055	N/A	NM_148575	none	chr1:18925183-18926641	0.168464	1.33195	2.98302769416664	7.90643698356919	0.126479222193025	0.00015	N/A
AT1G19750	N/A	NM_101831	none	chr1:6826877-6830403	0.235041	1.85636	2.98149217223037	7.89802630179415	0.126613911094831	0.00005	N/A
AT1G52000	JAL5	NM_104081	none	chr1:19333134-19336128	28.7704	227.012	2.98011137694195	7.89047076161611	0.126735150564728	0.00005	Jacalin-related lectin 5 [Source:UniProtKB/Swiss-Prot;Acc:Q9ZU23]
AT3G59220	PRN1	NM_115784	none	chr3:21894115-21895774	0.28088	2.18474	2.95943579226152	7.77819709484477	0.128564497377262	0.00005	Pirin-1 [Source:UniProtKB/Swiss-Prot;Acc:Q9LX49]
AT4G31970	CYP82C2	NM_119348	none	chr4:15462356-15464584	0.640325	4.95942	2.95329516565782	7.74516066060204	0.129112880135177	0.00005	Cytochrome P450 82C2 [Source:UniProtKB/Swiss-Prot;Acc:O49394]
AT2G22760	BHLH19	NM_127841	none	chr2:9678049-9679322	0.111153	0.858464	2.94921074857795	7.72326432934783	0.12947892980952	0.00175	Transcription factor bHLH19 [Source:UniProtKB/Swiss-Prot;Acc:Q1PF16]
AT1G63030	DREB1E	NM_001084295	NM_104981	chr1:23367408-23368393	0.0888664	0.684747	2.94586108970573	7.7053532043607	0.129779904110569	0.014	Dehydration-responsive element-binding protein 1E [Source:UniProtKB/Swiss-Prot;Acc:Q9SGJ6]
AT5G40790	N/A	NM_123444	none	chr5:16329824-16331202	1.06499	8.13913	2.93403470761678	7.64244734692344	0.130848137331631	0.00005	N/A
AT3G01345	N/A	NM_202475	none	chr3:129148-130728	0.142168	1.08519	2.93227898197026	7.6331523268246	0.131007473345681	0.00005	N/A
AT5G37300	WSD1	NM_123089	none	chr5:14767500-14770328	2.51262	19.1653	2.93123217664258	7.62761579546449	0.131102565574241	0.00005	O-acyltransferase WSD1 [Source:UniProtKB/Swiss-Prot;Acc:Q93ZR6]
AT3G26460	N/A	NM_113553	none	chr3:9684028-9684582	1.11216	8.43277	2.92264225097002	7.58233527549993	0.131885489584087	0.00005	N/A
AT2G25625	N/A	NM_179732	NM_179733	chr2:10906376-10907361	5.32872	40.2524	2.91721387157537	7.55385908811121	0.132382665381443	0.00005	N/A
AT3G15240	N/A	NM_001084689	none	chr3:5133596-5135992	0.117267	0.882629	2.91201006686082	7.52666137958676	0.132861032211722	0.0007	N/A
AT3G17180	SCPL33	NM_112594	none	chr3:5855627-5859257	0.23175	1.71378	2.88654067687543	7.39495145631068	0.135227392080664	0.00005	Serine carboxypeptidase-like 33 [Source:UniProtKB/Swiss-Prot;Acc:Q9LSM9]
AT1G61800	GPT2	NM_104862	none	chr1:22824379-22834387	3.21992	23.7717	2.8841483296429	7.38269894904221	0.135451818759281	0.00005	Glucose-6-phosphate/phosphate translocator 2, chloroplastic [Source:UniProtKB/Swiss-Prot;Acc:Q94B38]
AT2G38530	LTP2	NM_129410	none	chr2:16128337-16129222	38.6298	284.531	2.88079973111761	7.36558304728474	0.135766577279804	0.00005	Non-specific lipid-transfer protein 2 [Source:UniProtKB/Swiss-Prot;Acc:Q9S7I3]
AT2G46270	GBF3	NM_130190	NM_180118	chr2:19000137-19007862	14.129	103.994	2.87976902794762	7.36032274046288	0.135863607515818	0.00005	G-box-binding factor 3 [Source:UniProtKB/Swiss-Prot;Acc:P42776]
AT5G23240	N/A	NM_122230	none	chr5:7825844-7828715	0.646019	4.73258	2.87297839197972	7.32575976867553	0.136504612705966	0.00005	N/A
AT3G21090	ABCG15	NM_113003	none	chr3:7391337-7395026	0.805805	5.90281	2.87289924246509	7.32535787194172	0.13651210186335	0.00005	ABC transporter G family member 15 [Source:UniProtKB/Swiss-Prot;Acc:Q8RWI9]
AT1G29860	WRKY71	NM_102726	none	chr1:10454428-10455873	0.262444	1.92142	2.87209138966765	7.32125710627791	0.136588564707352	0.00005	Probable WRKY transcription factor 71 [Source:UniProtKB/Swiss-Prot;Acc:Q93WV4]
AT3G22275	JAZ13	NM_001084731	none	chr3:7878905-7879795	1.03465	7.55565	2.86841305605529	7.30261441067027	0.136937258872499	0.00005	Protein JAZ13 [Source:UniProtKB/Swiss-Prot;Acc:F4J078]
AT2G44460	BGLU28	NM_180085	none	chr2:18348683-18349920	0.125845	0.91897	2.86836986782995	7.30239580436251	0.136941358259791	0.00735	Beta-glucosidase 28 [Source:UniProtKB/Swiss-Prot;Acc:Q4V3B3]
AT5G53390	N/A	NM_124718	none	chr5:21656753-21659257	0.147947	1.07727	2.86422753532999	7.28145890082259	0.137335115616326	0.0001	N/A
AT1G07430	AIP1	NM_100617	none	chr1:2280823-2282825	3.13205	22.6328	2.85323592850109	7.22619370699701	0.138385440599484	0.00005	Protein phosphatase 2C 3 [Source:UniProtKB/Swiss-Prot;Acc:Q9LNW3]
AT5G24780	VSP1	NM_001125801	NM_122387	chr5:8507601-8508970	4.1424	29.9198	2.85256175604659	7.22281769022788	0.138450123329701	0.00005	Vegetative storage protein 1 [Source:UniProtKB/Swiss-Prot;Acc:O49195]
AT3G27630	N/A	NM_113679	none	chr3:10231035-10231570	0.735413	5.27257	2.84187975913349	7.16953602941476	0.139479039633424	0.00005	N/A
AT2G41730	N/A	NM_129737	none	chr2:17409365-17410101	3.53543	25.2927	2.83876345320072	7.15406612491267	0.139780648171211	0.00005	N/A
AT3G53730	N/A	NM_115233	none	chr3:19912427-19913233	65.7377	469.842	2.837382798081	7.14722297859524	0.139914481889656	0.00005	Histone H4 [Source:UniProtKB/Swiss-Prot;Acc:P59259]
AT4G37770	ACS8	NM_119939	none	chr4:17752109-17754003	0.19301	1.3794	2.83729337018199	7.14677995958758	0.139923154994925	0.00005	1-aminocyclopropane-1-carboxylate synthase 8 [Source:UniProtKB/Swiss-Prot;Acc:Q9T065]
AT3G14700	N/A	NM_112331	none	chr3:4940336-4941485	0.476815	3.38927	2.82947304406612	7.10814466826757	0.140683687047653	0.00005	N/A
AT1G68568	N/A	unknown	none	chr1:25746749-25750322	6.33343	44.9028	2.82574647203156	7.0898075766212	0.141047551600346	0.00005	Natural antisense transcript overlaps with AT1G68570
AT5G64060	N/A	NM_125802	none	chr5:25633498-25635784	0.265779	1.87732	2.82037556425841	7.06346250079954	0.141573626233141	0.00005	N/A
AT1G32560	N/A	NM_102991	none	chr1:11774506-11775204	0.195731	1.3729	2.8102823714146	7.01421849374908	0.142567557724525	0.00505	N/A
AT3G17520	N/A	NM_112632	none	chr3:5999218-6000461	0.448622	3.14063	2.80748171232854	7.00061521726531	0.142844588506128	0.00005	N/A
AT3G28220	N/A	NM_113741	none	chr3:10524202-10526761	31.3478	218.604	2.80188369674947	6.97350372274929	0.143399937787049	0.00005	N/A
AT5G58860	CYP86A1	NM_125276	none	chr5:23765872-23768034	0.283626	1.96153	2.78991770479671	6.91590333749374	0.144594270798815	0.00005	Cytochrome P450 86A1 [Source:UniProtKB/Swiss-Prot;Acc:P48422]
AT4G14020	N/A	NM_117477	none	chr4:8095059-8095753	9.8988	68.0925	2.78217035478882	6.87886410473997	0.145372838418328	0.00005	N/A
AT3G01420	DOX1	NM_111008	none	chr3:159475-162829	1.10452	7.59269	2.7811915635401	6.87419874696701	0.145471499560762	0.00005	Alpha-dioxygenase 1 [Source:UniProtKB/Swiss-Prot;Acc:Q9SGH6]
AT1G28570	N/A	NM_102625	NM_202201	chr1:10041613-10044203	3.11925	21.427	2.78015878121708	6.86927947423259	0.14557567554954	0.00005	GDSL esterase/lipase At1g28570 [Source:UniProtKB/Swiss-Prot;Acc:Q9FXJ1]
AT5G35480	N/A	NM_122939	none	chr5:13687675-13688292	0.260294	1.78662	2.77901885525701	6.8638539497645	0.145690745653804	0.00125	N/A
AT1G13609	N/A	NM_001035964	NM_001198057	chr1:4660726-4663519	5.15186	35.2593	2.7748385388728	6.84399420791715	0.146113507641955	0.00005	Defensin-like protein 287 [Source:UniProtKB/Swiss-Prot;Acc:Q2V4N4]
AT2G18150	PER15	NM_127372	none	chr2:7892082-7893638	0.892828	6.09451	2.77105605511395	6.82607400305546	0.146497093285596	0.00005	Peroxidase 15 [Source:UniProtKB/Swiss-Prot;Acc:Q9SI16]
AT5G18270	N/A	NM_121832	NM_203071	chr5:6040924-6042936	1.29631	8.82735	2.76756963494409	6.80959801282101	0.14685154661365	0.00005	N/A
AT5G04150	N/A	NM_120497	none	chr5:1138875-1139528	1.36802	9.3074	2.76628888854151	6.80355550357451	0.146981971334637	0.00005	N/A
AT2G36080	ARF31	NM_129167	NM_179929	chr2:15148339-15151535	3.65185	24.6318	2.75382264560779	6.74501964757589	0.14825753700501	0.00005	B3 domain-containing protein At2g36080 [Source:UniProtKB/Swiss-Prot;Acc:Q8GYJ2]
N/A	N/A	NM_105993	none	chr1:27568770-27569762	12.4347	83.1696	2.74168459200161	6.68850876981351	0.149510157557569	0.00005	N/A
AT1G72260	THI2.1	NM_105885	none	chr1:27198660-27199418	0.413074	2.75725	2.73875792149433	6.67495412444259	0.149813763713845	0.0001	Thionin-2.1 [Source:UniProtKB/Swiss-Prot;Acc:Q42596]
N/A	N/A	NM_118288	none	chr4:11511039-11519770	0.518203	3.43538	2.72888041690912	6.62940971009431	0.150842992623815	0.002	N/A
AT1G29195	N/A	NM_102660	none	chr1:10202451-10203540	1.6092	10.6553	2.72715566458636	6.62148893860303	0.151023434347226	0.00005	N/A
AT1G66830	N/A	NM_105354	none	chr1:24929998-24932960	0.433221	2.83473	2.71003624599255	6.54338086103859	0.152826195087363	0.00165	Probable inactive leucine-rich repeat receptor-like protein kinase At1g66830 [Source:UniProtKB/Swiss-Prot;Acc:Q9C9N5]
AT3G27025	N/A	NM_180308	none	chr3:9969569-9971345	0.681649	4.43862	2.70301024984002	6.51159174296449	0.153572281474873	0.00005	N/A
AT1G27045	ATHB-54	NM_001198174	none	chr1:9391776-9393140	0.695943	4.51299	2.69704252719372	6.4847121100435	0.154208850451696	0.00005	Homeobox-leucine zipper protein ATHB-54 [Source:UniProtKB/Swiss-Prot;Acc:P0CJ65]
AT1G69260	AFP1	NM_105593	none	chr1:26038678-26042856	10.3925	67.2744	2.69451487100063	6.47336059658408	0.15447926700201	0.00005	Ninja-family protein AFP1 [Source:UniProtKB/Swiss-Prot;Acc:Q9LQ98]
AT5G38780	N/A	NM_123239	none	chr5:15529941-15531562	0.489195	3.1642	2.69335922785497	6.46817731170596	0.154603059225081	0.00005	Probable S-adenosylmethionine-dependent methyltransferase At5g38780 [Source:UniProtKB/Swiss-Prot;Acc:Q9FKR0]
AT4G13235	N/A	NM_117394	none	chr4:7677662-7678361	0.236635	1.51761	2.68106571082277	6.41329473661969	0.155926094319357	0.00395	N/A
AT4G29700	N/A	NM_119115	none	chr4:14543399-14545314	3.52143	22.5744	2.68045433332504	6.41057752106389	0.155992185838826	0.00005	N/A
AT3G22840	ELIP1	NM_113183	none	chr3:8084436-8085621	12.2308	78.2064	2.67676790325688	6.39421787618145	0.156391292784222	0.00005	Early light-induced protein 1, chloroplastic [Source:UniProtKB/Swiss-Prot;Acc:P93735]
AT1G18980	N/A	NM_101755	none	chr1:6557300-6558022	0.212869	1.35841	2.67388121322792	6.38143647031742	0.156704529560295	0.00455	Germin-like protein subfamily T member 2 [Source:UniProtKB/Swiss-Prot;Acc:Q9LMC9]
AT1G18710	N/A	NM_101729	none	chr1:6450589-6453288	8.51074	54.2684	2.67275589089037	6.37646080129343	0.156826808971704	0.00005	N/A
AT1G61120	GES	NM_104793	none	chr1:22523649-22528801	0.477142	3.04008	2.67161869985663	6.37143659539508	0.1569504749875	0.00005	(E,E)-geranyllinalool synthase [Source:UniProtKB/Swiss-Prot;Acc:Q93YV0]
AT1G71380	CEL3	NM_105807	none	chr1:26899854-26901727	0.125212	0.796643	2.66956052030686	6.36235344855126	0.157174543678913	0.00005	Endoglucanase 9 [Source:UniProtKB/Swiss-Prot;Acc:Q9C9H5]
AT2G36270	ABI5	NM_129185	none	chr2:15204739-15207504	0.334293	2.09237	2.64595293942999	6.25909007966066	0.159767631919785	0.00005	Protein ABSCISIC ACID-INSENSITIVE 5 [Source:UniProtKB/Swiss-Prot;Acc:Q9SJN0]
AT5G40990	GLIP1	NM_123464	none	chr5:16418931-16420583	0.177056	1.10753	2.64506813890773	6.25525257545635	0.159865646980217	0.00025	GDSL esterase/lipase 1 [Source:UniProtKB/Swiss-Prot;Acc:Q9FLN0]
AT4G12500	N/A	NM_117320	none	chr4:7414123-7414944	0.774512	4.83657	2.64262478238801	6.2446676100564	0.16013662574924	0.00005	pEARLI1-like lipid transfer protein 3 [Source:UniProtKB/Swiss-Prot;Acc:Q9SU33]
AT2G41190	N/A	NM_129684	none	chr2:17167306-17170417	6.80844	42.5112	2.64244680345499	6.24389728043428	0.160156382318071	0.00005	N/A
AT1G06350	N/A	NM_100516	none	chr1:1935320-1936830	1.15596	7.21579	2.6420658759464	6.2422488667428	0.160198675404911	0.00005	Delta-9 desaturase-like 4 protein [Source:UniProtKB/Swiss-Prot;Acc:Q9LMI4]
AT3G27380	SDH2-1	NM_001125246	NM_113653	chr3:10130828-10132876	20.8617	129.237	2.63109053498333	6.19494096837745	0.161422038580283	0.00005	Succinate dehydrogenase [ubiquinone] iron-sulfur subunit 1, mitochondrial [Source:UniProtKB/Swiss-Prot;Acc:Q8LBZ7]
AT1G47395	N/A	NM_179449	none	chr1:17383028-17383744	3.94668	24.4443	2.63078663794644	6.19363617014807	0.161456044967538	0.00005	N/A
AT5G57785	N/A	NM_125162	none	chr5:23408685-23409427	6.92854	42.8198	2.62765477624724	6.18020535350882	0.161806921097249	0.00005	N/A
AT1G65481	N/A	NM_001198392	none	chr1:24340975-24341751	0.210283	1.29464	2.62214685660102	6.15665555465729	0.162425848112217	0.0062	N/A
AT2G34810	N/A	NM_129034	none	chr2:14685183-14687155	7.2042	44.2211	2.61782477423246	6.13823880514145	0.162913179455056	0.00005	N/A
AT4G33610	N/A	NM_119517	none	chr4:16146265-16146996	0.274164	1.68158	2.61670636483232	6.13348214937045	0.163039522353977	0.00075	N/A
AT4G14819	N/A	NM_001036567	none	chr4:8507275-8510070	1.14601	7.02803	2.61650071667666	6.13260791790648	0.163062764387745	0.00005	N/A
AT5G17700	DTX25	NM_121776	none	chr5:5830629-5833993	1.63312	10.0065	2.61523473946486	6.12722886254531	0.1632059161545	0.00005	Protein DETOXIFICATION 25 [Source:UniProtKB/Swiss-Prot;Acc:Q8L616]
AT1G51140	BHLH122	NM_103993	none	chr1:18943429-18945794	10.6663	64.9298	2.60582095461384	6.08737800361888	0.164274339363436	0.00005	Transcription factor bHLH122 [Source:UniProtKB/Swiss-Prot;Acc:Q9C690]
AT5G38030	DTX30	NM_123162	none	chr5:15174016-15175385	0.152038	0.924931	2.60491379201084	6.08355148055091	0.164377667090842	0.00715	Protein DETOXIFICATION 30 [Source:UniProtKB/Swiss-Prot;Acc:Q9LS19]
AT4G25845	N/A	NM_001036642	none	chr4:13142156-13142540	0.215856	1.30799	2.59921041094923	6.05954895856497	0.165028784623736	0.00005	N/A
AT1G13330	HOP2	NM_113860	NM_180318,NM_101204	chr1:4567937-4571182	0.75726	4.57083	2.59359553291787	6.0360114095555	0.165672317719101	0.0035	Homologous-pairing protein 2 homolog [Source:UniProtKB/Swiss-Prot;Acc:Q9FX64]
AT3G53480	ABCG37	NM_115208	none	chr3:19830902-19831636	1	5.9768	2.57937326706739	9768-05-01	0.167313612635524	0.0007	ABC transporter G family member 37 [Source:UniProtKB/Swiss-Prot;Acc:Q9LFH0]
AT3G07970	QRT2	NM_111676	none	chr3:2540973-2543549	0.152121	0.90751	2.57669421250941	5.96571150597222	0.16762459917797	0.0001	Polygalacturonase QRT2 [Source:UniProtKB/Swiss-Prot;Acc:Q9SFB7]
N/A	SULTR3	unknown	none	chr4:1188995-1197583	0.690986	4.1147	2.5740588628408	5.95482397617318	0.16793107638467	0.00005	N/A
AT5G56370	N/A	NM_125020	NM_203213	chr5:22835977-22837962	0.997263	5.9347	2.57312917319704	5.95098785375573	0.16803932801995	0.00005	FBD-associated F-box protein At5g56370 [Source:UniProtKB/Swiss-Prot;Acc:Q9FM94]
AT3G20660	OCT4	NM_112957	none	chr3:7225094-7228661	1.47443	8.74845	2.56887010051159	5.93344546706185	0.168536140687779	0.00005	Organic cation/carnitine transporter 4 [Source:UniProtKB/Swiss-Prot;Acc:Q9LHQ6]
N/A	N/A	NM_126272	none	chr2:538270-539062	0.269328	1.59644	2.56742220335251	5.92749361373493	0.16870536944702	0.0072	N/A
AT2G11270	N/A	NM_126849	none	chr2:4484909-4486827	0.187186	1.1026	2.5583650644023	5.89039778615922	0.169767821512788	0.0004	N/A
AT1G47400	N/A	NM_103634	none	chr1:17385706-17386304	4.04001	23.4921	2.53974491504075	5.81486184440137	0.171973131393107	0.00005	N/A
AT5G64100	PER69	NM_125806	none	chr5:25650694-25652048	0.239191	1.38726	2.53600319100408	5.79980015970501	0.172419733863876	0.0001	Peroxidase 69 [Source:UniProtKB/Swiss-Prot;Acc:Q96511]
AT5G37690	N/A	NM_123128	none	chr5:14973363-14976159	0.271881	1.57535	2.53462515249655	5.79426293120888	0.172584505030628	0.00005	GDSL esterase/lipase At5g37690 [Source:UniProtKB/Swiss-Prot;Acc:Q9FHQ1]
AT4G03292	N/A	NM_148204	none	chr4:1444600-1445388	0.140799	0.814221	2.53178334373554	5.78286067372638	0.172924795602177	0.00785	N/A
AT5G13330	ERF113	NM_121336	none	chr5:4272020-4274657	1.36801	7.88992	2.52793189587633	5.76744322044429	0.173387055889033	0.00005	Ethylene-responsive transcription factor ERF113 [Source:UniProtKB/Swiss-Prot;Acc:Q9LYU3]
AT1G48000	N/A	NM_103696	none	chr1:17704079-17706498	2.04767	11.7423	2.51965988498062	5.73446893298236	0.174384064450746	0.00005	N/A
AT3G27400	N/A	NM_113655	none	chr3:10140199-10143267	2.55964	14.607	2.51264708435931	5.70666187432608	0.175233792017526	0.00005	Putative pectate lyase 11 [Source:UniProtKB/Swiss-Prot;Acc:Q9LTZ0]
AT2G37260	WRKY44	NM_001084546	NM_129282	chr2:15644847-15647056	1.39209	7.92125	2.50847562455119	5.69018526101042	0.175741202461733	0.00005	WRKY transcription factor 44 [Source:UniProtKB/Swiss-Prot;Acc:Q9ZUU0]
AT4G06571	N/A	unknown	none	chr4:3529614-3529768	18.0144	101.415	2.49304854669978	5.62966293631761	0.177630528028398	0.0002	N/A
AT1G68610	PCR11	NM_105533	none	chr1:25763532-25764136	0.224513	1.2628	2.49175527674223	5.62461861896638	0.1777898321191	0.00575	Protein PLANT CADMIUM RESISTANCE 11 [Source:UniProtKB/Swiss-Prot;Acc:Q9SX24]
AT1G30760	N/A	NM_102813	none	chr1:10918286-10920603	0.71364	4.01088	2.4906504166909	5.62031276273752	0.177926041168023	0.00005	N/A
AT4G21910	DTX39	NM_001203864	NM_118312,NM_202858,NM_202859	chr4:11625341-11631237	16.4114	92.2085	2.49020143241759	5.61856392507647	0.177981422536968	0.00005	Protein DETOXIFICATION 39 [Source:UniProtKB/Swiss-Prot;Acc:Q940N9]
AT4G13660	PRR2	NM_117440	none	chr4:7946175-7948374	0.310564	1.74204	2.48781524087245	5.60927860280007	0.17827604417809	0.00005	Pinoresinol reductase 2 [Source:UniProtKB/Swiss-Prot;Acc:Q9SVP6]
N/A	SULTR4	unknown	none	chr3:3967097-3972010	4.08622	22.9021	2.48664110656194	5.60471536040644	0.178421192816379	0.00005
AT4G31330	N/A	NM_119282	none	chr4:15202292-15203521	3.78048	21.1745	2.48568657585813	5.6010083375656	0.178539280738624	0.00005	N/A
AT1G26390	FOX2	NM_102403	none	chr1:9130014-9131785	1.34071	7.50688	2.48521620992987	5.5991825226932	0.178597499893431	0.00005	Flavin-dependent oxidoreductase FOX2 [Source:UniProtKB/Swiss-Prot;Acc:Q9FZC5]
AT1G45201	N/A	NM_179441	NM_202246	chr1:17123811-17129103	44.0021	245.026	2.47729056031634	5.56850695762248	0.179581350550554	0.00005	N/A
AT1G78000	SULTR1;2	NM_106449	NM_179568	chr1:29327923-29333129	2.33421	12.9793	2.4752063121775	5.56046799559594	0.179840977556571	0.00005	Sulfate transporter 1.2 [Source:UniProtKB/Swiss-Prot;Acc:Q9MAX3]
AT2G43620	N/A	NM_129924	none	chr2:18093687-18095053	5.68523	31.5333	2.47158553713621	5.54653021953377	0.180292896715536	0.00005	Endochitinase At2g43620 [Source:UniProtKB/Swiss-Prot;Acc:O22841]
AT4G19130	RPA1E	NM_118032	none	chr4:10466410-10469288	0.330412	1.83235	2.47135711211861	5.54565209496023	0.180321445138756	0.00005	Replication protein A 70 kDa DNA-binding subunit E [Source:UniProtKB/Swiss-Prot;Acc:F4JSG3]
AT2G38760	ANN3	NM_129433	none	chr2:16200991-16202636	1.8086	9.90401	2.45313940242376	5.47606435917284	0.182612901238993	0.00005	Annexin D3 [Source:UniProtKB/Swiss-Prot;Acc:Q9SE45]
AT3G55110	ABCG18	NM_115369	none	chr3:20424527-20427455	4.01248	21.9387	2.45091193358434	5.46761603796156	0.182895066708602	0.00005	ABC transporter G family member 18 [Source:UniProtKB/Swiss-Prot;Acc:Q9M2V5]
AT5G02570	N/A	NM_120335	none	chr5:575302-577179	1.48518	8.11164	2.44935583343793	5.4617218114976	0.183092444930988	0.0005	Histone H2B.9 [Source:UniProtKB/Swiss-Prot;Acc:Q9LZ45]
AT1G14900	HMGA	NM_101359	none	chr1:5138278-5139483	12.473	67.7768	2.44198302009484	5.43388118335605	0.184030523719031	0.00005	HMG-Y-related protein A [Source:UniProtKB/Swiss-Prot;Acc:Q43386]
AT1G36630	N/A	unknown	none	chr1:13841113-13841540	0.108281	0.586564	2.43750841295441	5.41705377674754	0.184602191747192	0.0154	N/A
AT2G25470	N/A	NM_128104	none	chr2:10838307-10842005	0.430927	2.32831	2.43376775755883	5.40302649868771	0.185081453930104	0.00005	N/A
AT5G47330	N/A	NM_124104	none	chr5:19207041-19208893	0.482689	2.59507	2.42660759999616	5.37627747887356	0.186002304369439	0.00005	N/A
AT5G60100	APRR3	NM_001203645	NM_001203646,NM_125403	chr5:24198095-24201243	0.268493	1.43557	2.41866729901342	5.34676881706413	0.187028845684989	0.00005	Two-component response regulator-like APRR3 [Source:UniProtKB/Swiss-Prot;Acc:Q9LVG4]
AT1G14860	NUDT18	NM_101355	none	chr1:5125094-5126160	0.23399	1.23667	2.40194179481589	5.28514039061498	0.189209732588322	0.0009	Nudix hydrolase 18, mitochondrial [Source:UniProtKB/Swiss-Prot;Acc:Q9LQU5]
AT5G42840	N/A	NM_001203527	NM_123649	chr5:17179090-17181105	0.180701	0.952996	2.39886566863506	5.27388337640633	0.18961359753871	0.00005	N/A
AT5G11320	YUC4	NM_121170	NM_180477	chr5:3611316-3613385	0.136303	0.718724	2.39862054617232	5.27298738839204	0.189645816753023	0.00105	Probable indole-3-pyruvate monooxygenase YUCCA4 [Source:UniProtKB/Swiss-Prot;Acc:Q9LFM5]
AT3G09220	LAC7	NM_111756	none	chr3:2827240-2830530	0.363382	1.90739	2.39204099555518	5.24899417142291	0.190512690115813	0.00005	Laccase-7 [Source:UniProtKB/Swiss-Prot;Acc:Q9SR40]
AT2G16570	ASE1	NM_127208	none	chr2:7180276-7182138	0.306753	1.6007	2.38355358774408	5.21820487493195	0.191636783907041	0.00005	Amidophosphoribosyltransferase 1, chloroplastic [Source:UniProtKB/Swiss-Prot;Acc:Q9SI61]
AT4G18980	N/A	NM_118016	none	chr4:10398900-10399525	0.198649	1.03362	2.3794124547768	5.20324793983358	0.192187651167741	0.00895	N/A
AT1G51690	PP2AB1	NM_001198270	NM_104047,NM_202274	chr1:19165675-19170464	0.153415	0.797677	2.37836513242407	5.19947202033699	0.192327220165556	0.00175	Serine/threonine protein phosphatase 2A 55 kDa regulatory subunit B alpha isoform [Source:UniProtKB/Swiss-Prot;Acc:Q38821]
AT5G41080	GDPD2	NM_123473	NM_203136	chr5:16441790-16444017	1.55795	8.08548	2.37568448973761	5.18981995571103	0.19268491171829	0.00005	Glycerophosphodiester phosphodiesterase GDPD2 [Source:UniProtKB/Swiss-Prot;Acc:Q9FLM1]
AT1G54575	N/A	NM_202299	none	chr1:20387055-20387751	5.89961	30.595	2.37460440732502	5.18593601949959	0.19282922046086	0.00005	N/A
AT5G01300	N/A	NM_001125675	NM_120208	chr5:121694-122534	0.660896	3.42317	2.37283777148233	5.17958952694524	0.193065491927073	0.0003	N/A
AT5G26970	N/A	NM_122579	none	chr5:9486792-9487512	0.643434	3.32791	2.37075234051322	5.17210778417056	0.193344771943953	0.00005	N/A
AT5G65090	IP5P5	NM_001126028	NM_125908	chr5:26004603-26006823	0.400819	2.07224	2.37016829762413	5.17001439552516	0.193423059105123	0.00005	Type I inositol polyphosphate 5-phosphatase 5 [Source:UniProtKB/Swiss-Prot;Acc:Q66GQ6]
AT3G26350	N/A	NM_113542	none	chr3:9653486-9654941	0.363994	1.88164	2.37000405984523	5.16942586965719	0.193445079823983	0.00005	N/A
AT1G52030	F-ATMBP	NM_104084	NM_179463	chr1:19345907-19349056	7.45212	38.4009	2.36541731270587	5.15301685963189	0.194061076693515	0.00005	Myrosinase-binding protein 2 [Source:UniProtKB/Swiss-Prot;Acc:Q9SAV1]
AT1G70950	WDL7	NM_105763	none	chr1:26752626-26755291	0.277578	1.42862	2.36365708975066	5.14673353075532	0.194297993868208	0.00005	Protein WVD2-like 7 [Source:UniProtKB/Swiss-Prot;Acc:Q67Y69]
N/A	RTFL13	NM_001084734	none	chr3:8497651-8498102	0.731563	3.73478	2.35196924711685	5.10520625017941	0.195878472092064	0.0004
AT5G33395	N/A	unknown	none	chr5:12665820-12666315	0.246784	1.25431	2.34557318425768	5.08262286047718	0.196748810102766	0.01715	N/A
N/A	N/A	NM_101743	none	chr1:6509477-6511393	0.373072	1.89497	2.34464901730847	5.07936805764035	0.196874884562816	0.00005	N/A
AT3G28100	N/A	NM_113728	none	chr3:10451496-10461003	2.26455	11.4783	2.34161268793068	5.06868914353845	0.197289668330676	0.00005	WAT1-related protein At3g28100 [Source:UniProtKB/Swiss-Prot;Acc:Q9LRS5]
AT3G18610	NUCL2	NM_112747	none	chr3:6404026-6407942	0.922153	4.63056	2.32810863545083	5.02146606907964	0.19914502781521	0.00005	Nucleolin 2 [Source:UniProtKB/Swiss-Prot;Acc:Q1PEP5]
AT5G24600	N/A	NM_001203455	NM_122368	chr5:8421608-8423486	0.248726	1.23439	2.31116905019846	4.96285068710147	0.201497095731495	0.00055	N/A
AT2G04070	DTX4	NM_126448	none	chr2:1353696-1355872	1.72731	8.56437	2.30982009842182	4.95821248067805	0.201685588081785	0.00005	Protein DETOXIFICATION 4 [Source:UniProtKB/Swiss-Prot;Acc:Q9SIA3]
AT4G10580	N/A	unknown	none	chr4:6533793-6535308	0.0681334	0.337233	2.30731161119552	4.94959887514787	0.202036574119377	0.00705	N/A
AT1G73260	N/A	NM_105985	none	chr1:27547177-27548180	6.70763	33.1365	2.30454621218882	4.94012043001776	0.202424214989513	0.00005	N/A
AT1G35310	MLP168	NM_103228	none	chr1:12956190-12957069	0.535371	2.63788	2.30076803809316	4.9272000164372	0.202955024489363	0.00005	MLP-like protein 168 [Source:UniProtKB/Swiss-Prot;Acc:Q9C7I3]
AT2G21640	N/A	NM_127735	none	chr2:9254364-9255645	7.40209	36.4612	2.30035746150757	4.92579798408287	0.203012791679923	0.00005	N/A
AT5G54190	PORA	NM_001036995	NM_124799	chr5:21990913-21992818	3.13009	15.3782	2.29661060252681	4.91302167030341	0.203540726482943	0.00005	Protochlorophyllide reductase A, chloroplastic [Source:UniProtKB/Swiss-Prot;Acc:Q42536]
AT1G20380	N/A	NM_101889	none	chr1:7061574-7065202	1.60568	7.86328	2.29194682439743	4.89716506402272	0.204199774140053	0.00005	N/A
AT3G16660	N/A	NM_112539	none	chr3:5676766-5678101	15.4688	75.2632	2.28258334710793	4.8654840711626	0.205529395508031	0.00005	N/A
AT5G45990	N/A	NM_123967	none	chr5:18651266-18654046	0.497701	2.41368	2.27788322881706	4.84965873084442	0.206200076232143	0.00005	N/A
AT1G70300	POT6	NM_105698	none	chr1:26477788-26481559	2.11814	10.2516	2.27497923976325	4.83990671060459	0.206615552694214	0.00005	Potassium transporter 6 [Source:UniProtKB/Swiss-Prot;Acc:Q8W4I4]
AT4G37410	CYP81F4	NM_119904	none	chr4:17590680-17592894	1.60436	7.7634	2.27469072027343	4.8389388915206	0.206656877141459	0.00005	Cytochrome P450 81F4 [Source:UniProtKB/Swiss-Prot;Acc:Q9SZU1]
AT1G68570	NPF3.1	NM_105528	none	chr1:25746749-25750322	37.9295	183.146	2.27160193345414	4.82858988386348	0.207099800159436	0.00005	Protein NRT1/ PTR FAMILY 3.1 [Source:UniProtKB/Swiss-Prot;Acc:Q9SX20]
AT1G22900	DIR11	NM_102137	none	chr1:8103647-8104556	2.63966	12.6891	2.26516572565651	4.8070963684717	0.208025785910742	0.00005	Dirigent protein 11 [Source:UniProtKB/Swiss-Prot;Acc:Q67YM6]
AT4G39210	APL3	NM_120081	none	chr4:18259535-18263466	13.7479	65.7234	2.25719585272335	4.78061376646615	0.20917816181147	0.00005	Glucose-1-phosphate adenylyltransferase large subunit 3, chloroplastic [Source:UniProtKB/Swiss-Prot;Acc:P55231]
AT4G13680	N/A	NM_117442	none	chr4:7951239-7953063	0.368423	1.75786	2.25438514124866	4.77130906593779	0.209586087629277	0.00005	N/A
AT1G74770	N/A	NM_106135	none	chr1:28092353-28094878	0.235541	1.12349	2.25393717045686	4.76982775822468	0.209651176245449	0.00005	N/A
AT1G13130	N/A	NM_101183	none	chr1:4474708-4477899	0.26582	1.26722	2.25314544958413	4.76721089459032	0.20976626000221	0.00005	N/A
AT2G18600	RCE2	NM_127416	none	chr2:8073126-8074951	1.36127	6.47121	2.24908225008441	4.75380343355837	0.210357877429414	0.00005	Probable NEDD8-conjugating enzyme Ubc12-like [Source:UniProtKB/Swiss-Prot;Acc:Q9ZU75]
N/A	N/A	NM_120460	none	chr5:1004986-1006600	0.425969	2.02408	2.24844596553141	4.75170728386338	0.210450673886408	0.00005	N/A
AT4G30430	TET9	NM_119189	none	chr4:14870207-14889809	20.1664	95.6847	2.2463346913867	4.74475860837829	0.210758877856125	0.00005	Tetraspanin-9 [Source:UniProtKB/Swiss-Prot;Acc:Q9M0B7]
AT2G04135	N/A	unknown	none	chr2:1391797-1393745	0.745527	3.52785	2.24245671331674	4.7320217778833	0.211326161826608	0.00005	N/A
AT4G31615	REM2	NM_148387	none	chr4:15320242-15321953	0.186529	0.876351	2.23210887389182	4.69820242428791	0.212847363670493	0.0003	B3 domain-containing protein REM2 [Source:UniProtKB/Swiss-Prot;Acc:Q3E9T2]
AT2G06002	N/A	unknown	none	chr2:2330592-2331551	1.38821	6.51674	2.23092460994692	4.69434739700766	0.213022155249404	0.00005	N/A
AT5G24290	MEB2	NM_122335	NM_180736	chr5:8263146-8265765	0.829555	3.88656	2.2280842474507	4.68511430827371	0.213441964101931	0.00005	Membrane protein of ER body 2 [Source:UniProtKB/Swiss-Prot;Acc:F4KFS7]
AT1G53080	N/A	NM_104187	none	chr1:19781327-19782285	0.430096	2.01422	2.22749064900521	4.68318700941185	0.213529803099959	0.00005	Lectin-like protein At1g53080 [Source:UniProtKB/Swiss-Prot;Acc:Q9LNN3]
AT3G45930	N/A	NM_114462	none	chr3:16883314-16883990	21.3593	99.1636	2.21494628054318	4.64264278323727	0.215394560100682	0.00005	Histone H4 [Source:UniProtKB/Swiss-Prot;Acc:P59259]
AT4G11320	RDL5	NM_117203	none	chr4:6887208-6889170	4.07035	18.828	2.20965499918571	4.62564644318056	0.216185999575101	0.00005	Probable cysteine protease RDL5 [Source:UniProtKB/Swiss-Prot;Acc:Q9SUS9]
N/A	N/A	unknown	none	chr5:4690901-4694097	14.2777	65.9981	2.20866089793964	4.6224602001723	0.216335015704997	0.00005	N/A
AT5G48850	SDI1	NM_124262	none	chr5:19805434-19807758	5.10387	23.572	2.20741068331398	4.61845619108637	0.216522569149839	0.00005	Protein SULFUR DEFICIENCY-INDUCED 1 [Source:UniProtKB/Swiss-Prot;Acc:Q8GXU5]
AT5G24880	N/A	NM_122397	none	chr5:8553321-8553486	1	4.60118	2.20200389635157	4.60118	0.217335553053782	0.0023	N/A
AT1G78330	N/A	unknown	none	chr1:29470443-29470787	1.89621	8.72465	2.20197850944815	4.60109903438965	0.217339377510846	0.0002	N/A
AT1G67600	N/A	NM_105427	none	chr1:25336422-25337638	0.719539	3.31048	2.20189562419235	4.60083470110724	0.217351864382204	0.00005	N/A
AT5G44380	N/A	NM_123805	none	chr5:17878798-17881415	0.407056	1.87275	2.20185913254356	4.60071832868205	0.217357362167935	0.00005	N/A
AT5G43350	PHT1-1	NM_123701	none	chr5:17399767-17401884	0.121892	0.560735	2.20171568057319	4.60026088668657	0.217378975808537	0.0009	Inorganic phosphate transporter 1-1 [Source:UniProtKB/Swiss-Prot;Acc:Q8VYM2]
AT2G39330	JAL23	NM_129490	none	chr2:16419469-16421895	12.3417	56.7559	2.20122924271697	4.59871006425371	0.217452282493978	0.00005	Jacalin-related lectin 23 [Source:UniProtKB/Swiss-Prot;Acc:O80948]
AT3G20230	N/A	NM_112914	none	chr3:7055343-7056825	4.58519	21.0679	2.19999309456411	4.59477142713825	0.217638682545484	0.0015	N/A
N/A	SNRK2.7	NM_120165	none	chr4:18548432-18551182	1.09417	5.01274	2.19576250108332	4.58131734556787	0.218277828094016	0.00005
AT4G39480	N/A	NM_120108	none	chr4:18362501-18364180	0.389549	1.78089	2.19272169208128	4.57167134301462	0.21873838361718	0.00005	N/A
AT4G22940	N/A	NM_118423	none	chr4:12021804-12023483	0.252879	1.15334	2.18929873599593	4.56083739654143	0.219257981167739	0.0001	N/A
AT3G62270	BOR2	NM_116092	none	chr3:23042294-23046093	1.2853	5.82807	2.18091306941068	4.53440441920174	0.220536129456235	0.00005	Probable boron transporter 2 [Source:UniProtKB/Swiss-Prot;Acc:Q9M1P7]
AT1G67025	N/A	NM_001198405	NM_148636	chr1:25013006-25013381	3.04938	13.8245	2.18063945366001	4.53354452380484	0.220577959419871	0.00005	N/A
AT5G35337	N/A	unknown	none	chr5:13546407-13546653	1.79537	8.13647	2.18012182487633	4.53191821184491	0.220657115432122	0.00005	N/A
AT5G53820	N/A	NM_124761	none	chr5:21853398-21854126	2.36018	10.6901	2.17930655217323	4.52935793032735	0.220781844884519	0.00005	N/A
AT1G17480	N/A	NM_101610	none	chr1:6002903-6009295	1.16891	5.29163	2.1785483352701	4.5269781249198	0.220897908583933	0.017	N/A
AT1G19630	N/A	NM_101819	none	chr1:6785325-6788167	0.599116	2.71187	2.17838075331754	4.52645230639809	0.220923569345138	0.00005	N/A
AT5G14180	LIP2	NM_121422	none	chr5:4571452-4572423	0.243075	1.09938	2.17721671262559	4.52280160444307	0.221101893794684	0.0056	Triacylglycerol lipase 2 [Source:UniProtKB/Swiss-Prot;Acc:Q67ZU1]
AT1G02850	BGLU11	NM_001123745	NM_100166,NM_179247,NM_202016,NM_202017	chr1:630502-633353	4.9642	22.4125	2.17467043737259	4.51482615527175	0.221492470719465	0.00005	Beta-glucosidase 11 [Source:UniProtKB/Swiss-Prot;Acc:B3H5Q1]
AT5G09470	PUMP6	NM_120984	none	chr5:2949126-2950518	0.264974	1.19567	2.17389655617262	4.51240499067833	0.221611314158589	0.00045	Mitochondrial uncoupling protein 6 [Source:UniProtKB/Swiss-Prot;Acc:Q9FY68]
AT3G25760	AOC1	NM_113475	none	chr3:9403818-9405304	21.111	95.2158	2.17320607369935	4.51024584339918	0.221717404044287	0.00005	Allene oxide cyclase 1, chloroplastic [Source:UniProtKB/Swiss-Prot;Acc:Q9LS03]
AT1G55990	N/A	NM_104477	none	chr1:20942444-20943076	0.291066	1.31222	2.17259138467257	4.50832457243374	0.221811891298715	0.0075	N/A
	-	unknown	none	chr4:1373108-1373934	5.824	26.0049	2.158701229514	4.46512706043956	0.223957792569862	0.00005
AT1G09500	N/A	NM_001035935	NM_100821,NM_179294	chr1:3067619-3068555	0.27669	1.23404	2.15704674976428	4.46000939679786	0.224214774237464	0.00225	N/A
AT1G73700	DTX17	NM_106029	none	chr1:27715175-27719706	0.545248	2.41923	2.14956345702151	4.43693511943189	0.225380802982767	0.00005	Protein DETOXIFICATION 17 [Source:UniProtKB/Swiss-Prot;Acc:Q9C9U1]
AT1G07500	N/A	NM_100624	none	chr1:2304400-2305231	8.02872	35.5731	2.14754479711453	4.43073117508146	0.225696382941043	0.00005	N/A
AT5G10980	HTR8	NM_121136	none	chr5:3472350-3473522	171.444	759.564	2.1474341143199	4.43039126478617	0.225713698911481	0.00005	Histone H3.3 [Source:UniProtKB/Swiss-Prot;Acc:P59169]
AT5G52390	N/A	NM_124618	none	chr5:21264023-21265252	1.78646	7.90289	2.14527671608991	4.42377103321653	0.226051482432376	0.00005	N/A
AT5G05600	N/A	NM_120642	none	chr5:1672088-1674762	9.40234	41.5012	2.1420612961523	4.41392249163506	0.226555858625775	0.00005	N/A
AT3G49690	RAX3	NM_114829	none	chr3:18427846-18429154	0.355967	1.57075	2.14163817294566	4.41262813687786	0.226622314181124	0.00005	Transcription factor RAX3 [Source:UniProtKB/Swiss-Prot;Acc:Q9M2Y9]
AT5G65280	GCL1	NM_125926	none	chr5:26085950-26088217	3.43192	15.1248	2.13982823699878	4.40709573649735	0.226906802073416	0.00005	LanC-like protein GCL1 [Source:UniProtKB/Swiss-Prot;Acc:Q9FJN7]
AT2G23170	GH3.3	NM_127881	none	chr2:9863982-9866547	1.26797	5.5856	2.1391916500932	4.40515154144026	0.227006946433687	0.00005	Indole-3-acetic acid-amido synthetase GH3.3 [Source:UniProtKB/Swiss-Prot;Acc:O22190]
AT4G03930	PME42	NM_116631	none	chr4:1869660-1874409	0.288599	1.26752	2.13487030547804	4.39197641017467	0.227687926028781	0.00005	Probable pectinesterase/pectinesterase inhibitor 42 [Source:UniProtKB/Swiss-Prot;Acc:Q1PEC0]
AT5G44610	PCAP2	NM_123828	none	chr5:17993594-17994652	0.53649	2.3546	2.13385881030519	4.3888982087271	0.227847617429712	0.0002	Plasma membrane-associated cation-binding protein 2 [Source:UniProtKB/Swiss-Prot;Acc:Q9LU05]
AT3G20810	JMJ30	NM_001035656	NM_112972,NM_180286	chr3:7275687-7278412	2.37152	10.3839	2.13046445452069	4.37858419916341	0.228384325735032	0.00005	Lysine-specific demethylase JMJ30 [Source:UniProtKB/Swiss-Prot;Acc:Q8RWR1]
AT5G27660	N/A	NM_122648	none	chr5:9789469-9793456	17.3348	75.3496	2.11992866160555	4.34672450792625	0.23005828829881	0.00005	N/A
AT4G35720	N/A	NM_119737	none	chr4:16927937-16929167	0.348127	1.50852	2.11544820798712	4.33324620038089	0.230773871078938	0.0001	N/A
AT5G15840	CO	NM_001036810	NM_121589	chr5:5170914-5173080	0.545885	2.36067	2.11252742022284	4.32448226274765	0.231241554304498	0.00005	Zinc finger protein CONSTANS [Source:UniProtKB/Swiss-Prot;Acc:Q39057]
AT4G23000	N/A	NM_118429	none	chr4:12054363-12062830	0.878108	3.78838	2.10911075477411	4.31425291649774	0.231789841568164	0.00005	N/A
AT3G43826	N/A	unknown	none	chr3:15675256-15675656	0.241029	1.03975	2.10895804155268	4.31379626517971	0.23181437845636	0.00005	N/A
AT4G09080	TOC75-4	NM_116977	none	chr4:5803920-5806309	0.250866	1.08165	2.10824488792819	4.31166439453732	0.231928997365137	0.0003	Protein TOC75-4, chloroplastic [Source:UniProtKB/Swiss-Prot;Acc:Q5IZC8]
AT4G06660	N/A	unknown	none	chr4:3864377-3864550	7.93191	34.1832	2.10754724556167	4.30957991202623	0.232041178122587	0.005	N/A
AT4G10860	N/A	NM_117155	none	chr4:6678611-6679468	0.881232	3.79664	2.10712941871539	4.30833197160339	0.232108390576931	0.00005	N/A
AT4G18360	GLO5	NM_001084937	NM_117946	chr4:10145954-10148741	0.558642	2.40562	2.10641281948216	4.30619251685337	0.2322237094803	0.00005	Peroxisomal (S)-2-hydroxy-acid oxidase GLO5 [Source:UniProtKB/Swiss-Prot;Acc:O49506]
AT5G20850	RAD51	NM_122092	none	chr5:7070544-7072955	1.4035	6.03009	2.10315047087604	4.29646597791236	0.232749428283823	0.00005	DNA repair protein RAD51 homolog 1 [Source:UniProtKB/Swiss-Prot;Acc:P94102]
AT3G11020	DREB2B	NM_111939	none	chr3:3455949-3456977	0.208753	0.896417	2.10237307815697	4.29415146129636	0.232874878544249	0.0013	Dehydration-responsive element-binding protein 2B [Source:UniProtKB/Swiss-Prot;Acc:O82133]
N/A	ATTPS5	NM_117886	none	chr4:9876191-9880216	11.4993	49.3555	2.10166482012696	4.29204386353952	0.23298923119004	0.00005	N/A
AT3G21030	N/A	unknown	none	chr3:7370094-7371681	0.116078	0.495961	2.09513211104384	4.27265287134513	0.234046628666367	0.0042	N/A
AT5G09530	N/A	NM_120990	none	chr5:2959794-2961392	1.13742	4.84937	2.09203225602682	4.2634822668847	0.234550054955592	0.00005	N/A
AT3G55970	N/A	NM_115455	none	chr3:20766681-20769321	1.55449	6.62708	2.09193199939137	4.26318599669345	0.234566355016085	0.00005	N/A
AT5G59690	N/A	NM_125361	none	chr5:24051541-24052236	117.751	501.981	2.09189344717389	4.26307207582101	0.234572623266618	0.00005	Histone H4 [Source:UniProtKB/Swiss-Prot;Acc:P59259]
AT2G01520	MLP328	NM_126213	none	chr2:235934-237062	0.763278	3.25368	2.09179185450658	4.26277188652103	0.234589142140592	0.00005	MLP-like protein 328 [Source:UniProtKB/Swiss-Prot;Acc:Q9ZVF3]
AT2G38750	ANNAT4	NM_129432	none	chr2:16196316-16198494	7.67731	32.6526	2.08852506398514	4.25313032820089	0.235120939833275	0.00005	Annexin D4 [Source:UniProtKB/Swiss-Prot;Acc:Q9ZVJ6]
AT5G40800	N/A	NM_123445	none	chr5:16334537-16336528	1.86797	7.93529	2.08681166295079	4.24808214264683	0.235400344536873	0.00005	N/A
AT4G36700	N/A	NM_119834	none	chr4:17298286-17298713	0.132437	0.559141	2.07790590111858	4.22193948820949	0.236857966058651	0.00625	Vicilin-like seed storage protein At4g36700 [Source:UniProtKB/Swiss-Prot;Acc:F4JQG6]
AT1G05300	ZIP5	NM_100409	NM_202033	chr1:1544934-1547908	2.79699	11.7996	2.07679095293277	4.21867793592397	0.237041086138513	0.00005	Zinc transporter 5 [Source:UniProtKB/Swiss-Prot;Acc:O23039]
AT5G26660	ATMYB86	NM_180548	none	chr5:9331575-9333133	0.36714	1.5471	2.07516424125182	4.21392384376532	0.237308512701183	0.00005	Transcription factor MYB86 [Source:UniProtKB/Swiss-Prot;Acc:Q8LPH6]
AT4G32950	N/A	NM_119449	none	chr4:15904153-15906090	0.600951	2.53167	2.07477009633866	4.21277275518304	0.237373354347131	0.00005	Probable protein phosphatase 2C 61 [Source:UniProtKB/Swiss-Prot;Acc:O82637]
AT3G63060	EDL3	NM_116171	none	chr3:23300307-23301490	0.528199	2.22057	2.07177657545638	4.20404052260606	0.23786640367113	0.00005	EID1-like F-box protein 3 [Source:UniProtKB/Swiss-Prot;Acc:Q93ZT5]
AT2G32020	N/A	NM_128762	none	chr2:13631046-13631747	0.621262	2.60393	2.06741694739263	4.19135565993091	0.238586290722101	0.00005	N/A
AT4G23600	CORI3	NM_001036628	NM_118491,NM_179099	chr4:12310445-12313210	18.3661	76.9664	2.06718346283289	4.19067738932054	0.238624906452686	0.00005	Cystine lyase CORI3 [Source:UniProtKB/Swiss-Prot;Acc:Q9SUR6]
AT1G60680	AGD2	NM_104751	none	chr1:22347918-22349298	0.215223	0.901332	2.06622635058064	4.18789813356379	0.238783267430869	0.00165	Probable aldo-keto reductase 2 [Source:UniProtKB/Swiss-Prot;Acc:Q84M96]
AT1G69310	WRKY57	NM_105598	NM_202383	chr1:26054276-26058229	11.4263	47.7217	2.06228712356783	4.1764788251665	0.239436147496841	0.00005	Probable WRKY transcription factor 57 [Source:UniProtKB/Swiss-Prot;Acc:Q9C983]
N/A	SADHU3-2	unknown	none	chr3:14749443-14750412	0.526336	2.19738	2.0617284013661	4.17486168531128	0.239528893500441	0.00005
AT5G07475	N/A	NM_147847	none	chr5:2364863-2365601	0.249467	1.04032	2.06010647557883	4.17017080415446	0.239798331282682	0.01155	N/A
AT4G02360	N/A	NM_116469	none	chr4:1041085-1041743	0.842171	3.50883	2.05880494947277	4.16641038458935	0.240014762755676	0.00005	N/A
AT1G09195	N/A	NM_001123781	NM_001198017	chr1:2967834-2972229	19.3084	80.4097	2.05814092778452	4.16449317395538	0.240125258519805	0.00005	N/A
AT4G34860	INVB	NM_001036713	NM_119652	chr4:16609747-16612870	2.02199	8.39495	2.05374587031863	4.15182567668485	0.240857896711714	0.00005	Probable alkaline/neutral invertase B [Source:UniProtKB/Swiss-Prot;Acc:Q9SW48]
AT5G14000	N/A	NM_121403	none	chr5:4517847-4519254	0.261508	1.0851	2.05290101693178	4.14939504718785	0.240998986268547	0.00045	N/A
AT4G31351	N/A	NM_001125615	none	chr4:15216879-15218013	0.476759	1.97509	2.05058631652817	4.14274297915718	0.241385962158686	0.00005	N/A
AT4G17480	N/A	NM_117851	none	chr4:9745046-9747020	0.555077	2.29783	2.04951224686675	4.13965990304048	0.241565738109434	0.00005	N/A
AT1G57590	PAE2	NM_104556	none	chr1:21327361-21329924	0.687413	2.84068	2.04698728182053	4.1324211209273	0.241988889984088	0.00005	Pectin acetylesterase 2 [Source:UniProtKB/Swiss-Prot;Acc:F4I839]
AT3G27620	AOX1C	NM_113678	none	chr3:10229119-10230534	0.292296	1.20782	2.04690347607067	4.13218107671675	0.242002947459059	0.00025	Ubiquinol oxidase 1c, mitochondrial [Source:UniProtKB/Swiss-Prot;Acc:O22048]
AT2G35950	N/A	NM_129154	none	chr2:15104731-15106188	1.50408	6.16799	2.0359191221787	4.1008390511143	0.243852535428884	0.00005	N/A
AT1G52400	BGLU18	NM_001036098	NM_001198275,NM_104118	chr1:19514998-19518237	132.985	543.74	2.03165343669878	4.08873181185848	0.244574612866444	0.00005	Beta-D-glucopyranosyl abscisate beta-glucosidase [Source:UniProtKB/Swiss-Prot;Acc:Q9SE50]
AT2G38380	PER22	NM_129394	none	chr2:16076378-16078489	1.75994	7.18498	2.02945789558571	4.08251417661966	0.244947097973829	0.00005	Peroxidase 22 [Source:UniProtKB/Swiss-Prot;Acc:P24102]
AT2G38890	N/A	NM_001202777	NM_129446	chr2:16241096-16242882	0.211887	0.862911	2.02591669248482	4.07250562799983	0.245549077483078	0.00075	N/A
AT1G26410	FOX4	NM_102405	none	chr1:9138677-9140456	0.397678	1.61482	2.02170070229556	4.06062191018864	0.246267695470703	0.00005	Flavin-dependent oxidoreductase FOX4 [Source:UniProtKB/Swiss-Prot;Acc:Q9FZC7]
AT4G14550	IAA14	NM_117535	none	chr4:8346965-8350173	8.17281	33.131	2.01927764874206	4.05380768670751	0.246681657662008	0.00005	Auxin-responsive protein IAA14 [Source:UniProtKB/Swiss-Prot;Acc:Q38832]
AT3G21710	N/A	NM_113066	NM_202621	chr3:7648355-7649717	0.365165	1.48013	2.01910349455201	4.05331836293183	0.246711437508867	0.0008	N/A
AT3G42860	N/A	NM_114154	none	chr3:14945267-14948201	0.27951	1.12989	2.01521052221037	4.04239562090802	0.2473780633513	0.01145	N/A
AT2G47950	N/A	NM_130362	none	chr2:19624144-19624799	0.22354	0.902036	2.01265200341716	4.03523306790731	0.24781716029072	0.01175	N/A
AT3G16470	JAL35	NM_001035635	NM_001202984,NM_112518	chr3:5595887-5598238	46.1556	185.956	2.01038369431231	4.02889356871106	0.248207102755491	0.00005	Jacalin-related lectin 35 [Source:UniProtKB/Swiss-Prot;Acc:O04309]
AT5G47370	HAT2	NM_124108	none	chr5:19216275-19217897	7.94163	31.979	2.00961777322043	4.02675521272081	0.248338909909628	0.00005	Homeobox-leucine zipper protein HAT2 [Source:UniProtKB/Swiss-Prot;Acc:P46601]
AT3G06100	NIP7-1	NM_111485	NM_117106	chr4:6431200-6435235	5.94697	23.8784	2.00547946733367	4.01522119667663	0.249052281559904	0.00005	Probable aquaporin NIP7-1 [Source:UniProtKB/Swiss-Prot;Acc:Q8LAI1]
AT2G04040	DTX1	NM_126443	none	chr2:1335632-1336421	0.44136	1.77168	2.00509025783367	4.01413811854269	0.249119479815768	0.00065	Protein DETOXIFICATION 1 [Source:UniProtKB/Swiss-Prot;Acc:Q9SIA5]
AT5G10625	FLP2	NM_203034	none	chr5:3358851-3359799	0.639007	2.55459	1.99918812342321	3.9977496334156	0.250140727083407	0.00005	Flowering-promoting factor 1-like protein 2 [Source:UniProtKB/Swiss-Prot;Acc:Q9LXB5]
AT2G28740	N/A	NM_128434	none	chr2:12329275-12329996	41.9519	167.448	1.99690508772613	3.99142827857618	0.250536883092064	0.00005	Histone H4 [Source:UniProtKB/Swiss-Prot;Acc:P59259]
AT3G49400	N/A	NM_001203111	NM_114800	chr3:18319059-18324520	1.12212	4.47484	1.99560913243134	3.98784443731508	0.250762038419251	0.00005	N/A
AT2G35550	BPC7	NM_001036411	NM_001084540,NM_129107,NM_179918	chr2:14929247-14930791	0.938258	3.74032	1.99510511265107	3.9864514877571	0.250849659922146	0.00005	Protein BASIC PENTACYSTEINE7 [Source:UniProtKB/Swiss-Prot;Acc:O82286]
AT3G10880	N/A	NM_111925	none	chr3:3405834-3407400	0.792659	3.15938	1.99486920965254	3.98579969444616	0.250890681082997	0.00005	N/A
AT2G34600	TIFY_5B	NM_129014	none	chr2:14573097-14573981	2.94344	11.7105	1.99222755079098	3.97850814013535	0.251350497416848	0.00005	Protein TIFY 5B [Source:UniProtKB/Swiss-Prot;Acc:O64687]
AT5G51920	N/A	NM_124571	none	chr5:21097059-21098963	0.452738	1.79375	1.98623052419693	3.96200451475246	0.252397491289199	0.00005	N/A
N/A	SNOR108	unknown	none	chr5:16598778-16599049	2.67663	10.5931	1.98463521713855	3.95762582052805	0.252676742407794	0.00125
AT5G62480	GSTU9	NM_125642	NM_180918	chr5:25088628-25089657	1.7301	6.84512	1.9842204049837	3.95648806427374	0.252749403954934	0.00005	Glutathione S-transferase U9 [Source:UniProtKB/Swiss-Prot;Acc:Q9FUT0]
AT4G34370	ARI1	NM_001203982	NM_119602	chr4:16434312-16437371	8.51145	33.4871	1.97612860963719	3.93435901050937	0.254171009134861	0.00005	Probable E3 ubiquitin-protein ligase ARI1 [Source:UniProtKB/Swiss-Prot;Acc:Q949V6]
AT5G27920	N/A	NM_122674	none	chr5:9941801-9947901	3.54335	13.922	1.97418059797559	3.92905019261433	0.254514437580807	0.00005	N/A
AT4G04760	N/A	NM_116714	none	chr4:2425217-2426428	0.927459	3.63072	1.96890026291804	3.91469595960576	0.255447679799048	0.0005	Sugar transporter ERD6-like 15 [Source:UniProtKB/Swiss-Prot;Acc:Q9M0Z9]
AT1G02205	CER1	NM_001197961	NM_100101,NM_180601	chr1:418768-423587	19.4285	76.0499	1.96877183064389	3.91434747921867	0.255470421394374	0.00005	Protein ECERIFERUM 1 [Source:UniProtKB/Swiss-Prot;Acc:F4HVY0]
AT5G01870	LTP10	NM_120265	none	chr5:337174-337841	5.64054	22.0541	1.96714169556596	3.90992706372085	0.255759246580001	0.00005	Non-specific lipid-transfer protein 10 [Source:UniProtKB/Swiss-Prot;Acc:Q9LZV9]
AT2G48140	N/A	NM_001202850	NM_130381	chr2:19686424-19687545	0.243732	0.950497	1.96338639593571	3.89976285428257	0.256425848792789	0.0073	N/A
AT1G52410	TSA1	NM_104119	NM_179466,NM_115321	chr1:19520634-19525697	16.8909	65.8074	1.96200362172327	3.89602685469691	0.256671742083717	0.00005	TSK-associating protein 1 [Source:UniProtKB/Swiss-Prot;Acc:F4ICX9]
AT2G41240	BHLH100	NM_129689	NM_180018	chr2:17198138-17199463	2.45048	9.51783	1.95756831444319	3.88406761124351	0.257462047546552	0.00005	Transcription factor bHLH100 [Source:UniProtKB/Swiss-Prot;Acc:Q9ZVB5]
AT3G04570	AHL19	NM_111328	none	chr3:1231174-1232278	0.180357	0.699553	1.95557794598769	3.87871277521804	0.257817492027052	0.0041	AT-hook motif nuclear-localized protein 19 [Source:UniProtKB/Swiss-Prot;Acc:Q9SR17]
AT1G15310	SRP-54A	NM_101400	none	chr1:5269053-5272025	0.550087	2.13237	1.95472607645146	3.87642318396908	0.257969770724593	0.00005	Signal recognition particle 54 kDa protein 1 [Source:UniProtKB/Swiss-Prot;Acc:P37106]
N/A		unknown	none	chr4:862618-865561	0.346041	1.34058	1.95384242763288	3.8740496068385	0.258127825269659	0.00275	N/A
AT1G67760	N/A	NM_105444	none	chr1:25405388-25406412	0.806263	3.1183	1.95143730860793	3.86759655348193	0.258558509444248	0.00005	N/A
AT3G29035	NAC59	NM_113825	NM_112418	chr3:5234614-5236115	1.70466	6.58954	1.95069373995602	3.86560369809815	0.258691805497804	0.00005	NAC domain-containing protein 59 [Source:UniProtKB/Swiss-Prot;Acc:Q9LJW3]
AT2G13547	N/A	NM_001124840	none	chr2:5646635-5647422	0.207243	0.801017	1.9505094883455	3.86511003990485	0.258724846039472	0.0086	N/A
AT3G01175	N/A	NM_110983	none	chr3:59463-61854	0.162744	0.627751	1.9475880661984	3.85729120582018	0.259249288332476	0.00115	N/A
AT5G37260	RVE2	NM_123085	none	chr5:14751129-14753133	9.88244	38.0731	1.94583284621358	3.8526011794658	0.259564889646496	0.00005	Protein REVEILLE 2 [Source:UniProtKB/Swiss-Prot;Acc:F4K5X6]
AT5G26220	GGCT2;1	NM_122523	none	chr5:9162978-9164759	2.00831	7.73442	1.94531112988267	3.85120822980516	0.259658772086336	0.00005	Gamma-glutamylcyclotransferase 2-1 [Source:UniProtKB/Swiss-Prot;Acc:Q8GY54]
AT2G17470	ALMT6	NM_127301	none	chr2:7584525-7588015	0.331938	1.27788	1.9447666630299	3.84975507474287	0.259756784674617	0.00005	Aluminum-activated malate transporter 6 [Source:UniProtKB/Swiss-Prot;Acc:Q9SHM1]
AT3G03170	N/A	NM_111187	none	chr3:731777-732890	0.534433	2.05678	1.94430648792359	3.84852731773674	0.259839652271998	0.00005	N/A
AT2G01022	N/A	unknown	none	chr2:9853-10111	7.7064	29.6349	1.9431682132738	3.84549205854874	0.260044744541065	0.00005	N/A
AT2G38250	GT-3B	NM_129382	none	chr2:16018201-16019871	1.35931	5.22526	1.94262831485645	3.84405323289022	0.260142079054439	0.00005	Trihelix transcription factor GT-3b [Source:UniProtKB/Swiss-Prot;Acc:O80450]
AT2G05910	N/A	NM_126604	none	chr2:2258313-2259450	0.788712	3.02664	1.94014658767066	3.83744636825609	0.260589961145032	0.00005	Protein LURP-one-related 6 [Source:UniProtKB/Swiss-Prot;Acc:Q9ZUF7]
AT3G59200	N/A	NM_115782	none	chr3:21888644-21889349	0.40736	1.5619	1.93892585902022	3.83420070699136	0.260810551251681	0.0037	F-box/LRR-repeat protein At3g59200 [Source:UniProtKB/Swiss-Prot;Acc:Q9LX51]
AT3G46320	N/A	NM_180329	none	chr3:17019832-17020429	25.5901	97.8992	1.93571128555261	3.82566695714358	0.261392330070113	0.00005	Histone H4 [Source:UniProtKB/Swiss-Prot;Acc:P59259]
AT5G23000	RAX1	NM_122206	none	chr5:7696176-7697754	0.139457	0.532789	1.93374394492618	3.82045361652696	0.261749022596187	0.00895	Transcription factor RAX1 [Source:UniProtKB/Swiss-Prot;Acc:Q9FG68]
AT3G21420	N/A	NM_113037	none	chr3:7541511-7543499	0.822814	3.14137	1.93275563163128	3.8178373241097	0.261928394299302	0.00005	N/A
AT5G05270	CHI3	NM_120609	NM_180439	chr5:1563275-1565108	39.5998	150.904	1.93006599871049	3.81072631679958	0.262417165880295	0.00005	Probable chalcone--flavonone isomerase 3 [Source:UniProtKB/Swiss-Prot;Acc:Q8VZW3]
AT1G61255	N/A	NM_148616	none	chr1:22589067-22589717	0.878303	3.33082	1.92308675514433	3.79233590230251	0.263689722050426	0.00015	N/A
AT5G57110	ACA8	NM_125093	NM_180869	chr5:23109444-23117636	6.79311	25.7453	1.92216496052679	3.78991360363662	0.263858257623722	0.00005	Calcium-transporting ATPase 8, plasma membrane-type [Source:UniProtKB/Swiss-Prot;Acc:Q9LF79]
AT1G06100	N/A	NM_100491	none	chr1:1851482-1855111	1.48326	5.61496	1.920504235808	3.78555344309157	0.264162166783022	0.0022	Delta-9 desaturase-like 2 protein [Source:UniProtKB/Swiss-Prot;Acc:Q9LND8]
AT2G23000	SCPL10	NM_127865	none	chr2:9792108-9796215	18.2057	68.7426	1.91681420597187	3.77588337718407	0.264838688091518	0.00005	Serine carboxypeptidase-like 10 [Source:UniProtKB/Swiss-Prot;Acc:O64810]
AT5G67050	N/A	NM_126105	none	chr5:26759507-26761142	0.216946	0.817617	1.91408920696855	3.76875812414149	0.265339394851135	0.00065	N/A
AT1G70430	N/A	NM_105711	none	chr1:26545268-26550579	1.7401	6.54866	1.91202951248404	3.76338141486122	0.265718482865197	0.00005	N/A
AT2G13760	N/A	NM_126952	none	chr2:5734774-5735459	0.514114	1.93434	1.91168119618206	3.76247291456759	0.265782644209394	0.0063	N/A
N/A	POC1	NM_100824	NM_179295	chr1:3076456-3079608	8.42653	31.6798	1.91055266300092	3.75953091011365	0.265990631253985	0.00005	N/A
AT3G59140	ABCC10	NM_115776	none	chr3:21863329-21869001	5.40019	20.2916	1.90980055361762	3.75757149285488	0.266129334305821	0.00005	ABC transporter C family member 10 [Source:UniProtKB/Swiss-Prot;Acc:Q9LYS2]
AT3G45140	LOX2	NM_114383	none	chr3:16525286-16529372	122.526	460.339	1.90960875171491	3.75707196839854	0.266164717740622	0.00005	Lipoxygenase 2, chloroplastic [Source:UniProtKB/Swiss-Prot;Acc:P38418]
AT4G38080	N/A	NM_119969	none	chr4:17882700-17884759	1.45431	5.45819	1.9080877896088	3.75311316019281	0.266445470018449	0.0081	N/A
AT1G58270	N/A	NM_104607	none	chr1:21612028-21614140	21.4158	80.224	1.90535833031398	3.74601929416599	0.266950039888313	0.00005	N/A
AT3G22550	N/A	NM_113154	none	chr3:7991491-7993620	11.3526	42.5076	1.90469806112838	3.74430526927752	0.267072241199221	0.00005	N/A
AT3G17160	N/A	NM_112592	none	chr3:5852109-5854938	22.8595	85.3452	1.90051616702455	3.73346748616549	0.267847518079517	0.00005	N/A
AT1G17020	SRG1	NM_101562	none	chr1:5820205-5821932	1.11773	4.1578	1.89524863144732	3.71986078927827	0.268827264418683	0.00005	Protein SRG1 [Source:UniProtKB/Swiss-Prot;Acc:Q39224]
AT4G39050	KIN7D	NM_120065	none	chr4:18201147-18202265	0.357364	1.32885	1.8947120498845	3.71847751872041	0.268927267938443	0.00035	Kinesin-like protein KIN-7D, mitochondrial [Source:UniProtKB/Swiss-Prot;Acc:Q8W5R5]
AT1G61610	N/A	NM_104843	none	chr1:22733372-22736990	1.47568	5.48141	1.89316714174452	3.71449772308359	0.269215402606264	0.00005	Putative G-type lectin S-receptor-like serine/threonine-protein kinase At1g61610 [Source:UniProtKB/Swiss-Prot;Acc:Q9SY89]
AT3G22620	N/A	NM_113160	none	chr3:8008363-8009427	0.670601	2.48813	1.89153532588248	3.71029867238492	0.269520081346232	0.0001	N/A
AT5G60970	TCP5	NM_125490	none	chr5:24535342-24537252	5.22275	19.3684	1.89082322731169	3.7084677612369	0.269653146362116	0.00005	Transcription factor TCP5 [Source:UniProtKB/Swiss-Prot;Acc:Q9FME3]
AT5G06510	NFYA10	NM_120734	NM_203012,NM_203013	chr5:1984902-1987349	2.27071	8.39922	1.88711189075102	3.69893997912547	0.270347722764733	0.00005	Nuclear transcription factor Y subunit A-10 [Source:UniProtKB/Swiss-Prot;Acc:Q8LFU0]
AT5G13220	TIFY9	NM_001161241	NM_121325,NM_203046,NM_203047	chr5:4218901-4220912	2.69846	9.97975	1.88686737344299	3.6983131119231	0.270393546932538	0.00005	Protein TIFY 9 [Source:UniProtKB/Swiss-Prot;Acc:Q93ZM9]
AT2G19450	DGAT1	NM_127503	none	chr2:8426175-8429802	1.48634	5.49533	1.88644194918803	3.69722270812869	0.270473292777686	0.00005	Diacylglycerol O-acyltransferase 1 [Source:UniProtKB/Swiss-Prot;Acc:Q9SLD2]
AT1G15100	RHA2A	NM_101378	none	chr1:5191955-5192645	1.10703	4.09099	1.88575569169586	3.69546444089139	0.270601981427478	0.00005	E3 ubiquitin-protein ligase RHA2A [Source:UniProtKB/Swiss-Prot;Acc:Q9ZT50]
AT1G08300	N/A	NM_100703	none	chr1:2614951-2618543	0.235948	0.870917	1.88406629126817	3.69113957312628	0.270919042802012	0.0119	N/A
AT3G14060	N/A	NM_112260	none	chr3:4657006-4657713	3.31325	12.2219	1.88314961136998	3.68879498981363	0.271091237859907	0.00005	N/A
AT2G45830	N/A	NM_130146	NM_201965	chr2:18865901-18868474	1.0493	3.83725	1.8706455503176	3.65696178404651	0.273451039155645	0.00005	N/A
AT5G47240	NUDT8	NM_124095	none	chr5:19183584-19185668	2.64282	9.65492	1.86918613743925	3.65326431614715	0.273727798883885	0.00005	Nudix hydrolase 8 [Source:UniProtKB/Swiss-Prot;Acc:Q8L7W2]
AT5G59870	N/A	NM_125380	none	chr5:24114452-24116216	40.6388	148.449	1.86903766757077	3.65288837268817	0.273755970063793	0.00005	Probable histone H2A.7 [Source:UniProtKB/Swiss-Prot;Acc:Q9FJE8]
AT3G02140	AFP4	NM_111081	none	chr3:385318-386818	2.19433	7.97671	1.86201332299161	3.63514603546413	0.2750921119108	0.00005	Ninja-family protein AFP4 [Source:UniProtKB/Swiss-Prot;Acc:Q9S7Z2]
AT3G27250	N/A	NM_113639	none	chr3:10061068-10063026	13.7832	50.0641	1.86086557271972	3.63225520924024	0.27531105123232	0.00005	N/A
AT3G22370	AOX1A	NM_113135	none	chr3:7906790-7908743	23.9427	86.9334	1.86032471702225	3.63089375884925	0.275414282657759	0.00005	Ubiquinol oxidase 1a, mitochondrial [Source:UniProtKB/Swiss-Prot;Acc:Q39219]
AT2G41510	CKX1	NM_129714	none	chr2:17314411-17317067	2.11058	7.662	1.86008151112344	3.63028172350728	0.275460715217959	0.00005	Cytokinin dehydrogenase 1 [Source:UniProtKB/Swiss-Prot;Acc:O22213]
AT4G23700	CHX17	NM_118501	none	chr4:12342418-12346045	0.911147	3.30189	1.85753632346489	3.62388286412621	0.275947109079951	0.00005	Cation/H(+) antiporter 17 [Source:UniProtKB/Swiss-Prot;Acc:Q9SUQ7]
AT5G41830	N/A	NM_123548	none	chr5:16743582-16745332	0.584228	2.11659	1.85713842686875	3.62288353177184	0.276023226038108	0.00005	N/A
AT4G27440	PORB	NM_001036654	NM_118879	chr4:13725560-13727394	95.5345	346	1.85667831069346	3.62172827617248	0.276111271676301	0.00005	Protochlorophyllide reductase B, chloroplastic [Source:UniProtKB/Swiss-Prot;Acc:P21218]
AT1G14080	FUT6	NM_101273	none	chr1:4822572-4824236	0.190613	0.689456	1.8548119682746	3.6170460566698	0.276468694158873	0.00055	Fucosyltransferase 6 [Source:UniProtKB/Swiss-Prot;Acc:Q9XI80]
AT2G40435	N/A	NM_129604	none	chr2:16886831-16888684	1.46776	5.30679	1.85422337368161	3.6155706655039	0.276581511610597	0.00005	N/A
AT5G10410	N/A	NM_121079	none	chr5:3271846-3273427	2.50216	9.04054	1.8532349035231	3.61309428653643	0.276771077833846	0.00005	Putative clathrin assembly protein At5g10410 [Source:UniProtKB/Swiss-Prot;Acc:Q8H0W9]
AT1G04425	N/A	unknown	none	chr1:1194166-1197036	3.55614	12.8338	1.85156437859079	3.60891303491989	0.277091742118468	0.00005	N/A
AT2G30750	CYP71A12	NM_128628	none	chr2:13099382-13101480	2.5677	9.25182	1.84926054422958	3.60315457413249	0.277534582384871	0.00005	Cytochrome P450 71A12 [Source:UniProtKB/Swiss-Prot;Acc:O49340]
AT4G05100	N/A	NM_116749	none	chr4:2618449-2619955	2.0456	7.37058	1.84925408554129	3.60313844348846	0.277535824860459	0.00005	N/A
AT4G33040	GRXC6	NM_119458	none	chr4:15940389-15941477	7.94651	28.5931	1.84727374981603	3.5981959375877	0.277917049917638	0.00005	Glutaredoxin-C6 [Source:UniProtKB/Swiss-Prot;Acc:Q8L9S3]
AT2G32830	PHT1-5	NM_128843	none	chr2:13927646-13929710	0.323879	1.16002	1.84062284585878	3.5816462320805	0.279201220668609	0.00005	Probable inorganic phosphate transporter 1-5 [Source:UniProtKB/Swiss-Prot;Acc:Q8GYF4]
AT1G28130	GH3.17	NM_102578	NM_179387	chr1:9825276-9828081	3.723	13.3027	1.83718157264084	3.57311308084878	0.27986799672247	0.00005	Indole-3-acetic acid-amido synthetase GH3.17 [Source:UniProtKB/Swiss-Prot;Acc:Q9FZ87]
AT1G63440	HMA5	NM_105023	none	chr1:23527559-23531304	0.810369	2.89485	1.83683770404518	3.57226152530514	0.27993471164309	0.00005	Probable copper-transporting ATPase HMA5 [Source:UniProtKB/Swiss-Prot;Acc:Q9SH30]
AT3G49580	N/A	NM_001203113	NM_114818	chr3:18375230-18375920	7.4305	26.5289	1.83603365817661	3.5702711795976	0.28009076893501	0.00005	N/A
AT1G54040	ESP	NM_104281	NM_180632	chr1:20170715-20173938	27.5002	97.9681	1.83286994989561	3.56245045490578	0.280705658270396	0.00005	Epithiospecifier protein [Source:UniProtKB/Swiss-Prot;Acc:Q8RY71]
AT3G09330	N/A	NM_111767	none	chr3:2864782-2867350	0.13817	0.490116	1.82667883852589	3.54719548382427	0.281912853283712	0.0019	N/A
AT4G37490	CYCB1-1	NM_119913	none	chr4:17619136-17624304	1.83071	6.47849	1.82325431627102	3.53878549852243	0.282582824084007	0.00005	Cyclin-B1-1 [Source:UniProtKB/Swiss-Prot;Acc:P30183]
AT5G06720	PER53	NM_120755	none	chr5:2077407-2078920	0.765659	2.70728	1.82207019564316	3.53588216164115	0.282814854761975	0.00005	Peroxidase 53 [Source:UniProtKB/Swiss-Prot;Acc:Q42578]
AT1G44350	ILL6	NM_103546	none	chr1:16834410-16838301	8.85382	31.281	1.82091468531561	3.53305127052504	0.283041462868834	0.00005	IAA-amino acid hydrolase ILR1-like 6 [Source:UniProtKB/Swiss-Prot;Acc:Q8VYX0]
AT5G11410	N/A	NM_121179	none	chr5:3638183-3639888	2.00887	7.09159	1.81972492331916	3.53013883427001	0.283274977825847	0.00005	N/A
AT2G21820	N/A	NM_127751	none	chr2:9302835-9303277	4.48799	15.8099	1.81668687596698	3.52271284026925	0.283872130753515	0.00005	N/A
AT5G60910	AGL8	NM_001085307	NM_125484	chr5:24502510-24506184	2.81168	9.84767	1.80835000800512	3.5024149263074	0.285517284799349	0.00005	Agamous-like MADS-box protein AGL8 [Source:UniProtKB/Swiss-Prot;Acc:Q38876]
AT5G22880	N/A	NM_122194	NM_114467	chr5:7650598-7652641	112.567	393.811	1.80671945868255	3.49845869571011	0.285840161905076	0.00005	Histone H2B.10 [Source:UniProtKB/Swiss-Prot;Acc:Q9FFC0]
AT5G47920	N/A	NM_124166	none	chr5:19403185-19404083	0.767687	2.68553	1.80661671505779	3.49820955675946	0.285860519152644	0.00005	N/A
AT1G46480	WOX4	NM_103605	none	chr1:17236560-17237998	1.67922	5.87085	1.80577814158814	3.49617679636974	0.286026725261248	0.00005	WUSCHEL-related homeobox 4 [Source:UniProtKB/Swiss-Prot;Acc:Q6X7J9]
AT1G28230	PUP1	NM_102588	none	chr1:9862005-9864788	2.98874	10.4223	1.80206438468264	3.48718858114122	0.286763958051486	0.00005	Purine permease 1 [Source:UniProtKB/Swiss-Prot;Acc:Q9FZ96]
AT2G37210	LOG3	NM_001202767	NM_129277	chr2:15624476-15626989	0.282544	0.985065	1.8017433716789	3.4864127357155	0.286827772786567	0.01195	Cytokinin riboside 5'-monophosphate phosphoribohydrolase LOG3 [Source:UniProtKB/Swiss-Prot;Acc:Q8L8B8]
AT4G34250	KCS16	NM_119589	none	chr4:16394640-16396654	4.02935	14.0422	1.80114994890852	3.48497896683088	0.286945777727137	0.00005	3-ketoacyl-CoA synthase 16 [Source:UniProtKB/Swiss-Prot;Acc:Q9SYZ0]
AT1G68800	TCP12	NM_105554	none	chr1:25847055-25848481	0.367467	1.27983	1.80026558844634	3.4828433573627	0.287121727104381	0.00005	Transcription factor TCP12 [Source:UniProtKB/Swiss-Prot;Acc:A0AQW4]
AT1G66700	N/A	NM_105341	NM_202367	chr1:24873284-24874777	3.73446	12.9377	1.79260961433971	3.46440984774238	0.288649450829746	0.00005	N/A
AT5G59580	UGT76E1	NM_125350	none	chr5:24006206-24006561	0.195987	0.678135	1.79081454484301	3.4601019455372	0.289008825676303	0.012	UDP-glycosyltransferase 76E1 [Source:UniProtKB/Swiss-Prot;Acc:Q9LTH3]
N/A	MIR408	unknown	none	chr2:19319600-19322403	2.15646	7.45074	1.78871876382229	3.45507915750814	0.289428969471489	0.00005	N/A
AT4G08950	EXO	NM_116964	none	chr4:5740218-5741550	11.3197	38.9894	1.7842462298682	3.44438456849563	0.290327627509015	0.00005	Protein EXORDIUM [Source:UniProtKB/Swiss-Prot;Acc:Q9ZPE7]
AT1G64660	ATMGL	NM_105141	none	chr1:24028795-24033695	16.3209	56.0445	1.77985218371653	3.43390989467493	0.291213232342157	0.00005	methionine gamma-lyase(MGL)
AT1G54050	HSP17.4B	NM_104282	none	chr1:20179371-20180465	6.23669	21.4009	1.77881901401735	3.43145161936861	0.291421856090164	0.00005	17.4 kDa class III heat shock protein [Source:UniProtKB/Swiss-Prot;Acc:Q9SYG1]
AT3G10120	N/A	NM_111847	none	chr3:3130071-3130894	2.78285	9.54484	1.77815786672881	3.4298794401423	0.291555437283391	0.00005	N/A
AT5G59570	BOA	NM_125349	none	chr5:24003915-24005466	0.364102	1.24819	1.77742298796231	3.42813277598036	0.291703987373717	0.00005	Transcription factor BOA [Source:UniProtKB/Swiss-Prot;Acc:Q9LTH4]
AT4G34320	N/A	NM_119597	none	chr4:16422425-16423886	0.361137	1.23543	1.77439512612709	3.4209455137524	0.292316845147034	0.0004	UPF0496 protein At4g34320 [Source:UniProtKB/Swiss-Prot;Acc:Q9SYZ7]
AT4G36430	PER49	NM_119806	none	chr4:17204445-17206013	1.75157	5.9913	1.77422042944304	3.42053129478125	0.29235224408726	0.00005	Peroxidase 49 [Source:UniProtKB/Swiss-Prot;Acc:O23237]
AT2G45360	N/A	NM_130099	none	chr2:18698799-18699282	1.25346	4.28547	1.77353747948931	3.41891245033747	0.292490671968302	0.00045	N/A
AT3G48770	N/A	NM_114736	none	chr3:18078452-18084986	0.444987	1.52109	1.77327042267856	3.41827963513541	0.292544819833146	0.00005	N/A
AT2G47000	ABCB4	NM_130268	none	chr2:19309759-19315411	2.92951	9.98213	1.76868831792082	3.40744015210735	0.293475440612374	0.00005	ABC transporter B family member 4 [Source:UniProtKB/Swiss-Prot;Acc:O80725]
AT1G33660	N/A	NM_103085	none	chr1:12193436-12198893	0.415336	1.4151	1.76855317620077	3.40712098156673	0.293502932654936	0.0047	N/A
AT1G17960	N/A	NM_101659	none	chr1:6180888-6183682	0.194956	0.662826	1.76548163874335	3.39987484355444	0.294128474139518	0.0015	Probable threonine--tRNA ligase, cytoplasmic [Source:UniProtKB/Swiss-Prot;Acc:Q8GZ45]
AT1G15380	N/A	NM_001035972	NM_101407	chr1:5290745-5292499	0.954798	3.24549	1.765168861407	3.39913782810605	0.294192248319976	0.00005	N/A
AT2G37880	N/A	NM_129344	none	chr2:15860848-15861531	0.235961	0.799599	1.7607282393934	3.38869135153691	0.29509916845819	0.0172	N/A
AT4G14630	GLP9	NM_117545	none	chr4:8392859-8393799	0.855599	2.89608	1.75909475388956	3.38485669104335	0.295433482500483	0.0001	Germin-like protein subfamily 1 member 8 [Source:UniProtKB/Swiss-Prot;Acc:Q9LEA7]
AT5G49110	N/A	NM_001125928	NM_124288	chr5:19900169-19906146	0.620181	2.09445	1.75581021069006	3.37715924867095	0.296106853827974	0.00005	N/A
AT5G22794	N/A	NM_001161260	NM_001161261	chr5:7608207-7614557	2.12951	7.185	1.75446665200378	3.37401561861649	0.296382741823243	0.00005	N/A
AT2G25730	N/A	NM_001202673	NM_128132	chr2:10956295-10972906	3.24325	10.9036	1.74929240206547	3.36193632929931	0.297447631974761	0.00005	N/A
AT2G43510	ATTI1	NM_129912	none	chr2:18067170-18067853	10.2755	34.4268	1.74432349108584	3.35037711060289	0.298473863385502	0.00005	Defensin-like protein 195 [Source:UniProtKB/Swiss-Prot;Acc:Q42328]
AT4G28720	YUC8	NM_119016	none	chr4:14192792-14194089	0.253766	0.849576	1.74324422407608	3.34787166129426	0.29869723250186	0.00085	Probable indole-3-pyruvate monooxygenase YUCCA8 [Source:UniProtKB/Swiss-Prot;Acc:Q9SVU0]
AT5G49130	DTX55	NM_124290	none	chr5:19916087-19917389	0.191754	0.641795	1.74285587738424	3.34697059774503	0.298777647067989	0.003	Protein DETOXIFICATION 55 [Source:UniProtKB/Swiss-Prot;Acc:Q9FH21]
AT2G24560	N/A	NM_128017	none	chr2:10434502-10436011	0.293869	0.97767	1.73417440579204	3.32689055327374	0.300580973129993	0.0002	GDSL esterase/lipase At2g24560 [Source:UniProtKB/Swiss-Prot;Acc:Q9SJA9]
AT3G04060	N/A	NM_111277	none	chr3:1053380-1055143	0.663173	2.20585	1.73387751338134	3.32620598245103	0.300642836094929	0.00005	N/A
AT2G40200	BHLH51	NM_129578	none	chr2:16790876-16792626	3.21756	10.6896	1.73216891236034	3.32226904859583	0.300999101930849	0.00005	Transcription factor bHLH51 [Source:UniProtKB/Swiss-Prot;Acc:Q9XEF0]
AT1G02340	HFR1	NM_100115	none	chr1:465591-467759	4.70818	15.6391	1.73191610802221	3.32168693635333	0.301051850809829	0.00005	Transcription factor HFR1 [Source:UniProtKB/Swiss-Prot;Acc:Q9FE22]
AT3G25770	AOC2	NM_113476	none	chr3:9406868-9408084	28.5117	94.5916	1.73015801185689	3.31764152961767	0.301418942062509	0.00005	Allene oxide cyclase 2, chloroplastic [Source:UniProtKB/Swiss-Prot;Acc:Q9LS02]
AT1G12200	N/A	NM_101092	none	chr1:4137461-4140105	4.71388	15.6241	1.72878615028603	3.31448827717294	0.301705698248219	0.00005	Flavin-containing monooxygenase FMO GS-OX-like 2 [Source:UniProtKB/Swiss-Prot;Acc:Q9FWW9]
AT2G22200	ERF056	NM_127788	none	chr2:9443065-9444447	1.49113	4.94147	1.72853424150039	3.31390958534802	0.301758383638877	0.00005	Ethylene-responsive transcription factor ERF056 [Source:UniProtKB/Swiss-Prot;Acc:Q9SIE4]
AT4G24060	DOF4.6	NM_118538	none	chr4:12503674-12505676	13.6061	45.0549	1.72743041905366	3.31137504501657	0.301989350769838	0.00005	Dof zinc finger protein DOF4.6 [Source:UniProtKB/Swiss-Prot;Acc:Q8LAP8]
AT1G52100	N/A	NM_001198273	NM_104091	chr1:19383134-19385524	0.676327	2.23419	1.72395902612103	3.30341683830455	0.302716868305739	0.00005	N/A
AT3G56240	CCH	NM_115482	none	chr3:20863199-20864677	158.749	524.202	1.72337535401114	3.30208064302767	0.302839363451494	0.00005	Copper transport protein CCH [Source:UniProtKB/Swiss-Prot;Acc:O82089]
AT3G13277	N/A	unknown	none	chr3:4290052-4294555	0.718995	2.37237	1.72227539020491	3.29956397471471	0.303070347374145	0.00005	N/A
AT3G05790	LON4	NM_111453	none	chr3:1720079-1723461	0.311285	1.02553	1.72006173189325	3.29450503557833	0.303535732743069	0.00005	Lon protease homolog 4, chloroplastic/mitochondrial [Source:UniProtKB/Swiss-Prot;Acc:Q9M9L7]
AT5G40210	N/A	NM_123385	none	chr5:16073552-16076126	2.07134	6.82159	1.71954366273795	3.29332219722498	0.303644751443578	0.00005	WAT1-related protein At5g40210 [Source:UniProtKB/Swiss-Prot;Acc:Q945L4]
AT3G22880	DMC1	NM_113188	none	chr3:8097686-8100914	2.04931	6.72992	1.7154511173597	3.28399314891354	0.304507334411107	0.00005	Meiotic recombination protein DMC1 homolog [Source:UniProtKB/Swiss-Prot;Acc:Q39009]
AT1G55020	LOX1	NM_104376	none	chr1:20525707-20530365	9.87457	32.4139	1.71482278359549	3.28256319009334	0.304639984697923	0.00005	Linoleate 9S-lipoxygenase 1 [Source:UniProtKB/Swiss-Prot;Acc:Q06327]
AT3G58150	N/A	NM_115677	none	chr3:21532806-21534081	0.300258	0.985377	1.71447311238293	3.28176767979538	0.304713830341078	0.00785	N/A
AT1G08070	PCMP-H12	NM_100682	none	chr1:2514181-2516444	0.343815	1.1277	1.7136789278494	3.27996160725972	0.30488161745145	0.00005	Pentatricopeptide repeat-containing protein At1g08070, chloroplastic [Source:UniProtKB/Swiss-Prot;Acc:Q9LN01]
AT4G34000	ABF3	NM_001036708	NM_119562,NM_179159	chr4:16295346-16304045	58.3265	191.275	1.71342491304948	3.27938415642975	0.304935302574827	0.00005	ABSCISIC ACID-INSENSITIVE 5-like protein 6 [Source:UniProtKB/Swiss-Prot;Acc:Q9M7Q3]
AT4G01190	PIP5K11	NM_116349	none	chr4:504209-505889	0.240562	0.788537	1.71276968378276	3.27789509565102	0.305073826592791	0.00365	Putative phosphatidylinositol 4-phosphate 5-kinase 11 [Source:UniProtKB/Swiss-Prot;Acc:Q9M149]
AT3G18280	N/A	NM_112712	none	chr3:6266896-6267715	29.7791	97.6017	1.71260612380656	3.27752349802378	0.305108415119818	0.00005	N/A
AT1G78170	N/A	NM_106467	none	chr1:29413994-29415189	11.578	37.9108	1.71122283914079	3.27438244947314	0.305401099422856	0.00005	N/A
AT2G44240	N/A	NM_129988	none	chr2:18289914-18292347	0.503121	1.64395	1.7081891074579	3.26750423854301	0.306043979439764	0.00005	N/A
AT4G12540	N/A	NM_117324	none	chr4:7431158-7431957	0.379573	1.23988	1.70775121968022	3.26651263393339	0.306136884214601	0.00045	N/A
AT2G01890	PAP8	NM_126250	NM_201668	chr2:396774-399207	6.33747	20.6995	1.70761700171061	3.26620875522882	0.306165366313196	0.00005	Purple acid phosphatase 8 [Source:UniProtKB/Swiss-Prot;Acc:Q8VYZ2]
AT1G05420	OFP12	NM_100421	none	chr1:1590003-1590941	1.07595	3.51373	1.70739230026639	3.26570007899995	0.306213055641725	0.00005	Transcription repressor OFP12 [Source:UniProtKB/Swiss-Prot;Acc:F4I8R6]
AT5G23910	KIN10C	NM_122296	none	chr5:8068231-8072980	2.06149	6.7299	1.70689760496924	3.26458047334695	0.306318073076866	0.00005	Kinesin-like protein KIN-10C [Source:UniProtKB/Swiss-Prot;Acc:F4KEC6]
AT1G80820	CCR2	NM_106730	NM_129475,NM_127738,NM_179686	chr1:30370526-30372667	3.65853	11.9409	1.70657558422479	3.26385187493338	0.306386453282416	0.00005	Cinnamoyl-CoA reductase 2 [Source:UniProtKB/Swiss-Prot;Acc:Q9SAH9]
N/A	SNOR105	unknown	none	chr1:10151482-10151786	1.242	4.05108	1.70564140182973	3.26173913043478	0.306584910690483	0.0159
AT3G05770	N/A	NM_111451	none	chr3:1710112-1710313	1	3.26009	1.70491179291077	3.26009	0.306739997975516	0.0004	N/A
AT3G56970	ORG2	NM_115556	none	chr3:21080012-21085276	2.34529	7.64501	1.70475206267248	3.25972907401643	0.306773961054335	0.00005	Transcription factor ORG2 [Source:UniProtKB/Swiss-Prot;Acc:Q9M1K1]
AT4G13800	N/A	NM_117454	none	chr4:8001839-8003976	1.38717	4.51929	1.70395153363098	3.25792080278553	0.306944232390486	0.00005	Probable magnesium transporter NIPA2 [Source:UniProtKB/Swiss-Prot;Acc:B3LFA3]
AT5G65360	HTR13	NM_125934	none	chr5:26119189-26120590	46.289	150.733	1.70325400001898	3.25634600012962	0.307092673800694	0.00005	Histone H3.2 [Source:UniProtKB/Swiss-Prot;Acc:P59226]
AT4G32940	N/A	NM_119448	none	chr4:15898814-15903270	54.6366	177.796	1.70228325365919	3.25415563926013	0.307299376813877	0.00005	Vacuolar-processing enzyme gamma-isozyme [Source:UniProtKB/Swiss-Prot;Acc:Q39119]
AT2G39800	P5CSA	NM_001202785	NM_001202786,NM_129539,NM_201912	chr2:16597650-16603248	193.614	628.129	1.69787760250012	3.24423337155371	0.308239231113354	0.00005	Delta-1-pyrroline-5-carboxylate synthase A [Source:UniProtKB/Swiss-Prot;Acc:P54887]
AT3G14590	N/A	NM_001125154	NM_001202965,NM_112319	chr3:4903163-4907977	2.88066	9.34147	1.69725020294637	3.24282282532475	0.308373307413073	0.00005	N/A
AT2G33900	N/A	unknown	none	chr2:14349750-14360039	0.309042	1.00142	1.69617234942014	3.24040098109642	0.308603782628667	0.00855	N/A
AT1G06180	N/A	NM_100499	none	chr1:1889319-1891176	4.91259	15.9011	1.6945708278522	3.23680583968945	0.30894655086755	0.00005	N/A
AT1G78030	N/A	NM_106452	none	chr1:29344582-29345229	0.474254	1.53354	1.69313395062465	3.23358369143961	0.309254404841087	0.0036	N/A
AT3G14360	N/A	NM_112294	none	chr3:4791426-4793706	1.33336	4.30472	1.69085304785556	3.22847543049139	0.309743723168987	0.00005	N/A
AT2G32530	CSLB3	NM_179859	none	chr2:13809050-13813577	2.19381	7.06022	1.68627455609519	3.21824588273369	0.310728277589084	0.00005	Cellulose synthase-like protein B3 [Source:UniProtKB/Swiss-Prot;Acc:Q8RX83]
AT4G11911	N/A	NM_001125495	none	chr4:7158159-7159570	0.333044	1.07083	1.68494476651075	3.21528086378977	0.311014820279596	0.00285	N/A
AT2G25000	WRKY60	NM_128058	none	chr2:10629733-10631366	5.94855	19.1006	1.68300800827015	3.21096737860487	0.311432625153137	0.00005	Probable WRKY transcription factor 60 [Source:UniProtKB/Swiss-Prot;Acc:Q9SK33]
AT1G76930	N/A	NM_106344	NM_179564	chr1:28895300-28896984	26.9087	86.3991	1.68294359035492	3.21082400859202	0.311446531271738	0.00005	N/A
AT1G59740	NPF4.3	NM_104667	none	chr1:21968073-21972426	2.76783	8.88279	1.68225754913957	3.20929753633713	0.311594667891507	0.00005	Protein NRT1/ PTR FAMILY 4.3 [Source:UniProtKB/Swiss-Prot;Acc:Q93VV5]
AT1G12940	NRT2.5	NM_101165	none	chr1:4416427-4417149	0.212244	0.681018	1.68196916033878	3.2086560750834	0.311656960608971	0.01335	High affinity nitrate transporter 2.5 [Source:UniProtKB/Swiss-Prot;Acc:Q9LPV5]
AT1G08890	SUGTL4	NM_100761	none	chr1:2848200-2852253	4.0398	12.947	1.68026206835106	3.20486162681321	0.312025951957983	0.00005	Sugar transporter ERD6-like 1 [Source:UniProtKB/Swiss-Prot;Acc:Q9SCW7]
AT5G15440	EDL1	NM_121548	none	chr5:5012409-5013088	1.88471	6.03764	1.67964218402294	3.20348488626897	0.312160049290783	0.00005	EID1-like F-box protein 1 [Source:UniProtKB/Swiss-Prot;Acc:Q9LF38]
AT3G05690	NFYA2	NM_111443	none	chr3:1676505-1679028	6.20145	19.8577	1.67902104805553	3.20210595909021	0.312294475190984	0.00005	Nuclear transcription factor Y subunit A-2 [Source:UniProtKB/Swiss-Prot;Acc:Q9M9X4]
AT3G56550	PCMP-H80	NM_115513	none	chr3:20952041-20952325	0.269587	0.862404	1.67761294092338	3.19898214676524	0.312599431356998	0.0075	Pentatricopeptide repeat-containing protein At3g56550 [Source:UniProtKB/Swiss-Prot;Acc:Q9LXY5]
AT5G42700	N/A	NM_123634	none	chr5:17122302-17124345	0.507639	1.62344	1.6771792502849	3.19802064065212	0.312693416449022	0.00115	N/A
AT1G08230	GAT1	NM_001084018	none	chr1:2583615-2586865	8.22436	26.2857	1.67630283378318	3.19607847905491	0.312883430914908	0.00005	GABA transporter 1 [Source:UniProtKB/Swiss-Prot;Acc:F4HW02]
AT5G13930	CHS	NM_121396	none	chr5:4488685-4490295	139.354	444.844	1.67454507966591	3.19218680482799	0.313264874877485	0.00005	Chalcone synthase [Source:UniProtKB/Swiss-Prot;Acc:P13114]
AT3G17110	N/A	unknown	none	chr3:5838406-5839875	6.78248	21.6248	1.67280199639878	3.18833229143322	0.313643594391624	0.00005	N/A
AT2G22240	IPS2	NM_127790	NM_201780,NM_180427	chr2:9449951-9454238	48.0562	152.873	1.66953914614884	3.18112959410024	0.31435374461154	0.00005	Inositol-3-phosphate synthase isozyme 2 [Source:UniProtKB/Swiss-Prot;Acc:Q38862]
AT5G65870	PSK5	NM_125984	none	chr5:26351387-26352410	8.74321	27.7972	1.6687046121136	3.17928998617213	0.314535636682831	0.00005	Phytosulfokines 5 [Source:UniProtKB/Swiss-Prot;Acc:Q9FEB4]
AT5G59530	N/A	NM_125345	none	chr5:23994197-23995718	0.286073	0.909451	1.66861256913847	3.17908715607555	0.314555704485453	0.0012	1-aminocyclopropane-1-carboxylate oxidase homolog 11 [Source:UniProtKB/Swiss-Prot;Acc:Q9LTH8]
AT1G09180	N/A	NM_100788	none	chr1:2965018-2967763	4.11609	13.0766	1.66764104680542	3.17694705412175	0.314767600140709	0.00005	N/A
AT5G03780	N/A	NM_120459	none	chr5:999013-1001050	3.27372	10.3951	1.66690079781488	3.17531737595152	0.314929149310733	0.00005	N/A
N/A	N/A	unknown	none	chr4:15413379-15415369	0.720733	2.28669	1.66572398873516	3.17272831964125	0.315186142415456	0.00845	N/A
AT1G22160	N/A	NM_102066	none	chr1:7823066-7824004	12.5773	39.8838	1.66498062306745	3.17109395498239	0.315348587647115	0.00005	N/A
AT5G64750	ABR1	NM_125871	none	chr5:25891483-25896588	0.995842	3.15589	1.66405815243744	3.16906698050494	0.315550288508155	0.0033	Ethylene-responsive transcription factor ABR1 [Source:UniProtKB/Swiss-Prot;Acc:Q9FGF8]
AT1G69710	N/A	NM_105639	none	chr1:26224844-26226110	0.148515	0.470582	1.66383748736268	3.16858229808437	0.315598556680876	0.01715	N/A
AT5G66690	UGT72E2	NM_126067	none	chr5:26625091-26626806	0.292179	0.925622	1.66357066457544	3.16799633101626	0.315656931231107	0.0003	UDP-glycosyltransferase 72E2 [Source:UniProtKB/Swiss-Prot;Acc:Q9LVR1]
AT5G53420	N/A	NM_001036991	NM_001125953,NM_124721	chr5:21673463-21675829	13.7682	43.5269	1.66056731501491	3.16140817245537	0.316314738701814	0.00005	N/A
AT5G07680	NAC079	NM_120850	NM_180458	chr5:2435861-2437486	0.714834	2.25865	1.65978056754959	3.15968462608102	0.316487282226109	0.00005	NAC domain-containing protein 79 [Source:UniProtKB/Swiss-Prot;Acc:Q9FLR3]
AT3G16430	PBP2	NM_112514	NM_180264	chr3:5581702-5582987	0.464129	1.4638	1.65712070185617	3.15386455058831	0.317071321218746	0.0007	PYK10-binding protein 2 [Source:UniProtKB/Swiss-Prot;Acc:O04313]
AT1G68600	ALMT5	NM_105532	none	chr1:25759751-25762967	10.1235	31.9197	1.65673893276762	3.15303007853015	0.317155236421395	0.00005	Aluminum-activated malate transporter 5 [Source:UniProtKB/Swiss-Prot;Acc:Q93Z29]
AT1G14120	N/A	NM_101277	none	chr1:4833573-4835023	0.168798	0.531812	1.65561852065944	3.15058235287148	0.317401638172888	0.01255	N/A
AT2G02100	PDF2.2	NM_126271	none	chr2:528230-529149	45.7234	144.043	1.65549496041922	3.15031253143904	0.317428823337476	0.00005	Defensin-like protein 2 [Source:UniProtKB/Swiss-Prot;Acc:Q39182]
AT1G20693	HMGB2	NM_001035997	NM_001084100,NM_101920	chr1:7176705-7178914	113.571	357.193	1.65310931368599	3.14510746581433	0.317954159236044	0.00005	High mobility group B protein 2 [Source:UniProtKB/Swiss-Prot;Acc:O49596]
AT3G03272	N/A	NM_001084631	none	chr3:763943-764135	1	3.13298	1.64753556000807	3.13298	0.319184929364375	0.00055	N/A
AT5G56160	SFH14	NM_124998	none	chr5:22731990-22735623	1.46021	4.57476	1.64752019393517	3.13294663096404	0.319188329005237	0.00005	Phosphatidylinositol/phosphatidylcholine transfer protein SFH14 [Source:UniProtKB/Swiss-Prot;Acc:F4K6D3]
AT2G29260	N/A	NM_128482	none	chr2:12582507-12584180	0.583626	1.82736	1.6466448203131	3.13104625222317	0.319382059364329	0.00005	Tropinone reductase homolog At2g29260, chloroplastic [Source:UniProtKB/Swiss-Prot;Acc:Q9ZW12]
AT1G02030	ZAT1	NM_100083	none	chr1:355396-356218	0.206418	0.64607	1.64612170393067	3.1299111511593	0.319497887225842	0.01755	Zinc finger protein ZAT1 [Source:UniProtKB/Swiss-Prot;Acc:Q39092]
AT2G37760	AKR4C8	NM_001084550	NM_001124993,NM_129332,NM_201897,NM_201898	chr2:15831765-15833919	7.54728	23.5614	1.6423965620107	3.12183992113715	0.320323919631261	0.00005	Aldo-keto reductase family 4 member C8 [Source:UniProtKB/Swiss-Prot;Acc:O80944]
AT1G75900	EXL3	NM_106240	none	chr1:28499049-28501097	10.2773	32.0655	1.64156060661024	3.12003152578985	0.320509581949447	0.00005	GDSL esterase/lipase EXL3 [Source:UniProtKB/Swiss-Prot;Acc:Q94CH6]
AT2G47560	ATL64	NM_130324	none	chr2:19511732-19512750	1.77051	5.52049	1.64063133441696	3.11802249069477	0.32071609585381	0.00005	RING-H2 finger protein ATL64 [Source:UniProtKB/Swiss-Prot;Acc:O22255]
AT1G74460	N/A	NM_106106	none	chr1:27987996-27989764	0.356122	1.10925	1.63914108482274	3.11480335390681	0.321047554654045	0.00065	GDSL esterase/lipase At1g74460 [Source:UniProtKB/Swiss-Prot;Acc:Q9CA68]
AT4G02110	N/A	NM_116443	none	chr4:935086-940300	1.52611	4.74403	1.63625417965756	3.10857670810099	0.321690630118275	0.00005	BRCT domain-containing protein At4g02110 [Source:UniProtKB/Swiss-Prot;Acc:O04251]
AT3G60286	N/A	NM_001125390	none	chr3:22281606-22284687	3.51145	10.8993	1.63409668418195	3.10393142434037	0.322172066095988	0.00185	N/A
AT1G79520	MTP9	NM_001198508	NM_106600	chr1:29912081-29914834	26.1897	81.2597	1.63354050446324	3.10273504469314	0.322296292011907	0.00005	Metal tolerance protein 9 [Source:UniProtKB/Swiss-Prot;Acc:Q9SAJ7]
AT4G37990	CAD8	NM_119960	none	chr4:17855889-17857508	0.485868	1.50502	1.63114633626144	3.09759029201347	0.32283159027787	0.00005	Cinnamyl alcohol dehydrogenase 8 [Source:UniProtKB/Swiss-Prot;Acc:Q02972]
AT1G01580	FRO2	NM_100040	none	chr1:209145-213075	1.25125	3.85573	1.62363396038545	3.0815024975025	0.324517017529754	0.00005	Ferric reduction oxidase 2 [Source:UniProtKB/Swiss-Prot;Acc:P92949]
AT2G41550	N/A	NM_129718	none	chr2:17325920-17331164	1.11787	3.44441	1.6235044587322	3.08122590283307	0.324546148687293	0.0006	N/A
AT1G28080	N/A	NM_102573	none	chr1:9790024-9790221	1	3.07984	1.62285540377655	3.07984	0.324692191802172	0.00035	N/A
AT2G32270	ZIP3	NM_128786	none	chr2:13704175-13706588	0.146445	0.450372	1.62075819983435	3.07536617842876	0.325164530654659	0.01755	Zinc transporter 3 [Source:UniProtKB/Swiss-Prot;Acc:Q9SLG3]
AT5G10300	HNL	NM_121068	none	chr5:3239600-3240837	4.4798	13.7396	1.61683377375979	3.06701192017501	0.326050248915543	0.00005	Alpha-hydroxynitrile lyase [Source:UniProtKB/Swiss-Prot;Acc:Q9LFT6]
AT4G28680	N/A	NM_001084992	NM_001203932,NM_001203933,NM_119010	chr4:14155141-14158700	1.2823	3.93135	1.61629098304495	3.06585822350464	0.326172943136582	0.00005	Probable tyrosine decarboxylase 2 [Source:UniProtKB/Swiss-Prot;Acc:Q9M0G4]
AT3G61890	ATHB-12	NM_116054	none	chr3:22914011-22921988	82.3637	252.29	1.61500247715243	3.06312125365907	0.326464386222205	0.00005	Homeobox-leucine zipper protein ATHB-12 [Source:UniProtKB/Swiss-Prot;Acc:Q9M276]
AT2G13431	N/A	unknown	none	chr2:5585315-5591457	0.889744	2.72373	1.61412149380734	3.06125132622417	0.326663802946694	0.0175	N/A
AT1G47550	SEC3A	NM_001198234	NM_103648	chr1:17464389-17464959	0.384656	1.17752	1.61411084670518	3.06122873424566	0.326666213737346	0.0132	Exocyst complex component SEC3A [Source:UniProtKB/Swiss-Prot;Acc:Q9SX85]
AT3G12070	RGTB2	NM_112041	NM_180236	chr3:3845105-3847562	1.79145	5.47722	1.61231605135698	3.05742275810098	0.327072858128759	0.00005	Geranylgeranyl transferase type-2 subunit beta 2 [Source:UniProtKB/Swiss-Prot;Acc:Q9LHL5]
AT4G40040	HTR8	NM_001036739	NM_179198	chr4:18557140-18558805	477.176	1458.41	1.61180297045551	3.05633560782605	0.327189199196385	0.00005	Histone H3.3 [Source:UniProtKB/Swiss-Prot;Acc:P59169]
AT3G61750	N/A	NM_116040	none	chr3:22857605-22859539	7.07566	21.6139	1.61102278442481	3.05468323803009	0.32736618564905	0.00005	Cytochrome b561 and DOMON domain-containing protein At3g61750 [Source:UniProtKB/Swiss-Prot;Acc:Q9M363]
	-	unknown	none	chr4:4842608-4843820	1.2434	3.79341	1.60920482568793	3.05083641627795	0.327778964045542	0.00005
AT3G02020	AK3	NM_111068	none	chr3:340404-343897	47.3387	144.407	1.60904868436356	3.05050624541865	0.3278144411282	0.00005	Aspartokinase 3, chloroplastic [Source:UniProtKB/Swiss-Prot;Acc:Q9S702]
AT3G51490	MSSP3	NM_001203125	NM_115008	chr3:19105745-19106097	0.274662	0.836739	1.60712035530228	3.04643161412937	0.328252896064364	0.01675	Monosaccharide-sensing protein 3 [Source:UniProtKB/Swiss-Prot;Acc:Q9SD00]
AT1G80110	PP2B11	NM_106660	none	chr1:30135298-30137057	3.58864	10.9324	1.60710104264175	3.04639083329618	0.328257290256485	0.00005	F-box protein PP2-B11 [Source:UniProtKB/Swiss-Prot;Acc:Q949S5]
AT3G60330	AHA7	NM_001203212	NM_115897	chr3:22298450-22303673	0.345263	1.05077	1.60567927488905	3.04339011130645	0.328580945401943	0.00005	ATPase 7, plasma membrane-type [Source:UniProtKB/Swiss-Prot;Acc:Q9LY32]
AT1G24625	ZFP7	NM_102305	none	chr1:8725846-8727283	6.75778	20.5604	1.60524704291466	3.04247844706398	0.328679403124453	0.00005	Zinc finger protein 7 [Source:UniProtKB/Swiss-Prot;Acc:Q39266]
AT1G49940	N/A	NM_001160944	NM_001198256,NM_103881	chr1:18487962-18493183	1.01135	3.07168	1.60274556736798	3.03720769268799	0.329249791644963	0.00055	N/A
AT1G64405	N/A	NM_105116	none	chr1:23923741-23924371	0.966912	2.92828	1.59859701055033	3.02848656341011	0.330197931891759	0.00045	N/A
AT5G44572	N/A	NM_001085242	none	chr5:17968105-17978633	8.7507	26.4996	1.59850024993807	3.02828345160958	0.330220078793642	0.00005	N/A
AT3G05730	N/A	NM_111447	none	chr3:1695942-1696777	89.8658	271.792	1.59665890954976	3.02442085865813	0.330641814328604	0.00005	Defensin-like protein 205 [Source:UniProtKB/Swiss-Prot;Acc:Q9M9M3]
AT2G01990	N/A	NM_126260	none	chr2:464987-466942	5.88932	17.7947	1.5952746401927	3.02152031134325	0.330959218194181	0.00005	N/A
AT5G50260	CEP1	NM_124405	none	chr5:20455561-20456986	0.307438	0.927629	1.59325242667096	3.01728803856387	0.331423446226886	0.00115	KDEL-tailed cysteine endopeptidase CEP1 [Source:UniProtKB/Swiss-Prot;Acc:Q9FGR9]
AT1G68480	JAG	NM_105519	none	chr1:25684396-25686143	0.313118	0.943844	1.59184198233492	3.01433964192413	0.331747619309971	0.00185	Zinc finger protein JAGGED [Source:UniProtKB/Swiss-Prot;Acc:Q6S591]
AT2G29440	GSTU6	NM_128498	none	chr2:12619948-12621205	2.0452	6.15605	1.58976301827702	3.00999902210053	0.33222602155603	0.00005	Glutathione S-transferase U6 [Source:UniProtKB/Swiss-Prot;Acc:Q9ZW26]
AT5G42210	N/A	NM_123586	none	chr5:16865820-16870916	1.19909	3.60701	1.58886347576925	3.00812282647674	0.332433234174566	0.00005	N/A
AT4G32920	N/A	NM_001203964	NM_001203965,NM_119446	chr4:15887570-15896309	4.61395	13.878	1.58872539664552	3.00783493535907	0.332465052601239	0.00005	N/A
AT4G15610	N/A	NM_117652	none	chr4:8909036-8910928	5.96656	17.9277	1.5872191169341	3.00469617333941	0.332812351835428	0.00005	CASP-like protein 1D1 [Source:UniProtKB/Swiss-Prot;Acc:Q9FE29]
AT4G15620	N/A	NM_117653	none	chr4:8913832-8915670	12.5359	37.6511	1.58662643827305	3.00346205697237	0.332949103744645	0.00005	CASP-like protein 1E2 [Source:UniProtKB/Swiss-Prot;Acc:O23413]
AT2G20362	N/A	NM_001124877	none	chr2:8789755-8790448	0.954313	2.86512	1.58606113397065	3.00228541369551	0.333079591779751	0.0002	N/A
AT1G67030	ZFP6	NM_105372	none	chr1:25016555-25017510	0.619454	1.85911	1.5855430758567	3.00120751500515	0.333199218981125	0.0006	Zinc finger protein 6 [Source:UniProtKB/Swiss-Prot;Acc:Q39265]
AT4G37220	N/A	NM_119885	none	chr4:17515064-17516034	0.51362	1.54136	1.58543057083086	3.00097348234103	0.333225203716199	0.0033	Cold-regulated 413 plasma membrane protein 4 [Source:UniProtKB/Swiss-Prot;Acc:O23164]
AT3G12580	MED37C	NM_112093	none	chr3:3991245-3993822	8.35495	25.0427	1.58368701639845	2.99734887701303	0.33362816309743	0.00005	Probable mediator of RNA polymerase II transcription subunit 37c [Source:UniProtKB/Swiss-Prot;Acc:Q9LHA8]
AT1G30700	N/A	NM_102806	none	chr1:10892566-10894591	2.49345	7.44292	1.57772545567446	2.98498867031623	0.335009646751544	0.00005	N/A
AT3G53210	N/A	NM_115181	none	chr3:19720109-19721943	2.31732	6.91591	1.57746181411586	2.98444323615211	0.335070872813556	0.00005	WAT1-related protein At3g53210 [Source:UniProtKB/Swiss-Prot;Acc:F4J9A3]
AT1G13609	N/A	NM_001035964	NM_001198057	chr1:4660726-4663519	8.71584	25.9191	1.57230400606874	2.97379254323163	0.336270935333403	0.00005	Defensin-like protein 287 [Source:UniProtKB/Swiss-Prot;Acc:Q2V4N4]
	-	unknown	none	chr3:872185-873570	1.37549	4.0792	1.56834059197668	2.9656340649514	0.337196018827221	0.00005
AT5G10400	HTR13	NM_121078	none	chr5:3270206-3270957	41.386	122.623	1.5670148836176	2.96291016285701	0.337506014369245	0.00005	Histone H3.2 [Source:UniProtKB/Swiss-Prot;Acc:P59226]
AT2G35480	N/A	NM_179915	none	chr2:14910354-14912034	2.31389	6.84733	1.56522126149713	2.9592288311026	0.337925877677869	0.00005	N/A
AT5G10740	N/A	NM_121112	none	chr5:3393490-3398253	6.02215	17.8199	1.56513869256556	2.95905947211544	0.337945218547803	0.00005	Probable protein phosphatase 2C 69 [Source:UniProtKB/Swiss-Prot;Acc:Q8LAY8]
AT5G14550	N/A	NM_121459	NM_180488	chr5:4690901-4694097	5.11689	15.1297	1.56404425673479	2.95681556570495	0.338201682782871	0.00005	N/A
AT5G01450	N/A	NM_120223	none	chr5:183202-186481	6.20812	18.3	1.55961529899476	2.94775229860248	0.339241530054645	0.00005	N/A
AT1G71760	N/A	NM_001084341	NM_105834	chr1:26989378-26990525	0.51904	1.52984	1.55946314517865	2.94744143033292	0.339277310045495	0.00115	N/A
AT2G38940	PHT1-4	NM_129452	none	chr2:16257239-16260220	0.934114	2.75209	1.55885711701058	2.94620356830109	0.339419859088911	0.00005	Inorganic phosphate transporter 1-4 [Source:UniProtKB/Swiss-Prot;Acc:Q96303]
AT5G48070	XTH20	NM_124181	none	chr5:19482432-19482733	1	2.94398	1.55776787044424	2.94398	0.339676220626499	0.00065	Xyloglucan endotransglucosylase/hydrolase protein 20 [Source:UniProtKB/Swiss-Prot;Acc:Q9FI31]
AT5G43270	SPL2	NM_123693	NM_180791,NM_203146	chr5:17360292-17363935	21.2381	62.4899	1.55696832568804	2.94234889185003	0.339864522106772	0.00005	Squamosa promoter-binding-like protein 2 [Source:UniProtKB/Swiss-Prot;Acc:Q9S840]
AT5G23110	N/A	NM_122217	none	chr5:7777154-7777948	1.39154	4.0924	1.55626478437519	2.94091438262644	0.340030300068419	0.00005	N/A
AT1G05260	PER3	NM_100405	none	chr1:1529784-1531401	0.456202	1.34149	1.55609162363129	2.94056141796836	0.340071114954267	0.0005	Peroxidase 3 [Source:UniProtKB/Swiss-Prot;Acc:O23044]
AT3G16330	N/A	NM_112504	none	chr3:5535143-5536106	1.51401	4.45114	1.55580014371633	2.93996737141762	0.340139829347089	0.00005	N/A
AT2G39180	CCR2	NM_106730	NM_129475,NM_127738,NM_179686	chr2:9265209-9266483	36.3214	106.607	1.55341045389749	2.93510162053225	0.34070370613562	0.00005	Serine/threonine-protein kinase-like protein CCR2 [Source:UniProtKB/Swiss-Prot;Acc:O80963]
AT5G60120	TOE2	NM_001203647	NM_125405	chr5:24207707-24211814	4.12723	12.0902	1.55059236690017	2.92937393845267	0.341369869811914	0.00005	AP2-like ethylene-responsive transcription factor TOE2 [Source:UniProtKB/Swiss-Prot;Acc:Q9LVG2]
AT3G51240	F3H	NM_001203121	NM_114983	chr3:19025191-19026940	57.2857	167.712	1.54973896435288	2.9276416278408	0.341571861286014	0.00005	Naringenin,2-oxoglutarate 3-dioxygenase [Source:UniProtKB/Swiss-Prot;Acc:Q9S818]
AT1G79900	BAC2	NM_106639	none	chr1:30049600-30053738	1.1423	3.34413	1.54968933933973	2.92754092620152	0.341583610684991	0.00005	Mitochondrial arginine transporter BAC2 [Source:UniProtKB/Swiss-Prot;Acc:Q9CA93]
AT1G52890	NAC019	NM_104167	none	chr1:19696986-19698555	4.67678	13.6868	1.54919771138879	2.92654347649451	0.341700032147763	0.00005	NAC domain-containing protein 19 [Source:UniProtKB/Swiss-Prot;Acc:Q9C932]
AT2G44880	PCMP-E9	NM_130052	none	chr2:18505354-18507174	0.276603	0.809362	1.5489683114006	2.9260781697957	0.341754369491031	0.0002	Pentatricopeptide repeat-containing protein At2g44880 [Source:UniProtKB/Swiss-Prot;Acc:Q1PEU4]
AT5G17330	GAD1	NM_121739	none	chr5:5711064-5715051	1.44572	4.22515	1.54721439522524	2.9225230335058	0.342170100469806	0.00005	Glutamate decarboxylase 1 [Source:UniProtKB/Swiss-Prot;Acc:Q42521]
AT4G09750	N/A	NM_117043	none	chr4:6146631-6151436	6.52184	19.0435	1.54594770250576	2.91995817131362	0.342470659280069	0.00005	N/A
AT3G02990	HSFA1E	NM_111169	none	chr3:673434-676361	3.4561	10.0886	1.5455091181732	2.91907062874338	0.34257478738378	0.00005	Heat stress transcription factor A-1e [Source:UniProtKB/Swiss-Prot;Acc:Q9SCW5]
AT5G18840	N/A	NM_121889	none	chr5:6282894-6286786	0.357149	1.04125	1.54371850861976	2.91544985426251	0.343000240096038	0.00005	Sugar transporter ERD6-like 16 [Source:UniProtKB/Swiss-Prot;Acc:Q8LBI9]
	-	unknown	none	chr1:12380929-12382306	0.277153	0.80656	1.54109923552004	2.91016153532525	0.343623536996628	0.00335
AT5G18130	N/A	NM_121818	NM_203067	chr5:5995409-5997400	18.7978	54.6222	1.53892359620832	2.90577620785411	0.344142125362948	0.00025	N/A
AT4G31398	N/A	unknown	none	chr4:15237303-15242546	0.412776	1.19888	1.53825626588044	2.90443242824195	0.34430134792473	0.0021	Natural antisense transcript overlaps with AT4G31400
AT4G36950	N/A	NM_001085035	none	chr4:17422557-17424000	1.56297	4.5341	1.53652612301566	2.90095139382074	0.344714496813039	0.00005	N/A
AT3G47180	N/A	NM_114585	none	chr3:17372810-17373468	1.24455	3.60626	1.53487922230069	2.89764171789	0.345108228469384	0.0002	N/A
AT4G02005	N/A	unknown	none	chr4:876172-879732	1.24266	3.60056	1.5347896888605	2.89746189625481	0.345129646499433	0.00005	N/A
AT4G21930	N/A	NM_118314	none	chr4:11639413-11640630	10.5291	30.4591	1.53249119013646	2.89284934134921	0.345679944581422	0.00005	N/A
AT5G53730	N/A	NM_124752	none	chr5:21807624-21808888	3.81478	11.0249	1.53109380632493	2.89004870529886	0.346014929840634	0.00005	N/A
N/A	ATCSLG3	NM_118531	none	chr4:12456382-12460771	6.50773	18.8071	1.53105110542554	2.88996316688	0.346025171344864	0.00005
AT1G22065	N/A	NM_001123856	none	chr1:7785778-7786371	2.03832	5.88538	1.52975500752437	2.88736802857255	0.346336175404137	0.00005	N/A
AT5G13790	AGL15	NM_121382	none	chr5:4448879-4450886	0.954006	2.75261	1.52872997315665	2.88531728311981	0.346582334584267	0.00005	Agamous-like MADS-box protein AGL15 [Source:UniProtKB/Swiss-Prot;Acc:Q38847]
AT5G47060	N/A	NM_124077	none	chr5:19116792-19118047	3.6895	10.6412	1.52816363061162	2.88418484889551	0.346718415216329	0.00005	N/A
AT2G27550	CEN	NM_128315	none	chr2:11773244-11774743	1	2.88355	1.52784603856519	2.88355	0.346794749527492	0.00005	Protein CENTRORADIALIS-like [Source:UniProtKB/Swiss-Prot;Acc:Q9ZNV5]
AT5G62360	N/A	NM_125630	none	chr5:25040649-25041472	0.976292	2.80983	1.52509823300102	2.87806312045986	0.347455895908293	0.0002	N/A
AT1G27940	ABCB13	NM_102559	none	chr1:9733443-9738181	1.03346	2.97102	1.52347576655963	2.87482824686006	0.347846867405807	0.00005	ABC transporter B family member 13 [Source:UniProtKB/Swiss-Prot;Acc:Q9C7F8]
AT5G48290	N/A	NM_001036955	NM_124204	chr5:19569135-19569796	0.400405	1.15081	1.52311776774223	2.87411495860441	0.347933194880128	0.0107	N/A
AT1G72770	HAB1	NM_001084346	NM_001198456,NM_105936	chr1:27389989-27393439	61.3743	176.295	1.5222849880832	2.87245638646795	0.348134093422956	0.00005	Protein phosphatase 2C 16 [Source:UniProtKB/Swiss-Prot;Acc:Q9CAJ0]
AT1G05490	CLSY3	NM_100428	none	chr1:1621582-1622092	0.204736	0.588012	1.52208079483828	2.87204985933104	0.348183370407407	0.00915	SNF2 domain-containing protein CLASSY 3 [Source:UniProtKB/Swiss-Prot;Acc:F4I8S3]
AT4G10390	N/A	NM_117107	none	chr4:6441630-6443541	2.65466	7.61856	1.5209912393798	2.86988164209353	0.348446425571237	0.00005	Probable receptor-like protein kinase At4g10390 [Source:UniProtKB/Swiss-Prot;Acc:Q9SV83]
AT3G56080	N/A	NM_115466	none	chr3:20810305-20813062	14.1648	40.6359	1.52044461556941	2.86879447644866	0.34857847371413	0.00005	Probable methyltransferase PMT22 [Source:UniProtKB/Swiss-Prot;Acc:Q9LYN3]
AT1G77290	TCHQD	NM_001036215	NM_106378	chr1:29038382-29049401	3.53087	10.1156	1.51848628505173	2.86490298425034	0.349051959349915	0.0014	Glutathione S-transferase TCHQD [Source:UniProtKB/Swiss-Prot;Acc:O80662]
AT2G35940	BLH1	NM_001036413	NM_129153,NM_179925	chr2:15088788-15091764	9.02834	25.808	1.51528568820954	2.85855428572694	0.349827185368878	0.00005	BEL1-like homeodomain protein 1 [Source:UniProtKB/Swiss-Prot;Acc:Q9SJ56]
AT4G14305	N/A	NM_001036560	NM_001125509	chr4:8235093-8236621	0.804964	2.30059	1.51500772749345	2.85800358773808	0.349894592256769	0.00035	N/A
AT3G58270	N/A	NM_001035806	NM_115689	chr3:21575777-21577867	5.16181	14.7514	1.51490293808539	2.85779600566468	0.3499200075925	0.00005	MATH domain and coiled-coil domain-containing protein At3g58270 [Source:UniProtKB/Swiss-Prot;Acc:Q9M2I9]
AT1G32870	NAC13	NM_001123929	NM_103021	chr1:11911659-11913974	11.0747	31.5632	1.51097586032624	2.8500275402494	0.350873802402798	0.00005	NAC domain-containing protein 13 [Source:UniProtKB/Swiss-Prot;Acc:F4IED2]
AT5G24420	N/A	NM_122350	none	chr5:8336650-8337964	5.94145	16.9267	1.51041376913741	2.84891735182489	0.351010533653931	0.00005	Probable 6-phosphogluconolactonase 3 [Source:UniProtKB/Swiss-Prot;Acc:Q8LEV7]
AT5G08000	PDCB2	NM_120882	none	chr5:2563380-2565543	10.168	28.9362	1.50883953924368	2.84581038552321	0.351393755918192	0.00005	PLASMODESMATA CALLOSE-BINDING PROTEIN 2 [Source:UniProtKB/Swiss-Prot;Acc:Q9SD84]
AT1G24070	CSLA10	NM_102254	none	chr1:8516195-8519930	4.6079	13.1024	1.50764978502886	2.84346448490636	0.35168366100867	0.00005	Probable mannan synthase 10 [Source:UniProtKB/Swiss-Prot;Acc:Q9LR87]
AT2G36370	FBL11	NM_129194	none	chr2:15247758-15252982	2.14632	6.0994	1.50680214426924	2.84179432703418	0.351890349870479	0.00005	BTB/POZ domain-containing protein FBL11 [Source:UniProtKB/Swiss-Prot;Acc:Q8S8F2]
AT3G04070	N/A	NM_001125096	NM_111278	chr3:1061369-1063147	1.08015	3.06697	1.50558238196237	2.83939267694302	0.352187990100979	0.00005	N/A
AT4G26670	TIM22-2	NM_118801	none	chr4:13452180-13454166	3.36473	9.54523	1.50428921934676	2.83684872188853	0.352503816042149	0.00005	Mitochondrial import inner membrane translocase subunit TIM22-2 [Source:UniProtKB/Swiss-Prot;Acc:Q94EH2]
AT5G04530	KCS19	NM_120535	none	chr5:1291832-1293693	9.41605	26.6818	1.50266211014926	2.83365105325481	0.352901603340105	0.00005	3-ketoacyl-CoA synthase 19 [Source:UniProtKB/Swiss-Prot;Acc:Q9LZ72]
AT5G01740	N/A	NM_120252	none	chr5:280657-281472	2.22569	6.30642	1.5025685906935	2.83346737416262	0.352924480132944	0.00005	N/A
AT2G14610	N/A	NM_127025	none	chr2:6241586-6242537	73.4926	208.206	1.50234074744431	2.8330199230943	0.352980221511388	0.00005	Pathogenesis-related protein 1 [Source:UniProtKB/Swiss-Prot;Acc:P33154]
AT5G11620	N/A	NM_121200	none	chr5:3738838-3740151	0.742625	2.1031	1.50181166166296	2.83198114795489	0.35310969521183	0.00015	N/A
AT4G24120	YSL1	NM_118544	none	chr4:12524283-12528696	11.0127	31.1808	1.50148972351674	2.83134926039936	0.353188500615764	0.00005	Metal-nicotianamine transporter YSL1 [Source:UniProtKB/Swiss-Prot;Acc:Q6R3L0]
AT2G44578	N/A	NM_001084589	none	chr2:18400701-18401333	1.2948	3.66426	1.50079260379112	2.82998146431881	0.353359204859917	0.00035	N/A
AT1G62370	N/A	NM_104917	none	chr1:23072406-23073344	1.54736	4.37819	1.50052567932901	2.82945791541723	0.353424588699897	0.00005	N/A
AT5G06250	N/A	NM_001125705	NM_120707	chr5:1891938-1894153	0.814672	2.30485	1.50038163367322	2.82917542274682	0.353459878083172	0.00005	B3 domain-containing protein At5g06250 [Source:UniProtKB/Swiss-Prot;Acc:Q9FNI3]
AT4G34900	XDH2	NM_119656	none	chr4:16625540-16631356	4.26364	12.0464	1.4984445348861	2.82537925340789	0.353934785496082	0.00005	Xanthine dehydrogenase 2 [Source:UniProtKB/Swiss-Prot;Acc:F4JLI5]
AT5G40840	SYN2	NM_001125872	NM_123449,NM_180779	chr5:16359408-16363777	0.759846	2.14613	1.4979585102942	2.82442758137833	0.354054041460676	0.00005	Sister chromatid cohesion 1 protein 2 [Source:UniProtKB/Swiss-Prot;Acc:Q9FQ20]
AT1G28580	N/A	NM_102626	NM_202202	chr1:10044393-10046513	27.1785	76.7508	1.49771595329145	2.82395275677466	0.354113572757548	0.00005	GDSL esterase/lipase At1g28580 [Source:UniProtKB/Swiss-Prot;Acc:Q9FXJ2]
AT1G24580	N/A	NM_202179	none	chr1:8709955-8710881	8.79996	24.8223	1.49606792864682	2.82072873058514	0.354518316191489	0.00005	N/A
AT1G64200	VHA-E3	NM_105094	none	chr1:23828134-23830098	5.60235	15.7868	1.49461474316062	2.81788892161325	0.354875592266957	0.00005	V-type proton ATPase subunit E3 [Source:UniProtKB/Swiss-Prot;Acc:P0CAN7]
AT5G66130	RAD17	NM_126011	none	chr5:26434017-26440251	1.32079	3.7107	1.49029026534642	2.80945494741783	0.355940927587787	0.0028	Cell cycle checkpoint protein RAD17 [Source:UniProtKB/Swiss-Prot;Acc:Q9MBA3]
AT1G69790	N/A	NM_105647	none	chr1:26266718-26269028	1.6209	4.55148	1.48954065344062	2.80799555802332	0.356125919481136	0.00005	N/A
AT4G02670	IDD12	NM_116501	none	chr4:1175998-1178686	0.550652	1.54569	1.48903824447111	2.80701786246123	0.356249959564984	0.00005	Protein indeterminate-domain 12 [Source:UniProtKB/Swiss-Prot;Acc:O22759]
AT2G44910	ATHB-4	NM_130055	none	chr2:18517645-18519684	1.302	3.65324	1.48844708631771	2.80586789554531	0.356395966320307	0.00005	Homeobox-leucine zipper protein ATHB-4 [Source:UniProtKB/Swiss-Prot;Acc:P92953]
AT3G22555	N/A	unknown	none	chr3:7995488-7996191	0.617454	1.72961	1.48604320357988	2.80119652638091	0.356990304172617	0.00385	N/A
AT1G69870	NPF2.13	NM_105655	none	chr1:26315982-26320224	18.4231	51.5944	1.4856986457567	2.80052759850405	0.357075574093313	0.00005	Protein NRT1/ PTR FAMILY 2.13 [Source:UniProtKB/Swiss-Prot;Acc:Q8RX77]
AT5G28030	DES1	NM_122686	NM_203114	chr5:10029661-10032955	3.94636	11.0513	1.48562161387544	2.80037806991759	0.35709464044954	0.00005	Bifunctional cystathionine gamma-lyase/cysteine synthase [Source:UniProtKB/Swiss-Prot;Acc:F4K5T2]
AT5G08350	N/A	NM_120919	none	chr5:2683798-2687305	4.00782	11.1954	1.48201645460758	2.7933889246523	0.357988102256284	0.00005	GEM-like protein 4 [Source:UniProtKB/Swiss-Prot;Acc:Q9FTA0]
AT3G27660	OL2	NM_113682	none	chr3:10243574-10244982	1.69527	4.73145	1.48076731470748	2.79097134969651	0.358298196113242	0.00005	Oleosin 20.3 kDa [Source:UniProtKB/Swiss-Prot;Acc:Q42431]
AT4G26050	PIRL8	NM_118738	none	chr4:13210468-13213362	0.470386	1.31279	1.48071912717652	2.79087812987631	0.358310163849511	0.00015	Plant intracellular Ras-group-related LRR protein 8 [Source:UniProtKB/Swiss-Prot;Acc:Q8RWE5]
AT1G51850	N/A	NM_104065	none	chr1:19252839-19256817	0.438811	1.22217	1.47777337704253	2.78518542151405	0.359042522725971	0.00005	N/A
AT1G03905	ABCI19	NM_100271	none	chr1:993395-995834	2.31347	6.42041	1.47260703830767	2.77522941728226	0.360330570789093	0.00005	ABC transporter I family member 19 [Source:UniProtKB/Swiss-Prot;Acc:Q3EDJ0]
AT5G67110	ALC	NM_001085341	NM_001085342,NM_126111	chr5:26776935-26786351	1.80306	4.9969	1.47058594077159	2.77134427029605	0.36083571814525	0.01025	Transcription factor ALC [Source:UniProtKB/Swiss-Prot;Acc:Q9FHA2]
AT1G54160	NFYA5	NM_104294	none	chr1:20215380-20219446	3.1689	8.77911	1.47009255729528	2.77039666761337	0.360959140505131	0.00005	Nuclear transcription factor Y subunit A-5 [Source:UniProtKB/Swiss-Prot;Acc:Q9SYH4]
AT1G76740	N/A	NM_106324	none	chr1:28805134-28810593	0.548556	1.51893	1.46934457214544	2.76896068951939	0.361146333274081	0.00005	N/A
AT1G51130	NSE4A	NM_103992	none	chr1:18939257-18941679	1.47336	4.07781	1.46868457572437	2.76769424987783	0.361311586366211	0.00005	Non-structural maintenance of chromosomes element 4 homolog A [Source:UniProtKB/Swiss-Prot;Acc:Q9C689]
AT5G24160	SQE6	NM_122321	none	chr5:8182969-8186734	13.1437	36.3557	1.46781011688669	2.76601717933306	0.36153065406525	0.00005	Squalene epoxidase 6 [Source:UniProtKB/Swiss-Prot;Acc:O65402]
AT5G14450	N/A	NM_121449	none	chr5:4658302-4662658	5.00151	13.8171	1.46601921953613	2.76258569911887	0.361979720780772	0.0001	GDSL esterase/lipase At5g14450 [Source:UniProtKB/Swiss-Prot;Acc:Q9LY84]
AT4G03350	N/A	NM_116573	none	chr4:1472728-1473120	1.22326	3.37612	1.46463510708953	2.75993656295473	0.362327168465576	0.0086	N/A
AT4G21870	HSP15.4	NM_118308	none	chr4:11603522-11604333	16.9101	46.6199	1.46306071854808	2.75692633396609	0.362722785763161	0.00005	15.4 kDa class V heat shock protein [Source:UniProtKB/Swiss-Prot;Acc:O49710]
AT2G33760	PCMP-H6	NM_128935	none	chr2:14275918-14277362	0.226154	0.623375	1.46279478465762	2.75641819291279	0.362789653098055	0.0043	Pentatricopeptide repeat-containing protein At2g33760 [Source:UniProtKB/Swiss-Prot;Acc:P93011]
AT4G08210	PCMP-E100	NM_116890	none	chr4:5183735-5185341	0.171237	0.471777	1.46211062078386	2.75511133691901	0.36296173827889	0.00715	Pentatricopeptide repeat-containing protein At4g08210 [Source:UniProtKB/Swiss-Prot;Acc:Q9SUF9]
AT1G30135	TIFY5A	NM_102753	none	chr1:10596507-10597289	0.607454	1.67182	1.46057245640957	2.75217547336918	0.363348925123518	0.00795	Protein TIFY 5A [Source:UniProtKB/Swiss-Prot;Acc:Q8LBM2]
AT4G36610	N/A	NM_119824	none	chr4:17265458-17267301	0.345529	0.950779	1.4603032385577	2.75166194443882	0.363416735119307	0.00405	N/A
AT1G45249	ABF2	NM_001198228	NM_179446,NM_202252	chr1:17165124-17167915	31.0292	85.3577	1.45989480110425	2.75088303920178	0.363519635604052	0.00005	ABSCISIC ACID-INSENSITIVE 5-like protein 5 [Source:UniProtKB/Swiss-Prot;Acc:Q9M7Q4]
AT1G75700	HVA22G	NM_106221	none	chr1:28423556-28425162	1.23056	3.37622	1.45609391261657	2.74364516967884	0.364478618099532	0.00005	Putative HVA22-like protein g [Source:UniProtKB/Swiss-Prot;Acc:Q9LR09]
AT5G13820	TRP4	NM_121385	none	chr5:4460878-4464766	2.30326	6.31783	1.45575184085009	2.74299471184321	0.364565048442266	0.00005	Telomere repeat-binding protein 4 [Source:UniProtKB/Swiss-Prot;Acc:Q9FFY9]
AT3G60970	ABCC15	NM_115961	none	chr3:22560988-22561813	0.711293	1.95063	1.45542427934671	2.74237199016439	0.36464783172616	0.00305	Putative ABC transporter C family member 15 [Source:UniProtKB/Swiss-Prot;Acc:Q7FB56]
AT1G22370	UGT85A5	NM_102087	NM_202156	chr1:7897931-7900096	1.61772	4.43558	1.45516084158383	2.74187127562248	0.364714422916507	0.00005	UDP-glycosyltransferase 85A5 [Source:UniProtKB/Swiss-Prot;Acc:Q9LMF0]
AT1G60989	SCRL7	NM_001036137	none	chr1:22461963-22465427	10.8409	29.7241	1.45514859537365	2.74184800154969	0.364717518781057	0.00035	Defensin-like protein 249 [Source:UniProtKB/Swiss-Prot;Acc:P82626]
AT5G57800	CER3	NM_125164	none	chr5:23420208-23424093	23.131	63.4085	1.45484861070705	2.74127793869699	0.364793363665755	0.00005	Protein ECERIFERUM 3 [Source:UniProtKB/Swiss-Prot;Acc:Q8H1Z0]
AT1G77280	N/A	NM_106377	none	chr1:29027774-29035815	6.52289	17.8567	1.45288228376052	2.73754424802503	0.365290899214301	0.00005	N/A
AT1G06080	ADS1	NM_100489	none	chr1:1843567-1846295	6.90227	18.8577	1.45001091215667	2.73210117830801	0.366018655509421	0.00005	Delta-9 acyl-lipid desaturase 1 [Source:UniProtKB/Swiss-Prot;Acc:O65797]
AT4G23720	N/A	NM_118503	none	chr4:12358642-12359847	1.11537	3.04667	1.44971087041951	2.73153303388113	0.366094785454283	0.00005	N/A
AT3G60965	N/A	unknown	none	chr3:22542652-22547962	0.233354	0.636904	1.44855573542927	2.72934682928083	0.366388027081004	0.0134	N/A
AT5G18830	SPL7	NM_001203404	NM_121888,NM_180519	chr5:6275926-6280679	15.5911	42.534	1.44789381767315	2.72809487464002	0.366556166831241	0.00005	Squamosa promoter-binding-like protein 7 [Source:UniProtKB/Swiss-Prot;Acc:Q8S9G8]
AT1G78790	N/A	NM_001084374	NM_106526	chr1:29623091-29625092	1.27227	3.4698	1.44744763739149	2.72725129099955	0.366669548677157	0.00435	N/A
AT1G62975	BHLH125	NM_148621	none	chr1:23328824-23330750	1.08184	2.94404	1.44431012723611	2.72132662870665	0.367467833317482	0.00005	Transcription factor bHLH125 [Source:UniProtKB/Swiss-Prot;Acc:Q9LQ08]
AT4G12480	EARLI1	NM_117318	none	chr4:7406097-7406940	7.02125	19.1055	1.44418821128669	2.72109667082072	0.367498887754835	0.00005	Lipid transfer protein EARLI 1 [Source:UniProtKB/Swiss-Prot;Acc:Q39176]
AT2G33380	PXG3	NM_001036395	NM_128898	chr2:14139839-14146545	75.2967	204.681	1.44271864403746	2.71832630115264	0.367873422545326	0.00005	Probable peroxygenase 3 [Source:UniProtKB/Swiss-Prot;Acc:O22788]
AT1G62130	N/A	NM_104894	none	chr1:22962089-22969004	3.07122	8.34571	1.44222292988055	2.71739243688176	0.367999846627788	0.00005	N/A
AT4G27260	GH3.5	NM_118860	none	chr4:13653586-13656189	6.81471	18.5167	1.44210283844311	2.71716624772001	0.368030480593194	0.00005	Indole-3-acetic acid-amido synthetase GH3.5 [Source:UniProtKB/Swiss-Prot;Acc:O81829]
AT3G46900	COPT2	NM_114557	none	chr3:17268736-17269719	3.949	10.7249	1.4414049230492	2.71585211445936	0.368208561385188	0.00005	Copper transporter 2 [Source:UniProtKB/Swiss-Prot;Acc:Q9STG2]
AT1G07820	N/A	NM_100656	NM_180608	chr1:2421074-2421943	42.1543	114.467	1.44118003219472	2.71542879374109	0.368265963116007	0.00005	Histone H4 [Source:UniProtKB/Swiss-Prot;Acc:P59259]
AT3G50810	N/A	NM_114941	none	chr3:18888847-18890031	6.18222	16.7749	1.44010726627555	2.71341039303033	0.36853990187721	0.00005	CASP-like protein 5C2 [Source:UniProtKB/Swiss-Prot;Acc:P0CB17]
AT5G43450	N/A	NM_123711	none	chr5:17457103-17458839	22.4999	61.0193	1.43934704028093	2.71198094213752	0.368734154603543	0.00005	1-aminocyclopropane-1-carboxylate oxidase homolog 10 [Source:UniProtKB/Swiss-Prot;Acc:Q9LSW6]
AT2G31110	TBL40	NM_001084516	NM_128667	chr2:13258332-13262146	13.4584	36.4021	1.43551477488464	2.70478660167628	0.369714934028531	0.00005	Protein trichome birefringence-like 40 [Source:UniProtKB/Swiss-Prot;Acc:Q67XC4]
N/A	N/A	NM_001085053	NM_001125688,NM_120397	chr5:758293-761852	24.4291	65.84	1.43036362194783	2.69514636233017	0.371037363304982	0.00005	N/A
AT3G08770	LTP6	NM_001202913	NM_111711	chr3:2664018-2664827	38.5455	103.814	1.42936666627947	2.69328455980594	0.371293852466912	0.00005	Non-specific lipid-transfer protein 6 [Source:UniProtKB/Swiss-Prot;Acc:Q9LDB4]
AT2G05914	N/A	unknown	none	chr2:2264040-2264529	0.428735	1.15438	1.42896010778939	2.69252568602983	0.371398499627506	0.0118	Natural antisense transcript overlaps with AT2G05915
AT5G64860	DPE1	NM_125884	none	chr5:25924805-25928877	3.83303	10.312	1.4277669739666	2.69029984111786	0.371705779674166	0.00005	4-alpha-glucanotransferase DPE1, chloroplastic/amyloplastic [Source:UniProtKB/Swiss-Prot;Acc:Q9LV91]
AT3G48980	N/A	NM_114757	none	chr3:18155148-18158411	3.11364	8.36751	1.42619622085418	2.68737233591552	0.372110699598805	0.00005	N/A
AT2G36890	RAX2	NM_129245	none	chr2:15485664-15487343	0.798378	2.14373	1.42497934005787	2.6851065535373	0.372424699005938	0.00015	Transcription factor RAX2 [Source:UniProtKB/Swiss-Prot;Acc:Q9SJL7]
AT4G17970	ALMT12	NM_117907	none	chr4:9975328-9978009	2.04577	5.48605	1.42312381483316	2.68165531804651	0.37290400196863	0.00005	Aluminum-activated malate transporter 12 [Source:UniProtKB/Swiss-Prot;Acc:O49696]
N/A	N/A	NM_115557	none	chr3:21086412-21087698	1.91472	5.13386	1.42291051988626	2.68125887858277	0.372959137958573	0.00005	N/A
AT2G39410	N/A	NM_179984	NM_179985	chr2:16455646-16458340	0.375876	1.00729	1.42215039064273	2.67984654513723	0.37315569498357	0.00245	N/A
AT4G34710	SPE2	NM_119637	NM_202955	chr4:16556793-16562998	76.0818	203.69	1.42075186999571	2.67725001248656	0.373517600274928	0.00005	Arginine decarboxylase 2 [Source:UniProtKB/Swiss-Prot;Acc:O23141]
AT1G34060	TAR4	NM_103128	none	chr1:12396395-12398358	1.77669	4.75272	1.4195614303849	2.67504179119599	0.373825935464324	0.00005	Tryptophan aminotransferase-related protein 4 [Source:UniProtKB/Swiss-Prot;Acc:Q93Z38]
AT3G46280	N/A	NM_114496	none	chr3:17005545-17008401	0.453641	1.21269	1.41858785955973	2.67323720739528	0.374078288762998	0.0004	N/A
AT3G09950	N/A	NM_111830	none	chr3:3060249-3060457	1	2.67141	1.41760141347704	2.67141	0.374334153125129	0.0005	N/A
AT2G39350	ABCG1	NM_129492	none	chr2:16423574-16432608	1.50221	4.01256	1.41743645796965	2.67110457259637	0.374376956357039	0.0096	ABC transporter G family member 1 [Source:UniProtKB/Swiss-Prot;Acc:O80946]
AT2G35140	N/A	NM_001084538	NM_001161081,NM_129067	chr2:14816276-14816536	0.265235	0.707962	1.41640076162885	2.66918770147228	0.374645814323368	0.0053	N/A
AT2G40010	RPP0A	NM_129559	none	chr2:16708378-16710627	3.62715	9.67369	1.41522989749528	2.66702231779772	0.374949993229057	0.00005	60S acidic ribosomal protein P0-1 [Source:UniProtKB/Swiss-Prot;Acc:O04204]
AT4G02710	NET1C	NM_116505	none	chr4:1188995-1197583	2.98518	7.9573	1.41446106584515	2.66560140427043	0.375149862390509	0.00005	Protein NETWORKED 1C [Source:UniProtKB/Swiss-Prot;Acc:Q9ZQX8]
AT2G36120	DOT1	NM_129171	none	chr2:15165307-15166531	117.815	313.996	1.4142229484442	2.66516148198447	0.375211786137403	0.00005	Glycine-rich protein DOT1 [Source:UniProtKB/Swiss-Prot;Acc:Q9SIH2]
AT2G45570	CYP76C2	NM_130119	none	chr2:18779677-18781947	1.14285	3.04564	1.41410936174359	2.66495165594785	0.375241328587752	0.00005	Cytochrome P450 76C2 [Source:UniProtKB/Swiss-Prot;Acc:O64637]
AT1G14630	N/A	NM_101330	none	chr1:5019903-5021602	2.87991	7.67188	1.4135564278206	2.66393047004941	0.375385172865061	0.00005	N/A
AT2G46970	PIL1	NM_130265	none	chr2:19295477-19297855	1.13439	3.02172	1.41345326308721	2.66373998360352	0.375412016996942	0.00005	Transcription factor PIL1 [Source:UniProtKB/Swiss-Prot;Acc:Q8L5W8]
AT1G60360	N/A	NM_104723	none	chr1:22242589-22243731	0.400167	1.06587	1.41335738435683	2.66356296246317	0.375436966984717	0.0022	N/A
AT4G13260	YUC2	NM_117399	none	chr4:7721558-7723826	0.621861	1.65443	1.41167020505644	2.66044984329295	0.37587628367474	0.00005	Indole-3-pyruvate monooxygenase YUCCA2 [Source:UniProtKB/Swiss-Prot;Acc:Q9SVQ1]
AT5G64710	N/A	NM_125867	NM_203264	chr5:25869273-25869730	0.292564	0.777593	1.41026297488751	2.65785605884524	0.376243098896209	0.0007	N/A
AT5G61500	ATG3	NM_125543	none	chr5:24732863-24739028	13.8341	36.7084	1.40788144329857	2.65347221720242	0.376864695818941	0.00005	Autophagy-related protein 3 [Source:UniProtKB/Swiss-Prot;Acc:Q0WWQ1]
AT3G51290	N/A	NM_001203123	NM_114988	chr3:19039643-19042526	0.590327	1.5663	1.4077743310464	2.65327521865	0.376892677009513	0.00175	N/A
AT4G37030	N/A	NM_119866	none	chr4:17452236-17454738	0.30899	0.81921	1.40667317803963	2.65125084954206	0.377180454340157	0.00115	N/A
AT4G30980	BHLH69	NM_119246	none	chr4:15079153-15081734	2.38142	6.31162	1.40618826399152	2.65035986932167	0.377307252337752	0.00005	Transcription factor bHLH69 [Source:UniProtKB/Swiss-Prot;Acc:Q8S3D5]
AT1G65500	N/A	NM_105224	none	chr1:24357743-24358689	10.3952	27.5385	1.405532463762	2.64915537940588	0.377478802403907	0.00005	N/A
AT1G20570	N/A	NM_101907	none	chr1:7121922-7125661	0.344611	0.912918	1.40551652727135	2.64912611611353	0.377482972183701	0.00015	N/A
AT2G18550	ATHB-21	NM_127411	NM_126310	chr2:8049483-8051297	0.56343	1.49119	1.40415580274459	2.64662868501855	0.377839175423655	0.00105	Homeobox-leucine zipper protein ATHB-21 [Source:UniProtKB/Swiss-Prot;Acc:Q9ZU70]
AT2G14255	PAT23	NM_201724	none	chr2:6036777-6043923	14.5701	38.5578	1.4040119585931	2.64636481561554	0.37787684982027	0.00005	Probable protein S-acyltransferase 23 [Source:UniProtKB/Swiss-Prot;Acc:Q3EC11]
AT2G16630	N/A	NM_127215	none	chr2:7209189-7215641	4.03371	10.6632	1.40246118078192	2.64352172069881	0.378283254557731	0.0025	N/A
AT3G52340	SPP3B	NM_001035769	NM_115094,NM_202688	chr3:19406988-19409558	21.1165	55.8207	1.4024294842321	2.64346364217555	0.378291565673666	0.00005	Probable sucrose-phosphatase 3b [Source:UniProtKB/Swiss-Prot;Acc:Q93XN8]
AT3G15650	N/A	NM_001202974	NM_112435	chr3:5305529-5309591	2.53116	6.68563	1.40126480855269	2.64133045718169	0.378597080604221	0.01235	N/A
AT2G43530	ATTI3	NM_129914	NM_129915	chr2:18069985-18071705	28.3028	74.7131	1.40041643743592	2.63977768983987	0.378819778593045	0.00005	Defensin-like protein 194 [Source:UniProtKB/Swiss-Prot;Acc:O22867]
AT5G64850	N/A	NM_125883	none	chr5:25923743-25924644	0.354073	0.934549	1.40022347437112	2.63942463842202	0.37887044981055	0.0105	N/A
AT2G32550	N/A	NM_128814	none	chr2:13819603-13822782	0.292563	0.771531	1.39897679967757	2.63714482009003	0.379197984267644	0.0104	N/A
AT2G01730	CPSF73-II	NM_126234	none	chr2:320488-323682	0.318756	0.840538	1.39886054560926	2.63693232441115	0.379228541719708	0.00085	Cleavage and polyadenylation specificity factor subunit 3-II [Source:UniProtKB/Swiss-Prot;Acc:Q8GUU3]
AT5G59970	N/A	NM_125390	none	chr5:24145491-24146785	47.6313	125.574	1.39855595645651	2.63637566054254	0.379308614840652	0.00005	Histone H4 [Source:UniProtKB/Swiss-Prot;Acc:P59259]
AT1G68620	CXE6	NM_105534	none	chr1:25765892-25767247	6.64394	17.4799	1.39558598160913	2.63095392191982	0.38009027511599	0.00005	Probable carboxylesterase 6 [Source:UniProtKB/Swiss-Prot;Acc:Q9SX25]
AT3G24460	N/A	NM_113353	none	chr3:8885687-8893130	4.84342	12.708	1.39163897754248	2.62376585140252	0.381131570664149	0.00005	N/A
AT2G10980	N/A	unknown	none	chr2:4336539-4337637	0.27897	0.731749	1.39123888384986	2.62303831953257	0.381237282182825	0.00895	N/A
AT3G53760	GCP4	NM_115236	none	chr3:19917791-19922433	3.59938	9.4366	1.39051873023961	2.62172929782351	0.38142763283386	0.00005	Gamma-tubulin complex component 4 [Source:UniProtKB/Swiss-Prot;Acc:Q9M350]
AT2G07680	N/A	NM_126770	none	chr2:3514691-3522643	5.79461	15.1731	1.38873240062413	2.61848510943791	0.381900204968003	0.00005	N/A
AT1G02065	SPL8	NM_148426	NM_202009	chr1:365342-367366	1.42116	3.71868	1.38772161821233	2.61665118635481	0.382167866016974	0.00005	Squamosa promoter-binding-like protein 8 [Source:UniProtKB/Swiss-Prot;Acc:Q8GXL3]
AT5G43580	N/A	NM_123724	none	chr5:17507821-17508645	2.55146	6.67454	1.38734538735459	2.6159688962398	0.382267542032859	0.00005	N/A
AT1G17940	N/A	NM_101657	none	chr1:6169334-6173263	5.72744	14.9801	1.38708490935742	2.61549662676519	0.382336566511572	0.00005	N/A
AT5G50160	FRO8	NM_124395	none	chr5:20415772-20418887	9.24848	24.189	1.38706294656934	2.61545681020016	0.382342387035429	0.00005	Ferric reduction oxidase 8, mitochondrial [Source:UniProtKB/Swiss-Prot;Acc:Q8VY13]
AT2G27190	PAP12	NM_128277	none	chr2:11621193-11623569	21.6658	56.5865	1.38503839784154	2.61178908694809	0.382879308669029	0.00005	Fe(3+)-Zn(2+) purple acid phosphatase 12 [Source:UniProtKB/Swiss-Prot;Acc:Q38924]
AT2G37070	N/A	NM_129263	none	chr2:15580169-15581110	0.329444	0.860373	1.38492899927889	2.61159104430495	0.382908343241826	0.0143	N/A
AT5G56520	N/A	NM_125035	none	chr5:22885136-22886542	3.43774	8.97343	1.38419910934027	2.61027011932258	0.383102113684511	0.00005	N/A
AT5G49700	AHL17	NM_124348	none	chr5:20192408-20193675	3.26407	8.51062	1.38259223917077	2.60736442539529	0.383529049587457	0.00005	AT-hook motif nuclear-localized protein 17 [Source:UniProtKB/Swiss-Prot;Acc:Q9LTA2]
AT1G75710	N/A	NM_106222	none	chr1:28428695-28431375	10.9876	28.6378	1.38204437115988	2.60637445848047	0.383674723617038	0.00005	N/A
AT1G47970	N/A	NM_103693	none	chr1:17687150-17688920	67.175	174.924	1.38073192277171	2.60400446594715	0.384023918959091	0.00005	N/A
AT2G45220	PME17	NM_130085	none	chr2:18644082-18646451	6.65144	17.3164	1.38040041652284	2.60340617971447	0.384112171121018	0.00005	Probable pectinesterase/pectinesterase inhibitor 17 [Source:UniProtKB/Swiss-Prot;Acc:O22149]
AT5G04080	N/A	NM_001203292	NM_001203293,NM_120490	chr5:1104677-1108303	14.8171	38.542	1.37916832583107	2.60118376740388	0.384440350786155	0.00005	N/A
AT5G61865	N/A	NM_125580	none	chr5:24847359-24849816	0.479269	1.24658	1.37906793967793	2.60100277714603	0.384467101991047	0.0006	N/A
AT1G77450	N/A	NM_106394	none	chr1:29099864-29101356	14.6043	37.8917	1.37548865750807	2.59455776723294	0.385422137301837	0.00005	N/A
AT1G17260	AHA10	NM_101587	none	chr1:5903945-5911695	0.677152	1.75515	1.37404271616791	2.59195867397571	0.385808620345839	0.0001	ATPase 10, plasma membrane-type [Source:UniProtKB/Swiss-Prot;Acc:Q43128]
AT5G05940	ROPGEF5	NM_120676	none	chr5:1785886-1788597	1.24211	3.21732	1.37306649315266	2.59020537633543	0.386069772357117	0.00005	Rop guanine nucleotide exchange factor 5 [Source:UniProtKB/Swiss-Prot;Acc:F4K295]
AT4G36820	N/A	NM_119846	none	chr4:17346972-17348080	0.253651	0.655248	1.36919619685499	2.58326598357586	0.387106866407833	0.0167	Calcium uniporter protein 1, mitochondrial [Source:UniProtKB/Swiss-Prot;Acc:Q1PE15]
AT4G14310	N/A	NM_117508	NM_179047	chr4:8236772-8240418	2.75564	7.11844	1.36917368545164	2.58322567534221	0.38711290676047	0.00005	N/A
AT2G37770	AKR4C9	NM_001036428	NM_129333	chr2:15834841-15836869	1.17417	3.03274	1.36898051803098	2.58287982149093	0.387164742114392	0.00005	Aldo-keto reductase family 4 member C9 [Source:UniProtKB/Swiss-Prot;Acc:Q0PGJ6]
AT5G16190	CSLA11	NM_121624	none	chr5:5283446-5286679	2.01279	5.19555	1.36807982094494	2.58126779246717	0.387406530588677	0.00005	Probable mannan synthase 11 [Source:UniProtKB/Swiss-Prot;Acc:Q9LF09]
AT3G20670	N/A	NM_112958	none	chr3:7229405-7231263	44.2103	114.105	1.36790758167872	2.58095964062673	0.387452784715832	0.00005	Probable histone H2A.2 [Source:UniProtKB/Swiss-Prot;Acc:Q9LHQ5]
AT1G72330	ALAAT2	NM_001084342	NM_001198451,NM_105892	chr1:27233494-27236798	5.00008	12.9032	1.36770581617153	2.58059871042063	0.38750697501395	0.00005	Alanine aminotransferase 2, mitochondrial [Source:UniProtKB/Swiss-Prot;Acc:Q9LDV4]
AT2G45460	N/A	NM_001202821	NM_001202822,NM_180106	chr2:18736797-18741831	2.79968	7.21723	1.36618329324993	2.5778767573437	0.387916139571553	0.00005	N/A
AT4G29170	MND1	NM_001085000	NM_119061	chr4:14382854-14385395	2.14246	5.5157	1.36427572123102	2.57447046852683	0.388429392461519	0.00005	Meiotic nuclear division protein 1 homolog [Source:UniProtKB/Swiss-Prot;Acc:Q8GYD2]
AT5G53550	YSL3	NM_001203603	NM_124735	chr5:21755296-21758930	19.1635	49.1954	1.36016234580465	2.56714065802176	0.389538452782171	0.00005	Metal-nicotianamine transporter YSL3 [Source:UniProtKB/Swiss-Prot;Acc:Q2EF88]
AT2G41380	N/A	NM_129701	none	chr2:17251855-17253075	2.65335	6.81114	1.3600812942721	2.56699643846458	0.389560337917001	0.00005	N/A
AT1G67300	N/A	NM_105398	NM_179524	chr1:25193662-25197079	10.4391	26.7714	1.3586952498456	2.56453142512286	0.389934781147045	0.00005	Probable plastidic glucose transporter 2 [Source:UniProtKB/Swiss-Prot;Acc:Q9FYG3]
AT3G13080	ABCC3	NM_112147	NM_180244,NM_202570,NM_202571	chr3:4195726-4201521	32.7559	83.9849	1.35837517436247	2.56396252278215	0.390021301448237	0.00005	ABC transporter C family member 3 [Source:UniProtKB/Swiss-Prot;Acc:Q9LK64]
AT5G26570	GWD3	NM_001125808	NM_122538	chr5:9261490-9267725	15.111	38.715	1.35729350532315	2.56204089735954	0.390313831848121	0.00005	Phosphoglucan, water dikinase, chloroplastic [Source:UniProtKB/Swiss-Prot;Acc:Q6ZY51]
AT2G11810	MGD3	NM_001124829	NM_126865	chr2:4743334-4746816	0.705411	1.79684	1.34892597140801	2.54722424232114	0.392584203379266	0.0007	Monogalactosyldiacylglycerol synthase 3, chloroplastic [Source:UniProtKB/Swiss-Prot;Acc:Q9SI93]
AT4G10845	N/A	NM_117153	none	chr4:6662495-6665690	1.8765	4.77548	1.34760146047659	2.54488675726086	0.392944792984161	0.0041	N/A
	-	unknown	none	chr5:15520174-15521763	0.30396	0.772794	1.34620241019754	2.54242005527043	0.393326035140024	0.00785
AT1G61930	N/A	NM_104873	none	chr1:22893191-22893975	0.662361	1.68379	1.34602258449419	2.54210317334505	0.393375064586439	0.0026	N/A
AT4G30975	N/A	unknown	none	chr4:15075889-15077615	0.339773	0.863697	1.34595406493963	2.54198244121811	0.393393748038953	0.00485	N/A
AT5G56580	MKK6	NM_125041	none	chr5:22904699-22906731	1.52187	3.8668	1.34529501943952	2.54082148935192	0.393573497465605	0.00005	Mitogen-activated protein kinase kinase 6 [Source:UniProtKB/Swiss-Prot;Acc:Q9FJV0]
AT4G11350	N/A	NM_001036540	NM_117206	chr4:6901493-6904407	5.87058	14.869	1.34073267312397	2.53279914420722	0.394820095500706	0.00005	N/A
AT1G16400	CYP79F2	NM_101506	none	chr1:5605158-5607478	3.94904	9.9952	1.33973345402222	2.53104551992383	0.395093644949576	0.00005	Hexahomomethionine N-hydroxylase [Source:UniProtKB/Swiss-Prot;Acc:Q9FUY7]
AT4G09020	ISA3	NM_116971	none	chr4:5783915-5789004	2.66491	6.74467	1.33966104665156	2.53091849255697	0.39511347478824	0.00005	Isoamylase 3, chloroplastic [Source:UniProtKB/Swiss-Prot;Acc:Q9M0S5]
AT1G07390	N/A	NM_001160845	NM_001160846,NM_100613	chr1:2269682-2275820	2.27739	5.76254	1.33932348764346	2.53032638239388	0.395205933494605	0.00005	N/A
AT5G47640	NFYB2	NM_124138	none	chr5:19308896-19312512	65.4989	165.596	1.33812524161712	2.52822566485849	0.395534312423006	0.00005	Nuclear transcription factor Y subunit B-2 [Source:UniProtKB/Swiss-Prot;Acc:Q9FGJ3]
AT3G48350	CEP3	NM_114696	none	chr3:17905702-17907600	3.33578	8.42912	1.33735787780269	2.52688126914845	0.395744751528036	0.00005	KDEL-tailed cysteine endopeptidase CEP3 [Source:UniProtKB/Swiss-Prot;Acc:Q9STL5]
AT2G45210	SAUR36	NM_130084	none	chr2:18641574-18642548	1.75009	4.41817	1.33601981512041	2.52453873800776	0.396111964908548	0.00005	Auxin-responsive protein SAUR36 [Source:UniProtKB/Swiss-Prot;Acc:O22150]
	-	unknown	none	chr4:6667205-6669591	0.285863	0.720555	1.33378465535058	2.5206305118186	0.396726134715601	0.00195
AT3G17820	GLN1-3	NM_112663	none	chr3:6097336-6099589	29.1093	73.2507	1.331362399355	2.51640197462667	0.397392789420442	0.00005	Glutamine synthetase cytosolic isozyme 1-3 [Source:UniProtKB/Swiss-Prot;Acc:Q9LVI8]
AT1G55320	AAE18	NM_001084254	NM_104408	chr1:20633129-20636947	3.15973	7.94635	1.33049105398708	2.51488260072854	0.397632875471128	0.00005	Probable acyl-activating enzyme 18, peroxisomal [Source:UniProtKB/Swiss-Prot;Acc:Q84P17]
AT2G37750	N/A	NM_129331	none	chr2:15830983-15831576	2.9893	7.51105	1.32920691181246	2.51264510085973	0.397986965870284	0.00005	N/A
AT3G50840	N/A	NM_114944	none	chr3:18896152-18898635	8.30677	20.8545	1.32799920872622	2.51054260560964	0.398320266609125	0.00005	BTB/POZ domain-containing protein At3g50840 [Source:UniProtKB/Swiss-Prot;Acc:Q8LPQ3]
AT3G58980	N/A	NM_115760	none	chr3:21794907-21798324	23.3904	58.7224	1.32799439923684	2.51053423626787	0.398321594485239	0.00005	F-box/LRR-repeat protein At3g58980 [Source:UniProtKB/Swiss-Prot;Acc:P0C2G1]
AT5G45920	N/A	NM_123960	none	chr5:18622741-18624877	1.40913	3.53717	1.32779084375391	2.51018004016663	0.398377799201056	0.00005	GDSL esterase/lipase At5g45920 [Source:UniProtKB/Swiss-Prot;Acc:Q6NMR9]
AT3G59820	N/A	NM_001035820	NM_115844	chr3:22098049-22102209	4.04019	10.14	1.32756260632772	2.50978295575208	0.398440828402367	0.00005	N/A
AT1G77580	FPP1	NM_106406	NM_202433	chr1:29143922-29147707	9.20858	23.1084	1.32736676344424	2.50944228100315	0.398494919596337	0.00005	Filament-like plant protein 1 [Source:UniProtKB/Swiss-Prot;Acc:Q9CAP9]
AT4G26630	N/A	NM_001036647	NM_118797	chr4:13430482-13435777	91.3998	229.172	1.32616787435044	2.5073577841527	0.398826209135496	0.00005	N/A
N/A	N/A	NM_001084634	NM_111313	chr3:1172763-1174493	1.06548	2.67112	1.32594127775247	2.50696399744716	0.398888855611129	0.00005	N/A
AT3G25640	N/A	NM_113462	none	chr3:9333697-9334836	1.56162	3.91472	1.3258656875374	2.50683264814744	0.398909755997875	0.00005	N/A
AT2G14247	N/A	NM_201723	none	chr2:6034318-6034962	3.5383	8.86479	1.32503008095454	2.50538111522483	0.399140870793329	0.00005	N/A
AT1G14700	PAP3	NM_001084069	NM_101339	chr1:5058650-5061141	14.1886	35.5474	1.32501179782541	2.50534936498316	0.399145929097487	0.00005	Purple acid phosphatase 3 [Source:UniProtKB/Swiss-Prot;Acc:Q8H129]
AT1G24095	N/A	NM_001198147	none	chr1:8523265-8524901	1.64891	4.12987	1.32458371277324	2.50460607310284	0.399264383624666	0.00005	N/A
AT4G27590	N/A	NM_001160799	NM_118895	chr4:13771106-13772509	0.366877	0.917064	1.3217259570587	2.49964974637276	0.400056048432825	0.00335	N/A
AT3G44050	KIN12E	NM_114273	none	chr3:15818599-15824890	1.34295	3.35669	1.32163371402973	2.4994899288879	0.400081628032377	0.00005	Kinesin-like protein KIN-12E [Source:UniProtKB/Swiss-Prot;Acc:F4J1U4]
AT4G28950	ARAC7	NM_119039	none	chr4:14278058-14279983	1.90218	4.74643	1.31918903415881	2.49525807231703	0.400760150260301	0.00005	Rac-like GTP-binding protein ARAC7 [Source:UniProtKB/Swiss-Prot;Acc:O82480]
AT4G04920	MED16	NM_001203747	NM_116730	chr4:2497671-2505497	9.34453	23.3074	1.3185940691687	2.49422924427446	0.400925457150948	0.00005	Mediator of RNA polymerase II transcription subunit 16 [Source:UniProtKB/Swiss-Prot;Acc:F4JGZ1]
AT3G13540	MYB5	NM_112200	none	chr3:4420111-4421658	0.869487	2.16726	1.31763587724819	2.49257320695997	0.401191827468786	0.00015	Transcription repressor MYB5 [Source:UniProtKB/Swiss-Prot;Acc:Q38850]
AT1G30530	UGT78D1	NM_102790	none	chr1:10814565-10816620	52.2251	130.143	1.31728246074479	2.49196267695036	0.401290119330275	0.00005	UDP-glycosyltransferase 78D1 [Source:UniProtKB/Swiss-Prot;Acc:Q9S9P6]
AT5G50400	PAP27	NM_124422	none	chr5:20523368-20526490	12.8376	31.9651	1.31612209256271	2.48995918240169	0.401613009188146	0.00005	Probable inactive purple acid phosphatase 27 [Source:UniProtKB/Swiss-Prot;Acc:Q5MAU8]
AT2G25270	N/A	NM_128084	none	chr2:10759655-10764829	5.13444	12.7675	1.31419721980504	2.48663924400714	0.402149206970824	0.00005	N/A
AT4G39810	NEN4	NM_120144	none	chr4:18474508-18475757	0.88854	2.20795	1.31319887242456	2.48491908073919	0.402427591204511	0.00065	Protein NEN4 [Source:UniProtKB/Swiss-Prot;Acc:F4JJ23]
AT1G16410	CYP79F1	NM_101507	NM_202111	chr1:5608761-5611417	58.0984	144.309	1.31259093979139	2.48387218925134	0.402597204609553	0.00005	Dihomomethionine N-hydroxylase [Source:UniProtKB/Swiss-Prot;Acc:Q949U1]
AT1G10530	N/A	NM_100928	none	chr1:3471531-3472649	0.445891	1.10728	1.31225710003127	2.48329748750255	0.402690376417889	0.00675	N/A
AT5G22800	EMB86	NM_147905	none	chr5:7614615-7615262	0.574888	1.4244	1.30900151891925	2.47770000417473	0.403600112327998	0.0108	Alanine--tRNA ligase, chloroplastic/mitochondrial [Source:UniProtKB/Swiss-Prot;Acc:Q9FFC7]
AT1G79440	ALDH5F1	NM_106592	none	chr1:29882233-29887365	9.06399	22.4428	1.30803450554645	2.47603980145609	0.403870729142531	0.00005	Succinate-semialdehyde dehydrogenase, mitochondrial [Source:UniProtKB/Swiss-Prot;Acc:Q9SAK4]
AT4G13370	N/A	NM_117411	none	chr4:7775009-7780353	1.87781	4.64371	1.30622678256932	2.472939221753	0.404377103652037	0.0033	N/A
AT5G01900	WRKY62	NM_120268	none	chr5:350971-351905	0.397402	0.982509	1.30587148959894	2.47233028520239	0.404476701994587	0.0107	Probable WRKY transcription factor 62 [Source:UniProtKB/Swiss-Prot;Acc:Q9LZV6]
AT3G53230	CDC48D	NM_115183	none	chr3:19723324-19726671	2.33228	5.75744	1.30368647081192	2.46858867717427	0.405089762116496	0.00005	Cell division control protein 48 homolog D [Source:UniProtKB/Swiss-Prot;Acc:Q9SCN8]
AT4G27870	MEBL	NM_118925	none	chr4:13878719-13882975	13.7769	33.9619	1.3016658752932	2.46513366577387	0.405657516216702	0.00005	Membrane protein of ER body-like protein [Source:UniProtKB/Swiss-Prot;Acc:Q8LPT3]
AT5G12170	CLT3	NM_001085106	none	chr5:3931442-3935126	24.47	60.2983	1.30110322714019	2.46417245606866	0.405815752682911	0.00005	Protein CLT3, chloroplastic [Source:UniProtKB/Swiss-Prot;Acc:Q8RWL5]
AT5G47500	PME68	NM_124123	none	chr5:19270956-19272877	17.3022	42.5867	1.29944745094345	2.4613459560056	0.406281773417522	0.00005	Probable pectinesterase 68 [Source:UniProtKB/Swiss-Prot;Acc:Q8LPF3]
AT3G52115	GR1	NM_001035679	NM_001125216,NM_113322,NM_180352	chr3:19326271-19328393	0.849554	2.08878	1.29788299195144	2.45867831827053	0.406722584475148	0.00005	Protein gamma response 1 [Source:UniProtKB/Swiss-Prot;Acc:Q9ZRT1]
AT4G01430	N/A	NM_116373	NM_202765	chr4:585612-588100	1.72303	4.22242	1.29312226847478	2.45057834164234	0.408066937917119	0.00005	WAT1-related protein At4g01430 [Source:UniProtKB/Swiss-Prot;Acc:Q9M131]
AT3G57680	CTPA3	NM_115628	none	chr3:21380881-21383825	1.60604	3.93549	1.29303544895799	2.45043087345272	0.408091495595212	0.00005	Carboxyl-terminal-processing peptidase 3, chloroplastic [Source:UniProtKB/Swiss-Prot;Acc:F4J3G5]
AT3G56260	N/A	NM_001203175	NM_115484	chr3:20866007-20869042	7.48756	18.3292	1.29157625529393	2.44795367249144	0.408504462824346	0.00005	N/A
AT1G18180	N/A	NM_101678	none	chr1:6255802-6261538	1.83727	4.4962	1.29114255454722	2.44721788305475	0.408627285263111	0.00465	N/A
AT4G22950	AGL19	NM_118424	none	chr4:12023810-12027912	4.64121	11.3573	1.29104701855702	2.44705583242301	0.408654345663142	0.00005	Agamous-like MADS-box protein AGL19 [Source:UniProtKB/Swiss-Prot;Acc:O82743]
AT2G41440	N/A	NM_001125024	NM_129707	chr2:17271186-17274404	4.50469	11.014	1.28983878121825	2.44500731459878	0.408996731432722	0.00005	N/A
AT3G43690	N/A	unknown	none	chr3:15598132-15600804	3.62741	8.86566	1.28928821599575	2.44407442224618	0.409152843668717	0.00005	N/A
AT2G38540	LTP1	NM_129411	none	chr2:16130266-16131216	957.228	2336.72	1.28755036891894	2.44113210227866	0.409645999520695	0.00005	Non-specific lipid-transfer protein 1 [Source:UniProtKB/Swiss-Prot;Acc:Q42589]
AT3G59765	N/A	unknown	none	chr3:22076391-22078438	2.31959	5.6607	1.28711064342236	2.44038817204765	0.409770876393379	0.00005	N/A
AT2G32280	N/A	NM_128787	none	chr2:13713021-13714297	1.77338	4.3255	1.28636519849844	2.43912754175642	0.40998266096405	0.00005	N/A
AT1G06760	N/A	NM_100553	none	chr1:2076456-2077707	155.048	378.133	1.28617884367279	2.43881249677519	0.410035622386832	0.00005	Histone H1.1 [Source:UniProtKB/Swiss-Prot;Acc:P26568]
AT5G41550	N/A	NM_123519	none	chr5:16616834-16620662	0.541613	1.32086	1.28614328865003	2.43875239331404	0.410045727783414	0.00005	N/A
AT2G23790	N/A	NM_127942	none	chr2:10125365-10127524	11.3386	27.6251	1.28473716813422	2.43637662498016	0.410445573047699	0.00005	Calcium uniporter protein 2, mitochondrial [Source:UniProtKB/Swiss-Prot;Acc:O64823]
AT1G65180	N/A	NM_105191	none	chr1:24211705-24213893	0.342528	0.834387	1.2844947542062	2.43596727858744	0.410514545408785	0.00085	N/A
AT3G48280	CYP71A25	NM_148854	none	chr3:17877895-17884411	0.84825	2.06558	1.28398550686662	2.43510757441792	0.410659475788882	0.00075	Cytochrome P450 71A25 [Source:UniProtKB/Swiss-Prot;Acc:Q9STK8]
AT1G53070	N/A	NM_104186	none	chr1:19778245-19779440	5.54967	13.4988	1.28235726985933	2.43236084307716	0.411123210952085	0.00005	Lectin-like protein At1g53070 [Source:UniProtKB/Swiss-Prot;Acc:Q9LNN2]
AT3G02030	N/A	NM_111069	none	chr3:344942-347846	1.35767	3.30048	1.2815430000522	2.4309883845117	0.411355318014349	0.00005	N/A
AT4G15417	N/A	NM_148331	none	chr4:8821687-8823004	0.757566	1.84151	1.28144574317913	2.43082450901968	0.4113830497798	0.0016	N/A
AT5G62090	SLK2	NM_125602	NM_180914	chr5:24934966-24939177	18.8651	45.8522	1.28127120875231	2.43053045040843	0.41143282110782	0.0012	Probable transcriptional regulator SLK2 [Source:UniProtKB/Swiss-Prot;Acc:Q94BP0]
AT2G34490	CYP710A2	NM_129001	none	chr2:14535514-14537520	9.82601	23.8162	1.2772656295374	2.4237915491639	0.412576733483931	0.00005	Cytochrome P450 710A2 [Source:UniProtKB/Swiss-Prot;Acc:O64698]
AT5G49525	N/A	NM_180593	none	chr5:20097032-20097511	1.13528	2.75067	1.27673490803	2.42290007751392	0.412728535229599	0.0075	N/A
AT5G03060	N/A	NM_120384	none	chr5:716502-717525	0.344156	0.833202	1.27560364034521	2.42100094143354	0.413052297042014	0.0143	N/A
N/A	N/A	NM_001125512	none	chr4:8389017-8390835	6.99166	16.9141	1.27451947899768	2.41918228289133	0.413362815639023	0.00005	N/A
AT3G19210	CHR25	NM_001203004	NM_112808	chr3:6652753-6658939	0.771994	1.86713	1.27416083962639	2.41858097342725	0.413465586220563	0.00005	Protein CHROMATIN REMODELING 25 [Source:UniProtKB/Swiss-Prot;Acc:Q0PCS3]
AT1G29640	N/A	NM_102704	none	chr1:10355693-10356474	3.42877	8.29144	1.27393154845404	2.41819661277951	0.413531304574356	0.00005	N/A
AT2G42820	HVA22F	NM_129843	none	chr2:17817317-17818338	1.59394	3.854	1.273759248034	2.41790782589056	0.413580695381422	0.0008	HVA22-like protein f [Source:UniProtKB/Swiss-Prot;Acc:Q682H0]
AT2G45930	N/A	NM_130156	none	chr2:18901518-18902792	0.395407	0.955621	1.27310014598671	2.41680344556369	0.413769684843677	0.005	N/A
AT4G01390	N/A	NM_116369	none	chr4:569216-571733	2.39684	5.77251	1.26806516152395	2.40838353832546	0.415216257745764	0.00005	N/A
AT5G11510	N/A	NM_001036793	NM_121189	chr5:3679695-3684920	1.72025	4.14191	1.26767796168994	2.4077372474931	0.415327711128441	0.00005	N/A
AT5G06100	N/A	NM_001085068	NM_120692,NM_180448	chr5:1837911-1840718	7.92372	19.073	1.26728197777814	2.40707647418132	0.4154417239029	0.00005	N/A
AT3G17790	PAP17	NM_112660	none	chr3:6089546-6093114	43.2777	104.047	1.26553963420306	2.40417120133464	0.415943756187108	0.0001	Purple acid phosphatase 17 [Source:UniProtKB/Swiss-Prot;Acc:Q9SCX8]
AT1G17745	PGDH2	NM_001035984	NM_101636	chr1:6101059-6105330	25.2462	60.6888	1.26536404141826	2.40387860351261	0.415994384466327	0.00005	D-3-phosphoglycerate dehydrogenase 2, chloroplastic [Source:UniProtKB/Swiss-Prot;Acc:O04130]
N/A	N/A	unknown	none	chr4:16904051-16908146	1.73598	4.17105	1.2646602797018	2.40270625237618	0.416197360376883	0.00905	N/A
AT4G12030	BASS5	NM_117273	NM_202809	chr4:7210869-7213142	20.7783	49.8256	1.26180955475425	2.39796325974695	0.417020567740278	0.00005	Probable sodium/metabolite cotransporter BASS5, chloroplastic [Source:UniProtKB/Swiss-Prot;Acc:F4JPW1]
AT3G09160	N/A	NM_111751	none	chr3:2803527-2808297	3.44124	8.25009	1.26148134530677	2.39741779126129	0.41711544964964	0.00005	N/A
N/A	N/A	NM_118912	none	chr4:13831028-13836591	3.82104	9.1583	1.26111446397668	2.39680819881498	0.417221536748086	0.0007	N/A
N/A	N/A	NM_148326	none	chr4:8671366-8679009	0.944251	2.25983	1.25897193559903	2.3932513706631	0.417841607554551	0.00005	N/A
AT1G28710,AT1G28810	N/A	NM_001160907	NM_001198179,NM_102638	chr1:10086693-10095132	3.21698	7.69608	1.25841682909234	2.39233069524834	0.418002411617343	0.00005	N/A
AT1G20990	N/A	NM_101952	none	chr1:7330348-7332078	0.341429	0.815407	1.25593473999152	2.38821834114853	0.418722184136266	0.00585	N/A
AT5G13400	NPF6.1	NM_121343	none	chr5:4292601-4299263	14.2795	34.0763	1.25482323248663	2.38637907489758	0.419044908044594	0.00005	Protein NRT1/ PTR FAMILY 6.1 [Source:UniProtKB/Swiss-Prot;Acc:Q9LYR6]
AT5G52940	N/A	NM_124672	none	chr5:21472408-21473413	0.310877	0.741565	1.25422927007403	2.38539679680388	0.41921746576497	0.0158	N/A
N/A	N/A	NM_118486	none	chr4:12291745-12293257	0.975057	2.3258	1.25416857835183	2.38529644933578	0.419235101900421	0.0004	N/A
AT5G67410	N/A	NM_126141	none	chr5:26896498-26897928	0.353775	0.842817	1.25238731267138	2.38235319058724	0.419753042475413	0.00965	N/A
AT2G26310	FAP2	NM_001202677	NM_001202678,NM_128188	chr2:11201430-11204153	0.670405	1.59567	1.25105750504353	2.38015826254279	0.420140129224714	0.00005	Fatty-acid-binding protein 2 [Source:UniProtKB/Swiss-Prot;Acc:Q84RK2]
AT4G23680	N/A	NM_118498	NM_118499	chr4:12332531-12337470	435.63	1036.1	1.24998803767336	2.37839450910176	0.420451693851945	0.00005	N/A
AT1G61860	N/A	NM_104868	none	chr1:22862877-22864605	0.434916	1.03431	1.24985996050417	2.37818337334106	0.420489021666618	0.002	N/A
AT4G06477	N/A	unknown	none	chr4:3060673-3061523	3.79723	9.02087	1.24831919174781	2.37564487797684	0.420938335216005	0.00005	N/A
AT1G36180	ACC2	NM_001123945	NM_103314	chr1:13546033-13558725	2.07687	4.93069	1.24737863657483	2.37409659728341	0.421212852562218	0.00005	Acetyl-CoA carboxylase 2 [Source:UniProtKB/Swiss-Prot;Acc:F4I1L3]
AT4G17680	N/A	NM_001084933	NM_117876	chr4:9842595-9844242	1.46058	3.46547	1.24650964860554	2.37266702268962	0.421466640888538	0.00005	N/A
AT4G17030	EXLB1	NM_117807	none	chr4:9581568-9583293	17.6474	41.7995	1.24403003889255	2.36859254054422	0.422191653010204	0.00005	Expansin-like B1 [Source:UniProtKB/Swiss-Prot;Acc:O23547]
AT5G44550	N/A	NM_123822	none	chr5:17941867-17943200	1.85388	4.38941	1.24347917115327	2.36768830776534	0.422352890251765	0.0001	CASP-like protein 1B1 [Source:UniProtKB/Swiss-Prot;Acc:Q9FI10]
AT1G08290	WIP3	NM_112181	NM_100702	chr1:2609919-2613347	1.35467	3.2073	1.24341785358517	2.36758767817993	0.422370841517788	0.00005	Zinc finger protein WIP3 [Source:UniProtKB/Swiss-Prot;Acc:Q9SGD1]
AT1G36060	ERF055	NM_103302	none	chr1:13454544-13456328	0.846256	2.00329	1.24320522087486	2.36723875517574	0.422433097554523	0.0001	Ethylene-responsive transcription factor ERF055 [Source:UniProtKB/Swiss-Prot;Acc:Q9SKW5]
AT4G26790	N/A	NM_118813	NM_179120	chr4:13484816-13498748	3.864	9.1464	1.24310891981019	2.36708074534161	0.422461296247704	0.0034	GDSL esterase/lipase At4g26790 [Source:UniProtKB/Swiss-Prot;Acc:Q8VY93]
AT1G68200	N/A	NM_001084323	NM_105491	chr1:25562000-25564242	0.76268	1.8049	1.24276913407925	2.3665233125295	0.422560806692892	0.0004	Zinc finger CCCH domain-containing protein 15 [Source:UniProtKB/Swiss-Prot;Acc:Q9C9F5]
AT2G18060	NAC037	NM_127362	none	chr2:7848221-7851571	0.907339	2.1452	1.24139858216269	2.36427619665858	0.422962427745665	0.00055	NAC domain-containing protein 37 [Source:UniProtKB/Swiss-Prot;Acc:Q9SL41]
AT4G20350	N/A	NM_001203851	NM_118154	chr4:10987978-10989865	2.64158	6.24413	1.2410994714609	2.36378606742934	0.423050128680857	0.00005	N/A
AT1G30500	NFYA7	NM_102786	NM_179402	chr1:10804449-10806346	9.71908	22.9447	1.2392692826601	2.36078929281372	0.423587146486988	0.00005	Nuclear transcription factor Y subunit A-7 [Source:UniProtKB/Swiss-Prot;Acc:Q84JP1]
AT1G28010	ABCB14	NM_102566	none	chr1:9763299-9768133	5.98028	14.1061	1.23803423342308	2.35876915462152	0.423949922374009	0.00005	ABC transporter B family member 14 [Source:UniProtKB/Swiss-Prot;Acc:Q9C7F2]
AT4G16610	N/A	NM_117762	none	chr4:9354346-9355352	0.565367	1.33298	1.23739555259383	2.35772515905598	0.424137646476316	0.00335	N/A
AT4G26080	ABI1	NM_118741	none	chr4:13217558-13222369	63.4308	149.529	1.23716986825887	2.35735636315481	0.424204000561764	0.00005	Protein phosphatase 2C 56 [Source:UniProtKB/Swiss-Prot;Acc:P49597]
AT1G19570	DHAR1	NM_001084095	NM_101814	chr1:6771859-6774600	49.4373	116.521	1.23691812981446	2.35694505970188	0.42427802713674	0.00005	Glutathione S-transferase DHAR1, mitochondrial [Source:UniProtKB/Swiss-Prot;Acc:Q9FWR4]
AT3G05480	N/A	NM_001035567	NM_001202886,NM_111421	chr3:1585293-1588972	0.64172	1.51111	1.23559283169672	2.35478090132768	0.424667959314676	0.0001	N/A
AT5G63130	N/A	NM_125707	none	chr5:25323079-25324348	3.17907	7.48177	1.23477483256744	2.35344613361769	0.424908811684935	0.00005	N/A
AT1G02970	WEE1	NM_100178	none	chr1:673384-676348	1.13667	2.67122	1.23268533102356	2.35004002920813	0.425524666631726	0.00005	Wee1-like protein kinase [Source:UniProtKB/Swiss-Prot;Acc:Q8L4H0]
AT2G23040	N/A	NM_127868	none	chr2:9807996-9809910	3.84808	9.04024	1.23222228131423	2.34928587763248	0.425661265630116	0.00695	N/A
AT5G06190	N/A	NM_001203309	NM_120701	chr5:1873139-1876624	1.80874	4.24747	1.23161871711416	2.34830323871867	0.425839382032127	0.01265	N/A
AT1G59640	BPE	NM_104657	NM_179498	chr1:21909139-21911232	3.04235	7.14149	1.23103897538937	2.34735977122948	0.426010538417053	0.00005	Transcription factor BPE [Source:UniProtKB/Swiss-Prot;Acc:Q0JXE7]
AT2G35585	N/A	NM_129111	none	chr2:14936802-14937944	0.633459	1.48661	1.23070306725087	2.34681329020505	0.426109739608909	0.0159	N/A
AT5G42900	N/A	NM_001036921	NM_123655,NM_180790	chr5:17198118-17199782	2.64406	6.20481	1.23063211828948	2.34669788128862	0.426130695379875	0.00005	N/A
AT5G25110	CIPK25	NM_122420	none	chr5:8657618-8658768	0.478778	1.1232	1.23018607412986	2.3459724548747	0.426262464387464	0.0033	CBL-interacting serine/threonine-protein kinase 25 [Source:UniProtKB/Swiss-Prot;Acc:Q8W1D5]
AT5G63590	FLS3	NM_125754	none	chr5:25456983-25458497	0.454302	1.06476	1.2288047176564	2.34372730034206	0.426670799053308	0.00415	Flavonol synthase 3 [Source:UniProtKB/Swiss-Prot;Acc:Q9FFQ5]
AT3G51060	SRS1	NM_114966	none	chr3:18964191-18966329	0.66191	1.54983	1.22740300372937	2.3414512547023	0.427085551318532	0.0002	Protein SHI RELATED SEQUENCE 1 [Source:UniProtKB/Swiss-Prot;Acc:Q9SD40]
AT3G19500	BHLH113	NM_112837	none	chr3:6759187-6761051	0.596121	1.39481	1.22639151035999	2.33981020631717	0.427385091876313	0.002	Transcription factor bHLH113 [Source:UniProtKB/Swiss-Prot;Acc:Q9LT67]
AT1G14040	PHO1;H3	NM_101270	none	chr1:4810702-4814725	1.16443	2.7237	1.22594389329786	2.33908435887086	0.427517714873151	0.00005	Phosphate transporter PHO1 homolog 3 [Source:UniProtKB/Swiss-Prot;Acc:Q6R8G7]
AT1G05710	N/A	NM_001197987	NM_100451,NM_179266,NM_202035,NM_202036	chr1:1714921-1717273	8.44423	19.7441	1.22538382679853	2.33817648263962	0.427683713109233	0.00005	N/A
AT3G27980	PME30	NM_113715	none	chr3:10392582-10398192	0.430774	1.00691	1.2249316559727	2.33744376401547	0.427817779146101	0.0141	Probable pectinesterase 30 [Source:UniProtKB/Swiss-Prot;Acc:Q3EAY9]
AT1G08920	SUGTL2	NM_001035928	NM_100764,NM_179287	chr1:2867282-2870642	5.84393	13.6406	1.2228963022159	2.33414842409132	0.428421770303359	0.00005	Sugar transporter ERD6-like 3 [Source:UniProtKB/Swiss-Prot;Acc:Q94KE0]
AT3G07800	TK1A	NM_111659	none	chr3:2489583-2491154	13.1367	30.6517	1.22236418118819	2.33328765976235	0.428579817758884	0.00005	Thymidine kinase a [Source:UniProtKB/Swiss-Prot;Acc:Q9S750]
AT5G66650	N/A	NM_126063	none	chr5:26603014-26609002	2.35103	5.48231	1.22149095997001	2.33187581613165	0.428839303140465	0.00005	Calcium uniporter protein 3, mitochondrial [Source:UniProtKB/Swiss-Prot;Acc:Q9LVR5]
AT1G30935	N/A	unknown	none	chr1:11017653-11019041	0.343424	0.800489	1.22089071311522	2.33090581904584	0.429017762892432	0.00555	N/A
AT1G17550	HAB2	NM_101618	none	chr1:6034293-6037300	27.5242	64.1116	1.21988478177191	2.32928114168623	0.42931700347519	0.00005	Protein phosphatase 2C 7 [Source:UniProtKB/Swiss-Prot;Acc:Q9LNP9]
AT2G22450	RIBA2	NM_127810	none	chr2:9530499-9532943	3.35235	7.79606	1.21757241332932	2.32555073306785	0.430005669530506	0.00005	Monofunctional riboflavin biosynthesis protein RIBA 2, chloroplastic [Source:UniProtKB/Swiss-Prot;Acc:Q6NLQ7]
AT3G14680	CYP72A14	NM_112329	none	chr3:4934449-4936597	1.02421	2.38134	1.21726206843396	2.32505052674744	0.430098180016294	0.00005	Cytochrome P450 72A14 [Source:UniProtKB/Swiss-Prot;Acc:Q9LUC6]
AT1G80160	N/A	NM_001084382	NM_106665	chr1:30151025-30152544	1.76686	4.10539	1.21633155015632	2.32355138494278	0.430375676854087	0.00005	N/A
AT1G16850	N/A	NM_101546	none	chr1:5764819-5765662	5.14224	11.9293	1.2140405388371	2.31986449485049	0.43105965982916	0.00005	N/A
AT1G63100	SCL28	NM_104988	none	chr1:23399128-23402108	2.42305	5.6205	1.21387430306331	2.31959720187367	0.431109331909972	0.00005	Scarecrow-like protein 28 [Source:UniProtKB/Swiss-Prot;Acc:Q9CAN3]
AT4G25610	N/A	NM_001160796	NM_118693	chr4:13063263-13069603	3.79095	8.79265	1.21373861352231	2.31937904746831	0.431149880866405	0.0007	N/A
AT5G10080	N/A	NM_121046	none	chr5:3150659-3153456	1.85519	4.29984	1.21271602855777	2.31773564971782	0.431455589045174	0.00005	Aspartic proteinase-like protein 1 [Source:UniProtKB/Swiss-Prot;Acc:Q9LX20]
AT1G76720	N/A	NM_106322	none	chr1:28794935-28800404	2.94572	6.82302	1.21179014104412	2.31624865907147	0.431732575897477	0.00005	N/A
AT2G41260	N/A	NM_129691	NM_201927	chr2:17206442-17207665	0.508479	1.17728	1.21119738889723	2.31529719024778	0.431909995922805	0.00755	N/A
AT3G14570	CALS8	NM_001202964	NM_112317	chr3:4892447-4902814	2.61956	6.06224	1.2105264618256	2.31422070882133	0.432110902900578	0.00005	Putative callose synthase 8 [Source:UniProtKB/Swiss-Prot;Acc:Q9LUD7]
AT4G17460	HAT1	NM_117849	NM_115318	chr4:9739508-9741173	9.83055	22.7491	1.2104654306367	2.31412281103295	0.432129183132519	0.00005	Homeobox-leucine zipper protein HAT1 [Source:UniProtKB/Swiss-Prot;Acc:P46600]
AT4G31650	REM6	NM_119314	none	chr4:15328586-15333489	5.7447	13.2791	1.20885391090302	2.31153933190593	0.432612149919799	0.00005	B3 domain-containing protein REM6 [Source:UniProtKB/Swiss-Prot;Acc:O81782]
AT1G65900	N/A	NM_105262	none	chr1:24515784-24518469	3.76098	8.68989	1.20822928047313	2.31053874256178	0.432799494585087	0.00005	N/A
AT1G49870	N/A	NM_001123986	NM_103874	chr1:18460201-18463765	1.42308	3.28641	1.20749570983179	2.30936419596931	0.433019617150629	0.00005	N/A
AT3G21230	4CL4	NM_113018	none	chr3:7445726-7452015	3.61087	8.32313	1.20477969021795	2.30502067368806	0.433835588294307	0.00015	4-coumarate--CoA ligase 4 [Source:UniProtKB/Swiss-Prot;Acc:Q9LU36]
AT2G29090	CYP707A2	NM_001202700	NM_128466	chr2:12494832-12499162	3.40916	7.85309	1.20384412095854	2.30352638186533	0.434117016359166	0.00005	Abscisic acid 8'-hydroxylase 2 [Source:UniProtKB/Swiss-Prot;Acc:O81077]
AT5G10320	N/A	NM_001036788	NM_001036789,NM_121070	chr5:3243987-3246729	2.9134	6.70454	1.20243455964994	2.30127685865312	0.434541370474335	0.00005	N/A
AT5G55490	GEX1	NM_124931	none	chr5:22478242-22480976	0.482401	1.10972	1.20189090458518	2.30040982502109	0.434705150848863	0.0071	Protein GAMETE EXPRESSED 1 [Source:UniProtKB/Swiss-Prot;Acc:Q681K7]
AT5G64700	N/A	NM_125866	none	chr5:25864898-25867007	2.23299	5.136	1.20166841210714	2.30005508309486	0.434772196261682	0.00005	WAT1-related protein At5g64700 [Source:UniProtKB/Swiss-Prot;Acc:Q9FGG3]
AT3G56270	N/A	NM_115485	none	chr3:20870005-20872165	6.06083	13.9369	1.20132241451915	2.29950353334444	0.434876478987436	0.00005	WEB family protein At3g56270 [Source:UniProtKB/Swiss-Prot;Acc:Q9LYL6]
AT5G60150	N/A	NM_125408	none	chr5:24218026-24223405	0.538325	1.23524	1.19824204507656	2.29459898760043	0.435805997215116	0.00005	N/A
AT5G20960	AAO1	NM_122105	NM_180718	chr5:7116646-7122676	4.95939	11.3524	1.19476274194317	2.28907184149664	0.436858285472675	0.00005	Indole-3-acetaldehyde oxidase [Source:UniProtKB/Swiss-Prot;Acc:Q7G193]
AT5G62130	N/A	NM_001203663	NM_125606	chr5:24950313-24953508	34.64	79.2742	1.19441248330066	2.28851616628176	0.436964359148373	0.0042	N/A
AT5G57190	PSD2	NM_125101	none	chr5:23171327-23175475	0.820763	1.87741	1.19370614810542	2.28739599616454	0.437178346764958	0.00005	Phosphatidylserine decarboxylase proenzyme 2 [Source:UniProtKB/Swiss-Prot;Acc:F4KAK5]
AT5G54145	N/A	NM_148129	none	chr5:21972418-21973148	10.7422	24.5577	1.19288596139209	2.28609595799743	0.43742695773627	0.00005	N/A
AT1G30160	N/A	NM_001036036	NM_102756	chr1:10606188-10609556	3.69677	8.4505	1.19277141852307	2.28591446046143	0.437461688657476	0.00005	N/A
AT2G46150	N/A	NM_130177	none	chr2:18961316-18962360	2.82494	6.45736	1.19272423417113	2.28583969925025	0.437475996382422	0.00005	N/A
AT5G01910	N/A	NM_001125681	NM_120269	chr5:357718-358811	1.79286	4.08961	1.1897004329904	2.28105373537253	0.438393881079125	0.00015	N/A
AT4G30470	N/A	NM_119193	none	chr4:14894100-14896845	51.0686	116.483	1.18961100298427	2.28091234143877	0.43842105714997	0.00005	N/A
AT4G18270	ATTRANS_11	NM_117937	none	chr4:10099184-10102101	1.53666	3.50104	1.18798555396686	2.27834394075462	0.438915293741288	0.00005	Phospho-N-acetylmuramoyl-pentapeptide-transferase homolog [Source:UniProtKB/Swiss-Prot;Acc:O49730]
AT5G53750	N/A	NM_124754	none	chr5:21817302-21818961	5.53096	12.5892	1.18658479409492	2.2761328955552	0.439341657929019	0.00005	N/A
AT2G28120	N/A	NM_128372	none	chr2:11985676-11987779	1.80509	4.10717	1.18607389293581	2.27532699200594	0.43949726940935	0.00005	N/A
AT2G19990	N/A	NM_127557	none	chr2:8629850-8630662	1.12149	2.55063	1.18543687721159	2.27432255303213	0.439691370367321	0.00175	N/A
AT2G03590	UPS1	NM_126409	none	chr2:1094747-1096982	1.50851	3.4306	1.1853366605821	2.27416457298924	0.439721914533901	0.00005	Ureide permease 1 [Source:UniProtKB/Swiss-Prot;Acc:Q9ZPR7]
AT5G52990	PHYL2.2	NM_124678	none	chr5:21483939-21485209	0.880523	2.00197	1.18498776113814	2.27361465856088	0.439828269154882	0.00065	Phytolongin Phyl2.2 [Source:UniProtKB/Swiss-Prot;Acc:Q9LVV3]
AT5G58650	PSY1	NM_125252	none	chr5:23697867-23700312	28.3015	64.241	1.18261583160762	2.26987968835574	0.440551983935493	0.00005	Protein PSY1 [Source:UniProtKB/Swiss-Prot;Acc:Q941C7]
AT3G47600	N/A	NM_114628	none	chr3:17539234-17541290	6.3071	14.316	1.18257973622141	2.26982289800384	0.440563006426376	0.00005	N/A
AT1G75390	BZIP44	NM_001084357	NM_106193	chr1:28291660-28292933	1.29148	2.92878	1.18127452504257	2.2677703100319	0.440961765649861	0.00005	bZIP transcription factor 44 [Source:UniProtKB/Swiss-Prot;Acc:C0Z2L5]
AT1G72250	N/A	NM_001198449	NM_105884	chr1:27192792-27198347	1.96355	4.45208	1.18101518150795	2.2673626849329	0.441041041490719	0.00005	N/A
AT2G33060	N/A	NM_128866	none	chr2:14025531-14028311	2.44572	5.54265	1.18031666373729	2.2662651489132	0.441254634515981	0.00005	N/A
AT1G25450	KCS5	NM_102356	none	chr1:8938418-8940432	9.95154	22.5451	1.17982220415621	2.26548855754989	0.441405893076544	0.00005	3-ketoacyl-CoA synthase 5 [Source:UniProtKB/Swiss-Prot;Acc:Q9C6L5]
AT4G32650	KAT3	NM_001036696	NM_119417,NM_202936	chr4:15751337-15754910	2.5691	5.81483	1.17847396727992	2.26337238721731	0.441818591429156	0.00005	Potassium channel KAT3 [Source:UniProtKB/Swiss-Prot;Acc:P92960]
AT1G68030	N/A	NM_105473	none	chr1:25500498-25501738	0.747063	1.68913	1.17697855004083	2.26102751709026	0.44227679337884	0.00375	N/A
AT3G27650	LBD25	NM_113681	none	chr3:10238539-10240657	5.02228	11.3436	1.17546419754378	2.25865543139769	0.442741281427413	0.00005	LOB domain-containing protein 25 [Source:UniProtKB/Swiss-Prot;Acc:Q8L8Q3]
AT1G58360	AAP1	NM_104616	none	chr1:21676345-21680510	50.8905	114.919	1.17514907302113	2.25816213242157	0.442837998938383	0.00005	Amino acid permease 1 [Source:UniProtKB/Swiss-Prot;Acc:Q42400]
AT1G18550	KIN8A	NM_101713	none	chr1:6381470-6384522	1.64437	3.71068	1.17414863526888	2.25659675133942	0.443145191716882	0.00005	Kinesin-like protein KIN-8A [Source:UniProtKB/Swiss-Prot;Acc:F4ICA0]
AT4G08870	ARGAH2	NM_001036522	NM_116956	chr4:5646384-5648771	67.4739	151.956	1.17125218364684	2.25207080070961	0.444035773513386	0.00005	Arginase 2, mitochondrial [Source:UniProtKB/Swiss-Prot;Acc:Q9ZPF5]
AT3G03530	NPC4	NM_111224	none	chr3:842588-844990	0.456004	1.02689	1.17116326441487	2.25193200059649	0.444063142108697	0.0012	Non-specific phospholipase C4 [Source:UniProtKB/Swiss-Prot;Acc:Q9SRQ7]
AT1G18870	ICS2	NM_001160879	NM_101744	chr1:6515433-6519358	1.3337	3.00235	1.1706579835675	2.25114343555522	0.444218695355305	0.00005	Isochorismate synthase 2, chloroplastic [Source:UniProtKB/Swiss-Prot;Acc:Q9M9V6]
AT3G16690	SWEET16	NM_112542	none	chr3:5684339-5686507	2.28001	5.12621	1.16885242920943	2.24832785821115	0.444774989709746	0.00005	Bidirectional sugar transporter SWEET16 [Source:UniProtKB/Swiss-Prot;Acc:Q9LUR4]
AT3G25855	N/A	NM_113488	none	chr3:9459457-9460270	1.15252	2.59068	1.16853903891327	2.24783951688474	0.444871616718391	0.01355	N/A
AT2G37300	N/A	NM_001202769	NM_129286	chr2:15662335-15664031	3.01515	6.77669	1.16835100059707	2.24754655655606	0.444929604275834	0.00005	N/A
AT5G48880	KAT5	NM_001036960	NM_124265,NM_180826	chr5:19813326-19817917	9.71405	21.8268	1.16795581679658	2.24693099170789	0.445051496325618	0.00005	3-ketoacyl-CoA thiolase 5, peroxisomal [Source:UniProtKB/Swiss-Prot;Acc:Q570C8]
AT1G19850	ARF5	NM_101840	none	chr1:6886675-6894744	4.54674	10.2159	1.16791189543903	2.24686258726032	0.445065045664112	0.00005	Auxin response factor 5 [Source:UniProtKB/Swiss-Prot;Acc:P93024]
AT1G14780	N/A	NM_101347	none	chr1:5090926-5094006	0.982701	2.20159	1.16372139312967	2.24034574097309	0.446359676415681	0.00005	MACPF domain-containing protein At1g14780 [Source:UniProtKB/Swiss-Prot;Acc:Q8L612]
AT3G62000	N/A	NM_001203228	NM_116065	chr3:22957053-22961299	6.71059	15.0335	1.16366940715086	2.24026501395555	0.446375760800878	0.00005	N/A
AT4G34230	CAD5	NM_001036711	NM_119587	chr4:16386668-16388810	23.1134	51.7798	1.16365989579085	2.24025024444694	0.446378703664363	0.00005	Cinnamyl alcohol dehydrogenase 5 [Source:UniProtKB/Swiss-Prot;Acc:O49482]
AT5G64520	XRCC2	NM_001037064	NM_125848,NM_180937	chr5:25790497-25790718	1	2.23956	1.16321531792074	2.23956	0.446516279983568	0.0002	DNA repair protein XRCC2 homolog [Source:UniProtKB/Swiss-Prot;Acc:Q682D3]
AT1G17380	TIFY11A	NM_101599	none	chr1:5955290-5957233	9.70735	21.7242	1.1621536357588	2.23791250959325	0.44684499314129	0.00005	Protein TIFY 11A [Source:UniProtKB/Swiss-Prot;Acc:Q9LDU5]
AT4G39510	N/A	NM_120111	none	chr4:18368731-18370757	11.4948	25.7185	1.1618251371234	2.23740299961722	0.446946750393686	0.00005	N/A
AT2G28720	N/A	NM_128433	none	chr2:12326841-12327734	32.7408	73.1805	1.16036969925988	2.23514697258467	0.447397872384037	0.00005	Histone H2B.3 [Source:UniProtKB/Swiss-Prot;Acc:Q9SI96]
AT3G44320	NIT3	NM_114300	none	chr3:15993360-15995689	3.55666	7.94777	1.16002705701568	2.23461618484758	0.447504142671466	0.00005	Nitrilase 3 [Source:UniProtKB/Swiss-Prot;Acc:P46010]
AT5G15230	GASA4	NM_001085118	NM_121527	chr5:4944894-4946261	95.6177	213.542	1.15917024234391	2.23328944327253	0.447769993724888	0.00005	Gibberellin-regulated protein 4 [Source:UniProtKB/Swiss-Prot;Acc:P46690]
AT2G39050	N/A	NM_129462	none	chr2:16303338-16305636	8.41727	18.7745	1.15735018619944	2.23047377593923	0.448335241950518	0.00005	N/A
AT4G11200	N/A	unknown	none	chr4:6827462-6829101	0.390241	0.870292	1.15713417442277	2.23013983666503	0.448402375294729	0.0068	N/A
AT1G17420	LOX3	NM_101603	none	chr1:5977347-5981506	15.2209	33.9069	1.15552522257335	2.22765408090192	0.448902730712628	0.00005	Lipoxygenase 3, chloroplastic [Source:UniProtKB/Swiss-Prot;Acc:Q9LNR3]
AT1G11190	ENDO1	NM_100991	none	chr1:3750052-3752782	2.10021	4.67703	1.15505909252185	2.2269344494122	0.449047793150782	0.00005	Endonuclease 1 [Source:UniProtKB/Swiss-Prot;Acc:Q9SXA6]
AT4G02800	N/A	NM_116514	none	chr4:1250007-1251831	3.52345	7.84025	1.15391091645829	2.22516283755978	0.449405312330602	0.00005	N/A
AT4G24610	N/A	NM_001203896	NM_118594	chr4:12700461-12708170	2.55489	5.68492	1.15387886948695	2.22511340997068	0.449415295202043	0.00005	N/A
AT4G22970	ESP1	NM_001203875	NM_118426	chr4:12033473-12043634	0.793751	1.76489	1.15281985823692	2.22348066333145	0.449745309906	0.00005	Separase [Source:UniProtKB/Swiss-Prot;Acc:Q5IBC5]
AT1G56580	N/A	NM_104535	none	chr1:21198054-21199045	115.468	256.638	1.15224171537064	2.22258980843178	0.449925576103305	0.00005	N/A
AT4G30290	XTH19	NM_119175	none	chr4:14828751-14830139	4.65625	10.3488	1.15222306346205	2.2225610738255	0.44993139301175	0.00005	Probable xyloglucan endotransglucosylase/hydrolase protein 19 [Source:UniProtKB/Swiss-Prot;Acc:Q9M0D1]
AT1G11220	N/A	NM_100994	none	chr1:3759877-3761272	1.25456	2.78785	1.15197146917163	2.22217351103176	0.450009864232294	0.00005	N/A
AT1G77992	N/A	unknown	none	chr1:29317767-29323254	15.3514	34.0892	1.15094451203211	2.22059225868651	0.450330309892869	0.0011	N/A
AT1G06360	N/A	NM_100517	none	chr1:1938848-1940466	31.9325	70.9001	1.15076215616309	2.22031159477022	0.450387234996848	0.00005	Delta-9 desaturase-like 5 protein [Source:UniProtKB/Swiss-Prot;Acc:Q9LMI3]
AT1G78690	N/A	NM_106516	NM_001198500,NM_106515	chr1:29593865-29598667	44.4944	98.694	1.14933860816948	2.21812183106189	0.450831864145744	0.00005	N-acylphosphatidylethanolamine synthase [Source:UniProtKB/Swiss-Prot;Acc:Q9ZV87]
AT3G01960	N/A	NM_111062	none	chr3:323880-325212	2.52164	5.59247	1.14912328705906	2.21779080281087	0.450899155471554	0.00345	N/A
N/A	N/A	NM_125568	none	chr5:24808459-24812716	0.785086	1.74099	1.1489853127023	2.21757871112209	0.450942279967145	0.00005	N/A
AT1G02300	N/A	NM_100110	none	chr1:453211-455565	5.20771	11.5446	1.14849717016473	2.21682851003608	0.451094884188278	0.00005	N/A
AT5G48470	N/A	NM_124222	none	chr5:19641701-19644336	5.34022	11.8149	1.14563633587752	2.21243694080019	0.451990283455637	0.00005	N/A
N/A	N/A	unknown	none	chr4:16901625-16903924	1.31077	2.8993	1.14529006250907	2.21190597892842	0.452098782464733	0.00005	N/A
AT5G62990	N/A	NM_125693	none	chr5:25277436-25279444	1.85954	4.11206	1.14491553371748	2.21133183475483	0.452216164161029	0.00005	N/A
AT4G23800	HMGB6	NM_001203442	NM_122249	chr5:7888442-7890262	15.6313	34.5623	1.14476145982037	2.21109568621932	0.452264461566505	0.00005	High mobility group B protein 6 [Source:UniProtKB/Swiss-Prot;Acc:Q9SUP7]
AT4G12400	HOP3	NM_001036543	NM_117310	chr4:7338705-7341347	1.12308	2.48303	1.14464099384456	2.21091106599708	0.452302227520409	0.00005	Hsp70-Hsp90 organizing protein 3 [Source:UniProtKB/Swiss-Prot;Acc:Q9STH1]
AT5G54640	RAT5	NM_124845	none	chr5:22196322-22202101	36.8044	81.3507	1.14427650782113	2.21035256654096	0.45241651270364	0.00005	Histone H2A.6 [Source:UniProtKB/Swiss-Prot;Acc:Q9LD28]
AT1G19870	IQD32	NM_101842	none	chr1:6895009-6898737	26.0236	57.5165	1.14415533493854	2.21016692540617	0.452454513052776	0.00005	Protein IQ-DOMAIN 32 [Source:UniProtKB/Swiss-Prot;Acc:Q9FXI5]
AT3G54780	N/A	NM_001035784	NM_115335,NM_202704	chr3:20278795-20285232	1.45868	3.22372	1.14406301763985	2.21002550250912	0.452483466306007	0.0147	N/A
AT1G01695	N/A	NM_001123739	none	chr1:253799-254429	2.10793	4.65759	1.1437566882135	2.20955629456386	0.452579552944763	0.00005	N/A
AT5G13740	ZIF1	NM_121377	none	chr5:4432431-4436843	26.4194	58.3306	1.14265521156231	2.20786997433704	0.452925222781868	0.00005	Protein ZINC INDUCED FACILITATOR 1 [Source:UniProtKB/Swiss-Prot;Acc:Q8RWN2]
AT1G26558	N/A	unknown	none	chr1:9175577-9177626	2.3735	5.23897	1.14226715093496	2.20727617442595	0.453047068412302	0.0006	N/A
AT1G20696	HMGB3	NM_001035998	NM_001084101,NM_101921	chr1:7179341-7181574	65.6826	144.939	1.14186270422357	2.20665747092837	0.45317409392917	0.00005	High mobility group B protein 3 [Source:UniProtKB/Swiss-Prot;Acc:P93047]
AT2G01905	CYCJ18	NM_001035867	none	chr2:414837-415041	1	2.20613	1.14151780671776	2.20613	0.453282444824194	0.0023	Cyclin-J18 [Source:UniProtKB/Swiss-Prot;Acc:Q9C5X2]
AT1G45010	N/A	NM_103581	none	chr1:17009072-17015476	16.7034	36.8457	1.14135446730344	2.20588023995115	0.453333767576678	0.0004	N/A
AT5G01200	N/A	NM_120198	none	chr5:76991-78474	1.29512	2.85658	1.14120315616303	2.20564889739947	0.453381316119275	0.00025	N/A
ATROPGEF6	N/A	NM_115424	none	chr3:20648828-20651443	1.71079	3.76898	1.13951145996237	2.2030640815062	0.453913260351607	0.00005	N/A
AT5G59845	GASA10	NM_125377	none	chr5:24111337-24111971	1.30423	2.87262	1.13916885064422	2.20254096286698	0.454021067875319	0.00805	Gibberellin-regulated protein 10 [Source:UniProtKB/Swiss-Prot;Acc:Q8LFM2]
AT4G20480	N/A	NM_118167	none	chr4:11034128-11035878	21.4143	47.1432	1.13847517103674	2.20148218713663	0.454239423713282	0.00005	N/A
AT5G45850	N/A	NM_123953	none	chr5:18599658-18601569	0.98968	2.17875	1.13846663509787	2.20146916174925	0.454242111302352	0.00005	N/A
AT5G44390	N/A	NM_123806	none	chr5:17882193-17885004	6.16257	13.5621	1.13797655327736	2.20072145225125	0.454396443028734	0.00005	N/A
AT3G51830	SAC8	NM_001203132	NM_115042	chr3:19220124-19225280	14.9212	32.8236	1.1373699128773	2.19979626303514	0.454587552858309	0.00005	Phosphoinositide phosphatase SAC8 [Source:UniProtKB/Swiss-Prot;Acc:Q96328]
AT5G48650	N/A	NM_124241	none	chr5:19726743-19729750	0.586034	1.28807	1.13615472547361	2.19794414658535	0.454970614951051	0.0008	N/A
AT1G78865	N/A	unknown	none	chr1:29647914-29649945	1.07278	2.35643	1.13524857913439	2.19656406718992	0.455256468471374	0.00005	N/A
AT5G66607	N/A	NM_001126040	none	chr5:26581056-26583813	0.898216	1.97253	1.13491291589009	2.19605306518699	0.455362402599707	0.00365	N/A
AT5G57150	N/A	NM_001203627	NM_125097,NM_203218,NM_203219	chr5:23149869-23163269	6.25107	13.719	1.13400026184019	2.19466427347638	0.455650557620818	0.00015	N/A
AT5G52410	N/A	NM_124620	NM_203198	chr5:21275861-21279481	5.3145	11.6508	1.13242314937553	2.19226644086932	0.456148933978783	0.00005	N/A
AT5G15540	N/A	NM_001203388	NM_121558	chr5:5047555-5057628	6.94755	15.2266	1.13201761610061	2.19165029398853	0.456277172842263	0.00005	N/A
AT1G14600	N/A	NM_101327	none	chr1:5000969-5003576	5.25582	11.515	1.13152663856833	2.19090455913635	0.456432479374728	0.00005	Putative Myb family transcription factor At1g14600 [Source:UniProtKB/Swiss-Prot;Acc:Q700D9]
AT3G32980	PER32	NM_180321	none	chr3:13526190-13530024	5.23562	11.4688	1.13128215187321	2.19053330837609	0.456509835379464	0.00005	Peroxidase 32 [Source:UniProtKB/Swiss-Prot;Acc:Q9LHB9]
AT5G45960	N/A	NM_123964	none	chr5:18637041-18640351	1.18244	2.58777	1.12994241742727	2.18850005074253	0.456933962446431	0.0002	GDSL esterase/lipase At5g45960 [Source:UniProtKB/Swiss-Prot;Acc:Q9FJ40]
AT3G20010	CHR27	NM_112891	none	chr3:6970758-6976658	3.16936	6.93545	1.12979795216856	2.18828091475882	0.456979720133517	0.00005	Helicase-like transcription factor CHR27 [Source:UniProtKB/Swiss-Prot;Acc:Q9LHE4]
AT1G67310	CMTA4	NM_105399	none	chr1:25197839-25203087	14.1781	31.0223	1.12964144136128	2.188043531926	0.45702929827898	0.00005	Calmodulin-binding transcription activator 4 [Source:UniProtKB/Swiss-Prot;Acc:Q9FYG2]
AT1G67180	N/A	NM_105388	none	chr1:25129754-25132240	0.734861	1.60786	1.12959850021675	2.18797840680074	0.457042901745177	0.00055	N/A
AT5G02220	N/A	NM_120300	none	chr5:440944-442206	1.58685	3.47117	1.12925626151897	2.18745943220846	0.457151335140601	0.00425	N/A
AT2G22840	GRF1	NM_127849	NM_001160744,NM_116969	chr2:9728647-9731366	3.60951	7.88196	1.12675142704159	2.18366481877041	0.45794573938462	0.00005	Growth-regulating factor 1 [Source:UniProtKB/Swiss-Prot;Acc:O81001]
AT5G13230	PCMP-H89	NM_121326	none	chr5:4222781-4223244	0.274942	0.600377	1.12674140038861	2.18364964247005	0.457948922093951	0.0167	Putative pentatricopeptide repeat-containing protein At5g13230, mitochondrial [Source:UniProtKB/Swiss-Prot;Acc:Q9LYV3]
AT3G21600	N/A	NM_113055	NM_202620	chr3:7606513-7608437	4.51598	9.85612	1.12598072437024	2.18249859388217	0.458190444109852	0.00005	N/A
AT1G17830	N/A	NM_101646	none	chr1:6135789-6138422	2.56217	5.58597	1.12444162382058	2.18017149525597	0.458679513137378	0.00005	N/A
AT2G41250	N/A	NM_129690	none	chr2:17200598-17202861	192.051	418.626	1.12417244126868	2.17976474998828	0.458765102979748	0.00005	N/A
AT1G55260	N/A	NM_001198306	NM_104400	chr1:20614655-20616495	30.0102	65.3724	1.12322872977067	2.17833936461603	0.459065293610148	0.00005	N/A
AT1G16070	TULP8	NM_001035976	NM_101475	chr1:5508522-5513821	0.866594	1.88679	1.12250570667602	2.177247938481	0.459295417084042	0.0101	Tubby-like protein 8 [Source:UniProtKB/Swiss-Prot;Acc:Q9S9M8]
AT4G21940	CPK15	NM_001203865	NM_118315	chr4:11640703-11643688	6.45316	14.0493	1.12242054931332	2.17711942676146	0.459322528524553	0.00005	Calcium-dependent protein kinase 15 [Source:UniProtKB/Swiss-Prot;Acc:O49717]
AT5G52120	PP2A14	NM_124591	none	chr5:21176495-21180316	1.08141	2.35418	1.12231103022265	2.1769541616963	0.459357398329779	0.00035	F-box protein PP2-A14 [Source:UniProtKB/Swiss-Prot;Acc:Q9FJ80]
AT2G48090	N/A	NM_130376	none	chr2:19669004-19670009	1.51993	3.30829	1.12208082241369	2.17660681741922	0.459430702870667	0.00065	N/A
AT3G01970	WRKY45	NM_111063	none	chr3:326410-327340	3.35608	7.30061	1.12123990673404	2.17533849014326	0.45969857313293	0.0001	Probable WRKY transcription factor 45 [Source:UniProtKB/Swiss-Prot;Acc:Q9S763]
AT1G26450	N/A	NM_102408	none	chr1:9148705-9150181	4.66535	10.1446	1.1206547580601	2.17445636447426	0.45988506200343	0.00005	Carbohydrate-binding X8 domain-containing protein [Source:UniProtKB/Swiss-Prot;Acc:Q9FZD0]
AT3G01990	ACR6	NM_111065	none	chr3:330157-332296	1.73968	3.7795	1.1193734306991	2.17252598178975	0.460293689641487	0.00005	ACT domain-containing protein ACR6 [Source:UniProtKB/Swiss-Prot;Acc:Q9SGA0]
AT1G34630	N/A	NM_001123939	NM_103186	chr1:12685203-12688561	5.15301	11.1774	1.11709734136803	2.16910116611456	0.461020451983466	0.00005	N/A
AT4G31910	BAT1	NM_119342	none	chr4:15441137-15443817	0.544699	1.18107	1.11656334965427	2.16829845474289	0.461191123303445	0.00255	Brassinosteroid-related acyltransferase 1 [Source:UniProtKB/Swiss-Prot;Acc:Q9SZ58]
AT5G22788	N/A	unknown	none	chr5:7602912-7603448	1.42961	3.09852	1.11595764943924	2.16738830869958	0.461384790157882	0.00715	N/A
AT4G14130	XTH15	NM_117490	none	chr4:8137058-8138349	1.47254	3.18925	1.11491036860514	2.16581552962908	0.461719840087795	0.00005	Xyloglucan endotransglucosylase/hydrolase protein 15 [Source:UniProtKB/Swiss-Prot;Acc:Q38911]
AT1G66760	DTX9	NM_105347	NM_179523	chr1:24901925-24904437	19.6301	42.4733	1.11348868226136	2.16368230421648	0.462175060567462	0.00005	Protein DETOXIFICATION 9 [Source:UniProtKB/Swiss-Prot;Acc:Q9C9M8]
AT5G40690	N/A	NM_123434	none	chr5:16290654-16291607	3.47889	7.52646	1.11334440361833	2.16346593309935	0.462221283312473	0.00005	N/A
AT1G23205	N/A	NM_102169	none	chr1:8233929-8234895	9.88275	21.3777	1.11312219275062	2.16313273127419	0.462292482353106	0.00005	N/A
AT1G01600	CYP86A4	NM_100042	none	chr1:219115-221253	2.50677	5.4217	1.11291565369684	2.1628230751126	0.462358669789918	0.00005	Cytochrome P450 86A4 [Source:UniProtKB/Swiss-Prot;Acc:Q9LMM1]
AT1G23130	N/A	NM_102161	none	chr1:8200283-8201244	576.858	1246.83	1.11197664091814	2.16141580770311	0.46265970501191	0.00005	N/A
AT3G05650	N/A	NM_111438	none	chr3:1645350-1648752	7.55378	16.3266	1.11195371046965	2.16138145405347	0.462667058665	0.00005	N/A
AT1G70560	TAA1	NM_105724	none	chr1:26604860-26607527	5.60998	12.1186	1.11115550860351	2.16018595431713	0.46292310993019	0.00005	L-tryptophan--pyruvate aminotransferase 1 [Source:UniProtKB/Swiss-Prot;Acc:Q9S7N2]
AT5G62200	N/A	NM_125614	none	chr5:24984235-24985715	16.0187	34.5868	1.11046447015448	2.15915149169408	0.463144899210103	0.00005	N/A
AT3G47510	N/A	NM_114619	none	chr3:17511026-17511988	11.5913	25.0081	1.10935307426158	2.15748880625987	0.463501825408568	0.00005	N/A
AT1G03070	N/A	NM_001197967	NM_100189	chr1:729913-731554	0.642023	1.38514	1.10933491402332	2.15746164857022	0.463507659875536	0.0053	N/A
AT4G19380	FAO4A	NM_118058	none	chr4:10568308-10572510	2.69174	5.80718	1.10929868849692	2.15740747620498	0.463519298523552	0.00005	Long-chain-alcohol oxidase FAO4A [Source:UniProtKB/Swiss-Prot;Acc:O65709]
AT1G30490	ATHB-9	NM_102785	none	chr1:10796135-10801075	13.9981	30.1536	1.10709923438029	2.15412091641008	0.464226493685663	0.00005	Homeobox-leucine zipper protein ATHB-9 [Source:UniProtKB/Swiss-Prot;Acc:O04292]
AT5G35580	N/A	NM_122949	none	chr5:13761900-13762968	0.478506	1.03007	1.10613346138226	2.15267938124078	0.464537361538536	0.0123	N/A
N/A	N/A	unknown	none	chr1:28627690-28630627	2.00752	4.31667	1.10450444540537	2.15025005977524	0.465062189141167	0.00005	N/A
AT3G18900	N/A	NM_001203000	NM_001203001,NM_112776	chr3:6516984-6519757	0.430718	0.925683	1.10377461131392	2.14916256111888	0.465297515456155	0.0021	N/A
AT3G18035	N/A	NM_112685	none	chr3:6168998-6171843	40.6115	87.2711	1.10361566688798	2.14892579688019	0.465348780982479	0.00005	N/A
AT4G27230	N/A	NM_001203923	NM_118857	chr4:13637256-13638485	54.4426	116.977	1.10341702322894	2.14862993317733	0.465412858938081	0.00005	Probable histone H2A.3 [Source:UniProtKB/Swiss-Prot;Acc:O81826]
AT5G09950	PCMP-H35	NM_121032	none	chr5:3105255-3105577	0.398152	0.8554	1.10327990262002	2.14842572685808	0.465457096095394	0.0005	Putative pentatricopeptide repeat-containing protein At5g09950 [Source:UniProtKB/Swiss-Prot;Acc:Q9FIB2]
AT5G18190	N/A	NM_121824	none	chr5:6006033-6014808	24.5524	52.7462	1.10320310629035	2.14831136670957	0.465481873575727	0.00005	N/A
AT3G11210	CPRD49	NM_111956	none	chr3:3510894-3513391	6.21024	13.3369	1.10270243978347	2.14756595558304	0.465643440379698	0.00005	GDSL esterase/lipase CPRD49 [Source:UniProtKB/Swiss-Prot;Acc:Q9SRM5]
AT1G72810	TS2	NM_105939	none	chr1:27398581-27400467	10.2451	21.9963	1.10232680204594	2.14700686181687	0.465764696789915	0.00005	Threonine synthase 2, chloroplastic [Source:UniProtKB/Swiss-Prot;Acc:Q9SSP5]
AT5G53030	N/A	NM_124682	NM_203200	chr5:21503193-21506593	3.69741	7.93626	1.10194426007744	2.14643764148417	0.465888214347816	0.00025	N/A
AT4G09500	UGT79B7	NM_117018	NM_202795	chr4:6018063-6019820	4.43903	9.52796	1.10192289776957	2.14640585893765	0.465895112909794	0.00005	UDP-glycosyltransferase 79B7 [Source:UniProtKB/Swiss-Prot;Acc:Q9M0P3]
AT3G20440	SBE3	NM_001161157	NM_001203011,NM_112935	chr3:7121086-7130421	1.69887	3.64643	1.1019092395156	2.14638553862273	0.465899523643673	0.00005	1,4-alpha-glucan-branching enzyme 3, chloroplastic/amyloplastic [Source:UniProtKB/Swiss-Prot;Acc:D2WL32]
AT5G53120	SPMS	NM_001085279	NM_001085280,NM_001203598,NM_124691,NM_180847,NM_180848	chr5:21534531-21541018	23.7395	50.9346	1.1013564662965	2.14556330167021	0.466078068739128	0.00005	Spermine synthase [Source:UniProtKB/Swiss-Prot;Acc:Q94BN2]
AT5G50800	SWEET13	NM_124458	none	chr5:20665072-20667301	9.16782	19.6642	1.10092087044823	2.14491558516638	0.466218813885131	0.00005	Bidirectional sugar transporter SWEET13 [Source:UniProtKB/Swiss-Prot;Acc:Q9FGQ2]
AT1G77855	N/A	NM_148664	none	chr1:29277031-29278531	1.05385	2.25988	1.10057663209734	2.14440385254068	0.466330070623219	0.0005	N/A
AT1G80900	MRS2-10	NM_106738	none	chr1:30397127-30400386	3.08108	6.60618	1.10038013725254	2.14411180495151	0.466393589033299	0.00005	Magnesium transporter MRS2-10 [Source:UniProtKB/Swiss-Prot;Acc:Q9SAH0]
AT3G44300	NIT2	NM_114298	none	chr3:15983287-15985510	37.1407	79.584	1.09947740630603	2.14277059936943	0.466685514676317	0.00005	Nitrilase 2 [Source:UniProtKB/Swiss-Prot;Acc:P32962]
AT1G78950	BAS	NM_106544	none	chr1:29684972-29687233	0.298145	0.638561	1.09881030080964	2.14178000637274	0.466901361028938	0.0173	Beta-amyrin synthase [Source:UniProtKB/Swiss-Prot;Acc:B6EXY6]
AT3G18080	BGLU44	NM_112690	none	chr3:6191465-6194375	44.6672	95.6629	1.09874370601756	2.14168114410574	0.466922913689633	0.00005	Beta-glucosidase 44 [Source:UniProtKB/Swiss-Prot;Acc:Q9LV33]
AT1G18670	N/A	NM_101725	none	chr1:6426811-6431059	6.54359	14.0103	1.09833358660557	2.14107240826519	0.467055666188447	0.00005	N/A
AT3G57470	N/A	NM_001125380	NM_001203189,NM_115607	chr3:21269145-21276013	17.6605	37.7672	1.09660763981876	2.1385124996461	0.467614755660997	0.00005	Insulin-degrading enzyme-like 2 [Source:UniProtKB/Swiss-Prot;Acc:F4J3D9]
AT5G44562	N/A	unknown	none	chr5:17945954-17948521	1.456	3.11269	1.09615154708721	2.13783653846154	0.467762610475184	0.00845	N/A
AT3G09260	BGLU23	NM_111760	none	chr3:2839005-2843820	19.7995	42.2387	1.09310143473538	2.13332154852395	0.468752589449959	0.00005	Beta-glucosidase 23 [Source:UniProtKB/Swiss-Prot;Acc:Q9SR37]
N/A	N/A	unknown	none	chr4:12623543-12626326	1.19136	2.53848	1.09135546709208	2.13074133763094	0.46932022312565	0.0001	N/A
AT2G26170	CYP711A1	NM_128175	NM_179743	chr2:11140799-11143380	16.4553	35.0331	1.09016632584295	2.12898579788883	0.469707219743614	0.00005	Cytochrome P450 711A1 [Source:UniProtKB/Swiss-Prot;Acc:B9DFU2]
AT4G40042	N/A	NM_148412	none	chr4:18559047-18560745	6.87908	14.637	1.0893323504804	2.1277554556714	0.469978820796611	0.0011	N/A
AT5G67460	N/A	NM_126146	none	chr5:26921656-26923348	3.41345	7.26138	1.08901313392271	2.12728471194832	0.470082821722593	0.00005	N/A
AT4G09890	N/A	NM_117057	none	chr4:6218373-6219005	42.7325	90.8792	1.08861641283651	2.12669981863921	0.470212105740368	0.00005	N/A
AT5G56790	N/A	NM_125062	none	chr5:22967876-22971589	4.81396	10.2351	1.08822913861379	2.12612900813467	0.470338345497357	0.00005	N/A
AT1G28660	N/A	NM_102633	NM_179392	chr1:10071666-10073409	6.90145	14.6709	1.08798596699725	2.12577067138065	0.470417629456952	0.00005	GDSL esterase/lipase At1g28660 [Source:UniProtKB/Swiss-Prot;Acc:Q9FPE4]
AT1G03840	MGP	NM_001035874	NM_100263	chr1:967505-969609	0.325687	0.692296	1.08790287765704	2.12564824509422	0.470444723066434	0.0169	Zinc finger protein MAGPIE [Source:UniProtKB/Swiss-Prot;Acc:Q9ZWA6]
AT2G02060	N/A	NM_126267	none	chr2:495488-497948	2.42826	5.16084	1.08768300095976	2.1253243062934	0.470516427558304	0.00005	N/A
AT2G32487	N/A	NM_001084525	none	chr2:13791883-13793314	3.52169	7.48159	1.08707698645586	2.12443173589953	0.470714112909154	0.0001	N/A
AT1G14640	N/A	NM_101331	none	chr1:5023434-5026962	1.84848	3.9262	1.08679423124924	2.12401540725353	0.470806377667974	0.00005	N/A
AT1G01030	NGA3	NM_099985	none	chr1:11420-13604	1.18172	2.50672	1.08491261663437	2.12124699590428	0.471420820833599	0.00005	B3 domain-containing transcription factor NGA3 [Source:UniProtKB/Swiss-Prot;Acc:Q9MAN1]
AT1G68530	CUT1	NM_105524	NM_179530	chr1:25712547-25714984	244.76	519.154	1.08479475372064	2.12107370485373	0.471459335765495	0.00005	3-ketoacyl-CoA synthase 6 [Source:UniProtKB/Swiss-Prot;Acc:Q9XF43]
AT1G54570	N/A	NM_104335	none	chr1:20380478-20385262	2.11541	4.4845	1.08400983299095	2.11992001550527	0.4717159103579	0.00005	Acyltransferase-like protein At1g54570, chloroplastic [Source:UniProtKB/Swiss-Prot;Acc:Q9ZVN2]
AT2G25880	N/A	NM_001124914	NM_128148	chr2:11034666-11036947	1.90405	4.03452	1.08332567753176	2.11891494446049	0.471939660727918	0.00005	N/A
AT5G22500	FAR1	NM_122155	NM_117596	chr5:7470437-7474076	4.24073	8.98108	1.08257631157254	2.11781462153922	0.472184859727338	0.00005	Fatty acyl-CoA reductase 1 [Source:UniProtKB/Swiss-Prot;Acc:Q39152]
AT1G19485	N/A	NM_001198108	NM_101805	chr1:6746771-6754303	8.18995	17.3445	1.08255170252382	2.11777849681622	0.472192914180288	0.00005	N/A
AT5G47180	PVA21	NM_124089	NM_180813	chr5:19161015-19163943	19.2142	40.6209	1.08004929467512	2.11410831572483	0.473012660970092	0.00005	Vesicle-associated protein 2-1 [Source:UniProtKB/Swiss-Prot;Acc:Q9LVU1]
AT5G19875	N/A	NM_121994	none	chr5:6718220-6719200	16.1376	34.1074	1.07965874727977	2.11353608962919	0.473140726059447	0.00005	N/A
AT3G50940	N/A	NM_114954	none	chr3:18933778-18935572	0.476981	1.00781	1.07921997228173	2.11289338569042	0.473284646907651	0.00535	AAA-ATPase At3g50940 [Source:UniProtKB/Swiss-Prot;Acc:Q147F9]
AT1G55760	N/A	NM_104452	none	chr1:20846873-20849172	2.79301	5.89904	1.07865945277036	2.11207263847963	0.473468564376577	0.00005	BTB/POZ domain-containing protein At1g55760 [Source:UniProtKB/Swiss-Prot;Acc:Q680K8]
AT5G17460	N/A	NM_001203396	NM_121752	chr5:5759156-5759787	0.987691	2.08417	1.07734128997739	2.11014375953613	0.473901361213337	0.0003	N/A
AT5G02430	N/A	NM_120321	none	chr5:526475-529968	0.972763	2.05114	1.076265705325	2.1085711524801	0.474254804645222	0.00005	N/A
AT4G26950	N/A	NM_001203922	NM_118829	chr4:13533319-13534368	4.00767	8.44791	1.0758307461226	2.10793553361429	0.474397809635756	0.00005	N/A
AT3G52310	N/A	NM_115091	none	chr3:19399100-19403023	2.76362	5.82397	1.07544366643226	2.10737004363842	0.474525109160933	0.00005	N/A
AT1G68360	N/A	NM_105507	none	chr1:25621567-25622465	0.709356	1.49465	1.07522593965015	2.10705203029227	0.474596728331047	0.00885	N/A
AT1G06620	N/A	NM_100539	none	chr1:2025553-2027322	2.29304	4.83144	1.07519172357434	2.10700205840282	0.47460798436905	0.00005	1-aminocyclopropane-1-carboxylate oxidase homolog 1 [Source:UniProtKB/Swiss-Prot;Acc:Q84MB3]
AT5G41120	N/A	NM_123477	none	chr5:16455180-16459196	1.03325	2.17691	1.07509239969897	2.10685700459714	0.474640660385592	0.00015	N/A
AT5G62550	N/A	NM_125649	none	chr5:25103930-25107989	4.12104	8.68044	1.07475970592337	2.10637120726807	0.474750127873702	0.00005	N/A
AT3G55130	ABCG19	NM_115371	NM_115370	chr3:20430051-20436454	49.1403	103.43	1.07367613139248	2.1047897550483	0.475106835540946	0.00005	ABC transporter G family member 19 [Source:UniProtKB/Swiss-Prot;Acc:Q9M3D6]
AT1G21440	N/A	NM_101995	none	chr1:7502144-7504266	36.8903	77.6459	1.0736682254244	2.10477822083312	0.475109439133296	0.00005	N/A
N/A	N/A	unknown	none	chr5:4355259-4359615	15.7863	33.2183	1.07330517163267	2.10424862063942	0.47522901533191	0.00005	N/A
AT3G09390	MT2A	NM_111773	none	chr3:2889412-2890526	299.473	629.878	1.07264648468635	2.10328810944559	0.475446038756712	0.00005	Metallothionein-like protein 2A [Source:UniProtKB/Swiss-Prot;Acc:P25860]
AT4G39330	CAD9	NM_001036735	NM_120093	chr4:18291141-18293228	134.237	282.18	1.07183335889651	2.10210299693825	0.475714083209299	0.00005	Probable cinnamyl alcohol dehydrogenase 9 [Source:UniProtKB/Swiss-Prot;Acc:P42734]
AT3G22740	HMT3	NM_113173	none	chr3:8032920-8035820	5.54949	11.6506	1.06997715634965	2.09940012505654	0.476326541122346	0.00005	Homocysteine S-methyltransferase 3 [Source:UniProtKB/Swiss-Prot;Acc:Q8LAX0]
AT4G30830	N/A	NM_119230	none	chr4:15015389-15016899	0.70848	1.48716	1.06976083951688	2.09908536585366	0.476397966594045	0.00215	N/A
AT5G48720	XRI1	NM_001161298	NM_124249	chr5:19758886-19761964	5.94961	12.4857	1.06940969975691	2.09857452841447	0.476513931938137	0.00005	Protein XRI1 [Source:UniProtKB/Swiss-Prot;Acc:Q6NLW5]
AT2G30620	N/A	NM_001202714	NM_128614	chr2:13045218-13046720	122.853	257.755	1.06906732572864	2.09807656304689	0.476627029543559	0.00005	Histone H1.2 [Source:UniProtKB/Swiss-Prot;Acc:P26569]
N/A	N/A	unknown	none	chr1:29317767-29323254	8.36492	17.5492	1.06898161728621	2.09795192303094	0.476655346112643	0.00005	N/A
AT3G27190	UKL2	NM_113633	none	chr3:10039227-10043059	3.41857	7.17177	1.06893625462473	2.09788595816379	0.476670333822752	0.00005	Uridine kinase-like protein 2, chloroplastic [Source:UniProtKB/Swiss-Prot;Acc:Q9LK34]
AT1G76760	N/A	NM_106326	none	chr1:28811686-28815141	2.34793	4.92002	1.06727478285927	2.09547133006521	0.477219604798354	0.0006	Thioredoxin Y1, chloroplastic [Source:UniProtKB/Swiss-Prot;Acc:Q6NPF9]
AT1G10657	N/A	NM_001084037	NM_001084038,NM_001123790,NM_001123791	chr1:3530427-3531847	6.27546	13.1409	1.06627096738762	2.09401382528133	0.477551765860786	0.00005	N/A
AT2G22770	NAI1	NM_179700	none	chr2:9684711-9686602	1.50369	3.14734	1.06562586576636	2.09307769553565	0.477765351058354	0.00035	Transcription factor NAI1 [Source:UniProtKB/Swiss-Prot;Acc:Q8S3F1]
AT5G51890	PER66	NM_124568	none	chr5:21089393-21092405	12.4561	26.0696	1.06551601517825	2.09291832917205	0.477801730751527	0.00005	Peroxidase 66 [Source:UniProtKB/Swiss-Prot;Acc:Q9LT91]
AT5G15310	N/A	NM_001085120	NM_121535	chr5:4974663-4976389	13.6893	28.6444	1.0652044421519	2.09246637885064	0.47790493080672	0.00005	N/A
AT1G77110	PIN6	NM_106361	none	chr1:28970712-28974745	2.27974	4.76822	1.06458150441576	2.09156307298201	0.478111328755804	0.00005	Auxin efflux carrier component 6 [Source:UniProtKB/Swiss-Prot;Acc:Q9SQH6]
AT5G12970	N/A	NM_121300	none	chr5:4102134-4108187	0.771979	1.61396	1.06397131587163	2.09067863244985	0.478313588936529	0.0084	N/A
AT4G18840	PCMP-E101	NM_118000	none	chr4:10337117-10340328	0.863775	1.80558	1.06373487658544	2.09033602500651	0.478391984846974	0.01065	Pentatricopeptide repeat-containing protein At4g18840 [Source:UniProtKB/Swiss-Prot;Acc:O49399]
AT1G18370	KIN7A	NM_101695	none	chr1:6319609-6324331	2.57461	5.37437	1.06174173703337	2.08745013807917	0.479053358812289	0.00005	Kinesin-like protein KIN-7A [Source:UniProtKB/Swiss-Prot;Acc:Q8S905]
AT1G07410	RABA2B	NM_100615	none	chr1:2276022-2277458	1.69206	3.53048	1.06108361704057	2.08649811472406	0.479271940359384	0.00015	Ras-related protein RABA2b [Source:UniProtKB/Swiss-Prot;Acc:Q9LNW1]
AT2G05950	N/A	unknown	none	chr2:2294924-2298875	1.87132	3.90393	1.06087090084754	2.08619049654789	0.479342611163622	0.0105	N/A
AT1G18100	MFT	NM_101672	none	chr1:6224456-6230194	2.03036	4.23508	1.06065366997538	2.0858763963041	0.479414792636739	0.0005	Protein MOTHER of FT and TFL1 [Source:UniProtKB/Swiss-Prot;Acc:Q9XFK7]
AT5G25790	TCX7	NM_122480	none	chr5:8977105-8979276	0.753916	1.5721	1.06021729416469	2.08524557112463	0.479559824438649	0.00065	Protein tesmin/TSO1-like CXC 7 [Source:UniProtKB/Swiss-Prot;Acc:F4JY84]
AT3G54680	N/A	NM_115325	none	chr3:20244318-20246084	19.1733	39.9501	1.05910044750897	2.0836319256466	0.479931214189702	0.00005	N/A
AT1G11600	N/A	NM_101033	none	chr1:3902025-3903840	4.36724	9.09859	1.05892117347944	2.08337302277869	0.479990855725997	0.00005	N/A
AT5G57340	N/A	NM_125116	NM_203222	chr5:23225995-23230765	11.5829	24.1278	1.05869987021044	2.0830534667484	0.480064489924485	0.01835	N/A
AT5G57890	ASB2	NM_125174	none	chr5:23447338-23450945	9.77413	20.3467	1.05775462670357	2.08168911197211	0.480379127819253	0.00005	Anthranilate synthase beta subunit 2, chloroplastic [Source:UniProtKB/Swiss-Prot;Acc:Q9FJM5]
AT5G07810	N/A	NM_120863	none	chr5:2491199-2498496	0.995813	2.07174	1.05689620397118	2.08045084769932	0.480665044841534	0.00005	N/A
AT5G46690	BHLH71	NM_124039	none	chr5:18945610-18947627	8.6435	17.9769	1.05645673464782	2.07981720367906	0.480811485851287	0.00005	Transcription factor bHLH71 [Source:UniProtKB/Swiss-Prot;Acc:Q56XR0]
AT4G32280	IAA29	NM_119380	none	chr4:15583395-15584785	1.13002	2.34886	1.05561241956891	2.07860037875436	0.481092955731717	0.0018	Auxin-responsive protein IAA29 [Source:UniProtKB/Swiss-Prot;Acc:Q93WC4]
AT4G36470	N/A	NM_119810	none	chr4:17214904-17216678	2.29608	4.7719	1.05539090095565	2.07828124455594	0.481166830822104	0.00005	N/A
AT5G01320	PDC4	NM_120210	none	chr5:129302-131658	0.732785	1.52234	1.0548287297958	2.07747156396487	0.481354362363204	0.0006	Pyruvate decarboxylase 4 [Source:UniProtKB/Swiss-Prot;Acc:Q9M040]
AT3G53420	PIP2-1	NM_001035774	NM_115202	chr3:20301933-20304156	9.88869	20.5381	1.05445140433663	2.07692828878244	0.481480273248256	0.00005	Aquaporin PIP2-1 [Source:UniProtKB/Swiss-Prot;Acc:P43286]
AT4G24740	AFC2	NM_118607	NM_202881	chr4:12754518-12757794	38.9509	80.8905	1.05431361497787	2.07672993435325	0.481526260809366	0.00005	Serine/threonine-protein kinase AFC2 [Source:UniProtKB/Swiss-Prot;Acc:P51567]
AT4G31820	NPY1	NM_119332	none	chr4:15390544-15394554	18.6964	38.7374	1.05096662022873	2.07191758841274	0.482644679302173	0.00005	BTB/POZ domain-containing protein NPY1 [Source:UniProtKB/Swiss-Prot;Acc:Q8H1D3]
AT5G66350	SHI	NM_126033	none	chr5:26504277-26506656	2.34794	4.86249	1.05029974127921	2.07096007564077	0.482867831090655	0.00005	Protein SHORT INTERNODES [Source:UniProtKB/Swiss-Prot;Acc:Q9XGX0]
AT2G26290	N/A	NM_128186	none	chr2:11192021-11194334	0.400171	0.828728	1.05028204659321	2.07093467542626	0.482873753511405	0.0086	N/A
AT1G77310	N/A	NM_106380	none	chr1:29051505-29056464	1.12939	2.33273	1.04647557100183	2.06547782431224	0.484149472935145	0.00005	N/A
AT3G53220	N/A	NM_115182	none	chr3:19722001-19722826	2.48376	5.12939	1.04626149110022	2.0651713531098	0.484221320663861	0.00115	Thioredoxin-like 3-3 [Source:UniProtKB/Swiss-Prot;Acc:Q8LCH9]
AT5G56120	N/A	NM_124994	none	chr5:22721305-22725106	4.17222	8.61463	1.04597360098237	2.06475928881986	0.484317956778179	0.00075	N/A
AT5PTASE11	N/A	NM_001198233	NM_103644	chr1:17435687-17438431	2.90728	5.99858	1.04495099842794	2.06329627693239	0.484661369857533	0.00005	N/A
AT3G25717	N/A	NM_180300	none	chr3:9375062-9375949	8.59085	17.7202	1.04452209967772	2.06268297083525	0.48480547623616	0.00005	N/A
AT5G13370	N/A	NM_121340	none	chr5:4286764-4289671	7.47324	15.4149	1.04451977067225	2.06267964095894	0.484806258879396	0.00005	N/A
AT5G48490	N/A	NM_124225	none	chr5:19647757-19648285	82.4178	169.982	1.04435412332276	2.06244282181762	0.48486192655693	0.00005	N/A
AT5G43330	MDH2	NM_123699	none	chr5:17390401-17392672	14.8574	30.6343	1.04396621511418	2.06188835193237	0.48499231253856	0.00005	Malate dehydrogenase, cytoplasmic 2 [Source:UniProtKB/Swiss-Prot;Acc:P57106]
AT1G09600	N/A	NM_100832	none	chr1:3108516-3111479	0.258256	0.532455	1.04385773502675	2.06173331887739	0.485028781774986	0.00615	Probable serine/threonine-protein kinase At1g09600 [Source:UniProtKB/Swiss-Prot;Acc:F4I114]
AT1G23760	PGL1	NM_102224	none	chr1:8402352-8404228	0.469913	0.968212	1.04292929503287	2.0604069263885	0.485341020355046	0.002	Polygalacturonase 1 beta-like protein 1 [Source:UniProtKB/Swiss-Prot;Acc:P92982]
AT5G66930	ATG101	NM_001161328	NM_126092,NM_180953	chr5:26725849-26728715	11.2902	23.2585	1.04268701380073	2.06006093780447	0.485422533697358	0.00005	Autophagy-related protein 101 [Source:UniProtKB/Swiss-Prot;Acc:F4K265]
AT2G30880	N/A	NM_179824	NM_201840	chr2:13141368-13146019	10.587	21.8057	1.04241146817223	2.05966751676585	0.485515255185571	0.00265	N/A
AT1G01480	ACS2	NM_100030	NM_179241	chr1:175821-178317	0.449304	0.925297	1.04222460762279	2.05940076206755	0.485578144098597	0.0043	1-aminocyclopropane-1-carboxylate synthase 2 [Source:UniProtKB/Swiss-Prot;Acc:Q06402]
AT4G36380	ROT3	NM_119801	none	chr4:17187607-17192375	3.45155	7.10197	1.04097488249934	2.0576175920963	0.485998955219467	0.00005	3-epi-6-deoxocathasterone 23-monooxygenase [Source:UniProtKB/Swiss-Prot;Acc:Q9M066]
AT1G67360	N/A	NM_105404	NM_179525	chr1:25235217-25238209	49.6733	102.101	1.03945449717264	2.05545031234083	0.486511395578888	0.00005	REF/SRPP-like protein At1g67360 [Source:UniProtKB/Swiss-Prot;Acc:Q9FYF7]
AT2G35350	PLL1	NM_129087	none	chr2:14881108-14884248	1.40627	2.89032	1.03935561414898	2.05530943559914	0.486544742450663	0.00005	Protein phosphatase 2C 29 [Source:UniProtKB/Swiss-Prot;Acc:O82302]
AT3G23890	TOP2	NM_001125214	NM_113294	chr3:8624681-8631392	4.24686	8.72555	1.03884952172352	2.05458856661157	0.486715450601968	0.00005	DNA topoisomerase 2 [Source:UniProtKB/Swiss-Prot;Acc:P30182]
AT3G55290	N/A	NM_115387	NM_202712	chr3:20502574-20503799	3.78605	7.77371	1.03790982467733	2.05325074946184	0.487032575179676	0.00005	N/A
AT1G78010	N/A	NM_106450	none	chr1:29333404-29336461	13.4664	27.6498	1.03790482126065	2.0532436285867	0.487034264262309	0.00005	N/A
AT1G16520	N/A	NM_101517	none	chr1:5648718-5652896	9.61648	19.7424	1.0377165686928	2.05297572500541	0.487097819920577	0.00005	N/A
AT4G36830	HOS3	NM_119847	none	chr4:17349375-17350539	1.71797	3.52629	1.0374462822452	2.0525911395426	0.487189085412714	0.00025	Elongation of fatty acids protein 3-like [Source:UniProtKB/Swiss-Prot;Acc:Q9SYY4]
AT5G25810	TINY	NM_122482	none	chr5:8986775-8987793	1.3505	2.77179	1.03732431840922	2.05241762310255	0.487230273577724	0.00055	Ethylene-responsive transcription factor TINY [Source:UniProtKB/Swiss-Prot;Acc:Q39127]
AT5G57050	ABI2	NM_001125976	NM_125087,NM_125088,NM_203217	chr5:23087132-23092037	21.8463	44.8039	1.03623536029542	2.05086902587624	0.487598177837197	0.00005	Protein phosphatase 2C 77 [Source:UniProtKB/Swiss-Prot;Acc:O04719]
AT1G69610	N/A	NM_105629	none	chr1:26186635-26189589	6.753	13.8422	1.03547279226016	2.04978528061602	0.487855976651111	0.00005	N/A
AT1G13860	N/A	NM_101252	NM_179325,NM_179326,NM_202090	chr1:4743197-4746916	6.46468	13.2493	1.03526527592974	2.04949046201823	0.487926154589299	0.00005	Probable methyltransferase PMT4 [Source:UniProtKB/Swiss-Prot;Acc:Q8GYW9]
AT5G23530	CXE18	NM_122260	none	chr5:7933093-7934426	2.89156	5.92493	1.03495007099289	2.04904273125925	0.48803277000741	0.00005	Probable carboxylesterase 18 [Source:UniProtKB/Swiss-Prot;Acc:Q9LT10]
AT1G65060	4CL3	NM_105180	NM_179513	chr1:24167165-24171715	12.6159	25.83	1.03380451369962	2.04741635555133	0.488420441347271	0.00005	4-coumarate--CoA ligase 3 [Source:UniProtKB/Swiss-Prot;Acc:Q9S777]
AT1G09170	N/A	NM_100787	none	chr1:2956570-2958619	0.343033	0.701962	1.03304556252756	2.04633956499812	0.488677449776484	0.0159	N/A
AT4G38570	PIS2	NM_001204026	NM_120018	chr4:18029104-18033782	6.43802	13.1701	1.03257733622458	2.04567553378213	0.488836075656221	0.00005	Probable CDP-diacylglycerol--inositol 3-phosphatidyltransferase 2 [Source:UniProtKB/Swiss-Prot;Acc:Q8GUK6]
AT4G08220	N/A	unknown	none	chr4:5186413-5189706	7.581	15.5046	1.03223623652027	2.04519192718639	0.4889516659572	0.00005	N/A
AT3G44860	N/A	NM_114355	none	chr3:16379630-16381374	25.1638	51.4216	1.03102469991916	2.04347515081188	0.48936244690947	0.00005	N/A
AT4G21620	N/A	NM_001203859	NM_118282	chr4:11491364-11492182	31.724	64.7425	1.02913838725804	2.04080506871769	0.490002703015793	0.00005	N/A
AT3G54390	N/A	NM_115299	none	chr3:20137645-20139144	7.31383	14.9246	1.02899326707452	2.04059979518255	0.490051994693325	0.00005	N/A
AT1G76420	NAC031	NM_106292	none	chr1:28671983-28673946	0.525884	1.07311	1.02898145962595	2.04058309437062	0.490056005442126	0.0109	Protein CUP-SHAPED COTYLEDON 3 [Source:UniProtKB/Swiss-Prot;Acc:Q9S851]
AT2G04540	KAS	NM_126485	none	chr2:1581383-1584680	8.92923	18.2006	1.02737833403597	2.03831685374887	0.490600859312331	0.00005	3-oxoacyl-[acyl-carrier-protein] synthase, mitochondrial [Source:UniProtKB/Swiss-Prot;Acc:Q8L3X9]
N/A	N/A	unknown	none	chr1:7134737-7137816	1.38979	2.83216	1.02703586595176	2.03783305391462	0.490717332354104	0.00005	N/A
AT5G12840	NFYA1	NM_121287	NM_180480,NM_203044,NM_203045	chr5:4050701-4053629	26.2142	53.3698	1.02567508629504	2.03591183404414	0.491180405397809	0.00005	Nuclear transcription factor Y subunit A-1 [Source:UniProtKB/Swiss-Prot;Acc:Q9LXV5]
AT4G10650	DGP2	NM_117133	none	chr4:6574388-6576228	0.752597	1.53219	1.02564576682524	2.0358704592232	0.491190387615113	0.00345	DAR GTPase 2, mitochondrial [Source:UniProtKB/Swiss-Prot;Acc:O82497]
N/A	N/A	unknown	none	chr4:1351684-1354093	13.561	27.6025	1.02533537199302	2.03543249022933	0.491296078253781	0.00005	N/A
AT1G01670	PUB56	NM_100049	none	chr1:242841-245980	2.51451	5.11686	1.02498147007949	2.03493324743191	0.491416610968445	0.00005	U-box domain-containing protein 56 [Source:UniProtKB/Swiss-Prot;Acc:Q8GXQ7]
AT5G07610	N/A	NM_120843	none	chr5:2405825-2409178	2.43911	4.96318	1.02490995504301	2.03483237738355	0.491440971312747	0.0002	F-box protein At5g07610 [Source:UniProtKB/Swiss-Prot;Acc:Q9FLS0]
AT5G17490	RGL3	NM_121755	none	chr5:5764071-5766168	1.32406	2.69249	1.02397248696756	2.03351056598644	0.491760415080465	0.00005	DELLA protein RGL3 [Source:UniProtKB/Swiss-Prot;Acc:Q9LF53]
AT1G28650	N/A	NM_102632	none	chr1:10069625-10069923	1	2.03311	1.02368827330431	2.03311	0.491857302359439	0.0021	GDSL esterase/lipase At1g28650 [Source:UniProtKB/Swiss-Prot;Acc:Q3E7I6]
AT4G09950	N/A	NM_117063	none	chr4:6234661-6236421	2.89436	5.88434	1.02363623342399	2.0330366644094	0.491875044609931	0.00005	N/A
AT5G54510	GH3.6	NM_124831	none	chr5:22131043-22133732	10.4344	21.2113	1.02348539872118	2.03282412021774	0.491926473153461	0.00005	Indole-3-acetic acid-amido synthetase GH3.6 [Source:UniProtKB/Swiss-Prot;Acc:Q9LSQ4]
AT3G29320	PHS1	NM_113857	none	chr3:11252719-11259060	14.497	29.4633	1.02316464594537	2.03237221494102	0.492035854775263	0.00005	Alpha-glucan phosphorylase 1 [Source:UniProtKB/Swiss-Prot;Acc:Q9LIB2]
AT1G74950	TIFY10B	NM_106153	none	chr1:28148574-28150441	27.8304	56.5459	1.02276077749791	2.03180335173048	0.492173614709466	0.00005	Protein TIFY 10B [Source:UniProtKB/Swiss-Prot;Acc:Q9S7M2]
AT2G24140	N/A	NM_127975	none	chr2:10262578-10263957	0.508279	1.03251	1.02246322351181	2.03138433812926	0.492275135349779	0.00815	N/A
AT1G23380	KNAT6	NM_102187	NM_180620	chr1:8297240-8302771	3.01877	6.12491	1.02072780303042	2.02894225131428	0.492867650300168	0.00005	Homeobox protein knotted-1-like 6 [Source:UniProtKB/Swiss-Prot;Acc:Q84JS6]
AT1G11380	N/A	NM_101011	none	chr1:3832574-3834388	5.08109	10.3079	1.02054052281556	2.02867888582962	0.492931634959594	0.00005	N/A
AT2G28620	KIN5A	NM_128423	none	chr2:12264930-12270717	2.26297	4.58885	1.01991518976216	2.02779974988621	0.493145341425412	0.00005	Kinesin-like protein KIN-5A [Source:UniProtKB/Swiss-Prot;Acc:F4IIS5]
AT4G35300	MSSP2	NM_001160815	NM_001203993,NM_001203994,NM_119696,NM_179234	chr4:16796211-16799752	16.0449	32.5306	1.01968263390429	2.02747290416269	0.493224840611609	0.00005	Monosaccharide-sensing protein 2 [Source:UniProtKB/Swiss-Prot;Acc:Q8LPQ8]
AT1G30220	INT2	NM_102761	none	chr1:10632794-10635446	1.04727	2.12301	1.01947773076917	2.02718496662752	0.493294897339155	0.0002	Probable inositol transporter 2 [Source:UniProtKB/Swiss-Prot;Acc:Q9C757]
AT1G79180	N/A	NM_106569	none	chr1:29786488-29787689	0.634989	1.28673	1.01890585329765	2.02638155936559	0.493490475857406	0.01065	N/A
AT1G24265	N/A	NM_001198153	NM_148486,NM_202177	chr1:8600490-8603862	0.695624	1.40925	1.01854795386852	2.02587892309639	0.493612914670924	0.00295	N/A
AT5G04760	N/A	NM_120558	none	chr5:1372120-1374918	15.5854	31.5671	1.01822654724805	2.0254276438205	0.493722895039456	0.00015	N/A
AT4G28570	FAO4B	NM_118999	none	chr4:14119428-14122414	9.06181	18.3513	1.01801111959615	2.02512522332735	0.493796624762278	0.00005	Long-chain-alcohol oxidase FAO4B [Source:UniProtKB/Swiss-Prot;Acc:Q94BP3]
AT4G29150	N/A	NM_119059	none	chr4:14378791-14380514	0.95265	1.92917	1.01796210452672	2.02505642156091	0.493813401618313	0.0009	N/A
AT2G03760	SOT12	NM_126423	none	chr2:1149268-1150634	10.6502	21.558	1.01734281811253	2.0241873392049	0.494025419797755	0.00005	Cytosolic sulfotransferase 12 [Source:UniProtKB/Swiss-Prot;Acc:P52839]
AT3G63210	MARD1	NM_116186	none	chr3:23353616-23355299	11.7182	23.7105	1.0167751078467	2.0233909644826	0.494219860399401	0.00005	Protein MARD1 [Source:UniProtKB/Swiss-Prot;Acc:Q8LGS1]
AT4G16680	N/A	NM_117769	none	chr4:9385160-9391010	2.26592	4.57951	1.01509631396517	2.02103781245587	0.4947952946931	0.00005	N/A
AT1G60030	NAT7	NM_104695	none	chr1:22113902-22116829	0.798643	1.61334	1.01442785252396	2.02010159733448	0.495024607336333	0.00025	Nucleobase-ascorbate transporter 7 [Source:UniProtKB/Swiss-Prot;Acc:Q0WPE9]
AT3G12500	CHI-B	NM_112085	none	chr3:3962416-3964041	4.39418	8.87654	1.01440346737268	2.0200674528581	0.495032974559907	0.0003	Basic endochitinase B [Source:UniProtKB/Swiss-Prot;Acc:P19171]
AT1G21810	FPP2	NM_102029	none	chr1:7656359-7659084	1.13754	2.29611	1.01327448247012	2.01848726198639	0.495420515567634	0.0001	Filament-like plant protein 2 [Source:UniProtKB/Swiss-Prot;Acc:Q9SFF4]
AT1G62570	FMOGS-OX4	NM_104935	none	chr1:23168804-23172137	5.1086	10.3078	1.01273656707857	2.01773480014094	0.495605269795689	0.00005	Flavin-containing monooxygenase FMO GS-OX4 [Source:UniProtKB/Swiss-Prot;Acc:Q93Y23]
AT5G20270	HHP1	NM_122034	none	chr5:6840818-6842876	24.5842	49.585	1.01217234686526	2.01694584326519	0.495799132802259	0.00005	Heptahelical transmembrane protein 1 [Source:UniProtKB/Swiss-Prot;Acc:Q93ZH9]
AT4G23050	N/A	NM_118434	NM_179093	chr4:12079977-12084256	7.60177	15.3033	1.00943550825291	2.01312325945142	0.496740572294865	0.00005	N/A
AT2G18230	PPA2	NM_127380	none	chr2:7927951-7934428	22.4891	45.2458	1.00855795187539	2.01189909778515	0.497042819444015	0.00005	Soluble inorganic pyrophosphatase 2 [Source:UniProtKB/Swiss-Prot;Acc:P21216]
AT5G66052	N/A	NM_148167	none	chr5:26416095-26419277	42.6371	85.7709	1.0083789438116	2.01164947897488	0.497104495813848	0.00005	N/A
AT4G21550	N/A	NM_118275	none	chr4:11463002-11470559	1.62481	3.26674	1.00758061123916	2.01053661658902	0.497379650660903	0.00485	N/A
AT1G16540	ABA3	NM_101519	none	chr1:5659386-5668214	3.72404	7.48712	1.00754230846287	2.01048323863331	0.497392855998034	0.00005	Molybdenum cofactor sulfurase [Source:UniProtKB/Swiss-Prot;Acc:Q9C5X8]
AT1G23140	CAR8	NM_102162	none	chr1:8202161-8203299	9.08431	18.2605	1.00727742539105	2.01011414185557	0.497484187179979	0.00005	Protein C2-DOMAIN ABA-RELATED 8 [Source:UniProtKB/Swiss-Prot;Acc:O49303]
AT3G48520	CYP94B3	NM_114710	none	chr3:17974973-17976705	1.75414	3.52536	1.00700669347116	2.00973696512251	0.497577552363447	0.00005	Cytochrome P450 94B3 [Source:UniProtKB/Swiss-Prot;Acc:Q9SMP5]
AT1G21945	N/A	unknown	none	chr1:7719428-7719714	5.10297	10.2537	1.00673552812355	2.00935925549239	0.497671084584101	0.0156	N/A
AT1G08260	POL2A	NM_100699	none	chr1:2590721-2607653	2.33867	4.69907	1.00668695574619	2.00929160591276	0.497687840359901	0.00005	DNA polymerase epsilon catalytic subunit A [Source:UniProtKB/Swiss-Prot;Acc:F4HW04]
AT3G55740	PROT2	NM_115432	NM_202715	chr3:20695390-20698292	7.07736	14.214	1.00602939339553	2.00837600461189	0.497914731954411	0.00005	Proline transporter 2 [Source:UniProtKB/Swiss-Prot;Acc:P92962]
AT1G67650	N/A	NM_105433	none	chr1:25359583-25362434	0.591487	1.18783	1.00591000936028	2.00820981695287	0.497955936455553	0.0009	N/A
AT3G15300	VQ19	NM_112393	none	chr3:5147456-5148305	1.13841	2.2859	1.005742052225	2.00797603675302	0.498013911369701	0.00415	VQ motif-containing protein 19 [Source:UniProtKB/Swiss-Prot;Acc:Q9LDZ1]
AT2G28550	RAP2-7	NM_001202696	NM_128415,NM_201824	chr2:12225662-12228593	51.3312	103.042	1.00532460811894	2.00739511252416	0.498158032646882	0.00005	Ethylene-responsive transcription factor RAP2-7 [Source:UniProtKB/Swiss-Prot;Acc:Q9SK03]
AT2G42840	PDF1	NM_001035692	NM_113479,NM_129845	chr2:17820146-17827535	100.813	202.282	1.00468625914303	2.00650709729896	0.498378501300166	0.00005	Protodermal factor 1 [Source:UniProtKB/Swiss-Prot;Acc:Q9S728]
AT1G79350	N/A	NM_106583	none	chr1:29842654-29853432	14.0207	28.1183	1.00395099396843	2.00548474755183	0.49863256313504	0.00005	N/A
AT4G03320	TIC20-IV	NM_116570	none	chr4:1464425-1469693	1.66835	3.34538	1.00374811435913	2.00520274522732	0.498702688483819	0.00035	Protein TIC 20-IV, chloroplastic [Source:UniProtKB/Swiss-Prot;Acc:Q9ZQZ9]
AT4G16447	N/A	NM_117742	none	chr4:9278639-9279440	5.87999	11.7877	1.00339664247233	2.00471429373179	0.498824198104804	0.00005	N/A
AT4G37170	PCMP-H5	NM_119880	none	chr4:17498428-17500778	0.429283	0.860419	1.00311034121442	2.0043164998381	0.498923199046046	0.0024	Pentatricopeptide repeat-containing protein At4g37170 [Source:UniProtKB/Swiss-Prot;Acc:O23169]
AT4G32830	AUR1	NM_119436	none	chr4:15842430-15848547	2.46236	4.93496	1.002996690061	2.00415861206322	0.498962504255354	0.0014	Serine/threonine-protein kinase Aurora-1 [Source:UniProtKB/Swiss-Prot;Acc:Q9M077]
AT4G33700	CBSDUF6	NM_119528	none	chr4:16174766-16179486	7.45176	14.9345	1.0029958226737	2.00415740710919	0.498962804245204	0.00005	DUF21 domain-containing protein At4g33700 [Source:UniProtKB/Swiss-Prot;Acc:Q8VZI2]
AT1G11670	DTX36	NM_101039	none	chr1:3928158-3931589	3.33299	6.67958	1.00294040255307	2.00408042028329	0.49898197192039	0.00005	Protein DETOXIFICATION 36 [Source:UniProtKB/Swiss-Prot;Acc:Q9SAB0]
AT1G53310	PPC1	NM_001036101	NM_001036102,NM_104209	chr1:19884010-19888510	38.7697	77.6453	1.00196902695364	2.00273151455905	0.49931805273468	0.00005	Phosphoenolpyruvate carboxylase 1 [Source:UniProtKB/Swiss-Prot;Acc:Q9MAH0]
AT3G04620	N/A	NM_111334	none	chr3:1255485-1256910	2.76571	5.538	1.00171516384547	2.00237913591808	0.499405922715782	0.0004	N/A
AT5G43400	N/A	NM_123706	none	chr5:17425922-17428231	1.84248	3.68907	1.00160820534553	2.00223068907125	0.499442949035936	0.00005	N/A
AT3G23630	IPT7	NM_113267	none	chr3:8488694-8490122	0.645903	1.29231	1.00056275980632	2.00078030292474	0.499805000348214	0.00325	Adenylate isopentenyltransferase 7, mitochondrial [Source:UniProtKB/Swiss-Prot;Acc:Q94ID1]
AT1G20030	N/A	NM_101858	NM_202141	chr1:6945661-6947191	1.61066	3.22243	1.00049703713249	2.00068915848162	0.499827769726573	0.0006	N/A
AT1G02650	N/A	NM_100145	none	chr1:568620-570485	0.55981	1.11981	1.00024480520349	2.00033940086815	0.499915164179638	0.00395	N/A
AT2G46640	N/A	NM_001084601	NM_001202835,NM_130229	chr2:19148724-19150998	9.8698	19.7413	1.0001242414216	2.00017224259863	0.499956943058461	0.00005	N/A
