# Supplementary material for: PLATINUM SENSITIVE 2 LIKE impacts growth, root morphology, seed set, and stress responses
Source: PLoS One. 2017 Jul 5;12(7):e0180478. doi: 10.1371/journal.pone.0180478 (PMC5498030; doi:10.1371/journal.pone.0180478)
Supplement: S2 Table — (XLSX) [file pone.0180478.s010.xlsx]

## Sheet: psy2l_ros_2 down fold change
	ATG	gene	refseq_id	alternative_refseq_ids	locus	FPKM_WT_Rosette	FPKM_psy2l_Rosette	log2(fold_change)	Fold change	Fold change inversed	p_value	One line description
	AT4G14930	N/A	NM_117579	none	chr4:8538647-8541558	1.19179	0.595621	-1.00066352184641	0.499770093724566	-2.00092004815143	0.0013	N/A
	AT5G09540	N/A	NM_120991	none	chr5:2962185-2963342	3.06367	1.5309	-1.00088085969249	0.499694810472407	-2.00122150369064	0.00055	N/A
	AT1G13210	ALA11	NM_101192	none	chr1:4508950-4513984	20.948	10.4589	-1.00208138374482	0.499279167462288	-2.00288749294859	0.00005	Probable phospholipid-transporting ATPase 11 [Source:UniProtKB/Swiss-Prot;Acc:Q9SAF5]
	AT2G40020	N/A	NM_001084558	NM_129560,NM_201914	chr2:16710972-16713423	18.7679	9.3669	-1.00262366316476	0.499091533948923	-2.00364047870694	0.00005	N/A
	AT5G23980	FRO4	NM_122303	none	chr5:8098245-8101301	0.880165	0.439247	-1.00274157086598	0.499050746166912	-2.0038042377068	0.00375	Ferric reduction oxidase 4 [Source:UniProtKB/Swiss-Prot;Acc:Q8W110]
	AT3G06570	N/A	NM_111533	none	chr3:2047174-2048546	11.3528	5.66561	-1.00274496040601	0.499049573673455	-2.00380894555043	0.00005	F-box/kelch-repeat protein At3g06570 [Source:UniProtKB/Swiss-Prot;Acc:Q94K34]
	AT2G35390	PRS1	NM_001036410	NM_129091,NM_179913	chr2:14895261-14897814	50.6643	25.2707	-1.00350389963573	0.498787114398107	-2.00486333975711	0.00005	Ribose-phosphate pyrophosphokinase 1, chloroplastic [Source:UniProtKB/Swiss-Prot;Acc:Q42581]
	AT4G36110	N/A	NM_119778	none	chr4:17089944-17090876	5.64852	2.8156	-1.00443051737922	0.498466855034593	-2.00615144196619	0.0001	N/A
	AT5G48657	N/A	NM_203180	NM_203181	chr5:19733879-19735677	15.6712	7.81076	-1.00458081942684	0.498414926744602	-2.00636045660089	0.00005	N/A
	AT1G55960	N/A	NM_104474	none	chr1:20927365-20930121	436.969	217.444	-1.00688703326687	0.497618824218652	-2.00957028016409	0.00005	N/A
	AT4G13500	N/A	NM_117424	none	chr4:7856768-7859980	68.8402	34.2414	-1.00750959958384	0.497404133050166	-2.01043765733878	0.0061	N/A
	AT5G48530	N/A	NM_124229	none	chr5:19666629-19670086	25.0885	12.4766	-1.00780137823771	0.49730354544911	-2.01084430053059	0.00005	N/A
	AT1G73760	N/A	NM_106035	none	chr1:27739104-27741251	13.1442	6.53463	-1.00824888136908	0.497149313004976	-2.01146813209011	0.00005	N/A
	AT3G63430	N/A	NM_116208	none	chr3:23420269-23422408	1.55659	0.773786	-1.00838246230713	0.497103283459357	-2.01165438506254	0.00035	N/A
	AT3G51340	N/A	NM_114993	none	chr3:19056853-19060009	1.70011	0.844327	-1.00975433954655	0.496630806241949	-2.01356820284084	0.00205	N/A
	AT5G65205	N/A	NM_125918	none	chr5:26050831-26052712	8.6827	4.30825	-1.01104176816432	0.496187821760512	-2.01536586781176	0.00005	N/A
	AT2G24040	N/A	NM_127966	none	chr2:10223856-10224732	8.80342	4.36728	-1.01132906880036	0.496089019949065	-2.01576725101207	0.00015	UPF0057 membrane protein At2g24040 [Source:UniProtKB/Swiss-Prot;Acc:O82232]
	AT1G63350	N/A	NM_105014	none	chr1:23494649-23497976	5.09435	2.52599	-1.0120491535755	0.49584147143404	-2.0167736214316	0.00005	Putative disease resistance protein At1g63350 [Source:UniProtKB/Swiss-Prot;Acc:Q9C8T9]
	AT2G17280	PGM	NM_001084437	NM_127283	chr2:7513239-7515048	1.63407	0.810232	-1.01206281641898	0.495836775658326	-2.01679272109717	0.0041	Phosphoglycerate mutase-like protein [Source:UniProtKB/Swiss-Prot;Acc:Q8GY96]
	AT3G51600	LTP5	NM_115019	none	chr3:19138381-19139352	583.75	289.307	-1.01274941404317	0.495600856531049	-2.01775276782103	0.00005	Non-specific lipid-transfer protein 5 [Source:UniProtKB/Swiss-Prot;Acc:Q9XFS7]
	AT3G26760	N/A	NM_113588	none	chr3:9843557-9845013	2.15247	1.06649	-1.01312269199864	0.495472643056581	-2.01827490178061	0.00155	N/A
	AT3G17100	BHLH147	NM_112586	NM_180270	chr3:5831183-5832512	57.7902	28.6223	-1.01368525553385	0.495279476451024	-2.01906206000217	0.00005	Transcription factor bHLH147 [Source:UniProtKB/Swiss-Prot;Acc:Q9LSN7]
	AT5G56860	GATA21	NM_125069	none	chr5:22989266-22991559	87.5798	43.3641	-1.01409698777061	0.49513814829447	-2.01963836445355	0.00005	GATA transcription factor 21 [Source:UniProtKB/Swiss-Prot;Acc:Q5HZ36]
	AT4G38850	SAUR15	NM_120045	none	chr4:18126063-18126723	9.24954	4.57942	-1.01421673162955	0.495097053475092	-2.0198060016334	0.00005	Auxin-responsive protein SAUR15 [Source:UniProtKB/Swiss-Prot;Acc:Q41220]
	AT3G26125	N/A	NM_113519	none	chr3:9551886-9553575	0.956189	0.473253	-1.01468415766277	0.494936670469959	-2.02046051477751	0.005	N/A
	AT1G22690	GASA9	NM_001198136	NM_001198137,NM_102116	chr1:8027282-8029961	66.9466	33.1294	-1.01489871233138	0.494863069969199	-2.02076101589525	0.0033	Gibberellin-regulated protein 9 [Source:UniProtKB/Swiss-Prot;Acc:Q8GWK5]
	AT1G34760	GRF11	NM_001084180	NM_103196	chr1:12743712-12745659	15.7141	7.77537	-1.01507641214038	0.494802120388695	-2.02100993264629	0.00005	14-3-3-like protein GF14 omicron [Source:UniProtKB/Swiss-Prot;Acc:Q9S9Z8]
	AT2G28870	N/A	NM_128446	none	chr2:12394217-12395016	3.7232	1.84208	-1.01520739802218	0.494757198109153	-2.02119343350995	0.0012	N/A
	AT2G45560	CYP76C1	NM_180108	NM_180109	chr2:18776047-18778516	10.1611	5.02655	-1.01541614775737	0.494685614746435	-2.02148590981886	0.00005	Cytochrome P450 76C1 [Source:UniProtKB/Swiss-Prot;Acc:O64636]
	AT4G24810	N/A	NM_001036632	NM_001203900,NM_118614	chr4:12786529-12789729	23.3416	11.5433	-1.01584773627724	0.494537649518456	-2.02209073661778	0.00005	N/A
	AT1G14370	APK2A	NM_101304	none	chr1:4915589-4921587	13.1055	6.47515	-1.01718687727203	0.494078821868681	-2.02396855671297	0.0009	Protein kinase 2A, chloroplastic [Source:UniProtKB/Swiss-Prot;Acc:O49839]
	AT3G25805	N/A	NM_113480	none	chr3:9426216-9428251	18.658	9.20661	-1.01905240909187	0.493440347304106	-2.02658741925638	0.00005	N/A
	AT5G65300	N/A	NM_125928	none	chr5:26095137-26095779	4.7523	2.34465	-1.01925333344442	0.493371630578878	-2.0268696820421	0.0013	N/A
	AT5G24270	CBL4	NM_001203448	NM_122333	chr5:8238607-8243146	3.4381	1.69624	-1.01927119699608	0.493365521654402	-2.0268947790407	0.0007	Calcineurin B-like protein 4 [Source:UniProtKB/Swiss-Prot;Acc:O81223]
	AT3G03000	CML18	NM_111170	none	chr3:677285-678136	14.8581	7.32981	-1.01940193398408	0.493320814909039	-2.02707846451682	0.00005	Probable calcium-binding protein CML18 [Source:UniProtKB/Swiss-Prot;Acc:Q9M8U1]
	AT1G18360	N/A	NM_101694	none	chr1:6316747-6319423	19.8768	9.79335	-1.02121116325005	0.492702547693794	-2.02962214155524	0.00005	N/A
	AT1G01080	N/A	NM_001035848	NM_099990	chr1:45215-46823	66.1893	32.6065	-1.02143842363526	0.492624940889237	-2.02994188275344	0.00005	N/A
	AT3G50800	N/A	NM_114940	none	chr3:18882270-18883010	5.00456	2.46532	-1.02146831172204	0.492614735361351	-2.02998393717651	0.0007	N/A
	AT3G61080	N/A	NM_115972	none	chr3:22607111-22609118	39.9996	19.7034	-1.0215409717273	0.492589925899259	-2.03008617802004	0.00005	Protein-ribulosamine 3-kinase, chloroplastic [Source:UniProtKB/Swiss-Prot;Acc:Q9LEW8]
	AT5G17280	N/A	NM_121734	none	chr5:5686245-5689910	37.0612	18.2447	-1.02243216627206	0.492285732787929	-2.03134060850548	0.00005	N/A
	AT2G16380	SFH7	NM_127192	none	chr2:7085699-7089186	18.3624	9.03402	-1.02331462120627	0.491984707881323	-2.03258350103276	0.00005	Phosphatidylinositol/phosphatidylcholine transfer protein SFH7 [Source:UniProtKB/Swiss-Prot;Acc:Q9SIW3]
	AT5G21430	NDHU	NM_001036842	NM_180531	chr5:7222222-7223663	127.081	62.5051	-1.02370253377175	0.491852440569401	-2.03313009658412	0.00005	NAD(P)H-quinone oxidoreductase subunit U, chloroplastic [Source:UniProtKB/Swiss-Prot;Acc:Q84VQ4]
	AT3G45638	N/A	unknown	none	chr3:16755118-16756258	3.65308	1.79597	-1.02435009669063	0.491631718987813	-2.03404288490342	0.00025	N/A
	AT3G26240	N/A	NM_113531	none	chr3:9603820-9607269	7.47469	3.67426	-1.02456002840025	0.491560185104667	-2.03433888728615	0.00005	N/A
	AT5G05190	EDR4	NM_120601	none	chr5:1541312-1547165	8.70886	4.27636	-1.02610057106624	0.491035566078683	-2.0365123609799	0.0043	Protein ENHANCED DISEASE RESISTANCE 4 [Source:UniProtKB/Swiss-Prot;Acc:Q9FHK4]
	AT3G20015	ASPG2	NM_112892	none	chr3:6978480-6980331	2.95343	1.44959	-1.02674651058558	0.490815763366662	-2.03742437516815	0.00005	Protein ASPARTIC PROTEASE IN GUARD CELL 2 [Source:UniProtKB/Swiss-Prot;Acc:Q9LHE3]
	AT1G32740	N/A	NM_103008	none	chr1:11844859-11846130	2.86308	1.40521	-1.02678223412689	0.490803610098216	-2.03747482582674	0.00075	N/A
	AT2G01180	LPP1	NM_126179	NM_201660	chr2:106899-108798	16.893	8.28688	-1.02752462055002	0.4905511158468	-2.03852354565289	0.00005	Lipid phosphate phosphatase 1 [Source:UniProtKB/Swiss-Prot;Acc:Q9ZU49]
	AT1G55920	SAT1	NM_104470	none	chr1:20912026-20913541	52.8099	25.9045	-1.0276056721079	0.490523557136067	-2.03863807446583	0.00005	Serine acetyltransferase 1, chloroplastic [Source:UniProtKB/Swiss-Prot;Acc:Q42588]
	AT1G76970	N/A	NM_106348	none	chr1:28922488-28925410	18.8735	9.24422	-1.02973848909237	0.489798924417835	-2.04165413631437	0.00005	N/A
	AT3G46530	RPP13	NM_114520	none	chr3:17130343-17133467	34.8077	17.0466	-1.02992247006172	0.489736466356582	-2.04191451667781	0.00005	Disease resistance protein RPP13 [Source:UniProtKB/Swiss-Prot;Acc:Q9M667]
	AT1G36940	N/A	NM_001198217	NM_103350	chr1:14003982-14004855	3.35859	1.64322	-1.0313300430289	0.489258885425134	-2.04390769343119	0.00145	N/A
	AT4G30690	N/A	NM_001203945	NM_119215	chr4:14960686-14962523	51.4569	25.166	-1.03188861899086	0.489069493109767	-2.04469919732973	0.00005	N/A
	AT5G34871	N/A	unknown	none	chr5:13085037-13086565	20.1214	9.84022	-1.03196821229238	0.489042511952449	-2.04481200623563	0.00005	N/A
	AT1G68390	N/A	NM_105510	none	chr1:25642781-25645585	1.29349	0.632456	-1.03223188052383	0.488953142274003	-2.04518575205232	0.0039	N/A
	AT5G05640	N/A	NM_120646	none	chr5:1684566-1685819	1.59038	0.77701	-1.0333664482256	0.48856876972799	-2.04679476454614	0.0025	N/A
	AT1G80180	N/A	NM_106667	none	chr1:30156729-30157726	112.21	54.6899	-1.03685492340461	0.487388824525443	-2.05174995748758	0.00005	N/A
	AT2G04230	N/A	NM_126458	none	chr2:1446829-1449100	10.156	4.9474	-1.03758984808901	0.487140606538007	-2.05279540768889	0.00005	F-box/FBD/LRR-repeat protein At2g04230 [Source:UniProtKB/Swiss-Prot;Acc:Q6NKX3]
	AT2G42170	N/A	NM_180032	none	chr2:17577714-17580392	1.95753	0.952315	-1.03952365559812	0.486488074256844	-2.05554884675764	0.00085	N/A
	AT5G40450	N/A	NM_123409	none	chr5:16184519-16195713	84.2424	40.9665	-1.04010189772196	0.486293125551979	-2.0563728900443	0.00005	N/A
	AT3G52820	PAP22	NM_115142	none	chr3:19574049-19576332	0.870209	0.423106	-1.0403427933306	0.486211932995407	-2.05671628386267	0.0124	Purple acid phosphatase 22 [Source:UniProtKB/Swiss-Prot;Acc:Q8S340]
	AT5G59550	DURF2	NM_125347	none	chr5:23998184-23999736	20.9942	10.2068	-1.04046018579147	0.486172371416868	-2.05688364619665	0.00005	E3 ubiquitin-protein ligase RDUF2 [Source:UniProtKB/Swiss-Prot;Acc:Q940T5]
	AT2G39010	PIP2-6	NM_129458	none	chr2:16291282-16294107	458.686	222.906	-1.04107142380172	0.485966434554358	-2.05775528698196	0.00005	Probable aquaporin PIP2-6 [Source:UniProtKB/Swiss-Prot;Acc:Q9ZV07]
	AT4G24700	N/A	NM_118603	none	chr4:12744621-12745403	40.4468	19.6304	-1.04293599625408	0.485338765983959	-2.06041649686201	0.00005	N/A
	AT1G77490	APXT	NM_106398	none	chr1:29117534-29120917	91.8217	44.5517	-1.04335465952565	0.485197943405535	-2.06101450674161	0.00005	L-ascorbate peroxidase T, chloroplastic [Source:UniProtKB/Swiss-Prot;Acc:Q42593]
	AT5G06770	N/A	NM_120760	none	chr5:2090673-2092943	12.4689	6.04941	-1.04346784889543	0.485159877775907	-2.06117621387871	0.00005	Zinc finger CCCH domain-containing protein 52 [Source:UniProtKB/Swiss-Prot;Acc:Q9FG30]
	AT5G51460	TPPA	NM_124525	NM_180840,NM_203193	chr5:20900764-20905624	19.4505	9.43027	-1.0444362593081	0.484834323025115	-2.06256024482862	0.00005	Trehalose-phosphate phosphatase A [Source:UniProtKB/Swiss-Prot;Acc:O64896]
	AT4G29240	N/A	NM_119068	none	chr4:14418675-14420263	2.98261	1.44521	-1.045296203629	0.48454541492183	-2.06379003743401	0.00005	N/A
	AT2G24540	AFR	NM_128015	none	chr2:10426341-10429225	63.5219	30.7763	-1.0454342676356	0.48449904678544	-2.06398754886065	0.00005	F-box protein AFR [Source:UniProtKB/Swiss-Prot;Acc:Q8LAW2]
	AT1G09575	N/A	NM_100829	none	chr1:3101608-3103005	2.95225	1.43031	-1.04548703050242	0.48448132780083	-2.06406303528606	0.0002	Calcium uniporter protein 6, mitochondrial [Source:UniProtKB/Swiss-Prot;Acc:F4I111]
	AT1G65845	N/A	NM_179515	none	chr1:24489778-24493885	37.3341	18.0853	-1.04567642321728	0.484417730707316	-2.06433401712993	0.0003	N/A
	AT4G15490	UGT84A3	NM_117639	none	chr4:8852664-8854467	5.25591	2.54451	-1.04655271060584	0.484123586591095	-2.06558826650318	0.00005	UDP-glycosyltransferase 84A3 [Source:UniProtKB/Swiss-Prot;Acc:O23401]
	AT1G29690	CAD1	NM_102709	none	chr1:10379004-10382135	18.5624	8.984	-1.04695342094682	0.483989139335431	-2.06616206589492	0.00005	MACPF domain-containing protein CAD1 [Source:UniProtKB/Swiss-Prot;Acc:Q9C7N2]
	AT3G18500	CCR4-3	NM_001084709	NM_001202996,NM_112735	chr3:6352434-6355452	18.0504	8.73556	-1.04705871151075	0.483953818197935	-2.06631286374314	0.00005	Carbon catabolite repressor protein 4 homolog 3 [Source:UniProtKB/Swiss-Prot;Acc:Q9LS39]
	AT5G26170	WRKY50	NM_122518	none	chr5:9146963-9148339	10.0572	4.8642	-1.04795424989588	0.483653501968739	-2.06759590477365	0.00005	Probable WRKY transcription factor 50 [Source:UniProtKB/Swiss-Prot;Acc:Q8VWQ5]
	AT4G26130	N/A	NM_118746	none	chr4:13240035-13241514	42.8677	20.7241	-1.04858156351123	0.483443245147279	-2.06849513368494	0.00005	N/A
	AT2G20721	N/A	unknown	none	chr2:8930943-8932217	9.5941	4.63277	-1.05027241728902	0.482876976475125	-2.07092085296702	0.00015	N/A
	AT1G64390	N/A	NM_105114	none	chr1:23911107-23915284	69.5823	33.58	-1.05111813686557	0.482593993012591	-2.07213519952353	0.00005	Endoglucanase 6 [Source:UniProtKB/Swiss-Prot;Acc:Q42059]
	AT1G01130	N/A	NM_099995	NM_099996,NM_179239,NM_179240	chr1:61859-67697	77.5338	37.4125	-1.05130500068895	0.482531489492325	-2.07240360841965	0.00005	N/A
	AT5G51580	N/A	NM_124537	none	chr5:20952485-20953455	2.6368	1.27193	-1.05176887279117	0.482376365291262	-2.07307005888689	0.0012	N/A
	AT1G33440	NPF4.4	NM_103069	none	chr1:12127377-12130392	3.27377	1.57907	-1.05187784113561	0.482339932249364	-2.07322664606382	0.00005	Protein NRT1/ PTR FAMILY 4.4 [Source:UniProtKB/Swiss-Prot;Acc:Q56XQ6]
	AT2G14620	XTH10	NM_127026	none	chr2:6244802-6246260	1.35782	0.654686	-1.05241720741201	0.482159638243655	-2.07400188792795	0.0052	Probable xyloglucan endotransglucosylase/hydrolase protein 10 [Source:UniProtKB/Swiss-Prot;Acc:Q9ZVK1]
	AT5G01610	N/A	NM_120239	none	chr5:230881-232202	5.99183	2.88865	-1.05260128029826	0.482098123611651	-2.07426652588579	0.00005	Uncharacterized protein At5g01610 [Source:UniProtKB/Swiss-Prot;Acc:Q9M015]
	AT2G26040	PYL2	NM_128163	none	chr2:11094632-11095496	2.91807	1.40653	-1.05287416735242	0.482006942945166	-2.07465891235878	0.0017	Abscisic acid receptor PYL2 [Source:UniProtKB/Swiss-Prot;Acc:O80992]
	AT2G26975	COPT6	NM_179760	none	chr2:11512684-11513697	66.4454	32.0128	-1.0535204577633	0.481791064543219	-2.07558851459416	0.00005	Copper transporter 6 [Source:UniProtKB/Swiss-Prot;Acc:Q8GWP3]
	AT3G50900	N/A	NM_114950	none	chr3:18917929-18918774	15.9574	7.68795	-1.05355474848491	0.481779613220199	-2.07563784884137	0.00005	N/A
	AT2G47190	N/A	NM_130287	none	chr2:19376199-19377498	1.85005	0.891196	-1.05374959948842	0.481714548255453	-2.07591820430074	0.00215	N/A
	AT1G33590	N/A	NM_103082	none	chr1:12177684-12179590	118.227	56.9097	-1.05481306808766	0.481359587911391	-2.07744901132847	0.00005	N/A
	AT1G04000	N/A	NM_100281	none	chr1:1025980-1029110	23.2291	11.1812	-1.05485822786358	0.481344520450641	-2.07751404142668	0.00005	N/A
	AT5G42010	N/A	NM_123566	none	chr5:16802262-16805020	2.06778	0.993201	-1.0579250800935	0.480322374720715	-2.08193507658571	0.00005	N/A
	N/A	N/A	NM_114643	none	chr3:17606402-17611030	2.2515	1.08142	-1.05795953440687	0.480310903841883	-2.0819847977659	0.00005	N/A
	AT1G33102	N/A	NM_001123931	none	chr1:12002190-12002990	5.1618	2.47893	-1.05815671040997	0.480245263280251	-2.08226936621849	0.0002	N/A
	AT2G41090	CML10	NM_129674	NM_001036446,NM_001202794,NM_129675,NM_180012	chr2:17135369-17139660	938.526	450.425	-1.05910980887298	0.47992810002067	-2.0836454459677	0.00005	Calmodulin-like protein 10 [Source:UniProtKB/Swiss-Prot;Acc:P30187]
	AT3G03850	N/A	NM_111256	none	chr3:983087-983732	5.85682	2.80987	-1.0596141711994	0.479760347765511	-2.08437401018552	0.0003	N/A
	AT1G52290	PERK15	NM_104108	none	chr1:19467923-19472573	27.0838	12.9773	-1.06143991706992	0.479153589968911	-2.08701347737973	0.00005	Proline-rich receptor-like protein kinase PERK15 [Source:UniProtKB/Swiss-Prot;Acc:Q9C821]
	AT2G47270	UPB1	NM_130295	none	chr2:19411453-19412172	2.10979	1.01005	-1.06267269426849	0.478744330004408	-2.08879758427801	0.0083	Transcription factor UPBEAT1 [Source:UniProtKB/Swiss-Prot;Acc:O22901]
	AT5G13090	N/A	NM_121312	none	chr5:4153438-4154731	28.8586	13.8082	-1.06347604693711	0.47847781943684	-2.0899610376443	0.00005	N/A
	AT5G20220	N/A	NM_001085139	NM_122028	chr5:6821982-6826093	19.1698	9.172	-1.06352702530475	0.478460912476917	-2.09003488879197	0.00005	N/A
	AT4G21740	N/A	NM_118294	none	chr4:11545738-11546763	24.4824	11.7138	-1.06353582441767	0.478457994314283	-2.0900476361215	0.00005	N/A
	AT2G19572	N/A	unknown	none	chr2:8470620-8471844	25.8328	12.3556	-1.0640389536388	0.47829116472082	-2.09077665188255	0.00005	Natural antisense transcript overlaps with AT2G19570
	AT1G21250	WAK1	NM_101978	none	chr1:7439207-7442998	84.2762	40.2767	-1.06517978121284	0.477913100021121	-2.0924306112467	0.00005	Wall-associated receptor kinase 1 [Source:UniProtKB/Swiss-Prot;Acc:Q39191]
	AT1G32080	PLGG1	NM_102942	none	chr1:11537262-11539892	192.9	92.1875	-1.06521009402517	0.477903058579575	-2.09247457627119	0.00005	Plastidal glycolate/glycerate translocator 1, chloroplastic [Source:UniProtKB/Swiss-Prot;Acc:Q9FVQ4]
	AT2G23810	TET8	NM_179714	none	chr2:10135551-10137582	106.625	50.9503	-1.06538319529523	0.47784572098476	-2.09272565617867	0.00005	Tetraspanin-8 [Source:UniProtKB/Swiss-Prot;Acc:Q8S8Q6]
	AT1G05560	UGT75B1	NM_100435	none	chr1:1645416-1647372	18.5442	8.85303	-1.06672481563955	0.477401559517262	-2.09467267139047	0.0093	UDP-glycosyltransferase 75B1 [Source:UniProtKB/Swiss-Prot;Acc:Q9LR44]
	AT5G25840	N/A	NM_122485	none	chr5:9010643-9011551	20.2824	9.68212	-1.06683349522498	0.477365597759634	-2.09483047101255	0.00005	N/A
	AT4G14580	CIPK4	NM_117538	none	chr4:8367781-8369227	2.03342	0.970429	-1.06721366329618	0.47723982256494	-2.09538255761112	0.00065	CBL-interacting serine/threonine-protein kinase 4 [Source:UniProtKB/Swiss-Prot;Acc:Q9SUL7]
	AT5G64480	N/A	NM_125844	none	chr5:25778144-25778963	25.7741	12.287	-1.06878934175816	0.476718876701805	-2.09767233661594	0.00005	N/A
	AT5G38250	LRK10L-2.3	NM_123186	none	chr5:15280466-15282769	2.21927	1.05773	-1.06911379196687	0.47661167861504	-2.09814413886341	0.00005	LEAF RUST 10 DISEASE-RESISTANCE LOCUS RECEPTOR-LIKE PROTEIN KINASE-like 2.3 [Source:UniProtKB/Swiss-Prot;Acc:F4KA51]
	AT3G26630	PCMP-A6	NM_113574	none	chr3:9791274-9793015	17.8112	8.48606	-1.069617934659	0.476445158102767	-2.0988774531408	0.00005	Pentatricopeptide repeat-containing protein At3g26630, chloroplastic [Source:UniProtKB/Swiss-Prot;Acc:Q38959]
	AT1G02220	NAC003	NM_100103	none	chr1:428675-430657	5.56285	2.64957	-1.07006596143274	0.476297221747845	-2.09952935759387	0.00005	NAC domain-containing protein 3 [Source:UniProtKB/Swiss-Prot;Acc:Q5PP28]
	AT5G52070	N/A	NM_124586	none	chr5:21161117-21165096	8.65516	4.11998	-1.07092315560016	0.476014308227693	-2.10077718823878	0.00005	N/A
	AT4G00110	GAE3	NM_116228	none	chr4:38477-40121	6.70986	3.19373	-1.07104031363921	0.475975653739422	-2.10094779458501	0.00005	UDP-glucuronate 4-epimerase 3 [Source:UniProtKB/Swiss-Prot;Acc:O81312]
	AT1G59870	ABCG36	NM_104680	none	chr1:22034419-22040160	255.363	121.364	-1.07320896469005	0.475260707306854	-2.10410830229722	0.00005	ABC transporter G family member 36 [Source:UniProtKB/Swiss-Prot;Acc:Q9XIE2]
	AT1G47578	N/A	NM_001198235	none	chr1:17484356-17486583	8.70892	4.13899	-1.07321505722157	0.47525870027512	-2.10411718800964	0.00005	Putative lipoyltransferase-like protein, chloroplastic [Source:UniProtKB/Swiss-Prot;Acc:P0C7R2]
	AT2G14050	MCM9	NM_126977	none	chr2:5909184-5914424	1.59255	0.756456	-1.0740105940852	0.474996703400207	-2.10527776896475	0.0001	Probable DNA helicase MCM9 [Source:UniProtKB/Swiss-Prot;Acc:F4IFF3]
	AT1G26945	PRE6	NM_179381	none	chr1:9351270-9352765	12.9078	6.13053	-1.07415942016498	0.474947706038209	-2.10549495720598	0.00005	Transcription factor PRE6 [Source:UniProtKB/Swiss-Prot;Acc:Q8GW32]
	AT1G19450	N/A	NM_101801	none	chr1:6731397-6734978	126.526	60.0912	-1.07420823937047	0.474931634604745	-2.1055662060335	0.00005	Sugar transporter ERD6-like 4 [Source:UniProtKB/Swiss-Prot;Acc:Q93YP9]
	AT3G44290	NAC60	NM_114297	none	chr3:15971610-15972692	2.27766	1.08152	-1.07449205878401	0.474838211146528	-2.1059804719284	0.0015	NAC domain-containing protein 60 [Source:UniProtKB/Swiss-Prot;Acc:Q9LXL9]
	AT1G62250	N/A	NM_104905	NM_202341	chr1:22995269-22999840	15.3328	7.27673	-1.075258992658	0.47458585516018	-2.10710030466982	0.00005	N/A
	AT4G20070	AAH	NM_118126	none	chr4:10861431-10864764	35.797	16.9836	-1.0756963879802	0.474441992345727	-2.10773923078735	0.00005	Allantoate deiminase [Source:UniProtKB/Swiss-Prot;Acc:O49434]
	AT5G37770	CML24	NM_123136	none	chr5:14998772-14999655	68.4343	32.4615	-1.07598993417909	0.474345467112252	-2.10816813763997	0.00005	Calcium-binding protein CML24 [Source:UniProtKB/Swiss-Prot;Acc:P25070]
	AT3G28660	PCMP-E80	NM_113786	none	chr3:10737904-10741039	9.23282	4.37844	-1.076354418907	0.474225642869676	-2.10870081581568	0.0059	Pentatricopeptide repeat-containing protein At3g28660 [Source:UniProtKB/Swiss-Prot;Acc:Q9LJI9]
	AT1G73600	NMT3	NM_106018	NM_202410	chr1:27669063-27673850	107.872	51.1543	-1.07639301528071	0.474212956096114	-2.10875723057495	0.00005	Phosphoethanolamine N-methyltransferase 3 [Source:UniProtKB/Swiss-Prot;Acc:Q9C6B9]
	AT3G15540	IAA19	NM_112422	none	chr3:5264023-5265678	9.23324	4.37823	-1.07648924207272	0.474181327464682	-2.10889788795929	0.00005	Auxin-responsive protein IAA19 [Source:UniProtKB/Swiss-Prot;Acc:O24409]
	AT1G74360	N/A	NM_106096	none	chr1:27954110-27959425	5.34709	2.53251	-1.07818599404721	0.473623971169365	-2.11137961942895	0.0001	Probable LRR receptor-like serine/threonine-protein kinase At1g74360 [Source:UniProtKB/Swiss-Prot;Acc:C0LGJ1]
	AT1G25430	N/A	unknown	none	chr1:8927609-8933179	2.4833	1.17615	-1.07818649402548	0.473623807030967	-2.11138035114569	0.00005	N/A
	AT5G40850	N/A	NM_001203515	NM_123450	chr5:16366445-16369030	43.6798	20.6806	-1.0786882077607	0.473459127560108	-2.11211473554926	0.00005	N/A
	AT1G58160	JAL15	NM_104597	none	chr1:21533538-21534607	3.22594	1.52647	-1.07952036945799	0.473186110095042	-2.11333337700708	0.0012	Jacalin-related lectin 15 [Source:UniProtKB/Swiss-Prot;Acc:F4I9R6]
	AT4G02150	IMPA3	NM_116447	none	chr4:949604-953701	1.27604	0.603742	-1.07966948146544	0.473137205730228	-2.11355181517933	0.01825	Importin subunit alpha-3 [Source:UniProtKB/Swiss-Prot;Acc:O04294]
	AT1G51670	N/A	NM_104045	none	chr1:19154322-19158690	14.6754	6.94172	-1.08003474752595	0.473017430530003	-2.1140869986113	0.00005	N/A
	AT4G34390	XLG2	NM_119604	none	chr4:16441119-16445011	26.2649	12.4186	-1.08063354987706	0.472821141523478	-2.11496464979949	0.00005	Extra-large guanine nucleotide-binding protein 2 [Source:UniProtKB/Swiss-Prot;Acc:C6KIE6]
	AT4G17250	N/A	NM_001203820	NM_117831	chr4:9670973-9673475	14.452	6.83143	-1.08100965019827	0.472697896484916	-2.11551607789291	0.00005	N/A
	AT1G31350	SKIP25	NM_102874	none	chr1:11221251-11222838	23.1856	10.9571	-1.08136304866257	0.472582119936513	-2.11603435215522	0.00005	F-box/kelch-repeat protein SKIP25 [Source:UniProtKB/Swiss-Prot;Acc:Q8GX29]
	AT5G61210	SNAP33	NM_125514	none	chr5:24623184-24625665	71.4328	33.757	-1.08139997596052	0.472570023854588	-2.11608851497467	0.00005	SNAP25 homologous protein SNAP33 [Source:UniProtKB/Swiss-Prot;Acc:Q9S7P9]
	AT1G52200	PCR8	NM_104100	none	chr1:19442067-19443604	12.6587	5.98119	-1.08162480065631	0.472496385884806	-2.11641830471863	0.00005	Protein PLANT CADMIUM RESISTANCE 8 [Source:UniProtKB/Swiss-Prot;Acc:Q9M815]
	AT1G08650	PPCK1	NM_001198012	NM_100738	chr1:2752042-2753728	92.8757	43.8596	-1.08240852454226	0.472239778542719	-2.11756833167653	0.00005	Phosphoenolpyruvate carboxylase kinase 1 [Source:UniProtKB/Swiss-Prot;Acc:Q9SPK4]
	AT2G23200	N/A	NM_127884	none	chr2:9879102-9882028	23.617	11.1462	-1.08327376942537	0.47195664140238	-2.11883870736215	0.00005	Probable receptor-like protein kinase At2g23200 [Source:UniProtKB/Swiss-Prot;Acc:O22187]
	AT5G65040	N/A	NM_125903	none	chr5:25977624-25978413	4.53045	2.13803	-1.08337226069816	0.471924422518734	-2.11898336318948	0.0009	N/A
	AT4G34740	ASE2	NM_119640	none	chr4:16574576-16576730	28.021	13.2071	-1.08519472687293	0.471328646372363	-2.12166183340779	0.00005	Amidophosphoribosyltransferase 2, chloroplastic [Source:UniProtKB/Swiss-Prot;Acc:Q9STG9]
	AT1G22530	PATL2	NM_102102	none	chr1:7955503-7958549	37.0585	17.4494	-1.08662705721595	0.470860936087537	-2.12376929865783	0.00005	Patellin-2 [Source:UniProtKB/Swiss-Prot;Acc:Q56ZI2]
	N/A	N/A	unknown	none	chr4:7856768-7859980	112.856	53.1077	-1.08749016624727	0.470579322322251	-2.12504024840089	0.00005	N/A
	AT4G01883	N/A	NM_001036495	none	chr4:813085-815101	25.2426	11.867	-1.08890525121736	0.47011797516896	-2.12712564253813	0.00005	N/A
	AT2G39560	N/A	NM_129514	none	chr2:16504850-16506179	4.0226	1.88968	-1.08998633819636	0.469765823099488	-2.12872020659583	0.00005	N/A
	AT2G19970	N/A	NM_127555	none	chr2:8623739-8624495	3.33906	1.56803	-1.09048885583454	0.469602223380233	-2.12946180876641	0.0024	N/A
	AT5G63800	BGAL6	NM_125775	none	chr5:25530033-25535846	56.5718	26.5642	-1.09059980967791	0.469566108909386	-2.12962558631542	0.00005	Beta-galactosidase 6 [Source:UniProtKB/Swiss-Prot;Acc:Q9FFN4]
	AT4G26990	N/A	NM_118833	none	chr4:13550871-13554394	4.38884	2.06027	-1.09100626000297	0.469433836731346	-2.13022565003616	0.00005	N/A
	AT1G73830	BEE3	NM_001198465	NM_106043	chr1:27759976-27761520	12.4722	5.85369	-1.09129771733769	0.469339009958147	-2.13065604772374	0.00005	Transcription factor BEE 3 [Source:UniProtKB/Swiss-Prot;Acc:Q8GWK7]
	AT1G53920	GLIP5	NM_104270	none	chr1:20137725-20139680	2.33404	1.09532	-1.09147686794107	0.469280732121129	-2.1309206441953	0.00045	GDSL esterase/lipase 5 [Source:UniProtKB/Swiss-Prot;Acc:Q9SSA7]
	AT1G19400	N/A	NM_101797	NM_180615	chr1:6709780-6714497	65.3401	30.6428	-1.09242053254401	0.468973876685221	-2.13231493205582	0.00005	N/A
	AT2G20550	N/A	NM_001036303	NM_127615	chr2:8844180-8847398	6.80588	3.19025	-1.09311223076408	0.468749081676433	-2.13333751273411	0.00005	N/A
	AT1G32920	N/A	NM_103025	none	chr1:11928780-11929502	46.5129	21.8	-1.09330275724022	0.468687181405588	-2.13361926605505	0.00005	N/A
	AT2G34940	VSR5	NM_129047	none	chr2:14740367-14743401	1.71499	0.803102	-1.09454502653413	0.46828378008035	-2.13545726445707	0.0001	Vacuolar-sorting receptor 5 [Source:UniProtKB/Swiss-Prot;Acc:O64758]
	AT5G45110	NPR3	NM_123879	none	chr5:18228808-18231543	21.3583	10.0016	-1.09456600847948	0.468276969609005	-2.1354883218685	0.00005	Regulatory protein NPR3 [Source:UniProtKB/Swiss-Prot;Acc:Q8L746]
	AT4G23220	CRK14	NM_118451	none	chr4:12153852-12156957	16.3658	7.66008	-1.09525276204399	0.468054112845079	-2.1365051017744	0.00005	Cysteine-rich receptor-like protein kinase 14 [Source:UniProtKB/Swiss-Prot;Acc:Q8H199]
	AT4G20260	PCAP1	NM_001036599	NM_001036600,NM_001203849,NM_001203850,NM_118145,NM_179081	chr4:10940703-10943535	397.689	186.11	-1.09548508214715	0.467978747212018	-2.13684917521896	0.00005	Plasma membrane-associated cation-binding protein 1 [Source:UniProtKB/Swiss-Prot;Acc:Q96262]
	AT3G48800	N/A	NM_114739	none	chr3:18095574-18096896	18.4817	8.64587	-1.09601441707259	0.467807074024576	-2.13763334401281	0.00005	N/A
	AT4G26540	N/A	NM_118787	none	chr4:13394370-13397838	18.531	8.66652	-1.09641602903829	0.467676865792456	-2.13822849309758	0.00005	Probable LRR receptor-like serine/threonine-protein kinase At4g26540 [Source:UniProtKB/Swiss-Prot;Acc:C0LGR3]
	AT3G05200	ATL6	NM_111393	none	chr3:1477103-1478789	20.3701	9.51807	-1.09771209288345	0.467256910864453	-2.14015026155513	0.00005	E3 ubiquitin-protein ligase ATL6 [Source:UniProtKB/Swiss-Prot;Acc:Q8RXX9]
	AT1G62480	N/A	NM_104927	none	chr1:23128677-23129840	380.292	177.624	-1.09828106277589	0.467072670474267	-2.14099446020808	0.00005	N/A
	AT5G40230	N/A	NM_123387	none	chr5:16079641-16081826	1.38464	0.646714	-1.09831118383063	0.467062918881442	-2.1410391610511	0.0015	WAT1-related protein At5g40230 [Source:UniProtKB/Swiss-Prot;Acc:F4KHA8]
	AT4G35180	N/A	NM_119684	none	chr4:16738349-16740481	4.15726	1.94097	-1.09885515899681	0.466886843738424	-2.14184660247196	0.00005	Lysine histidine transporter-like 7 [Source:UniProtKB/Swiss-Prot;Acc:Q84WE9]
	-	-	unknown	none	chr4:8459493-8460411	1.77074	0.826644	-1.09901433331613	0.466835334379977	-2.14208292808029	0.00395
	AT5G44520	RPI4	NM_123819	none	chr5:17930096-17936563	16.8564	7.86663	-1.09947882020011	0.46668505730761	-2.14277269936428	0.00005	Probable ribose-5-phosphate isomerase 4, chloroplastic [Source:UniProtKB/Swiss-Prot;Acc:Q9FI13]
	AT2G36980	PCMP-E73	NM_129254	none	chr2:15530934-15533277	1.45653	0.679709	-1.09954628610522	0.466663233850315	-2.14287290590532	0.0001	Pentatricopeptide repeat-containing protein At2g36980, mitochondrial [Source:UniProtKB/Swiss-Prot;Acc:Q9SJK9]
	AT2G05812	N/A	unknown	none	chr2:2214341-2217406	7.50487	3.50102	-1.10005177821573	0.466499752827164	-2.1436238581899	0.00005	Natural antisense transcript overlaps with AT2G05810
	AT3G07990	SCPL27	NM_111678	none	chr3:2552428-2555900	12.1366	5.6597	-1.10056682711264	0.466333239951881	-2.14438927858367	0.00005	Serine carboxypeptidase-like 27 [Source:UniProtKB/Swiss-Prot;Acc:Q9SFB5]
	AT5G26670	PAE10	NM_180547	NM_203108	chr5:9318070-9321078	8.22101	3.82461	-1.10400300647876	0.465223859355481	-2.14950282512465	0.00005	Pectin acetylesterase 10 [Source:UniProtKB/Swiss-Prot;Acc:Q66GM8]
	AT3G63200	PLP9	NM_116185	none	chr3:23345824-23347644	13.1462	6.11503	-1.10421435713633	0.465155710395399	-2.14981774414843	0.00005	Probable inactive patatin-like protein 9 [Source:UniProtKB/Swiss-Prot;Acc:Q93ZQ3]
	AT2G40960	N/A	NM_129661	none	chr2:17092857-17098736	9.83937	4.57585	-1.1045261847359	0.465055181378483	-2.15028246118208	0.00015	N/A
	AT1G74450	N/A	NM_106105	none	chr1:27982452-27985178	17.0941	7.94768	-1.10489277607087	0.464937025055429	-2.15082892114428	0.00005	N/A
	AT4G32570	TIFY8	NM_119409	none	chr4:15713781-15718899	35.1012	16.3137	-1.10543632552464	0.464761888482445	-2.1516394196289	0.00005	Protein TIFY 8 [Source:UniProtKB/Swiss-Prot;Acc:Q84MB2]
	AT1G18773	N/A	NM_001123836	none	chr1:6474828-6475926	8.4972	3.9487	-1.10560975812583	0.464706020806854	-2.15189809304328	0.00005	N/A
	AT1G15530	LECRKS1	NM_101422	none	chr1:5339937-5342145	9.25002	4.29797	-1.10580107223361	0.464644400768863	-2.15218347266268	0.00005	L-type lectin-domain containing receptor kinase S.1 [Source:UniProtKB/Swiss-Prot;Acc:Q9M9E0]
	AT3G56160	BASS4	NM_115474	none	chr3:20837398-20841728	23.0423	10.6966	-1.10713243131317	0.464215811789622	-2.15417048407905	0.00005	Probable sodium/metabolite cotransporter BASS4, chloroplastic [Source:UniProtKB/Swiss-Prot;Acc:F4IZC4]
	AT4G21850	MSRB9	NM_118305	NM_179087	chr4:11591076-11592479	18.4748	8.56242	-1.10946823766295	0.463464827765389	-2.1576610350812	0.00005	Peptide methionine sulfoxide reductase B9 [Source:UniProtKB/Swiss-Prot;Acc:Q84JT6]
	AT3G62470	N/A	NM_116112	none	chr3:23106333-23108525	2.55269	1.18306	-1.10949510357875	0.463456197188064	-2.15770121549203	0.00005	Pentatricopeptide repeat-containing protein At3g62470, mitochondrial [Source:UniProtKB/Swiss-Prot;Acc:Q9LZP3]
	N/A	N/A	NM_001124106	none	chr1:26695156-26696391	118.863	55.0801	-1.10969661504889	0.46339146748778	-2.15800261800541	0.00005	N/A
	AT5G65610	N/A	NM_125959	none	chr5:26218722-26219803	22.4504	10.3953	-1.11080975595556	0.463034066208174	-2.15966831164084	0.00005	N/A
	AT3G18850	LPAT5	NM_001035647	NM_001084714,NM_001084715,NM_112771,NM_202606	chr3:6499386-6501342	5.79943	2.68481	-1.11109111672751	0.462943772060358	-2.16008954078687	0.00005	Probable 1-acyl-sn-glycerol-3-phosphate acyltransferase 5 [Source:UniProtKB/Swiss-Prot;Acc:Q9LHN4]
	AT1G15830	N/A	NM_101451	none	chr1:5448057-5450543	7.00534	3.24238	-1.11140189116215	0.462844058960736	-2.16055490102949	0.00005	N/A
	AT3G26590	DTX29	NM_113567	none	chr3:9761666-9765549	29.5572	13.6794	-1.11150465445106	0.462811091713694	-2.16070880301768	0.00005	Protein DETOXIFICATION 29 [Source:UniProtKB/Swiss-Prot;Acc:Q38956]
	AT3G48425	APE1L	NM_114702	none	chr3:17929574-17934701	54.5919	25.2653	-1.11152959847195	0.462803089835671	-2.1607461617317	0.00005	DNA-(apurinic or apyrimidinic site) lyase [Source:UniProtKB/Swiss-Prot;Acc:Q5XF07]
	AT4G18197	PUP7	NM_001036586	none	chr4:10071610-10073318	24.2892	11.2406	-1.11159592781025	0.462781812492795	-2.16084550646763	0.00005	Probable purine permease 7 [Source:UniProtKB/Swiss-Prot;Acc:Q2V3H2]
	AT4G02410	LECRK43	NM_116474	none	chr4:1059835-1062155	29.4005	13.6052	-1.11168252574487	0.462754034795327	-2.16097521535883	0.00005	L-type lectin-domain containing receptor kinase IV.3 [Source:UniProtKB/Swiss-Prot;Acc:O81292]
	AT1G30720	N/A	NM_102808	none	chr1:10898156-10899956	4.90539	2.26882	-1.11242568625533	0.462515722501167	-2.16208866282914	0.00005	N/A
	AT1G25400	N/A	NM_001198166	NM_102351	chr1:8911125-8912569	10.5074	4.859	-1.11267438871119	0.462435997487485	-2.16246141181313	0.00005	N/A
	AT2G18300	HBI1	NM_001202619	NM_127388,NM_179645	chr2:7952567-7954738	52.6284	24.3268	-1.1132949773947	0.462237119121995	-2.16339181478863	0.00005	Transcription factor HBI1 [Source:UniProtKB/Swiss-Prot;Acc:Q9ZPW3]
	AT2G23680	N/A	NM_001124901	NM_127931	chr2:10066116-10067568	18.2017	8.40987	-1.11391779681375	0.462037611871419	-2.16432596461063	0.00005	Cold-regulated 413 plasma membrane protein 3 [Source:UniProtKB/Swiss-Prot;Acc:O64834]
	AT5G19120	N/A	NM_121917	none	chr5:6414330-6419061	49.3219	22.7407	-1.11695171326212	0.461066990525507	-2.16888222438184	0.00005	N/A
	AT5G05790	N/A	NM_120661	none	chr5:1740571-1742158	4.16845	1.9218	-1.11705282648305	0.461034677158176	-2.16903423873452	0.00005	N/A
	AT1G20390	N/A	unknown	none	chr1:7065511-7071516	0.866455	0.399427	-1.11719296617282	0.46098989560912	-2.16924494338139	0.00005	N/A
	AT2G03440	NRP1	NM_126395	NM_001036205,NM_001084353,NM_106116	chr2:1039156-1040132	127.035	58.496	-1.1188161547213	0.460471523595859	-2.17168695295405	0.00005	Nodulin-related protein 1 [Source:UniProtKB/Swiss-Prot;Acc:Q9ZQ80]
	AT3G63440	CKX6	NM_001198473	NM_106199,NM_116209	chr3:23423744-23429318	7.61268	3.50504	-1.11897352703719	0.460421297099051	-2.1719238582156	0.0001	Cytokinin dehydrogenase 6 [Source:UniProtKB/Swiss-Prot;Acc:Q9LY71]
	AT4G22240	PAP2	NM_119052	none	chr4:14321803-14325438	38.3804	17.6621	-1.1197128596694	0.460185407134892	-2.17303718130913	0.00005	Probable plastid-lipid-associated protein 2, chloroplastic [Source:UniProtKB/Swiss-Prot;Acc:O49629]
	AT2G27130	XYP11	NM_128271	none	chr2:11595192-11596621	16.7516	7.7069	-1.12007632199505	0.460069485899854	-2.1735847098055	0.00005	Xylogen-like protein 11 [Source:UniProtKB/Swiss-Prot;Acc:Q9ZVC7]
	AT3G25600	CML16	NM_113458	none	chr3:9307242-9308028	21.6602	9.96514	-1.12008458546307	0.4600668507216	-2.17359715969871	0.00005	Probable calcium-binding protein CML16 [Source:UniProtKB/Swiss-Prot;Acc:Q9LI84]
	AT4G22980	N/A	NM_118427	none	chr4:12043807-12045867	6.05511	2.78448	-1.12074523856975	0.459856220613664	-2.17459274263058	0.00005	N/A
	AT5G13870	XTH5	NM_121390	none	chr5:4474950-4477086	3.34881	1.53851	-1.12211470387107	0.459419913342351	-2.17665793527504	0.00005	Probable xyloglucan endotransglucosylase/hydrolase protein 5 [Source:UniProtKB/Swiss-Prot;Acc:Q9XIW1]
	AT3G45640	MPK3	NM_114433	none	chr3:16756633-16777285	61.5967	28.2948	-1.12231612175729	0.459355777176374	-2.17696184457922	0.00005	Mitogen-activated protein kinase 3 [Source:UniProtKB/Swiss-Prot;Acc:Q39023]
	AT1G23710	N/A	NM_102219	none	chr1:8385178-8386497	27.6094	12.6699	-1.12375439827632	0.458898056459032	-2.17913322125668	0.00005	N/A
	AT3G03820	N/A	NM_111253	none	chr3:976683-977466	11.5277	5.28673	-1.12465714257662	0.458610997857335	-2.1804972071583	0.00005	N/A
	AT1G17250	N/A	NM_101586	none	chr1:5899971-5903427	2.76567	1.26833	-1.12469886282631	0.458597735810852	-2.18056026428453	0.00005	N/A
	AT1G11340	RKS1	NM_101007	none	chr1:3814015-3817110	1.44033	0.660532	-1.12469903061298	0.458597682475544	-2.18056051788558	0.00005	G-type lectin S-receptor-like serine/threonine-protein kinase RKS1 [Source:UniProtKB/Swiss-Prot;Acc:Q9ZT07]
	AT5G19260	FAF3	NM_121931	none	chr5:6479335-6480467	9.04224	4.14213	-1.12630737732342	0.45808671302686	-2.18299280804803	0.00005	Protein FANTASTIC FOUR 3 [Source:UniProtKB/Swiss-Prot;Acc:Q6NMR8]
	AT2G46330	AGP16	NM_130196	NM_201970	chr2:19018448-19019274	154.646	70.8218	-1.12670410114025	0.457960761998371	-2.1835931874084	0.00005	Arabinogalactan peptide 16 [Source:UniProtKB/Swiss-Prot;Acc:O82337]
	AT1G24147	N/A	NM_001084124	none	chr1:8542285-8543564	83.5439	38.2426	-1.12735388185169	0.457754545813638	-2.18457688546281	0.00005	N/A
	AT3G25020	N/A	NM_113406	none	chr3:9116339-9123518	4.46318	2.04169	-1.12830816039495	0.4574518616771	-2.18602236382605	0.00005	N/A
	AT4G11000	N/A	NM_117170	none	chr4:6731414-6734398	10.7315	4.90824	-1.1285740436815	0.457367562782463	-2.18642527667759	0.0013	N/A
	AT5G11070	N/A	NM_121145	none	chr5:3516183-3517008	53.2988	24.3756	-1.12866532076131	0.457338626760827	-2.18656361279312	0.00005	N/A
	AT3G01510	LSF1	NM_111017	none	chr3:194735-201796	711.171	325.047	-1.12954815645979	0.457058850824907	-2.18790205724095	0.00005	Phosphoglucan phosphatase LSF1, chloroplastic [Source:UniProtKB/Swiss-Prot;Acc:F4J117]
	AT4G28650		NM_119007	none	chr4:14144677-14148009	14.4572	6.60528	-1.13009654100255	0.456885150651578	-2.18873386139573	0.0091
	AT3G61580		NM_116023	none	chr3:22785961-22787987	148.183	67.6848	-1.13047615807773	0.456764946046442	-2.18930985982082	0.00005
	AT1G79410	AtOCT5	NM_106589	none	chr1:29867810-29869787	9.29466	4.24448	-1.13081427505888	0.45665790894987	-2.18982301718938	0.00005	organic cation/carnitine transporter5(OCT5)
	AT5G16240	S-ACP-DES1	NM_121629	none	chr5:5306814-5309956	11.3925	5.20167	-1.13103758951729	0.456587228439763	-2.19016200566357	0.00005	Stearoyl-[acyl-carrier-protein] 9-desaturase 1, chloroplastic [Source:UniProtKB/Swiss-Prot;Acc:Q9LF04]
	N/A	N/A	unknown	none	chr1:11137369-11139101	1.90771	0.871028	-1.13105087568189	0.456583023625184	-2.1901821755443	0.00015	N/A
	AT5G38990	N/A	NM_123261	none	chr5:15608669-15611715	45.7929	20.9081	-1.13106196715414	0.456579513418019	-2.19019901377935	0.00005	Probable receptor-like protein kinase At5g38990 [Source:UniProtKB/Swiss-Prot;Acc:Q9FID9]
	AT5G62770	N/A	NM_125672	none	chr5:25210404-25211674	9.40064	4.29129	-1.13134757958838	0.456489132654798	-2.19063265358435	0.00005	N/A
	AT1G56000	N/A	NM_104478	none	chr1:20944122-20949296	9.16576	4.18308	-1.13168892078726	0.45638114024369	-2.19115101791025	0.00005	N/A
	AT4G00955	N/A	NM_116323	NM_116324	chr4:412046-416351	30.1433	13.7432	-1.13311940371938	0.455928846543013	-2.19332469876012	0.00005	N/A
	AT4G39260	RBG8	NM_120087	NM_179192,NM_179193,NM_179194	chr4:18273837-18275046	72.8796	33.226	-1.13320242010307	0.45590261197921	-2.19345091193644	0.00005	Glycine-rich RNA-binding protein 8 [Source:UniProtKB/Swiss-Prot;Acc:Q03251]
	AT3G48090	EDS1	NM_001035752	NM_114678	chr3:17755348-17758146	36.1589	16.4799	-1.13364330151463	0.455763311383919	-2.19412132355172	0.00005	Protein EDS1 [Source:UniProtKB/Swiss-Prot;Acc:Q9SU72]
	AT1G10585	N/A	NM_100934	none	chr1:3493988-3495129	2.61393	1.18972	-1.13559843092036	0.455146082718359	-2.19709679588475	0.0039	N/A
	AT3G62150	ABCB21	NM_116080	none	chr3:23007037-23013828	10.7145	4.8747	-1.13617918715344	0.454962900741985	-2.19798141424088	0.00005	ABC transporter B family member 21 [Source:UniProtKB/Swiss-Prot;Acc:Q9M1Q9]
	AT5G36002	N/A	unknown	none	chr5:14140651-14143229	5.07145	2.30675	-1.13653663664377	0.454850190773842	-2.1985260648098	0.00005	Natural antisense transcript overlaps with AT5G36001.
	AT1G03870	FLA9	NM_100267	none	chr1:982484-983618	174.717	79.4694	-1.13654863248285	0.454846408763887	-2.19854434537067	0.00005	Fasciclin-like arabinogalactan protein 9 [Source:UniProtKB/Swiss-Prot;Acc:Q9ZWA8]
	AT5G35170	N/A	NM_001036889	NM_122908	chr5:13419102-13423821	93.8779	42.6977	-1.13662721169734	0.454821635336964	-2.19866409666095	0.00005	Adenylate kinase 5, chloroplastic [Source:UniProtKB/Swiss-Prot;Acc:Q8VYL1]
	AT3G46620	RDUF1	NM_114529	none	chr3:17173796-17180309	21.7622	9.89246	-1.13742317811849	0.454570769499407	-2.19987748244623	0.00005	E3 ubiquitin-protein ligase RDUF1 [Source:UniProtKB/Swiss-Prot;Acc:Q9SNB6]
	AT1G59970	5MMP	NM_104689	none	chr1:22076591-22077083	3.11934	1.4149	-1.14054071910677	0.453589541377343	-2.20463637006149	0.0108	Metalloendoproteinase 5-MMP [Source:UniProtKB/Swiss-Prot;Acc:Q9ZUJ5]
	AT5G44070	PCS1	NM_123774	none	chr5:17734712-17737880	75.9232	34.4181	-1.14137334239828	0.45332783655062	-2.2059091001537	0.00005	Glutathione gamma-glutamylcysteinyltransferase 1 [Source:UniProtKB/Swiss-Prot;Acc:Q9S7Z3]
	AT2G07774	N/A	NM_147273	none	chr2:3303247-3304416	2.97655	1.3491	-1.14164383907803	0.45324284826393	-2.2063227336743	0.0007	N/A
	AT1G33760	ERF022	NM_103095	none	chr1:12237764-12238688	1.3114	0.594333	-1.14176440687217	0.453204971785878	-2.20650712647623	0.01365	Ethylene-responsive transcription factor ERF022 [Source:UniProtKB/Swiss-Prot;Acc:Q9LQ28]
	AT2G05310	N/A	NM_126555	none	chr2:1933187-1934226	196.476	88.9924	-1.14259905519353	0.452942853071113	-2.20778403549067	0.00005	N/A
	AT5G22310	N/A	NM_122136	none	chr5:7383572-7385759	4.94695	2.23735	-1.14474835575953	0.452268569522635	-2.21107560283371	0.00005	N/A
	AT2G36470	N/A	NM_129204	none	chr2:15299163-15301009	5.70626	2.58074	-1.14476068079731	0.452264705779267	-2.21109449227741	0.00005	N/A
	AT3G09940	MDAR3	NM_001125135	NM_111829	chr3:3056374-3059149	5.97136	2.69653	-1.14695546369717	0.451577195144825	-2.21446080703719	0.00005	Monodehydroascorbate reductase 3 [Source:UniProtKB/Swiss-Prot;Acc:Q9SR59]
	AT4G31290	GGCT2;2	NM_119278	none	chr4:15185862-15188488	64.8397	29.2789	-1.14701606282163	0.451558227443989	-2.21455382545109	0.00005	Gamma-glutamylcyclotransferase 2-2 [Source:UniProtKB/Swiss-Prot;Acc:Q84MC1]
	AT4G13710	N/A	NM_001203791	NM_117445	chr4:7962442-7966468	3.10037	1.39977	-1.14725060434443	0.451484822779217	-2.21491387870865	0.00005	Probable pectate lyase 15 [Source:UniProtKB/Swiss-Prot;Acc:Q944R1]
	AT4G37980	CAD7	NM_001036728	NM_119959	chr4:17852491-17854599	107.592	48.5658	-1.1475581786131	0.451388579076512	-2.21538613592281	0.00005	Cinnamyl alcohol dehydrogenase 7 [Source:UniProtKB/Swiss-Prot;Acc:Q02971]
	AT2G14460	N/A	NM_127010	none	chr2:6154274-6155069	14.5242	6.55356	-1.14810798144908	0.451216590242492	-2.21623056781352	0.00005	N/A
	AT1G53170	ERF8	NM_104196	none	chr1:19820607-19822430	63.2929	28.5368	-1.14922010573861	0.45086889682729	-2.21793964284713	0.00005	Ethylene-responsive transcription factor 8 [Source:UniProtKB/Swiss-Prot;Acc:Q9MAI5]
	AT2G42040	N/A	NM_129767	none	chr2:17543023-17545255	11.4685	5.16867	-1.14981170949611	0.450684047608667	-2.21884933648308	0.00005	N/A
	AT2G26530	N/A	NM_001036346	NM_128210	chr2:11282746-11284171	30.1609	13.591	-1.15002786843361	0.450616526695158	-2.2191818114929	0.00005	N/A
	AT5G52830	WRKY27	NM_124661	none	chr5:21410763-21412455	2.21096	0.995927	-1.15056102076667	0.450450030755871	-2.22000206842469	0.00015	Probable WRKY transcription factor 27 [Source:UniProtKB/Swiss-Prot;Acc:Q9FLX8]
	AT1G03990	FAO1	NM_100280	none	chr1:1025980-1029110	1.82146	0.820384	-1.15072405302664	0.450399130367946	-2.22025295471389	0.00155	Long-chain-alcohol oxidase FAO1 [Source:UniProtKB/Swiss-Prot;Acc:Q9ZWB9]
	AT4G38545	N/A	unknown	none	chr4:18020674-18025269	3.51824	1.58433	-1.15098103536488	0.450318909454727	-2.22064847601194	0.0137	Natural antisense transcript overlaps with AT4G38530 and AT4G38540
	AT1G02710	N/A	NM_100151	none	chr1:589536-590259	9.28936	4.1829	-1.15107569598739	0.450289363314588	-2.22079418585192	0.00005	N/A
	AT5G41140	N/A	NM_001203517	NM_123479	chr5:16468368-16480554	16.317	7.34107	-1.15231356765368	0.449903168474597	-2.22270050551214	0.00005	N/A
	AT3G51920	CML9	NM_115051	none	chr3:19268011-19269656	280.914	126.297	-1.15330815587805	0.449593113906747	-2.22423335471151	0.00005	Calmodulin-like protein 9 [Source:UniProtKB/Swiss-Prot;Acc:Q9S744]
	AT5G38420	RBCS-2B	NM_123203	none	chr5:15380848-15382091	2148.35	965.777	-1.15346703896216	0.449543603230386	-2.22447832160012	0.00005	Ribulose bisphosphate carboxylase small chain 2B, chloroplastic [Source:UniProtKB/Swiss-Prot;Acc:P10797]
	AT1G19940	N/A	NM_101849	none	chr1:6918202-6920431	1.2236	0.549779	-1.1542083058555	0.449312683883622	-2.22562156793912	0.00075	Endoglucanase 2 [Source:UniProtKB/Swiss-Prot;Acc:Q9FXI9]
	AT3G11820	SYP121	NM_112015	NM_202559,NM_117622	chr3:3726096-3731155	60.0054	26.9567	-1.15444844273126	0.44923790192216	-2.22599205392351	0.00005	Syntaxin-121 [Source:UniProtKB/Swiss-Prot;Acc:Q9ZSD4]
	AT2G33330	CRRSP11	NM_128893	none	chr2:14122785-14125421	14.8929	6.69024	-1.15449483720718	0.449223455472071	-2.22606363897259	0.00005	Cysteine-rich repeat secretory protein 11 [Source:UniProtKB/Swiss-Prot;Acc:O22784]
	AT1G08810	N/A	NM_100755	NM_202066	chr1:2819075-2820382	7.16886	3.22017	-1.15460686475587	0.449188573915518	-2.22623650304176	0.00005	N/A
	AT5G65920	PUB31	NM_125989	none	chr5:26363932-26366046	9.23778	4.14674	-1.15556859515071	0.448889235292462	-2.22772105316466	0.00005	U-box domain-containing protein 31 [Source:UniProtKB/Swiss-Prot;Acc:Q9FHN9]
	AT2G02780	N/A	NM_126333	none	chr2:781758-784871	4.53571	2.03574	-1.15577508602915	0.44882499101574	-2.22803992651321	0.00005	Probable LRR receptor-like serine/threonine-protein kinase At2g02780 [Source:UniProtKB/Swiss-Prot;Acc:C0LGJ9]
	AT5G20480	EFR	NM_122055	none	chr5:6922369-6925836	1.61965	0.726768	-1.15611528264487	0.448719167721421	-2.22856537436981	0.00005	LRR receptor-like serine/threonine-protein kinase EFR [Source:UniProtKB/Swiss-Prot;Acc:C0LGT6]
	AT3G23530	N/A	NM_113256	none	chr3:8436671-8442848	34.1785	15.335	-1.15626091589632	0.448673873926591	-2.22879034887512	0.00005	N/A
	AT2G34510	N/A	NM_129003	none	chr2:14543887-14546883	39.3496	17.6295	-1.15835741223098	0.448022343302092	-2.23203153804702	0.00005	N/A
	AT4G15260	N/A	NM_117614	none	chr4:8712391-8715398	9.39431	4.20852	-1.15847422801821	0.447986068162537	-2.23221227414863	0.00005	N/A
	AT4G16950	RPP5	NM_117798	NM_179067	chr4:9538484-9550998	19.5619	8.76278	-1.1585859586901	0.447951374866449	-2.23238515630884	0.00005	Disease resistance protein RPP5 [Source:UniProtKB/Swiss-Prot;Acc:F4JNB7]
	AT2G29980	FAD3	NM_128552	NM_179808	chr2:12781438-12785134	178.695	80.0258	-1.15896216816253	0.447834578471698	-2.23296736802381	0.00005	Acyl-lipid omega-3 desaturase (cytochrome b5), endoplasmic reticulum [Source:UniProtKB/Swiss-Prot;Acc:P48623]
	AT1G31050	N/A	NM_102843	none	chr1:11075982-11079192	0.785381	0.351691	-1.15908428069555	0.447796674480284	-2.23315637875294	0.01235	N/A
	AT3G22070	N/A	NM_113103	none	chr3:7775274-7776215	14.8363	6.64034	-1.15980232778359	0.447573856015314	-2.23426812482493	0.01035	N/A
	AT1G29720	RFK1	NM_102712	none	chr1:10393654-10399950	45.0926	20.1805	-1.1599287772454	0.447534628741745	-2.2344639627363	0.00005	Probable LRR receptor-like serine/threonine-protein kinase At1g29720 [Source:UniProtKB/Swiss-Prot;Acc:Q9ASQ6]
	AT2G48020	N/A	NM_130369	NM_180152	chr2:19643626-19647390	80.7214	36.0844	-1.16157592990697	0.447023961427825	-2.23701655008813	0.00005	Sugar transporter ERD6-like 7 [Source:UniProtKB/Swiss-Prot;Acc:P93051]
	AT1G73500	MKK9	NM_106009	none	chr1:27639077-27640533	32.2742	14.4239	-1.16192003522355	0.446917351940559	-2.23755017713656	0.00005	Mitogen-activated protein kinase kinase 9 [Source:UniProtKB/Swiss-Prot;Acc:Q9FX43]
	AT1G60060	N/A	NM_104698	none	chr1:22139195-22149513	8.70345	3.88841	-1.16240704378916	0.446766512130247	-2.2383056313506	0.0135	N/A
	AT3G11650	N/A	NM_111997	none	chr3:3676100-3677230	13.151	5.87443	-1.16265172811068	0.446690745950878	-2.23868528521065	0.00005	N/A
	AT2G29720	N/A	NM_128526	none	chr2:12700350-12702349	13.2599	5.92234	-1.16283067260341	0.44663534415795	-2.23896297747174	0.00005	N/A
	AT3G51860	CAX3	NM_115045	none	chr3:19239418-19242870	25.1329	11.2236	-1.16304165000029	0.446570033700846	-2.23929042374996	0.00005	Vacuolar cation/proton exchanger 3 [Source:UniProtKB/Swiss-Prot;Acc:Q93Z81]
	AT1G62960	ACS10	NM_104974	none	chr1:23314984-23320443	52.9489	23.6428	-1.16319980992269	0.446521079758031	-2.23953592637082	0.00005	Probable aminotransferase ACS10 [Source:UniProtKB/Swiss-Prot;Acc:Q9LQ10]
	AT3G23170	N/A	NM_113218	none	chr3:8267938-8268837	13.0228	5.81315	-1.16364763130589	0.446382498387444	-2.24023119995183	0.00005	N/A
	AT3G56880	N/A	NM_115547	none	chr3:21059821-21061000	95.7176	42.7161	-1.16400428923965	0.446272158934198	-2.24078509039917	0.00005	N/A
	AT2G40230	N/A	NM_129581	none	chr2:16803112-16804720	10.5696	4.71598	-1.16429127473095	0.446183393884347	-2.24123087884173	0.00005	N/A
	AT5G61010	N/A	NM_001037039	NM_125494	chr5:24553807-24556769	25.1252	11.2092	-1.16445176363535	0.446133762119306	-2.24148021268244	0.00005	N/A
	AT3G15450	N/A	NM_001035624	NM_001035625,NM_112413	chr3:5213000-5220279	104.555	46.6402	-1.16461617558472	0.446082922863565	-2.24173567008718	0.00005	N/A
	AT1G57560	N/A	NM_104552	none	chr1:21316758-21318109	2.95976	1.32011	-1.16482204667675	0.446019271832851	-2.2420555862769	0.00005	N/A
	AT1G58590	N/A	unknown	none	chr1:21742849-21744017	8.73396	3.89457	-1.16517187491848	0.445911133094266	-2.24259931134888	0.00005	N/A
	AT2G10940	N/A	NM_126828	NM_179618	chr2:4310300-4312171	1358.95	605.923	-1.16528600141354	0.445875860039001	-2.24277672245483	0.00005	N/A
	AT3G62400	N/A	NM_116105	NM_180407	chr3:23089595-23092861	294.057	130.777	-1.16898700051069	0.444733504048534	-2.24853758688455	0.00005	Cytochrome c oxidase subunit 5C-2 [Source:UniProtKB/Swiss-Prot;Acc:Q9LZQ0]
	AT1G10060	BCAT1	NM_001123785	NM_100880,NM_179298	chr1:3284156-3287166	5.24718	2.33331	-1.1691642869291	0.444678856071261	-2.2488139167106	0.00005	Branched-chain-amino-acid aminotransferase 1, mitochondrial [Source:UniProtKB/Swiss-Prot;Acc:Q93Y32]
	AT1G77210	STP14	NM_001198488	NM_106370	chr1:29008944-29011193	5.26484	2.33918	-1.17038680659413	0.444302201016555	-2.25072033789619	0.00005	Sugar transport protein 14 [Source:UniProtKB/Swiss-Prot;Acc:Q8GW61]
	-	-	unknown	none	chr2:1780912-1781829	3.64402	1.61898	-1.17044571383351	0.444284059911856	-2.25081223980531	0.0002
	AT1G15825	N/A	NM_148468	none	chr1:5448057-5450543	7.85637	3.48941	-1.17087975394401	0.44415041552269	-2.25148950682207	0.0126	N/A
	AT3G10520	AHB2	NM_111887	none	chr3:3276210-3277969	58.9337	26.1621	-1.17161449604833	0.443924274226801	-2.25263644737999	0.00005	Non-symbiotic hemoglobin 2 [Source:UniProtKB/Swiss-Prot;Acc:O24521]
	AT4G21420	N/A	NM_118261	none	chr4:11398983-11406027	7.35082	3.26316	-1.17163546698977	0.443917821413121	-2.25266919182633	0.0014	N/A
	AT1G52905	N/A	NM_202283	none	chr1:19706066-19706816	11.7917	5.23412	-1.17175281969625	0.443881713408584	-2.252852437468	0.00005	N/A
	AT2G36970	UGT86A1	NM_129253	none	chr2:15528849-15530753	15.7438	6.97819	-1.17385901432041	0.443234162019335	-2.25614378513626	0.00005	UDP-glycosyltransferase 86A1 [Source:UniProtKB/Swiss-Prot;Acc:Q9SJL0]
	AT1G68110	N/A	NM_105481	none	chr1:25524736-25526134	1.6812	0.74476	-1.17464386661051	0.442993100166548	-2.25737150222891	0.00055	Putative clathrin assembly protein At1g68110 [Source:UniProtKB/Swiss-Prot;Acc:Q9C9X5]
	AT2G26440	PME12	NM_128201	none	chr2:11247229-11249575	6.05166	2.67737	-1.17651440853773	0.442419104840655	-2.26030021999201	0.00005	Probable pectinesterase/pectinesterase inhibitor 12 [Source:UniProtKB/Swiss-Prot;Acc:O48711]
	AT4G36040	ATJ11	NM_119771	none	chr4:17049234-17050421	202.319	89.5053	-1.1765867930401	0.442396907853439	-2.26041362913705	0.00005	Chaperone protein dnaJ 11, chloroplastic [Source:UniProtKB/Swiss-Prot;Acc:Q9FYB5]
	AT1G14150	PNSL2	NM_101280	NM_202091	chr1:4839799-4840777	131.753	58.2748	-1.1768917591055	0.442303401061077	-2.26089150027113	0.00005	Photosynthetic NDH subunit of lumenal location 2, chloroplastic [Source:UniProtKB/Swiss-Prot;Acc:Q9XI73]
	AT5G62865	N/A	NM_001203672	none	chr5:25233924-25234869	9.17094	4.05202	-1.17842831925731	0.441832571143198	-2.26330077344139	0.00005	N/A
	AT5G48560	BHLH78	NM_124232	none	chr5:19683791-19687082	3.36471	1.48662	-1.17844624385328	0.441827081680145	-2.26332889373209	0.00005	Transcription factor bHLH78 [Source:UniProtKB/Swiss-Prot;Acc:Q9FJL4]
	AT1G31835	N/A	NM_202219	none	chr1:11422828-11423670	5.04126	2.22583	-1.17944095280279	0.441522555868969	-2.26488995116428	0.00005	N/A
	AT1G32385	N/A	unknown	none	chr1:11684696-11685634	2.12609	0.93852	-1.17974327467295	0.441430042942679	-2.26536461663044	0.00085	N/A
	AT1G35612	N/A	unknown	none	chr1:13145595-13146858	28.2557	12.4721	-1.17983753004223	0.441401204004856	-2.26551262417716	0.00005	N/A
	AT4G14220	RHF1A	NM_117499	none	chr4:8195820-8198577	27.3348	12.0647	-1.17994677779328	0.441367780265449	-2.26568418609663	0.00005	E3 ubiquitin-protein ligase RHF1A [Source:UniProtKB/Swiss-Prot;Acc:Q4TU14]
	AT1G49750	N/A	NM_103862	none	chr1:18410859-18412994	161.823	71.3172	-1.18209470622664	0.440711147364713	-2.2690599182245	0.00005	N/A
	AT5G09800	PUB28	NM_121017	none	chr5:3042979-3044454	2.2721	1.00073	-1.18297354918593	0.440442762202368	-2.27044257691885	0.00005	U-box domain-containing protein 28 [Source:UniProtKB/Swiss-Prot;Acc:Q9LXE3]
	AT2G30230	N/A	NM_128576	none	chr2:12897044-12897940	17.6308	7.76532	-1.18298065586027	0.440440592599315	-2.27045376108132	0.00005	N/A
	AT3G05490	RALFL22	NM_111422	none	chr3:1591274-1592248	35.3865	15.5688	-1.18454132529943	0.439964393200797	-2.27291120702944	0.00005	Protein RALF-like 22 [Source:UniProtKB/Swiss-Prot;Acc:Q9MA62]
	AT1G21525	N/A	unknown	none	chr1:7537035-7537652	6.22184	2.73684	-1.18483020026616	0.439876306687411	-2.27336636412797	0.0006	N/A
	AT1G19380	N/A	NM_101795	none	chr1:6697980-6698893	58.3377	25.6564	-1.18510975658701	0.43979107849641	-2.27380692536755	0.00005	N/A
	AT3G13433	N/A	NM_001161143	none	chr3:4374226-4374869	2.65565	1.16738	-1.18579076323446	0.439583529456065	-2.27488050163614	0.00795	N/A
	AT1G21120	IGMT2	NM_101966	none	chr1:7395211-7396762	7.57774	3.32889	-1.18672644157322	0.439298524362145	-2.27635638305862	0.00005	Indole glucosinolate O-methyltransferase 2 [Source:UniProtKB/Swiss-Prot;Acc:Q9LPU7]
	AT3G18710	PUB29	NM_112757	none	chr3:6434091-6435926	10.8383	4.76115	-1.18675649921555	0.439289371949476	-2.27640381000389	0.00005	U-box domain-containing protein 29 [Source:UniProtKB/Swiss-Prot;Acc:Q9LSA6]
	AT4G27030	FAD4	NM_118837	none	chr4:13571724-13578082	64.0148	28.119	-1.18686020121798	0.439257796634528	-2.27656744549948	0.00005	Fatty acid desaturase 4, chloroplastic [Source:UniProtKB/Swiss-Prot;Acc:Q9SZ42]
	AT5G42440	N/A	NM_123609	none	chr5:16973209-16974841	6.21331	2.72833	-1.18734388293333	0.439110554599722	-2.27733082141823	0.00005	N/A
	AT5G59450	SCL11	NM_125336	none	chr5:23974556-23978434	13.4267	5.8934	-1.18793267028951	0.438931382990608	-2.27826042691825	0.00005	Scarecrow-like protein 11 [Source:UniProtKB/Swiss-Prot;Acc:Q9LTI5]
	AT1G19530	N/A	NM_101811	none	chr1:6763875-6764970	2.23356	0.980347	-1.18798061446037	0.438916796504235	-2.27833614016262	0.00315	N/A
	AT5G52800	N/A	NM_001036987	NM_001161303,NM_124658	chr5:21396010-21400833	5.93688	2.60416	-1.18888686209331	0.438641171793939	-2.27976775620546	0.00005	N/A
	AT5G18170	GDH1	NM_121822	none	chr5:6006033-6014808	63.3287	27.7752	-1.18906216430949	0.438587875639323	-2.28004478815634	0.00005	Glutamate dehydrogenase 1 [Source:UniProtKB/Swiss-Prot;Acc:Q43314]
	AT1G13150	N/A	NM_101185	none	chr1:4480784-4483691	1.27114	0.557492	-1.18909992606574	0.438576395991	-2.2801044678668	0.0126	N/A
	AT2G04790	N/A	NM_001036243	NM_001084410,NM_126509,NM_201690	chr2:1679389-1680667	16.0347	7.02415	-1.19080180312001	0.438059333819778	-2.28279578311967	0.00005	N/A
	AT3G15760	N/A	NM_112446	none	chr3:5337458-5338528	23.3189	10.2022	-1.19261944711777	0.437507772665091	-2.28567367822626	0.00005	N/A
	AT1G53560	N/A	NM_104234	none	chr1:19984715-19986109	33.2747	14.5558	-1.19283152559022	0.437443463051508	-2.28600970060045	0.00005	N/A
	AT5G19250	N/A	NM_121930	none	chr5:6471873-6473001	196.044	85.6781	-1.19417909599945	0.437035053355369	-2.28814597896078	0.00005	Uncharacterized GPI-anchored protein At5g19250 [Source:UniProtKB/Swiss-Prot;Acc:P59833]
	AT1G21110	IGMT3	NM_101965	none	chr1:7390065-7391539	2.97068	1.29803	-1.19446948002111	0.436947096287719	-2.28860658074159	0.00005	Indole glucosinolate O-methyltransferase 3 [Source:UniProtKB/Swiss-Prot;Acc:Q9LPU6]
	AT3G12890	N/A	NM_112125	none	chr3:4099207-4100376	1.05848	0.462108	-1.19569203912537	0.436576978308518	-2.29054679858388	0.01245	N/A
	AT2G42350	ATL40	NM_129797	none	chr2:17639105-17640112	1.93472	0.844465	-1.19601525426986	0.436479180449884	-2.29106002024951	0.0018	RING-H2 finger protein ATL40 [Source:UniProtKB/Swiss-Prot;Acc:Q9SLC4]
	AT1G54740	N/A	NM_104350	none	chr1:20430664-20432027	25.3034	11.0385	-1.19678711140875	0.436245721918794	-2.29228608959551	0.00005	N/A
	AT1G35710	N/A	NM_103273	none	chr1:13220500-13224809	112.386	48.998	-1.19766756162825	0.435979570409126	-2.29368545654925	0.00005	Probable leucine-rich repeat receptor-like protein kinase At1g35710 [Source:UniProtKB/Swiss-Prot;Acc:Q9LP24]
	AT3G44260	CAF1-9	NM_114294	none	chr3:15952049-15953428	33.5671	14.6226	-1.19884804674073	0.435622976068829	-2.29556303256603	0.00005	Probable CCR4-associated factor 1 homolog 9 [Source:UniProtKB/Swiss-Prot;Acc:Q9LXM2]
	AT4G22830	N/A	NM_001203874	NM_118412	chr4:11990123-11991432	23.8353	10.3745	-1.20005797650891	0.435257789916636	-2.29748903561617	0.00005	N/A
	AT2G03550	CXE7	NM_126405	none	chr2:1076864-1078301	50.3677	21.9209	-1.20019182118207	0.435217411158341	-2.29770219288442	0.00005	Probable carboxylesterase 7 [Source:UniProtKB/Swiss-Prot;Acc:Q9ZQ91]
	AT3G09010	N/A	NM_111735	none	chr3:2749936-2752358	7.46836	3.25004	-1.20033399770138	0.435174522920695	-2.29792864087827	0.00005	N/A
	AT1G72070	N/A	NM_105865	none	chr1:27118256-27119904	9.02128	3.92571	-1.20037854530836	0.43516108578827	-2.29799959752503	0.00005	N/A
	AT3G47830	N/A	NM_114651	none	chr3:17647001-17648455	2.65724	1.15608	-1.2006873020173	0.435067965257184	-2.29849145387862	0.0004	Putative DNA glycosylase At3g47830 [Source:UniProtKB/Swiss-Prot;Acc:F4JCQ3]
	AT5G01930	MAN6	NM_120271	none	chr5:359097-362970	13.8029	5.99815	-1.20238190392674	0.434557230726876	-2.30119286780091	0.01805	Mannan endo-1,4-beta-mannosidase 6 [Source:UniProtKB/Swiss-Prot;Acc:Q9LZV3]
	AT3G05980	N/A	NM_111472	none	chr3:1795489-1796325	1.03302	0.448801	-1.20272039045586	0.434455286441695	-2.3017328392762	0.01385	N/A
	AT3G11090	LBD21	NM_111946	none	chr3:3474889-3475691	20.5875	8.93534	-1.20417411831633	0.434017729204614	-2.30405334324156	0.00005	LOB domain-containing protein 21 [Source:UniProtKB/Swiss-Prot;Acc:Q9SRL8]
	AT5G18430	N/A	NM_121848	none	chr5:6110174-6112021	4.24972	1.84413	-1.20442742935744	0.433941530265523	-2.30445792867097	0.00005	GDSL esterase/lipase At5g18430 [Source:UniProtKB/Swiss-Prot;Acc:Q5PNZ0]
	AT1G65190	N/A	NM_105192	none	chr1:24215615-24217393	85.7822	37.2244	-1.20442972133186	0.433940840873748	-2.30446158970997	0.00005	N/A
	AT1G78820	N/A	NM_106530	none	chr1:29634125-29635889	50.006	21.6985	-1.20450589414649	0.433917929848418	-2.30458326612439	0.00005	N/A
	AT2G26220	N/A	unknown	none	chr2:11163129-11163900	2.01179	0.872698	-1.20492532179357	0.433791797354595	-2.30525336370657	0.0034	N/A
	AT5G54710	N/A	NM_124852	none	chr5:22227481-22233002	51.8686	22.4949	-1.2052634765389	0.433690132372958	-2.30579375769619	0.00005	N/A
	AT5G46600	ALMT13	NM_124030	none	chr5:18907700-18910762	1.07686	0.466834	-1.20584915778531	0.433514105826198	-2.3067300153802	0.0007	Aluminum-activated malate transporter 13 [Source:UniProtKB/Swiss-Prot;Acc:Q9LS23]
	AT1G75190	N/A	NM_001084355	NM_106175	chr1:28219245-28220196	9.5103	4.11715	-1.2078448399716	0.432914839700114	-2.30992312643455	0.00005	N/A
	AT1G10480	ZFP5	NM_100922	none	chr1:3449696-3450544	1.36012	0.588649	-1.20825439805545	0.432791959532982	-2.31057896981053	0.0097	Zinc finger protein 5 [Source:UniProtKB/Swiss-Prot;Acc:Q39264]
	AT2G13550	N/A	NM_126935	none	chr2:5648626-5649841	9.029	3.90756	-1.20829818620453	0.43277882379001	-2.31064910071758	0.00005	N/A
	AT5G61340	N/A	NM_125527	none	chr5:24661765-24663209	12.2271	5.28266	-1.21074580485676	0.432045211047591	-2.31457258275187	0.00005	N/A
	AT1G26800	N/A	NM_102444	none	chr1:9285023-9286358	10.0235	4.3296	-1.21108070639474	0.431944929415873	-2.31510994087214	0.00005	N/A
	AT3G60966	N/A	NM_001035830	none	chr3:22552575-22553415	1.88594	0.814598	-1.21112360094866	0.431932086916869	-2.31517877529775	0.0024	N/A
	AT1G72430	N/A	NM_105902	none	chr1:27264816-27265751	70.4061	30.4096	-1.21117359003685	0.431917120817656	-2.31525899715879	0.00005	N/A
	AT2G38310	PYL4	NM_129387	none	chr2:16049961-16051203	31.934	13.7855	-1.21194167898299	0.431687229911693	-2.31649196619637	0.00005	Abscisic acid receptor PYL4 [Source:UniProtKB/Swiss-Prot;Acc:O80920]
	AT2G40140	N/A	NM_001036440	NM_129572	chr2:16772019-16774657	49.7731	21.4693	-1.21309109133684	0.431343436514905	-2.31833827837889	0.00005	Zinc finger CCCH domain-containing protein 29 [Source:UniProtKB/Swiss-Prot;Acc:Q9XEE6]
	AT4G05087,AT4G05090	N/A	NM_116748	none	chr4:2608134-2611782	25.6184	11.0475	-1.2134604437202	0.431233020016863	-2.31893188504186	0.00005	N/A
	AT1G21240	WAK3	NM_101977	none	chr1:7434259-7437136	11.8835	5.11799	-1.21531057633579	0.430680355114234	-2.32190762389141	0.00005	Wall-associated receptor kinase 3 [Source:UniProtKB/Swiss-Prot;Acc:Q9LMN8]
	AT5G60660	PIP2-4	NM_125459	none	chr5:24375456-24376987	3.99696	1.72118	-1.21550515343395	0.430622272927425	-2.32222080200793	0.00005	Probable aquaporin PIP2-4 [Source:UniProtKB/Swiss-Prot;Acc:Q9FF53]
	AT3G60420	N/A	NM_001125393	NM_001203213,NM_115906	chr3:22334319-22336853	60.0772	25.8604	-1.21607298472085	0.430452817374978	-2.32313498631112	0.00005	N/A
	AT1G56660	N/A	NM_104542	none	chr1:21237874-21240714	56.0298	24.1098	-1.21657465955174	0.430303160104088	-2.32394296095364	0.00005	N/A
	AT2G03530	UPS2	NM_001084405	NM_126403	chr2:1071503-1074574	12.6585	5.43392	-1.22004122822088	0.42927045068531	-2.32953374359578	0.00005	Ureide permease 2 [Source:UniProtKB/Swiss-Prot;Acc:Q9ZQ89]
	AT1G37130	NIA2	NM_103364	none	chr1:14158373-14161959	905.336	388.298	-1.22128904681216	0.428899325775182	-2.33154948003853	0.00005	Nitrate reductase [NADH] 2 [Source:UniProtKB/Swiss-Prot;Acc:P11035]
	AT2G27080	N/A	NM_128266	NM_201811	chr2:11563991-11567435	12.1483	5.21034	-1.22130501759345	0.428894577842167	-2.33157529067201	0.00005	N/A
	AT1G02800	CEL2	NM_100159	none	chr1:613222-616100	1.24224	0.53261	-1.22179250709227	0.42874967800103	-2.33236326768179	0.0008	Endoglucanase 1 [Source:UniProtKB/Swiss-Prot;Acc:Q9SRX3]
	AT1G62870	N/A	NM_104965	none	chr1:23284003-23286707	1.94266	0.832755	-1.22206940954316	0.428667394191469	-2.33281097081374	0.00005	N/A
	AT3G15820	ROD1	NM_112452	none	chr3:5350967-5353733	32.9109	14.106	-1.22225653492781	0.428611797307275	-2.33311356869417	0.00005	Phosphatidylcholine:diacylglycerol cholinephosphotransferase 1 [Source:UniProtKB/Swiss-Prot;Acc:Q9LVZ7]
	AT4G14640	CML8	NM_117546	none	chr4:8397738-8400164	2.23616	0.957544	-1.22361273168394	0.42820907269605	-2.33530782919636	0.00415	Calmodulin-like protein 8 [Source:UniProtKB/Swiss-Prot;Acc:O23320]
	AT3G10930	N/A	NM_111930	none	chr3:3420157-3420932	8.32413	3.56283	-1.22427584907988	0.428012296780564	-2.33638147203206	0.00005	N/A
	AT4G37670	NAGS2	NM_119930	NM_202972	chr4:17695463-17698982	7.06569	3.02407	-1.2243389189408	0.427993585905977	-2.33648361314388	0.00005	Probable amino-acid acetyltransferase NAGS2, chloroplastic [Source:UniProtKB/Swiss-Prot;Acc:B5X4Z4]
	AT1G56242	N/A	unknown	none	chr1:21056226-21057570	2.20134	0.942007	-1.22457230310393	0.42792435516549	-2.33686161567802	0.00245	N/A
	AT5G62560	PUB41	NM_125650	none	chr5:25109888-25112103	14.5948	6.23983	-1.22587581151557	0.427537890207471	-2.33897397845775	0.00005	U-box domain-containing protein 41 [Source:UniProtKB/Swiss-Prot;Acc:Q0WUF6]
	AT5G01360	TBL3	NM_001036741	NM_120214	chr5:147391-149120	0.931787	0.398218	-1.22644176823034	0.427370203705353	-2.33989171760192	0.0043	Protein trichome birefringence-like 3 [Source:UniProtKB/Swiss-Prot;Acc:Q8LED3]
	AT5G07770	FH16	NM_001203322	NM_120859	chr5:2474526-2479467	10.1081	4.31846	-1.22692301038292	0.4272276688992	-2.34067236931684	0.00005	Formin-like protein 16 [Source:UniProtKB/Swiss-Prot;Acc:Q9FF15]
	AT2G37900	NPF5.6	NM_129346	none	chr2:15864157-15866489	8.2389	3.51749	-1.22790540979012	0.42693684836568	-2.34226678682811	0.00005	Protein NRT1/ PTR FAMILY 5.6 [Source:UniProtKB/Swiss-Prot;Acc:P0CI03]
	AT3G06670	N/A	NM_001202902	NM_111547	chr3:2105404-2113497	27.1377	11.5845	-1.22810267607224	0.426878475331366	-2.34258707756053	0.00005	N/A
	AT2G22790	N/A	NM_127844	none	chr2:9696068-9697081	3.02229	1.28961	-1.22870726302926	0.426699621809952	-2.3435689859725	0.0001	N/A
	AT4G13330	N/A	NM_117406	none	chr4:7753251-7755945	2.18255	0.931166	-1.22890441823274	0.426641314059243	-2.3438892743077	0.0002	N/A
	AT2G19280	N/A	NM_001202623	NM_127485	chr2:8362432-8366208	5.53823	2.36268	-1.22900072460413	0.426612834786565	-2.34404574466284	0.00005	Pentatricopeptide repeat-containing protein At2g19280 [Source:UniProtKB/Swiss-Prot;Acc:Q6NKW7]
	AT5G06930	N/A	NM_120775	none	chr5:2144482-2150803	3.22043	1.37383	-1.2290498397845	0.42659831140562	-2.34412554682894	0.00005	N/A
	AT1G66173	N/A	unknown	none	chr1:24642315-24643000	1.80415	0.769027	-1.23021313541719	0.426254468863454	-2.34601645976019	0.0063	N/A
	AT2G35150	EXL7	NM_129068	none	chr2:14817004-14818192	1.21806	0.519127	-1.23042577028328	0.426191649015648	-2.34636225817574	0.0023	Protein EXORDIUM-like 7 [Source:UniProtKB/Swiss-Prot;Acc:O82176]
	AT1G14200	N/A	NM_101286	none	chr1:4852788-4855323	34.6809	14.778	-1.230690304586	0.426113509164987	-2.34679252943565	0.00005	N/A
	AT1G20190	EXPA11	NM_101872	none	chr1:6998299-6999946	93.5753	39.8613	-1.23113900669428	0.425981001396736	-2.34752253438799	0.00005	Expansin-A11 [Source:UniProtKB/Swiss-Prot;Acc:Q9LNU3]
	AT5G44490	N/A	NM_123816	none	chr5:17923876-17925676	1.24517	0.530064	-1.23210425684653	0.425696089690564	-2.34909369434634	0.00085	FBD-associated F-box protein At5g44490 [Source:UniProtKB/Swiss-Prot;Acc:Q9FI16]
	AT5G64660	PUB27	NM_125862	none	chr5:25841905-25843472	7.01074	2.97964	-1.23442869725585	0.425010769191269	-2.35288155616115	0.00005	U-box domain-containing protein 27 [Source:UniProtKB/Swiss-Prot;Acc:Q9FLF4]
	AT4G25760	GDU2	NM_118708	none	chr4:13116074-13116837	2.65635	1.12853	-1.23500047777174	0.424842358875901	-2.35381425394097	0.0019	Protein GLUTAMINE DUMPER 2 [Source:UniProtKB/Swiss-Prot;Acc:Q9SW07]
	AT1G65790	SD17	NM_105252	NM_001160828,NM_001160829,NM_100075,NM_105253	chr1:24468767-24476859	29.4378	12.4939	-1.23644596940821	0.424416906154672	-2.35617381282066	0.00005	Receptor-like serine/threonine-protein kinase SD1-7 [Source:UniProtKB/Swiss-Prot;Acc:Q39086]
	AT5G39210	CRR7	NM_123283	none	chr5:15703124-15704223	27.4328	11.6423	-1.23652578342525	0.424393426846695	-2.35630416670245	0.00005	Protein CHLORORESPIRATORY REDUCTION 7, chloroplastic [Source:UniProtKB/Swiss-Prot;Acc:Q9FL87]
	AT1G78030	N/A	NM_106452	none	chr1:29343277-29343896	4.92668	2.08979	-1.23725779286286	0.424178148367663	-2.35750003588877	0.00145	N/A
	AT5G16530	PIN5	NM_121659	none	chr5:5400638-5402775	3.33753	1.41509	-1.23788699312611	0.423993192570554	-2.35852843282053	0.00005	Auxin efflux carrier component 5 [Source:UniProtKB/Swiss-Prot;Acc:Q9FFD0]
	AT3G29776	N/A	unknown	none	chr3:11655591-11657713	2.16627	0.918449	-1.23794155093894	0.423977158895244	-2.35861762601952	0.00005	N/A
	AT2G43920	HOL2	NM_001125049	NM_001161106,NM_129954	chr2:18188928-18195707	13.6187	5.77284	-1.23823584932299	0.42389067972714	-2.35909881444835	0.00005	Probable thiol methyltransferase 1 [Source:UniProtKB/Swiss-Prot;Acc:O80562]
	AT4G33666	N/A	NM_119524	none	chr4:16169036-16171516	97.6483	41.3735	-1.23888792002248	0.423699132498979	-2.36016532321413	0.00005	N/A
	AT1G78440	GA2OX1	NM_106491	none	chr1:29511710-29513034	1.38321	0.585791	-1.23956227101879	0.423501131426175	-2.36126878016221	0.0022	Gibberellin 2-beta-dioxygenase 1 [Source:UniProtKB/Swiss-Prot;Acc:Q8LEA2]
	AT5G07870	N/A	NM_120869	none	chr5:2513799-2515631	5.61854	2.37371	-1.24305159973984	0.422478081494481	-2.3669867001445	0.00005	N/A
	AT4G32020	N/A	NM_119354	none	chr4:15487860-15489501	416.282	175.85	-1.24321584284673	0.422429987364335	-2.36725618424794	0.00005	N/A
	AT3G52430	PAD4	NM_115103	none	chr3:19431264-19434494	35.9278	15.171	-1.24378441187426	0.42226353965453	-2.3681893085492	0.00005	Lipase-like PAD4 [Source:UniProtKB/Swiss-Prot;Acc:Q9S745]
	AT1G53430	N/A	NM_001124007	NM_104221	chr1:19935103-19941223	23.8045	10.0499	-1.24405318006446	0.422184881009893	-2.36863053363715	0.00005	Probable LRR receptor-like serine/threonine-protein kinase At1g53430 [Source:UniProtKB/Swiss-Prot;Acc:C0LGG8]
	AT5G05960	N/A	NM_120678	none	chr5:1790110-1790876	35.0773	14.807	-1.24425833339732	0.4221248499742	-2.3689673802931	0.00005	N/A
	AT3G29030	EXPA5	NM_113824	none	chr3:11011248-11013368	89.2393	37.642	-1.24533591343723	0.421809673540693	-2.37073747409808	0.00005	Expansin-A5 [Source:UniProtKB/Swiss-Prot;Acc:Q38864]
	AT3G55710	UGT76F2	NM_115429	none	chr3:20673762-20675961	6.21487	2.61972	-1.24631159153978	0.421524504937352	-2.37234131891958	0.00005	UDP-glycosyltransferase 76F2 [Source:UniProtKB/Swiss-Prot;Acc:Q9M051]
	AT3G42800	N/A	NM_114148	none	chr3:14906349-14906625	2.37299	1	-1.24670602089393	0.421409276903822	-2.37299	0.00005	Protein BIG GRAIN 1-like C [Source:UniProtKB/Swiss-Prot;Acc:Q9M2B3]
	AT1G69830	AMY3	NM_105651	none	chr1:26288282-26293061	7.76844	3.27286	-1.24707302557606	0.421302088965094	-2.37359373758731	0.00005	Alpha-amylase 3, chloroplastic [Source:UniProtKB/Swiss-Prot;Acc:Q94A41]
	AT1G66180	N/A	NM_105289	none	chr1:24647148-24648863	50.232	21.1627	-1.24708301492281	0.42129917184265	-2.37361017261503	0.00005	N/A
	AT5G42530	N/A	NM_123618	none	chr5:17000260-17005469	2402.7	1010.92	-1.24898769260447	0.420743330419944	-2.37674593439639	0.00005	N/A
	AT2G07689	N/A	NM_147274	none	chr2:3333492-3338353	2.18277	0.918345	-1.24905197434477	0.420724583900274	-2.37685183672803	0.00005	N/A
	AT1G56020	N/A	NM_104480	none	chr1:20952006-20953571	2.42153	1.01852	-1.24944456657425	0.42061011013698	-2.37749872363822	0.00005	N/A
	AT4G15550	UGT75D1	NM_117646	none	chr4:8875743-8879403	39.204	16.4764	-1.2505998043449	0.420273441485563	-2.37940326770411	0.0012	UDP-glycosyltransferase 75D1 [Source:UniProtKB/Swiss-Prot;Acc:O23406]
	AT3G02410	ICMEL2	NM_001125084	NM_111108	chr3:491920-494965	1.63266	0.685761	-1.25144661818483	0.420026827385984	-2.38080030797902	0.0002	Probable isoprenylcysteine alpha-carbonyl methylesterase ICMEL2 [Source:UniProtKB/Swiss-Prot;Acc:Q1PET6]
	AT2G35658	N/A	NM_001124973	NM_001124974,NM_001124975	chr2:14990611-14990914	7.1299	2.99414	-1.25174016186613	0.419941373651804	-2.38128477626297	0.01165	N/A
	AT1G05385	PSB27-2	NM_100418	none	chr1:1576862-1583711	26.7863	11.2404	-1.25280193891909	0.419632424037661	-2.383037970179	0.00165	Photosystem II D1 precursor processing protein PSB27-H2, chloroplastic [Source:UniProtKB/Swiss-Prot;Acc:Q9ZVZ9]
	AT1G31040	N/A	NM_102842	none	chr1:11069521-11072385	1.83638	0.770391	-1.25320187058671	0.419516113222754	-2.38369866730011	0.00095	N/A
	AT3G14470	RPPL1	NM_112307	none	chr3:4852141-4861285	4.04643	1.69665	-1.25396065455852	0.419295527168393	-2.38495270091062	0.00005	Putative disease resistance RPP13-like protein 1 [Source:UniProtKB/Swiss-Prot;Acc:Q9LRR4]
	AT1G61300	N/A	NM_104811	none	chr1:22607395-22610383	25.6603	10.758	-1.25412814333928	0.419246852141245	-2.38522959657929	0.00005	Probable disease resistance protein At1g61300 [Source:UniProtKB/Swiss-Prot;Acc:O64790]
	AT1G61310	N/A	NM_104812	none	chr1:22613035-22616362	3.61643	1.51609	-1.25421082788542	0.419222824719406	-2.38536630411123	0.00005	N/A
	AT5G22250	CAF1-11	NM_122130	none	chr5:7364817-7366648	10.982	4.6013	-1.25502738955029	0.41898561282098	-2.38671679742681	0.00005	Probable CCR4-associated factor 1 homolog 11 [Source:UniProtKB/Swiss-Prot;Acc:Q9FMS6]
	N/A	N/A	unknown	none	chr5:10632195-10634089	5.00289	2.09604	-1.25509548276239	0.418965837745783	-2.38682944981966	0.00005	N/A
	AT1G23830	N/A	NM_102231	none	chr1:8420203-8425520	8.84457	3.70528	-1.25520943654223	0.418932746306491	-2.38701798514552	0.01025	N/A
	AT5G47070	N/A	NM_124078	none	chr5:19118402-19121029	15.6884	6.56813	-1.25614363773541	0.418661558858775	-2.38856417275541	0.00005	Probable receptor-like protein kinase At5g47070 [Source:UniProtKB/Swiss-Prot;Acc:Q9LTC0]
	AT4G30370	ATL14	NM_119183	none	chr4:14858586-14859449	1.43573	0.601001	-1.25634516830152	0.418603079966289	-2.38889785541122	0.00485	RING-H2 finger protein ATL14 [Source:UniProtKB/Swiss-Prot;Acc:Q9M0C3]
	AT1G63260	TET10	NM_001036145	NM_105005,NM_202348	chr1:23466711-23469226	15.1189	6.31663	-1.25912620460052	0.417796929670809	-2.39350729740384	0.00005	Tetraspanin-10 [Source:UniProtKB/Swiss-Prot;Acc:F4I214]
	AT5G39760	ZHD10	NM_102460	NM_123338	chr5:15911394-15912807	7.30555	3.05171	-1.25937501947508	0.417724880399149	-2.39392013002546	0.00005	Zinc-finger homeodomain protein 10 [Source:UniProtKB/Swiss-Prot;Acc:Q9FIW9]
	AT3G29647	N/A	unknown	none	chr3:11509324-11510479	54.5217	22.7746	-1.25940483084787	0.417716248759668	-2.39396959770973	0.00005	N/A
	AT1G09750	AED3	NM_100847	none	chr1:3157222-3161700	112.423	46.9512	-1.25970328224167	0.417629844426852	-2.39446489120619	0.00005	Aspartyl protease AED3 [Source:UniProtKB/Swiss-Prot;Acc:O04496]
	AT5G06290	N/A	NM_120712	none	chr5:1919193-1921468	157.228	65.6594	-1.2597846916566	0.417606278779861	-2.39460001157488	0.00005	2-Cys peroxiredoxin BAS1-like, chloroplastic [Source:UniProtKB/Swiss-Prot;Acc:Q9C5R8]
	AT2G43060	IBH1	NM_129867	none	chr2:17909040-17910252	21.1563	8.83445	-1.25987511244495	0.417580106162231	-2.39475009762917	0.00005	Transcription factor IBH1 [Source:UniProtKB/Swiss-Prot;Acc:Q9SKX1]
	AT5G45460	N/A	NM_123914	none	chr5:18416616-18419683	1.72163	0.71888	-1.25995225060116	0.417557779546128	-2.39487814377921	0.00005	N/A
	AT3G06130	N/A	NM_001202893	NM_111488	chr3:1852829-1855182	19.834	8.27961	-1.26034094262582	0.417445295956439	-2.39552346064609	0.00005	N/A
	AT1G18570	MYB51	NM_101715	none	chr1:6389404-6391334	16.3753	6.82687	-1.26222515258812	0.416900453732146	-2.3986541416491	0.00005	Transcription factor MYB51 [Source:UniProtKB/Swiss-Prot;Acc:O49782]
	AT5G26630	N/A	NM_180551	none	chr5:9350829-9351625	1.29535	0.539742	-1.2630001027659	0.416676573898946	-2.39994293569891	0.00825	N/A
	AT5G06320	NHL3	NM_120715	none	chr5:1928366-1931812	211.528	88.1086	-1.26349389778977	0.416533981316894	-2.40076451106929	0.00005	NDR1/HIN1-Like protein 3 [Source:UniProtKB/Swiss-Prot;Acc:Q9FNH6]
	AT2G27920	SCPL51	NM_001036357	NM_128351,NM_201822	chr2:11877435-11889161	7.99403	3.3295	-1.26361744676016	0.41649831186523	-2.40097011563298	0.0096	Serine carboxypeptidase-like 51 [Source:UniProtKB/Swiss-Prot;Acc:Q67Y83]
	AT3G12830	SAUR72	NM_112119	none	chr3:4078676-4079611	13.6199	5.67057	-1.26415044501108	0.416344466552618	-2.40185730887724	0.00005	Auxin-responsive protein SAUR72 [Source:UniProtKB/Swiss-Prot;Acc:Q9LTV3]
	AT1G30260	N/A	NM_102765	none	chr1:10650899-10651820	44.3368	18.4528	-1.26466490246354	0.416196026776853	-2.40271395127027	0.00005	N/A
	AT4G32590	N/A	NM_001036695	NM_119411,NM_202934,NM_202935	chr4:15721325-15723016	86.9038	36.1468	-1.26555132836118	0.415940384655216	-2.40419068907898	0.00005	N/A
	AT1G08930	ERD6	NM_001035929	NM_100765	chr1:2873367-2877268	156.558	65.1021	-1.26592124472545	0.415833748514927	-2.40480721820033	0.00005	Sugar transporter ERD6 [Source:UniProtKB/Swiss-Prot;Acc:O04036]
	AT1G18390	N/A	NM_001160877	NM_101697	chr1:6325717-6330179	6.01015	2.49865	-1.26625216870628	0.415738375914079	-2.40535889380265	0.00005	N/A
	AT1G72220	ATL54	NM_105881	none	chr1:27184327-27185593	0.807562	0.335717	-1.26632743203176	0.415716688006617	-2.40548438119011	0.00605	RING-H2 finger protein ATL54 [Source:UniProtKB/Swiss-Prot;Acc:Q8LFY8]
	AT4G26542	N/A	unknown	none	chr4:13394370-13397838	17.3075	7.19117	-1.26709892747119	0.415494438827098	-2.40677108175721	0.00005	Natural antisense transcript overlaps with AT4G26540
	AT1G03850	GRXS13	NM_100265	NM_179255	chr1:976319-977848	8.36897	3.47709	-1.26716966604882	0.415474066701159	-2.40688909404128	0.00005	Monothiol glutaredoxin-S13 [Source:UniProtKB/Swiss-Prot;Acc:Q84TF4]
	AT3G20830	UCNL	NM_112974	none	chr3:7284742-7286376	5.83144	2.4211	-1.26818951364603	0.415180470003978	-2.40859113626038	0.00005	Serine/threonine-protein kinase UCNL [Source:UniProtKB/Swiss-Prot;Acc:Q9LT38]
	AT4G38550	N/A	NM_120016	none	chr4:18025537-18028856	140.246	58.2234	-1.26828862955044	0.415151947292614	-2.40875661675546	0.00005	N/A
	AT1G32540	LOL1	NM_001123927	NM_102989,NM_179411	chr1:11767503-11769979	38.226	15.8618	-1.2689977456457	0.414947941191859	-2.40994086421465	0.00005	Protein LOL1 [Source:UniProtKB/Swiss-Prot;Acc:Q93ZB1]
	-	-	unknown	none	chr1:16416137-16417940	2.24554	0.93178	-1.26900115173843	0.414946961532638	-2.40994655390757	0.00005
	AT2G33830	DRMH1	NM_128942	NM_179889	chr2:14309484-14310445	51.8778	21.5111	-1.27003599915025	0.414649426151456	-2.41167583247719	0.00005	Dormancy-associated protein homolog 1 [Source:UniProtKB/Swiss-Prot;Acc:P93017]
	AT4G02970	N/A	NM_116531	none	chr4:1318841-1319187	277.441	114.932	-1.27140046668102	0.4142574457272	-2.41395781853618	0.00005	N/A
	AT3G50870	GATA18	NM_114947	none	chr3:18910999-18912579	1.28654	0.53265	-1.27223654661516	0.414017442131609	-2.41535717638224	0.00255	GATA transcription factor 18 [Source:UniProtKB/Swiss-Prot;Acc:Q8LC79]
	AT2G27340	N/A	NM_001036354	NM_001084500,NM_128293,NM_201814	chr2:11680366-11699244	3.90715	1.61757	-1.27228849742148	0.414002533816209	-2.41544415388515	0.00175	N/A
	AT5G62165	AGL42	NM_001037046	NM_001203664,NM_001203665,NM_125610,NM_180916	chr5:24964669-24968516	4.73372	1.95798	-1.27360834459254	0.41362395747953	-2.417654930081	0.00005	MADS-box protein AGL42 [Source:UniProtKB/Swiss-Prot;Acc:Q9FIS1]
	AT2G05040	N/A	unknown	none	chr2:1788110-1788781	1.37963	0.570492	-1.27400284471988	0.413510868856143	-2.41831612012088	0.01105	N/A
	AT1G10920	LOV1	NM_001123794	NM_100967	chr1:3644284-3647712	6.6137	2.7315	-1.27576418277006	0.41300633533423	-2.42127036426872	0.00005	Putative inactive disease susceptibility protein LOV1 [Source:UniProtKB/Swiss-Prot;Acc:O04093]
	AT2G04039	N/A	NM_001084408	NM_126442,NM_179602	chr2:1333256-1334565	142.742	58.9513	-1.27581435863684	0.412991971529052	-2.42135457572607	0.00005	N/A
	AT2G35020	GLCNAC1PUT2	NM_129054	none	chr2:14756625-14760711	21.5163	8.88533	-1.27593274569082	0.41295808294177	-2.42155327939424	0.00005	UDP-N-acetylglucosamine diphosphorylase 2 [Source:UniProtKB/Swiss-Prot;Acc:O64765]
	AT2G30600	N/A	NM_001036370	NM_001036371,NM_001202713,NM_128612,NM_179820	chr2:13036816-13041670	13.558	5.59832	-1.27607851706493	0.412916359345036	-2.42179796796182	0.00005	BTB/POZ domain-containing protein At2g30600 [Source:UniProtKB/Swiss-Prot;Acc:Q8LEV3]
	AT1G69910	LRK10L-1.5	NM_105659	none	chr1:26329942-26332418	7.88512	3.24952	-1.27890608344757	0.412107868998823	-2.42654915187474	0.00005	LEAF RUST 10 DISEASE-RESISTANCE LOCUS RECEPTOR-LIKE PROTEIN KINASE-like 1.5 [Source:UniProtKB/Swiss-Prot;Acc:F4I3V3]
	AT1G64380	ERF061	NM_105113	none	chr1:23890561-23892216	29.5094	12.1477	-1.2804914022515	0.411655269168468	-2.42921705343398	0.00005	Ethylene-responsive transcription factor ERF061 [Source:UniProtKB/Swiss-Prot;Acc:Q9C7W2]
	AT5G48485	DIR1	NM_124224	none	chr5:19646121-19646735	79.2011	32.513	-1.28450378682425	0.410511975212466	-2.4359825300649	0.00005	Putative lipid-transfer protein DIR1 [Source:UniProtKB/Swiss-Prot;Acc:Q8W453]
	AT3G04220	N/A	NM_111293	none	chr3:1108896-1112132	1.20552	0.494697	-1.28503853028221	0.410359844714314	-2.43688560876658	0.00005	N/A
	AT5G36120	CCB3	NM_123003	none	chr5:14198505-14199380	27.3564	11.2178	-1.28608862261011	0.410061265371175	-2.43865998680668	0.00005	Protein COFACTOR ASSEMBLY OF COMPLEX C SUBUNIT B CCB3, chloroplastic [Source:UniProtKB/Swiss-Prot;Acc:Q8RWM7]
	AT2G24645	REM14	NM_001202665	none	chr2:10480535-10482785	3.02579	1.24064	-1.28622731782793	0.410021845534555	-2.43889444157854	0.00005	B3 domain-containing protein REM14 [Source:UniProtKB/Swiss-Prot;Acc:Q8GYM4]
	AT3G28180	CSLC4	NM_113737	none	chr3:10505705-10509329	45.1499	18.4882	-1.28811802070448	0.409484849357363	-2.44209279432286	0.00005	Xyloglucan glycosyltransferase 4 [Source:UniProtKB/Swiss-Prot;Acc:Q9LJP4]
	AT1G72890	N/A	NM_001198458	NM_105947	chr1:27429876-27433890	17.6656	7.23356	-1.28816500009215	0.409471515261299	-2.4421723190241	0.00005	N/A
	AT4G26150	GATA22	NM_118748	none	chr4:13253083-13255115	35.3593	14.4778	-1.28824732253723	0.40944815084009	-2.44231167718852	0.00005	Putative GATA transcription factor 22 [Source:UniProtKB/Swiss-Prot;Acc:Q9SZI6]
	AT2G30695	N/A	NM_128622	NM_201839	chr2:13079084-13081469	22.9602	9.39696	-1.28886919626351	0.40927169623958	-2.44336466261429	0.00005	N/A
	AT5G11250	N/A	NM_121163	none	chr5:3587537-3593196	8.32613	3.40527	-1.28987689174001	0.408985927435675	-2.44507190325584	0.00005	N/A
	AT4G38950	KIN7F	NM_001125671	NM_120055	chr4:18154400-18160174	24.5832	10.0535	-1.28997487878753	0.408958150281493	-2.44523797682399	0.00005	Kinesin-like protein KIN-7F [Source:UniProtKB/Swiss-Prot;Acc:F4JUI9]
	AT3G10020	N/A	NM_001125137	NM_111837	chr3:3090866-3091858	27.9815	11.4355	-1.2909538561139	0.408680735485946	-2.44689781819772	0.00005	N/A
	AT4G16920	N/A	NM_117795	none	chr4:9518856-9519723	2.49523	1.01963	-1.29112707666259	0.408631669224881	-2.44719162833577	0.0037	N/A
	AT2G41110	CAM2	NM_001202795	NM_180013	chr2:17140115-17142456	97.8322	39.9178	-1.29327717351096	0.40802312531048	-2.45084147923984	0.00005	Calmodulin-5 [Source:UniProtKB/Swiss-Prot;Acc:Q682T9]
	AT1G61280	N/A	NM_104809	none	chr1:22603139-22604877	1.81191	0.739265	-1.29334777991735	0.408003156889691	-2.45096142790474	0.00085	Phosphatidylinositol N-acetylglucosaminyltransferase subunit P [Source:UniProtKB/Swiss-Prot;Acc:O64792]
	AT3G57780	N/A	NM_115638	none	chr3:21399536-21402901	8.59381	3.50623	-1.29337724458989	0.407994824181591	-2.4510114852705	0.00005	N/A
	AT5G55450	N/A	NM_124927	none	chr5:22467336-22472690	32.9263	13.4285	-1.29394224145694	0.407835074089709	-2.45197155304018	0.00005	N/A
	AT1G13140	N/A	NM_001198050	NM_101184	chr1:4479374-4480343	0.730929	0.297805	-1.29536329814332	0.407433553737778	-2.45438793841608	0.0166	N/A
	AT1G52510	N/A	NM_001036099	NM_104129	chr1:19559837-19565275	83.0219	33.8157	-1.29579873065912	0.407310601178725	-2.45512883069107	0.00005	N/A
	AT2G47930	AGP26	NM_130360	none	chr2:19613977-19617827	41.0545	16.7148	-1.29641427247279	0.407136854668794	-2.45617656208869	0.00005	Classical arabinogalactan protein 26 [Source:UniProtKB/Swiss-Prot;Acc:Q94F57]
	AT4G17810	N/A	NM_117891	none	chr4:9906831-9908493	21.239	8.64519	-1.29674626483265	0.407043175290739	-2.45674184141702	0.00005	N/A
	AT1G55120	CWINV3	NM_001124022	NM_001198301,NM_104385	chr1:20566561-20569306	13.2294	5.38356	-1.29711522381279	0.406939090208173	-2.45737021599091	0.00005	Beta-fructofuranosidase, insoluble isoenzyme CWINV3 [Source:UniProtKB/Swiss-Prot;Acc:Q67XZ3]
	AT5G05460	ENGASE1	NM_120628	none	chr5:1615498-1620024	3.89534	1.58305	-1.29904243451996	0.406395847345803	-2.46065506459051	0.00005	Cytosolic endo-beta-N-acetylglucosaminidase 1 [Source:UniProtKB/Swiss-Prot;Acc:F4JZC2]
	AT2G41310	ARR8	NM_129695	none	chr2:17224507-17224814	43.4964	17.6748	-1.29920211032298	0.406350870416862	-2.46092742209247	0.00005	Two-component response regulator ARR8 [Source:UniProtKB/Swiss-Prot;Acc:O80365]
	AT5G38430	RBCS-1B	NM_123204	none	chr5:15383249-15385304	1029.93	418.357	-1.2997398070907	0.406199450448089	-2.46184478806378	0.00005	Ribulose bisphosphate carboxylase small chain 1B, chloroplastic [Source:UniProtKB/Swiss-Prot;Acc:P10796]
	AT1G03730	N/A	NM_100252	none	chr1:930776-931939	10.3889	4.21763	-1.30053846404967	0.405974646016421	-2.46320801018582	0.00005	N/A
	AT1G19540	N/A	NM_101812	none	chr1:6765679-6767367	3.79602	1.54085	-1.30076116950971	0.40591198149641	-2.46358827919655	0.00005	N/A
	AT2G18328	RL4	NM_001084443	none	chr2:7964368-7964942	73.5588	29.8449	-1.30141352474468	0.405728478441736	-2.46470251198697	0.00005	Protein RADIALIS-like 4 [Source:UniProtKB/Swiss-Prot;Acc:Q1G3C4]
	AT1G78460	N/A	NM_106493	none	chr1:29518259-29519408	29.0486	11.7678	-1.3036240019359	0.405107302933704	-2.46848178928942	0.00005	N/A
	AT3G50650	SCL7	NM_114925	none	chr3:18806257-18808210	4.83303	1.95719	-1.30414413336886	0.404961276880135	-2.46937190564023	0.00005	Scarecrow-like protein 7 [Source:UniProtKB/Swiss-Prot;Acc:Q9SCR0]
	AT4G12850	N/A	NM_001084911	NM_001203781,NM_117354	chr4:7536924-7538372	2.71848	1.10054	-1.30458863211295	0.404836526294106	-2.47013284387664	0.0004	N/A
	AT5G58570	N/A	NM_125244	none	chr5:23670360-23673365	17.5008	7.0821	-1.30517175233184	0.40467292923752	-2.4711314440632	0.00245	N/A
	AT3G52535	N/A	unknown	none	chr3:19484405-19488519	11.0336	4.45827	-1.30734768836469	0.404063043793503	-2.47486132513284	0.00285	Natural antisense transcript overlaps with AT3G52540
	AT1G22600	N/A	NM_102107	none	chr1:7988285-7989192	0.955779	0.385666	-1.30932510485042	0.403509597930065	-2.47825579646637	0.01065	N/A
	AT5G57770	N/A	NM_125160	none	chr5:23400558-23401585	8.80232	3.55182	-1.309325350207	0.40350952930591	-2.47825621793897	0.00005	N/A
	AT1G31710	N/A	NM_102906	none	chr1:11349725-11355566	17.7129	7.14286	-1.31022668313686	0.403257512886089	-2.479805008078	0.00005	N/A
	AT1G66160	PUB20	NM_105287	NM_179516	chr1:24637142-24638720	6.5512	2.63697	-1.31287803478699	0.402517096104531	-2.48436652673333	0.00005	U-box domain-containing protein 20 [Source:UniProtKB/Swiss-Prot;Acc:Q9C8D1]
	AT1G74290	N/A	NM_106089	none	chr1:27931659-27933675	10.9572	4.40942	-1.31321837327228	0.402422151644581	-2.48495266951209	0.00005	N/A
	AT4G04840	MSRB6	NM_116722	none	chr4:2449576-2451648	49.6401	19.9757	-1.31325996199015	0.402410551147157	-2.48502430453	0.00005	Peptide methionine sulfoxide reductase B6 [Source:UniProtKB/Swiss-Prot;Acc:Q8GWF4]
	AT1G61340	N/A	NM_001198350	NM_104815	chr1:22628254-22630009	12.9127	5.19246	-1.31430059217319	0.402120393101365	-2.48681742372594	0.00005	F-box protein At1g61340 [Source:UniProtKB/Swiss-Prot;Acc:Q8GX77]
	-	-	unknown	none	chr3:4111021-4111966	1.17122	0.470628	-1.31535303337975	0.401827154590939	-2.48863221057821	0.01685
	AT1G30860	N/A	NM_102823	none	chr1:10986548-10989201	1.3791	0.553896	-1.31604004686354	0.401635849467044	-2.48981758308419	0.00005	N/A
	AT1G09250	BHLH149	NM_100795	none	chr1:2989259-2990428	63.7863	25.6067	-1.31672525454037	0.401445137905789	-2.49100040223848	0.00005	Transcription factor bHLH149 [Source:UniProtKB/Swiss-Prot;Acc:O80482]
	AT2G43560	FKBP16-3	NM_129918	none	chr2:18072180-18075516	118.038	47.345	-1.31796740246239	0.401099645876752	-2.49314605554969	0.00005	Peptidyl-prolyl cis-trans isomerase FKBP16-3, chloroplastic [Source:UniProtKB/Swiss-Prot;Acc:O22870]
	AT1G12020	N/A	NM_101074	none	chr1:4062398-4063558	18.1822	7.28919	-1.31869636121814	0.400897031162345	-2.49440609999191	0.00005	N/A
		VSR3	unknown	none	chr1:10996935-11000811	15.0618	6.03251	-1.32006388628683	0.400517202459201	-2.49677165889489	0.00005
	AT1G62422	N/A	NM_001084290	none	chr1:23100092-23101218	26.2158	10.4973	-1.32041827027228	0.400418831391756	-2.49738504186791	0.00005	N/A
	AT4G16690	PPD	NM_117770	none	chr4:9392077-9393627	28.477	11.4022	-1.32048495665742	0.400400323067739	-2.49750048236305	0.00005	Probable pheophorbidase [Source:UniProtKB/Swiss-Prot;Acc:O23512]
	AT3G19020	PEX1	NM_112788	none	chr3:6559997-6562344	3.97475	1.59143	-1.32054042144089	0.400384929869803	-2.49759650125987	0.0007	Pollen-specific leucine-rich repeat extensin-like protein 1 [Source:UniProtKB/Swiss-Prot;Acc:Q9LJ64]
	AT2G26360	N/A	NM_128193	none	chr2:11221623-11223181	2.44231	0.977457	-1.32114118949291	0.400218236014265	-2.49863676867627	0.00005	N/A
	AT5G16410	N/A	NM_121646	none	chr5:5365568-5367635	2.71997	1.08774	-1.32225698560504	0.399908822523778	-2.50056998915182	0.00005	N/A
	AT1G78600	BBX22	NM_001198499	NM_106507	chr1:29567196-29568865	7.92395	3.16785	-1.32271575249707	0.39978167454363	-2.50136527929037	0.00005	B-box zinc finger protein 22 [Source:UniProtKB/Swiss-Prot;Acc:Q9SYM2]
	AT4G30560	CNGC9	NM_001203944	NM_119202	chr4:14925462-14930359	1.83681	0.733333	-1.32466203424043	0.399242708826716	-2.50474204761002	0.0103	Putative cyclic nucleotide-gated ion channel 9 [Source:UniProtKB/Swiss-Prot;Acc:Q9M0A4]
	AT4G30230	N/A	NM_119169	none	chr4:14806316-14807385	2.45222	0.978903	-1.32485060104793	0.399190529397852	-2.50506945019067	0.0001	N/A
	AT3G26500	PIRL2	NM_113557	none	chr3:9707967-9710023	9.99032	3.97602	-1.32920587583208	0.397987251659606	-2.5126432965629	0.00005	Plant intracellular Ras-group-related LRR protein 2 [Source:UniProtKB/Swiss-Prot;Acc:Q9LRV8]
	AT4G02780	GA1	NM_116512	none	chr4:1238029-1244734	0.653413	0.260023	-1.32935591761647	0.397945862723882	-2.51290462766755	0.00125	Ent-copalyl diphosphate synthase, chloroplastic [Source:UniProtKB/Swiss-Prot;Acc:Q38802]
	AT4G35350	XCP1	NM_119701	NM_202958	chr4:16810477-16812016	20.423	8.12508	-1.32974088081735	0.397839690544974	-2.51357525095137	0.00005	Cysteine protease XCP1 [Source:UniProtKB/Swiss-Prot;Acc:O65493]
	AT1G14870	PCR2	NM_101356	none	chr1:5128376-5129622	15.2972	6.08475	-1.3299977118984	0.39776887273488	-2.51402276182259	0.00005	Protein PLANT CADMIUM RESISTANCE 2 [Source:UniProtKB/Swiss-Prot;Acc:Q9LQU4]
	AT1G75490	DREB2D	NM_106202	none	chr1:28335542-28336877	2.72961	1.08557	-1.33024207995083	0.397701503145138	-2.51444863067329	0.00005	Dehydration-responsive element-binding protein 2D [Source:UniProtKB/Swiss-Prot;Acc:Q9LQZ2]
	AT4G34060	DML3	NM_001125640	NM_119567	chr4:16314461-16319350	0.96137	0.38224	-1.33061302529857	0.397599259390245	-2.51509522812892	0.00005	DEMETER-like protein 3 [Source:UniProtKB/Swiss-Prot;Acc:O49498]
	AT4G19820	N/A	NM_118102	none	chr4:10767128-10769294	2.78725	1.10745	-1.33160084518958	0.397327114539421	-2.51681791503002	0.00005	N/A
	AT2G25590	N/A	NM_128117	none	chr2:10890864-10893810	12.0207	4.77418	-1.33219604457052	0.39716322676716	-2.51785646959268	0.00005	N/A
	AT4G29520	N/A	NM_119097	none	chr4:14487889-14495782	14.1006	5.58862	-1.33519256565761	0.396339162872502	-2.52309156822257	0.0016	N/A
	AT1G11260	STP1	NM_100998	none	chr1:3777244-3794015	157.772	62.5259	-1.33531536725024	0.396305428086099	-2.52330634185194	0.00005	Sugar transport protein 1 [Source:UniProtKB/Swiss-Prot;Acc:P23586]
	AT1G15000	SCPL50	NM_101369	none	chr1:5168517-5170033	11.5788	4.58738	-1.33574341900063	0.396187860572771	-2.52405512514769	0.00005	Serine carboxypeptidase-like 50 [Source:UniProtKB/Swiss-Prot;Acc:Q9M9Q6]
		AT1G11185	unknown	none	chr1:3749516-3749980	2.14592	0.85013	-1.33584091638848	0.396161087086192	-2.52422570665663	0.015
		CYCP4	unknown	none	chr2:18441968-18443405	4.75625	1.88419	-1.3358800962787	0.396150328515112	-2.52429425907154	0.00005
	AT5G11000	N/A	NM_121138	none	chr5:3478783-3480474	24.3085	9.62572	-1.33649450914912	0.395981652508382	-2.52536953079873	0.00005	N/A
	AT4G05070	N/A	NM_116746	none	chr4:2593485-2594416	122.471	48.3838	-1.33984418657513	0.395063321112753	-2.53123979513804	0.00005	N/A
	AT4G34770	N/A	NM_119643	none	chr4:16591151-16591898	4.53	1.78917	-1.34022057707686	0.394960264900662	-2.53190026660407	0.00005	N/A
	AT3G10815	N/A	NM_202545	none	chr3:3384834-3386439	3.77224	1.4883	-1.34175610398654	0.394540114096664	-2.53459651951891	0.00005	N/A
	AT2G43050	PME16	NM_129866	none	chr2:17903376-17904356	1.08151	0.426026	-1.34403362031135	0.393917763127479	-2.53860093045964	0.0079	Probable pectinesterase/pectinesterase inhibitor 16 [Source:UniProtKB/Swiss-Prot;Acc:Q9SKX2]
	AT2G06850	XTH4	NM_126666	none	chr2:2763441-2765736	266.469	104.87	-1.34536567765962	0.393554222067108	-2.54094593305998	0.00005	Xyloglucan endotransglucosylase/hydrolase protein 4 [Source:UniProtKB/Swiss-Prot;Acc:Q39099]
	AT1G72270	N/A	NM_105887	NM_001198450,NM_105886	chr1:27209372-27214678	5.32101	2.09144	-1.34720350483183	0.393053198546892	-2.54418486784225	0.00005	N/A
	AT5G10760	AED1	NM_121114	none	chr5:3400330-3402286	87.1692	34.2524	-1.34761339072537	0.39294154357273	-2.54490780208102	0.00005	Aspartyl protease AED1 [Source:UniProtKB/Swiss-Prot;Acc:Q9LEW3]
	AT5G52750	N/A	NM_124653	none	chr5:21384023-21384984	61.8639	24.2917	-1.3486343288405	0.392663572778308	-2.54670936986707	0.00005	N/A
	AT1G57770	N/A	NM_104572	none	chr1:21395174-21398297	18.3917	7.2182	-1.34934381582465	0.392470516591723	-2.54796209581336	0.00005	N/A
	AT2G28200	ZAT5	NM_128380	none	chr2:12024078-12025371	20.4965	8.03991	-1.35012631805897	0.392257702534579	-2.54934445783597	0.00005	Zinc finger protein ZAT5 [Source:UniProtKB/Swiss-Prot;Acc:Q681X4]
	AT1G66460	N/A	NM_105317	none	chr1:24788909-24792147	2.80497	1.09854	-1.35239793877918	0.391640552305372	-2.55336173466601	0.00005	N/A
	AT3G21890	MIP1B	NM_113085	none	chr3:7708797-7709838	28.1244	11.0058	-1.35355830148447	0.391325681614541	-2.55541623507605	0.00005	B-box domain protein 31 [Source:UniProtKB/Swiss-Prot;Acc:Q9LRM4]
	AT2G25510	N/A	NM_001202672	NM_128108	chr2:10856246-10857181	1849.32	723.613	-1.35370465344836	0.391285986200333	-2.55567547846708	0.00005	N/A
	AT3G62820	N/A	NM_116147	none	chr3:23229737-23230606	27.4203	10.7202	-1.35491253394357	0.390958523429722	-2.55781608552079	0.00005	N/A
	AT2G14560	LURP1	NM_127019	NM_201727	chr2:6213889-6218048	73.6004	28.7563	-1.35583554717903	0.390708474410465	-2.55945305898186	0.00005	Protein LURP1 [Source:UniProtKB/Swiss-Prot;Acc:Q9ZQR8]
	AT5G54470	N/A	NM_124827	none	chr5:22114304-22115515	26.4586	10.3306	-1.35681267833612	0.390443938832743	-2.56118715273072	0.00005	N/A
	AT1G07280	N/A	NM_001035907	NM_001123770,NM_100602	chr1:2238044-2241276	50.9754	19.9018	-1.35690227110577	0.390419692636056	-2.56134620989056	0.00005	N/A
	AT1G30515	N/A	NM_102788	none	chr1:10809339-10809915	2.08487	0.813807	-1.35719883366845	0.390339445624907	-2.56187277818942	0.0057	N/A
	AT1G10560	PUB18	NM_100931	none	chr1:3484480-3486905	1.82535	0.71125	-1.35974446617383	0.389651299750733	-2.56639718804921	0.00005	U-box domain-containing protein 18 [Source:UniProtKB/Swiss-Prot;Acc:Q9XIJ5]
	AT1G66820	N/A	NM_105353	none	chr1:24929998-24932960	61.5794	23.9825	-1.36046575354162	0.389456539037405	-2.56768060043782	0.00005	N/A
	AT2G01755	N/A	NM_147232	none	chr2:328064-334795	24.1528	9.40307	-1.36098668531678	0.389315938524726	-2.56860791209679	0.00005	N/A
	AT3G16510	N/A	NM_112522	none	chr3:5616956-5618352	6.82714	2.65762	-1.3611465011505	0.389272814091992	-2.56889246769666	0.00005	N/A
	AT2G40670	ARR16	NM_001202793	NM_129629	chr2:16969868-16971790	12.4387	4.84069	-1.36155110221935	0.389163658581685	-2.56961300971556	0.00005	Two-component response regulator ARR16 [Source:UniProtKB/Swiss-Prot;Acc:Q9SHC2]
	AT5G65160	N/A	NM_125914	none	chr5:26031227-26031990	1.63865	0.637467	-1.3620851769835	0.389019619808989	-2.57056443706106	0.00595	N/A
	AT2G02930	GSTF3	NM_126346	none	chr2:850978-852272	2.71015	1.05164	-1.36573178112313	0.388037562496541	-2.57707010003423	0.00005	Glutathione S-transferase F3 [Source:UniProtKB/Swiss-Prot;Acc:Q9SLM6]
	AT3G25030	N/A	NM_001035685	NM_113407	chr3:9116339-9123518	9.40854	3.65003	-1.36606254383756	0.38794860839195	-2.57766100552598	0.0003	N/A
	N/A	N/A	NM_113247	none	chr3:8404108-8405254	2.47581	0.960155	-1.36656137540746	0.387814493034603	-2.57855242122366	0.00005	N/A
	AT3G46600	SCL30	NM_001084782	NM_114527,NM_202662	chr3:17157571-17162461	42.079	16.3059	-1.36770634717529	0.387506832386701	-2.58059966024568	0.00005	Scarecrow-like protein 30 [Source:UniProtKB/Swiss-Prot;Acc:Q9SNB8]
	AT1G04680	N/A	NM_100348	none	chr1:1303506-1307894	76.9038	29.7736	-1.36902121498089	0.387153820747479	-2.58295268291372	0.00005	Probable pectate lyase 1 [Source:UniProtKB/Swiss-Prot;Acc:Q940Q1]
	AT2G15620	NIR1	NM_127123	none	chr2:6810388-6812945	133.279	51.5331	-1.37087819496044	0.386655812243489	-2.58627949803136	0.00005	Ferredoxin--nitrite reductase, chloroplastic [Source:UniProtKB/Swiss-Prot;Acc:Q39161]
	AT1G06160	ERF094	NM_100497	none	chr1:1883007-1883974	4.64134	1.79337	-1.37186821633974	0.386390568241068	-2.588054891071	0.00005	Ethylene-responsive transcription factor ERF094 [Source:UniProtKB/Swiss-Prot;Acc:Q9LND1]
	AT1G67800	N/A	NM_001084318	NM_105448,NM_179526,NM_202371	chr1:25420540-25423710	32.2232	12.4334	-1.37387890598446	0.385852429305594	-2.59166438785851	0.00005	N/A
	AT4G24040	TRE1	NM_118536	none	chr4:12488123-12491251	2.71489	1.04703	-1.37459096546943	0.385662034189231	-2.59294385070151	0.00005	Trehalase [Source:UniProtKB/Swiss-Prot;Acc:Q9SU50]
	AT1G72940	N/A	NM_105952	none	chr1:27442025-27443838	17.8102	6.86619	-1.37512203234037	0.385520095226331	-2.5938985084887	0.00005	N/A
	AT1G07240	UGT71C5	NM_100598	none	chr1:2223677-2227643	31.3209	12.0639	-1.37642929379677	0.385170924207159	-2.59624996891552	0.00005	UDP-glycosyltransferase 71C5 [Source:UniProtKB/Swiss-Prot;Acc:Q9FE68]
	AT1G03020	GRXS1	NM_100183	none	chr1:697883-698596	6.60295	2.53901	-1.37884464425405	0.384526613104749	-2.60060023394945	0.00005	Monothiol glutaredoxin-S1 [Source:UniProtKB/Swiss-Prot;Acc:Q9SA68]
	AT1G10470	ARR4	NM_100921	none	chr1:3442207-3444127	152.759	58.7258	-1.37919101405985	0.384434305016398	-2.6012246746745	0.00005	Two-component response regulator ARR4 [Source:UniProtKB/Swiss-Prot;Acc:O82798]
	AT3G25597	N/A	NM_001035691	none	chr3:9305878-9306619	2.66683	1.02465	-1.37999466361454	0.384220216511739	-2.6026740838335	0.00065	N/A
	AT3G30340	N/A	NM_113933	none	chr3:11956533-11959086	0.887341	0.340891	-1.38017811961043	0.384171361404466	-2.60300506613551	0.0056	WAT1-related protein At3g30340 [Source:UniProtKB/Swiss-Prot;Acc:Q9LI65]
	AT5G66520	PCMP-H61	NM_126050	none	chr5:26551788-26555831	6.50572	2.49897	-1.3803751494406	0.38411889844629	-2.60336058456084	0.00315	Pentatricopeptide repeat-containing protein At5g66520 [Source:UniProtKB/Swiss-Prot;Acc:Q9FJY7]
	AT4G12390	N/A	NM_117309	none	chr4:7336424-7337448	41.2901	15.8572	-1.38065786426739	0.384043632735208	-2.60387079686199	0.00005	N/A
	AT1G47200	WPP2	NM_103613	none	chr1:17295565-17296315	34.0782	13.0849	-1.38094623608977	0.383966876184775	-2.60439132129401	0.00005	WPP domain-containing protein 2 [Source:UniProtKB/Swiss-Prot;Acc:Q9C500]
	AT3G06435	N/A	NM_202508	none	chr3:1968593-1970793	2.07883	0.797944	-1.38141237783088	0.383842834671426	-2.6052329486781	0.00005	N/A
	AT1G22400	UGT85A1	NM_102089	none	chr1:7903675-7906682	22.1048	8.48427	-1.38149724266335	0.38382025623394	-2.60538620293791	0.00005	UDP-glycosyltransferase 85A1 [Source:UniProtKB/Swiss-Prot;Acc:Q9SK82]
	AT3G04510	LSH2	NM_111322	none	chr3:1215604-1216831	3.15409	1.20979	-1.38246718644311	0.38356229530546	-2.60713842898354	0.00005	Protein LIGHT-DEPENDENT SHORT HYPOCOTYLS 2 [Source:UniProtKB/Swiss-Prot;Acc:Q9M836]
	AT1G49830	N/A	NM_103870	none	chr1:18445165-18446747	0.958359	0.367578	-1.3825157667224	0.383549379720961	-2.60722622137342	0.01425	N/A
	AT3G27330	N/A	NM_113648	none	chr3:10116728-10120758	3.62407	1.38964	-1.38289963482317	0.38344733959333	-2.60792003684407	0.00005	N/A
	AT5G35777	N/A	unknown	none	chr5:13949084-13950981	2.21983	0.851039	-1.38315204373003	0.383380258848651	-2.60837634937999	0.00005	N/A
	AT3G44205	N/A	unknown	none	chr3:15912743-15915423	1.45671	0.558176	-1.38392169705165	0.383175786532666	-2.60976824514132	0.00005	N/A
	AT3G58850	PAR2	NM_115747	none	chr3:21759308-21760175	15.6529	5.99685	-1.38415317680671	0.383114311086125	-2.61018701484946	0.00005	Transcription factor PAR2 [Source:UniProtKB/Swiss-Prot;Acc:Q9LXR7]
	AT4G25480	DREB1A	NM_118680	none	chr4:13018292-13019100	1.35131	0.51739	-1.38503460168941	0.382880316137674	-2.61178221457701	0.0062	Dehydration-responsive element-binding protein 1A [Source:UniProtKB/Swiss-Prot;Acc:Q9M0L0]
	AT2G13790	SERK4	NM_126955	none	chr2:5741736-5746821	40.2015	15.3904	-1.38521860417844	0.382831486387324	-2.61211534463042	0.00005	Somatic embryogenesis receptor kinase 4 [Source:UniProtKB/Swiss-Prot;Acc:Q9SKG5]
	AT2G14660	N/A	NM_127030	none	chr2:6272476-6273182	15.911	6.08864	-1.38583259226393	0.382668594054428	-2.61322725600463	0.00005	N/A
	AT5G41690	N/A	NM_123534	none	chr5:16670023-16674992	1.91678	0.733224	-1.38635884572104	0.382529033065871	-2.61418065966199	0.00005	N/A
	AT5G36000	N/A	NM_122991	none	chr5:14140651-14143229	1.93302	0.739279	-1.38666572671972	0.382447672553828	-2.61473679084622	0.01185	Probable F-box protein At5g36000 [Source:UniProtKB/Swiss-Prot;Acc:Q9FGB8]
	AT1G76040	N/A	NM_106253	NM_202421	chr1:28537671-28540635	15.8658	6.06346	-1.38770708727216	0.382171715261758	-2.61662483136691	0.00005	N/A
	AT2G46210	SLD2	NM_130183	none	chr2:18977262-18979016	2.83185	1.08184	-1.38825770360446	0.382025884139343	-2.61762367817792	0.00005	Delta(8)-fatty-acid desaturase 2 [Source:UniProtKB/Swiss-Prot;Acc:Q3EBF7]
	AT3G16220	N/A	NM_112493	none	chr3:5497513-5499360	34.4129	13.1323	-1.38982986119761	0.381609803300507	-2.62047775332577	0.00005	N/A
	AT3G08660	N/A	NM_111700	none	chr3:2630967-2633502	6.64359	2.53402	-1.39053513097652	0.381423296741671	-2.62175910213811	0.00005	Putative BTB/POZ domain-containing protein At3g08660 [Source:UniProtKB/Swiss-Prot;Acc:Q9C9Z0]
	AT3G61900	N/A	NM_116055	none	chr3:22925659-22926524	3.24671	1.23727	-1.39181816413003	0.381084236042024	-2.62409175038593	0.00055	N/A
	AT3G21950	N/A	NM_113091	none	chr3:7734215-7736451	7.14722	2.72235	-1.39252963741743	0.38089634851033	-2.62538615534373	0.00005	N/A
	AT2G38500	N/A	NM_129407	none	chr2:16117473-16119199	3.09009	1.17668	-1.39292682725979	0.380791497982259	-2.62610905258864	0.00005	N/A
	AT2G44940	ERF034	NM_130059	none	chr2:18537201-18538443	22.2366	8.45407	-1.39521825220712	0.380187168901721	-2.63028340195906	0.00005	Ethylene-responsive transcription factor ERF034 [Source:UniProtKB/Swiss-Prot;Acc:Q8LBQ7]
	AT1G62520	N/A	NM_104931	none	chr1:23144413-23145517	5.19267	1.97397	-1.39537647928052	0.380145474293572	-2.63057189318987	0.00005	N/A
	AT3G15356	LEC	NM_148726	none	chr3:5174409-5175558	81.897	31.0979	-1.39699344456639	0.379719647850348	-2.63352187768306	0.00005	Lectin-like protein LEC [Source:UniProtKB/Swiss-Prot;Acc:Q9LJR2]
	AT1G15170	DTX12	NM_101385	none	chr1:5220459-5224134	3.78482	1.43504	-1.39913373873197	0.379156736647978	-2.63743170922065	0.00005	Protein DETOXIFICATION 12 [Source:UniProtKB/Swiss-Prot;Acc:Q8L731]
	AT2G41990	N/A	NM_129763	none	chr2:17527290-17528595	2.60617	0.986732	-1.40120099193614	0.378613827954431	-2.64121362234122	0.0001	N/A
	AT2G36630	N/A	NM_179936	none	chr2:15352470-15355214	107.31	40.5603	-1.4036442959312	0.377973161867487	-2.64569049045495	0.00005	N/A
	AT3G30122	N/A	unknown	none	chr3:11758491-11761119	2.88879	1.09125	-1.40448367743779	0.37775331540195	-2.64723024054983	0.0001	N/A
	AT4G12310	N/A	NM_117301	NM_117302	chr4:7310234-7316765	89.9739	33.9789	-1.4048674103373	0.377652852660605	-2.64793445344022	0.00005	N/A
	AT5G25990	N/A	NM_122500	none	chr5:9076707-9077481	2.48294	0.9374	-1.40531269942315	0.377536307764183	-2.6487518668658	0.0014	N/A
	AT3G23230	ERF098	NM_113224	none	chr3:8289416-8290131	4.23904	1.59523	-1.40997313334867	0.376318694798822	-2.65732214163475	0.00035	Ethylene-responsive transcription factor ERF098 [Source:UniProtKB/Swiss-Prot;Acc:Q9LTC5]
	AT5G67340	PUB2	NM_126134	none	chr5:26864285-26867802	7.91142	2.97645	-1.41034400407767	0.376221967737777	-2.65800534193418	0.00005	U-box domain-containing protein 2 [Source:UniProtKB/Swiss-Prot;Acc:Q5XEZ8]
	AT5G57230	N/A	NM_125105	none	chr5:23187831-23191725	13.4172	5.04551	-1.41101162134785	0.376047908654563	-2.65923563722993	0.00005	N/A
	AT3G48640	N/A	NM_114722	NM_114723	chr3:18017949-18021121	14.1581	5.31509	-1.4134616443533	0.375409836065574	-2.66375545851528	0.00005	N/A
	AT3G22600	N/A	NM_113159	none	chr3:8006507-8007775	25.0053	9.37941	-1.41466483403159	0.375096879461554	-2.66597792398456	0.00005	N/A
	AT2G35960	NHL12	NM_129155	none	chr2:15107001-15108028	89.8329	33.6924	-1.41482070877389	0.375056354631766	-2.66626598283292	0.00005	NDR1/HIN1-like protein 12 [Source:UniProtKB/Swiss-Prot;Acc:Q9SJ54]
	AT4G23170	CRK9	NM_118446	none	chr4:12134970-12136548	26.8647	10.0721	-1.41534721554032	0.374919504033174	-2.66723920532957	0.00005	Putative cysteine-rich receptor-like protein kinase 9 [Source:UniProtKB/Swiss-Prot;Acc:O65469]
	AT5G01640	PRA1B5	NM_120242	none	chr5:241294-242267	2.60018	0.972669	-1.41859065526751	0.374077563860964	-2.67324238769818	0.0001	PRA1 family protein B5 [Source:UniProtKB/Swiss-Prot;Acc:Q9M012]
	AT3G52710	N/A	NM_115131	none	chr3:19534573-19536463	19.1847	7.17463	-1.4189798668643	0.373976658483062	-2.67396367478184	0.00005	N/A
	AT1G18740	N/A	NM_101732	none	chr1:6463927-6466456	33.3294	12.4596	-1.4195375929356	0.373832112189238	-2.67499759221805	0.00005	N/A
	AT5G03840	TFL1	NM_120465	none	chr5:1024656-1025831	1.30792	0.488725	-1.42017948940621	0.373665820539482	-2.67618804030897	0.0105	Protein TERMINAL FLOWER 1 [Source:UniProtKB/Swiss-Prot;Acc:P93003]
	AT2G45800	PLIM2A	NM_001036468	NM_130143	chr2:18857998-18859189	2.8379	1.06013	-1.42058256534535	0.373561436273301	-2.6769358474904	0.0001	LIM domain-containing protein PLIM2a [Source:UniProtKB/Swiss-Prot;Acc:O80839]
	AT1G52830	IAA6	NM_104161	none	chr1:19672490-19673632	2.71353	1.01193	-1.42306136336423	0.372920144608683	-2.68153923690374	0.00045	Auxin-responsive protein IAA6 [Source:UniProtKB/Swiss-Prot;Acc:Q38824]
	AT1G28620	N/A	unknown	none	chr1:10056123-10057878	1.79487	0.669086	-1.42361579277159	0.372776858491144	-2.68256995363825	0.00015	N/A
	AT5G49730	FRO6	NM_124351	none	chr5:20201059-20204601	147.764	55.0665	-1.42404800647563	0.372665195852846	-2.68337373902463	0.00005	Ferric reduction oxidase 6 [Source:UniProtKB/Swiss-Prot;Acc:Q8RWS6]
	AT2G35650	CSLA7	NM_129120	none	chr2:14985487-14988361	13.2104	4.92067	-1.42474747899047	0.372484557621268	-2.68467505441332	0.00005	Probable mannan synthase 7 [Source:UniProtKB/Swiss-Prot;Acc:Q9ZQN8]
	AT5G22540	N/A	NM_122159	none	chr5:7481498-7482989	2.77611	1.03382	-1.42507971644252	0.372398788232455	-2.68529337795748	0.00005	N/A
	AT1G75780	TUBB1	NM_106228	none	chr1:28449937-28453743	13.5179	5.0273	-1.42701535861076	0.371899481428329	-2.68889861356991	0.00005	Tubulin beta-1 chain [Source:UniProtKB/Swiss-Prot;Acc:P12411]
	AT2G47460	MYB12	NM_130314	none	chr2:19476539-19479072	0.825511	0.306902	-1.42750939179227	0.371772150825368	-2.68981955151807	0.0166	Transcription factor MYB12 [Source:UniProtKB/Swiss-Prot;Acc:O22264]
	AT2G24580	N/A	NM_128019	none	chr2:10444745-10446410	16.2855	6.04111	-1.43070245291935	0.370950231801296	-2.69577941802086	0.00005	Probable sarcosine oxidase [Source:UniProtKB/Swiss-Prot;Acc:Q9SJA7]
	AT5G35926	N/A	NM_001161278	none	chr5:14065039-14066240	3.91054	1.4494	-1.43191204122531	0.370639349041309	-2.69804056851111	0.00005	N/A
	AT5G43440	N/A	NM_001085231	NM_123710	chr5:17453562-17456689	9.95388	3.68853	-1.43221302495949	0.370562032092008	-2.69860350871485	0.00005	1-aminocyclopropane-1-carboxylate oxidase homolog 9 [Source:UniProtKB/Swiss-Prot;Acc:Q9LSW7]
	AT3G27770	N/A	NM_001084750	NM_113692	chr3:10284689-10287762	90.8733	33.6482	-1.43332713988482	0.370275977652402	-2.70068829833394	0.00005	N/A
	AT3G63240	IP5P4	NM_116189	none	chr3:23363893-23367413	5.00852	1.85385	-1.43385983875553	0.370139282662343	-2.70168568115004	0.00005	Type I inositol polyphosphate 5-phosphatase 4 [Source:UniProtKB/Swiss-Prot;Acc:Q8GTS0]
	AT1G78970	LUP1	NM_106546	NM_179572	chr1:29703009-29707804	19.0904	7.05895	-1.43532182423533	0.369764384193102	-2.70442487905425	0.00005	Lupeol synthase 1 [Source:UniProtKB/Swiss-Prot;Acc:Q9C5M3]
	AT2G31870	PARG1	NM_001084520	NM_128745	chr2:13546592-13553874	14.6067	5.39978	-1.43565774119739	0.369678298315157	-2.70505465037465	0.00005	Poly(ADP-ribose) glycohydrolase 1 [Source:UniProtKB/Swiss-Prot;Acc:Q9SKB3]
	AT1G19770	PUP14	NM_101833	none	chr1:6832321-6833922	97.0738	35.8717	-1.43623585019118	0.369530192492722	-2.70613882252584	0.00005	Probable purine permease 14 [Source:UniProtKB/Swiss-Prot;Acc:Q9FXH5]
	N/A	N/A	unknown	none	Mt:107065-108886	0.303507	0.112065	-1.43739402298838	0.369233658531764	-2.70831214027573	0.01475	N/A
	AT4G34135	UGT73B2	NM_119575	NM_179161	chr4:16345223-16347355	14.1202	5.21354	-1.43742532121213	0.369225648361921	-2.7083708957829	0.00005	UDP-glucosyl transferase 73B2 [Source:UniProtKB/Swiss-Prot;Acc:Q94C57]
	AT1G56520	N/A	NM_001198323	NM_104528	chr1:21174718-21179059	11.9075	4.39335	-1.43847720604107	0.368956539995801	-2.71034631886829	0.00005	N/A
	AT1G09350	GOLS3	NM_100805	none	chr1:3019701-3021453	4.25916	1.57102	-1.43886738022459	0.368856769879507	-2.71107942610533	0.00005	Galactinol synthase 3 [Source:UniProtKB/Swiss-Prot;Acc:O80518]
	AT2G40610	EXPA8	NM_129623	none	chr2:16948840-16950634	118.954	43.8044	-1.44125608935347	0.368246549086201	-2.71557195167609	0.00005	Expansin-A8 [Source:UniProtKB/Swiss-Prot;Acc:O22874]
	AT1G76650	CML38	NM_001084365	NM_001198484,NM_106315	chr1:28766768-28767596	7.78039	2.86503	-1.44129222792986	0.368237324864178	-2.71563997584668	0.00005	Calcium-binding protein CML38 [Source:UniProtKB/Swiss-Prot;Acc:Q9SRE6]
	AT3G61280	N/A	NM_001125402	NM_115992	chr3:22680907-22683742	16.7798	6.17891	-1.44130125538525	0.368235020679627	-2.71565696862392	0.00005	N/A
	AT2G44080	ARL	NM_180078	none	chr2:18236980-18241416	9.13997	3.36102	-1.44329030241686	0.367727684007716	-2.71940363342081	0.00775	ARGOS-like protein [Source:UniProtKB/Swiss-Prot;Acc:Q8RXL7]
	AT3G27500	N/A	NM_113666	none	chr3:10183027-10184669	0.519964	0.19084	-1.44604814947392	0.367025409451424	-2.7246070006288	0.00685	N/A
	AT2G38490	CIPK22	NM_129406	none	chr2:16113533-16115225	0.862857	0.316512	-1.44686128556857	0.366818603777915	-2.72614308462238	0.00095	CBL-interacting serine/threonine-protein kinase 22 [Source:UniProtKB/Swiss-Prot;Acc:O80902]
	AT2G27310	N/A	NM_128290	none	chr2:11680366-11699244	11.3128	4.14521	-1.44843895411438	0.366417686160809	-2.7291259067695	0.00005	F-box protein At2g27310 [Source:UniProtKB/Swiss-Prot;Acc:Q9XIN8]
	AT2G34060	PER19	NM_128957	none	chr2:14384903-14386716	4.90516	1.79728	-1.4484850108441	0.366405988795473	-2.72921303302769	0.00005	Peroxidase 19 [Source:UniProtKB/Swiss-Prot;Acc:O22959]
	AT4G13840	CER26	NM_117458	none	chr4:8013745-8016507	83.1362	30.4288	-1.45003936619493	0.36601143665455	-2.73215506362394	0.00005	Protein ECERIFERUM 26 [Source:UniProtKB/Swiss-Prot;Acc:Q9SVM9]
	AT1G78830	N/A	NM_106531	none	chr1:29636855-29638708	161.141	58.9174	-1.45155794229834	0.365626376899734	-2.73503243523984	0.00005	N/A
	AT5G39865	N/A	NM_148063	none	chr5:15965375-15967116	0.896017	0.327134	-1.4536443938279	0.365097983632007	-2.7389907499679	0.0005	Uncharacterized protein At5g39865 [Source:UniProtKB/Swiss-Prot;Acc:Q9FLE8]
	AT3G55500	EXPA16	NM_115407	none	chr3:20574788-20576185	10.4184	3.80252	-1.45410599235517	0.364981187130461	-2.73986724593165	0.00005	Expansin-A16 [Source:UniProtKB/Swiss-Prot;Acc:Q9M2S9]
	AT4G36570	N/A	NM_119820	none	chr4:17254562-17255762	11.4443	4.17656	-1.45424215306423	0.364946742046259	-2.74012584519317	0.00005	N/A
	AT4G01975	N/A	unknown	none	chr4:861166-862508	0.887321	0.323632	-1.45510184754848	0.364729336959229	-2.74175915855045	0.00225	N/A
	AT3G17640	N/A	NM_112645	none	chr3:6032093-6033919	8.76078	3.19428	-1.45556854309645	0.36461137022046	-2.74264623013637	0.00005	N/A
	AT2G31880	SOBIR1	NM_128746	none	chr2:13554834-13559838	159.826	58.2648	-1.45580565621662	0.364551449701551	-2.74309703285689	0.00005	Leucine-rich repeat receptor-like serine/threonine/tyrosine-protein kinase SOBIR1 [Source:UniProtKB/Swiss-Prot;Acc:Q9SKB2]
	AT1G69530	EXPA1	NM_001124101	NM_001198428,NM_105622,NM_179537,NM_179538	chr1:26141738-26143555	730.097	265.601	-1.45882757332309	0.363788647261939	-2.74884883716552	0.00005	Expansin-A1 [Source:UniProtKB/Swiss-Prot;Acc:Q9C554]
	AT4G21390	B120	NM_118259	none	chr4:11394312-11397694	3.13703	1.14065	-1.45954314676115	0.363608253666685	-2.75021259808004	0.00005	G-type lectin S-receptor-like serine/threonine-protein kinase B120 [Source:UniProtKB/Swiss-Prot;Acc:O81906]
	AT3G29370	N/A	NM_113862	none	chr3:11278611-11279212	1.45772	0.530024	-1.45958403938538	0.363597947479626	-2.75029055288062	0.00905	N/A
	AT3G50010	N/A	NM_114861	none	chr3:18537328-18539059	0.619125	0.225074	-1.45983130605792	0.363535634968706	-2.75076197161822	0.0023	N/A
	AT4G00690	ULP1B	NM_116294	none	chr4:281088-284976	9.59879	3.48929	-1.45991904767355	0.363513526184029	-2.75092927214419	0.00005	Putative ubiquitin-like-specific protease 1B [Source:UniProtKB/Swiss-Prot;Acc:O65278]
	AT2G20562	N/A	NM_001084456	none	chr2:8850211-8850985	6.67685	2.42655	-1.4602610417676	0.36342736470042	-2.75158146339453	0.00005	N/A
	AT2G30010	TBL45	NM_128556	none	chr2:12805731-12809388	39.1054	14.189	-1.46259492468555	0.362839914692088	-2.75603636619917	0.00005	Protein trichome birefringence-like 45 [Source:UniProtKB/Swiss-Prot;Acc:O80872]
	AT3G14200	N/A	NM_112276	none	chr3:4712505-4714720	19.9368	7.22511	-1.46434240790648	0.362400686168292	-2.75937667384995	0.00005	N/A
	AT1G70020	N/A	NM_105671	none	chr1:26377503-26378298	1.13282	0.409327	-1.46859290363401	0.361334545647146	-2.76751838994252	0.01035	N/A
	AT4G02810	FAF1	NM_116515	none	chr4:1256170-1257249	1.58598	0.572963	-1.46886069528307	0.361267481304934	-2.76803214169152	0.0005	Protein FANTASTIC FOUR 1 [Source:UniProtKB/Swiss-Prot;Acc:Q9SY06]
	AT2G45400	BEN1	NM_001203077	NM_114198,NM_130102	chr2:18703803-18706363	8.3239	3.00676	-1.46904991682768	0.361220101154507	-2.76839521611303	0.00005	Protein BRI1-5 ENHANCED 1 [Source:UniProtKB/Swiss-Prot;Acc:O22133]
	AT1G67865	N/A	NM_105456	none	chr1:25446189-25446953	684.537	246.851	-1.47148803340429	0.3606101642424	-2.77307768653965	0.00005	N/A
	AT1G05575	N/A	NM_100437	none	chr1:1661540-1662333	6.00349	2.16234	-1.47320803832746	0.360180495012068	-2.77638576727064	0.00005	N/A
	AT4G02420	LECRK44	NM_116475	none	chr4:1064028-1066595	38.9168	14.0037	-1.47458502646049	0.359836882785841	-2.7790369688011	0.00005	L-type lectin-domain containing receptor kinase IV.4 [Source:UniProtKB/Swiss-Prot;Acc:O81291]
	AT2G30740	PTI12	NM_128627	none	chr2:13095357-13098630	20.9172	7.52497	-1.47493200835755	0.359750348995085	-2.7797054340416	0.00005	PTI1-like tyrosine-protein kinase 2 [Source:UniProtKB/Swiss-Prot;Acc:O49339]
	AT1G20823	ATL80	NM_101935	none	chr1:7238756-7239722	107.274	38.5644	-1.47595888228951	0.359494378880251	-2.78168466253851	0.00005	RING-H2 finger protein ATL80 [Source:UniProtKB/Swiss-Prot;Acc:Q9LM69]
	AT1G77330	N/A	NM_106382	none	chr1:29063001-29064511	1.93445	0.6946	-1.47766912388967	0.359068469073897	-2.78498416354737	0.00005	1-aminocyclopropane-1-carboxylate oxidase 5 [Source:UniProtKB/Swiss-Prot;Acc:Q0WPW4]
	AT5G50450	N/A	NM_124427	none	chr5:20543309-20544762	2.9617	1.06264	-1.47877258784932	0.358793935915184	-2.78711510953851	0.00005	F-box protein At5g50450 [Source:UniProtKB/Swiss-Prot;Acc:Q9FK27]
	AT5G41050	N/A	NM_123470	none	chr5:16431413-16434447	22.4582	8.05148	-1.47991639716531	0.358509586698845	-2.78932568919006	0.00005	N/A
	AT5G23020	MAM3	NM_122208	none	chr5:7718117-7721846	11.7623	4.21615	-1.48017209187268	0.358446052217679	-2.78982009653357	0.00005	Methylthioalkylmalate synthase 3, chloroplastic [Source:UniProtKB/Swiss-Prot;Acc:Q9FN52]
	AT3G59080	N/A	NM_001035814	NM_115770	chr3:21836488-21838684	8.35242	2.99109	-1.48152293851465	0.358110583519507	-2.7924335275769	0.00005	N/A
	AT3G60580	ZAT9	NM_115922	none	chr3:22393836-22395063	2.33908	0.836817	-1.48295713938812	0.357754758281034	-2.79521090035217	0.00005	Zinc finger protein ZAT9 [Source:UniProtKB/Swiss-Prot;Acc:Q9M202]
	AT5G44130	FLA13	NM_123780	none	chr5:17760948-17762094	61.195	21.8787	-1.48388676298968	0.357524307541466	-2.79701261957977	0.00005	Fasciclin-like arabinogalactan protein 13 [Source:UniProtKB/Swiss-Prot;Acc:Q9FFH6]
	AT5G38140	NFYC10	NM_123174	none	chr5:15220165-15225254	17.0872	6.10847	-1.48403303279816	0.357488061238822	-2.79729621329073	0.00005	Nuclear transcription factor Y subunit C-10 [Source:UniProtKB/Swiss-Prot;Acc:Q58CM8]
	AT3G21790	UGT71B7	NM_113074	none	chr3:7676773-7678615	30.821	11.0168	-1.48420843978197	0.357444599461406	-2.79763633723041	0.00005	UDP-glycosyltransferase 71B7 [Source:UniProtKB/Swiss-Prot;Acc:Q9LSY5]
	AT1G64900	CYP89A2	NM_105164	none	chr1:24113159-24115045	45.4062	16.2273	-1.48446632889217	0.357380710123287	-2.79813647372021	0.00005	Cytochrome P450 89A2 [Source:UniProtKB/Swiss-Prot;Acc:Q42602]
	AT4G27280	N/A	NM_118862	none	chr4:13663513-13664538	53.9979	19.2897	-1.48507259510233	0.357230558966182	-2.7993125865099	0.00005	N/A
	AT1G65490	N/A	NM_105223	none	chr1:24354645-24356142	145.36	51.925	-1.48512910850211	0.357216565767749	-2.79942224362061	0.00005	N/A
	AT3G17260	N/A	unknown	none	chr3:5894958-5895735	0.933416	0.333424	-1.48516224337982	0.35720836154512	-2.79948653966121	0.011	N/A
	AT1G08450	CRT3	NM_001198007	NM_100718,NM_202064	chr1:2667817-2671899	133.214	47.5611	-1.48589172161321	0.357027789871935	-2.80090241815265	0.00005	Calreticulin-3 [Source:UniProtKB/Swiss-Prot;Acc:O04153]
	AT1G03055	D27	NM_100187	NM_202019	chr1:709930-711835	9.04362	3.22745	-1.48650562805726	0.356875897041229	-2.80209453283552	0.00005	Beta-carotene isomerase D27, chloroplastic [Source:UniProtKB/Swiss-Prot;Acc:Q7XA78]
	AT1G09070	SRC2	NM_100778	none	chr1:2927576-2931848	291.214	103.61	-1.49091646162574	0.355786466309999	-2.81067464530451	0.00005	Protein SRC2 homolog [Source:UniProtKB/Swiss-Prot;Acc:O04023]
	AT4G23060	N/A	NM_118435	none	chr4:12087196-12090577	11.7121	4.16437	-1.49182961535665	0.355561342543182	-2.81245422476869	0.00005	N/A
	AT3G28960	N/A	NM_113817	none	chr3:10984147-10986585	1.41362	0.502439	-1.49237399885835	0.355427201086572	-2.81351567055901	0.00005	N/A
	AT5G43900	XI-2	NM_001203536	NM_001203537,NM_123757	chr5:17656719-17666927	10.2513	3.6429	-1.49264757627523	0.355359808024348	-2.81404924647945	0.00005	Myosin-6 [Source:UniProtKB/Swiss-Prot;Acc:Q9LKB9]
	AT5G27290	N/A	NM_001036874	NM_122611	chr5:9617491-9620581	26.9466	9.57247	-1.49314011292457	0.355238508754351	-2.81501012800249	0.00005	N/A
	AT3G28130	N/A	NM_113731	NM_202642	chr3:10469458-10470016	1.48804	0.528022	-1.49474336231201	0.35484395580764	-2.81814015325119	0.01035	WAT1-related protein At3g28130 [Source:UniProtKB/Swiss-Prot;Acc:Q56X95]
	AT3G12710	N/A	NM_112107	none	chr3:4040333-4042021	19.3634	6.87047	-1.49485159579099	0.354817335798465	-2.81835158293392	0.00005	N/A
	AT4G13575	N/A	NM_001125504	none	chr4:7880043-7893711	83.2806	29.5286	-1.49586750513259	0.354567570358523	-2.82033689372337	0.00005	N/A
	AT4G33050	IQM1	NM_001125635	NM_119459,NM_202943,NM_202944	chr4:15944238-15947119	80.4295	28.5136	-1.49607455235753	0.354516688528463	-2.82074168116267	0.00005	IQ domain-containing protein IQM1 [Source:UniProtKB/Swiss-Prot;Acc:O82645]
	AT1G61360	N/A	NM_001160966	NM_104817	chr1:22637569-22641690	9.44119	3.3456	-1.49670374624381	0.3543621090138	-2.82197214251554	0.00005	G-type lectin S-receptor-like serine/threonine-protein kinase At1g61360 [Source:UniProtKB/Swiss-Prot;Acc:O64784]
	AT1G49990	N/A	NM_103887	none	chr1:18513619-18517267	3.93583	1.394	-1.49743734660151	0.354181964160037	-2.82340746054519	0.00005	F-box protein At1g49990 [Source:UniProtKB/Swiss-Prot;Acc:Q9LPM2]
	AT4G01670	N/A	NM_116397	none	chr4:711370-712625	1.59918	0.566131	-1.4981245048558	0.354013306819745	-2.82475257493407	0.00105	N/A
	AT1G11050	N/A	NM_100978	none	chr1:3681768-3684225	17.954	6.34625	-1.5003290400964	0.353472763729531	-2.82907228678353	0.00005	Probable receptor-like protein kinase At1g11050 [Source:UniProtKB/Swiss-Prot;Acc:O04086]
	AT3G50470	HR3	NM_114907	none	chr3:18728967-18730418	7.12401	2.51787	-1.5004857442817	0.353434371933784	-2.82937959465739	0.00005	RPW8-like protein 3 [Source:UniProtKB/Swiss-Prot;Acc:Q9SCS7]
	AT1G71030	N/A	NM_105772	none	chr1:26795074-26796441	55.6164	19.6405	-1.50167870566881	0.353142238620263	-2.83172017005677	0.00005	N/A
	AT5G15870	N/A	NM_121592	none	chr5:5182532-5184958	19.1042	6.73702	-1.5037073578956	0.352646015012406	-2.83570480716994	0.00005	N/A
	AT3G49620	DIN11	NM_114822	none	chr3:18393865-18396799	2.08287	0.733964	-1.50479159043107	0.352381089554317	-2.83783673313678	0.00025	Probable 2-oxoglutarate-dependent dioxygenase DIN11 [Source:UniProtKB/Swiss-Prot;Acc:Q8H113]
	AT5G44260	N/A	NM_123793	none	chr5:17829676-17831221	3.34232	1.17725	-1.50542914370965	0.352225400320735	-2.83909110214483	0.00005	Zinc finger CCCH domain-containing protein 61 [Source:UniProtKB/Swiss-Prot;Acc:Q9FKW2]
	AT4G37895	N/A	unknown	none	chr4:17812743-17814545	3.46542	1.21914	-1.5071664064661	0.351801513236491	-2.84251193464245	0.0017	N/A
	AT2G42530	COR15B	NM_129814	none	chr2:17704704-17709937	20.7426	7.29202	-1.50820631799353	0.351548021945176	-2.84456158924413	0.0031	Protein COLD-REGULATED 15B, chloroplastic [Source:UniProtKB/Swiss-Prot;Acc:Q9SIN5]
	AT1G75960	AAE8	NM_106246	none	chr1:28518027-28519869	2.61234	0.918216	-1.50843720156659	0.351491766002894	-2.84501685877833	0.00005	Probable acyl-activating enzyme 8 [Source:UniProtKB/Swiss-Prot;Acc:Q9LQS1]
	AT4G11370	RHA1A	NM_117208	none	chr4:6907732-6908427	2.91935	1.02543	-1.50941817450769	0.35125284738041	-2.84695201037613	0.0004	Probable E3 ubiquitin-protein ligase RHA1A [Source:UniProtKB/Swiss-Prot;Acc:Q9SUS4]
	AT2G23840	N/A	NM_127947	none	chr2:10153698-10155673	15.5136	5.44197	-1.51133260047272	0.350787051361386	-2.85073236346397	0.00005	N/A
	AT4G22490	N/A	NM_118375	none	chr4:11849687-11850417	26.6572	9.34846	-1.51172462142763	0.350691745569677	-2.85150709314689	0.00005	N/A
	AT2G36220	N/A	NM_129180	none	chr2:15192459-15195538	28.8314	10.1073	-1.51224323685684	0.350565702671393	-2.85253232811928	0.00005	N/A
	AT5G23730	RUP2	NM_122278	none	chr5:8005008-8006706	33.4114	11.7085	-1.51278417450302	0.350434282909426	-2.8536020839561	0.00005	WD repeat-containing protein RUP2 [Source:UniProtKB/Swiss-Prot;Acc:Q9FFA7]
	AT4G15500	UGT84A4	NM_117640	none	chr4:8856939-8862731	5.27744	1.84917	-1.51296040913049	0.350391477686151	-2.85395069139127	0.00565	UDP-glycosyltransferase 84A4 [Source:UniProtKB/Swiss-Prot;Acc:O23402]
	AT3G45290	MLO3	NM_114398	none	chr3:16617414-16624955	9.06316	3.17395	-1.51373475295755	0.350203461044492	-2.85548291560989	0.0014	MLO-like protein 3 [Source:UniProtKB/Swiss-Prot;Acc:Q94KB9]
	AT1G55450	N/A	NM_001198310	NM_104421	chr1:20704909-20707003	150.682	52.685	-1.51604291313286	0.349643620339523	-2.86005504413021	0.00005	N/A
	AT4G20780	CML42	NM_118196	none	chr4:11133129-11134050	18.8165	6.57734	-1.51642214768648	0.349551723221641	-2.8608069523546	0.00005	Calcium-binding protein CML42 [Source:UniProtKB/Swiss-Prot;Acc:Q9SVG9]
	AT1G18400	BEE1	NM_101698	none	chr1:6331388-6333843	16.9216	5.90331	-1.51926997806542	0.348862400718608	-2.86645966415452	0.00005	Transcription factor BEE 1 [Source:UniProtKB/Swiss-Prot;Acc:Q8GZ13]
	AT2G29310	N/A	NM_001124936	NM_128483,NM_001202703,NM_128485	chr2:12585686-12591464	24.8876	8.6702	-1.52128993446187	0.348374290811488	-2.87047588290928	0.00005	Tropinone reductase homolog At2g29310 [Source:UniProtKB/Swiss-Prot;Acc:Q9ZW14]
	AT1G52190	NPF1.2	NM_104099	none	chr1:19434489-19439010	93.9716	32.7132	-1.52235192233339	0.348117942016524	-2.87258965799738	0.00005	Protein NRT1/ PTR FAMILY 1.2 [Source:UniProtKB/Swiss-Prot;Acc:Q9M817]
	AT4G34790	N/A	NM_119645	none	chr4:16594300-16595064	3.51126	1.22207	-1.52266190322968	0.348043152600491	-2.87320693577291	0.00005	N/A
	AT3G11840	PUB24	NM_112017	none	chr3:3732636-3738337	12.0739	4.20132	-1.52297717723032	0.347967102593197	-2.87383488998696	0.0045	E3 ubiquitin-protein ligase PUB24 [Source:UniProtKB/Swiss-Prot;Acc:Q9SF15]
	AT5G26690	N/A	NM_180545	none	chr5:9310738-9315566	3.07396	1.06729	-1.52614615897081	0.347203607073612	-2.88015440976679	0.0037	N/A
	AT4G10600	N/A	NM_117128	none	chr4:6547717-6548842	1.74696	0.605525	-1.52858814529087	0.346616407931492	-2.88503364848685	0.0002	N/A
			NM_118449	none	chr4:12145063-12148038	5.88655	2.03307	-1.53376245536398	0.345375474598874	-2.89539956814079	0.00005
	AT3G46080	ZAT8	NM_114477	none	chr3:16922579-16923301	7.61235	2.628	-1.53437661959016	0.345228477408422	-2.89663242009132	0.00005	Zinc finger protein ZAT8 [Source:UniProtKB/Swiss-Prot;Acc:Q9LX85]
	AT2G40180	PP2C5	NM_129576	none	chr2:16782464-16784055	0.984168	0.339023	-1.53752145632187	0.344476756001008	-2.90295348693156	0.00155	Probable protein phosphatase 2C 30 [Source:UniProtKB/Swiss-Prot;Acc:Q9XEE8]
	AT3G23480	N/A	NM_001203025	NM_113251	chr3:8418787-8424474	10.0293	3.45414	-1.53782245270103	0.344404893661572	-2.90355920721221	0.0019	N/A
	AT4G02520	GSTF2	NM_116486	none	chr4:1104443-1111906	356.077	122.623	-1.53795964498228	0.344372144227232	-2.90383533268636	0.00025	Glutathione S-transferase F2 [Source:UniProtKB/Swiss-Prot;Acc:P46422]
	AT2G21880	RABG2	NM_001124885	NM_127757	chr2:9324655-9326290	3.50821	1.20381	-1.54312740318624	0.34314080399976	-2.91425557189257	0.00005	Ras-related protein RABG2 [Source:UniProtKB/Swiss-Prot;Acc:Q9SJ11]
	AT5G54585	N/A	NM_148130	none	chr5:22175473-22176735	30.0606	10.303	-1.54480932661016	0.342740996520362	-2.91765505192662	0.00005	N/A
	AT4G23400	PIP1-5	NM_118469	none	chr4:12220640-12222405	450.151	154.151	-1.54606477612606	0.342442869170567	-2.92019513334328	0.00005	Probable aquaporin PIP1-5 [Source:UniProtKB/Swiss-Prot;Acc:Q8LAA6]
	AT2G37100	N/A	NM_129266	none	chr2:15590817-15592291	6.69508	2.29212	-1.54641871863168	0.34235886651093	-2.92091164511457	0.00005	N/A
	AT3G05800	BHLH150	NM_111454	none	chr3:1727178-1728374	15.0933	5.16725	-1.54643968077326	0.34235389212432	-2.92095408582902	0.00005	Transcription factor bHLH150 [Source:UniProtKB/Swiss-Prot;Acc:Q9M9L6]
	AT3G54150	N/A	NM_115275	none	chr3:20050649-20052832	6.81434	2.33265	-1.54660407627272	0.342314883026089	-2.92128694832058	0.00005	N/A
	AT1G72240	N/A	NM_105883	none	chr1:27190083-27190776	8.73399	2.98871	-1.54711796283489	0.342192972513136	-2.92232769321881	0.00005	N/A
	AT3G28890	N/A	NM_001161180	NM_113810	chr3:10895970-10898901	3.38852	1.1584	-1.54852177913624	0.34186016313907	-2.9251726519337	0.00005	N/A
	N/A	NPF8.2	unknown	none	Mt:330863-331114	2.92533	1	-1.54859938110944	0.34184177511597	-2.92533	0.00005	N/A
	AT5G01180	NPF8.2	NM_120196	none	chr5:58010-64017	1.46785	0.501084	-1.55058016905965	0.341372756071806	-2.92934917099728	0.00495	Protein NRT1/ PTR FAMILY 8.2 [Source:UniProtKB/Swiss-Prot;Acc:Q9LFB8]
	AT3G01290	HIR3	NM_110995	none	chr3:85545-89542	117.666	40.1434	-1.55146279083088	0.341163972600411	-2.93114185644465	0.00005	Hypersensitive-induced response protein 3 [Source:UniProtKB/Swiss-Prot;Acc:Q9SRH6]
	AT3G23090	WDL3	NM_001203023	NM_113210	chr3:8214313-8217173	8.91355	3.03751	-1.55311097009852	0.340774438916032	-2.93449239673285	0.00005	Protein WVD2-like 3 [Source:UniProtKB/Swiss-Prot;Acc:Q84WL6]
	AT3G55880	N/A	NM_115446	NM_180688	chr3:20736572-20738980	16.616	5.66001	-1.55369661419649	0.340636133846894	-2.9356838592158	0.00005	N/A
	AT2G42150	N/A	NM_129778	none	chr2:17572368-17574554	0.947396	0.322558	-1.55440898208944	0.340467977487767	-2.93713378679183	0.0001	N/A
	AT3G01860	N/A	NM_111052	NM_180165	chr3:302580-304601	19.0716	6.47775	-1.55786118727332	0.339654250298874	-2.9441704295473	0.00005	N/A
	AT3G30720	QQS	NM_113975	none	chr3:12348987-12349913	46.9021	15.9292	-1.55797870626432	0.339626583884304	-2.9444102654245	0.00005	Protein QQS [Source:UniProtKB/Swiss-Prot;Acc:Q3E7K4]
	AT5G48790	N/A	NM_124256	none	chr5:19777208-19782074	93.6648	31.7875	-1.55904741619264	0.33937509074914	-2.94659221392056	0.00005	N/A
	AT2G27402	N/A	NM_201818	none	chr2:11721155-11727618	48.1547	16.3345	-1.55975432053886	0.339208841504568	-2.94803636474946	0.00005	N/A
	AT5G47230	ERF5	NM_124094	none	chr5:19179925-19181193	7.2065	2.44306	-1.56060945631475	0.339007840144314	-2.94978428691886	0.00005	Ethylene-responsive transcription factor 5 [Source:UniProtKB/Swiss-Prot;Acc:O80341]
	AT1G55550	N/A	NM_104431	none	chr1:20748708-20753071	2.07569	0.703153	-1.56168044976078	0.338756268999706	-2.95197489024437	0.00005	N/A
	AT5G22390	N/A	NM_122144	none	chr5:7418179-7419274	64.0383	21.6883	-1.56201803541623	0.338677010476543	-2.9526657229935	0.00005	N/A
	AT1G19620	N/A	NM_101818	none	chr1:6784014-6785307	1.69878	0.57445	-1.56424579723213	0.338154440245353	-2.95722865349465	0.0002	N/A
	AT2G35980	YLS9	NM_129157	none	chr2:15110609-15111477	7.11652	2.40208	-1.56688773131217	0.337535761861134	-2.96264903750083	0.00005	Protein YLS9 [Source:UniProtKB/Swiss-Prot;Acc:Q9SJ52]
	AT2G28690	N/A	NM_128430	none	chr2:12307032-12308444	0.922073	0.311125	-1.56738664732351	0.337419054673545	-2.96367376456408	0.01355	N/A
	AT2G36770	UGT73C4	NM_129232	none	chr2:15415136-15416753	1.21379	0.408889	-1.56973768303212	0.336869639723511	-2.96850734551431	0.0002	UDP-glycosyltransferase 73C4 [Source:UniProtKB/Swiss-Prot;Acc:Q9ZQ97]
	AT2G15390	FUT4	NM_127099	NM_201739	chr2:6709061-6711080	17.1097	5.75648	-1.57155566365016	0.336445408160284	-2.97225040302407	0.00005	Probable fucosyltransferase 4 [Source:UniProtKB/Swiss-Prot;Acc:Q9SJP2]
	AT4G23215	N/A	unknown	none	chr4:12152361-12153519	7.91755	2.66308	-1.57195830468194	0.33635152288271	-2.97308004265737	0.00005	N/A
	AT1G50310	STP9	NM_103915	none	chr1:18636981-18638062	0.81695	0.273982	-1.57616666895299	0.33537180978028	-2.98176522545277	0.008	Sugar transport protein 9 [Source:UniProtKB/Swiss-Prot;Acc:Q9SX48]
	AT1G19250	FMO1	NM_101783	none	chr1:6650528-6653131	2.79023	0.934293	-1.57843708500571	0.334844439347294	-2.98646142056079	0.00005	Probable flavin-containing monooxygenase 1 [Source:UniProtKB/Swiss-Prot;Acc:Q9LMA1]
	AT2G18480	PLT3	NM_127404	none	chr2:8009344-8010962	0.425277	0.142378	-1.57867659185974	0.334788855263746	-2.98695725463204	0.0137	Probable polyol transporter 3 [Source:UniProtKB/Swiss-Prot;Acc:Q9ZNS0]
	AT1G30250	N/A	NM_102764	none	chr1:10646816-10647610	43.3256	14.4438	-1.58476937999808	0.3333779566815	-2.99959844362287	0.00005	N/A
	AT4G23320	N/A	NM_118461	none	chr4:12189083-12191961	4.09221	1.36353	-1.58553373941617	0.333201375295989	-3.00118809267123	0.00005	N/A
	AT4G12917	N/A	unknown	none	chr4:7560137-7563972	24.3993	8.12313	-1.58673212028991	0.332924715053301	-3.00368207821369	0.00005	N/A
	AT3G14550	N/A	NM_112315	none	chr3:4884575-4886086	1.46611	0.487329	-1.58902536857339	0.332395932092408	-3.00846040354668	0.0002	N/A
	AT3G12910	N/A	NM_112127	none	chr3:4109396-4110826	1.86003	0.61773	-1.59027758856467	0.332107546652473	-3.01107279879559	0.00015	N/A
	AT4G28140	ERF054	NM_118954	none	chr4:13974709-13975728	1.31268	0.435648	-1.59128043946335	0.331876771185666	-3.01316659321287	0.0011	Ethylene-responsive transcription factor ERF054 [Source:UniProtKB/Swiss-Prot;Acc:Q9M0J3]
	AT4G09480	N/A	unknown	none	chr4:6013098-6014415	0.844498	0.28003	-1.59251261297936	0.331593443678967	-3.01574117058887	0.00115	N/A
	AT3G57260	BG2	NM_115586	none	chr3:21188371-21189905	225.106	74.641	-1.59256429117179	0.331581566017787	-3.01584919816187	0.00005	Glucan endo-1,3-beta-glucosidase, acidic isoform [Source:UniProtKB/Swiss-Prot;Acc:P33157]
	AT1G33610	N/A	NM_103084	none	chr1:12188644-12190495	16.583	5.49756	-1.59284167599296	0.331517819453657	-3.01642910673099	0.00005	N/A
	AT3G16240	TIP2-1	NM_112495	none	chr3:5505296-5508398	1026.47	339.808	-1.59489974033192	0.331045232690677	-3.02073523872305	0.00005	Aquaporin TIP2-1 [Source:UniProtKB/Swiss-Prot;Acc:Q41951]
	AT3G57010	SSL8	NM_115560	none	chr3:21095666-21097512	3.75875	1.24147	-1.59820356344656	0.330287994679082	-3.02766075700581	0.00005	Protein STRICTOSIDINE SYNTHASE-LIKE 8 [Source:UniProtKB/Swiss-Prot;Acc:Q9M1J7]
	AT3G16900	N/A	NM_112566	none	chr3:5772060-5772897	1.22173	0.403469	-1.59839575219604	0.330243998264756	-3.02806411397158	0.0092	Protein LURP-one-related 13 [Source:UniProtKB/Swiss-Prot;Acc:Q9LSQ1]
	AT1G65870	DIR21	NM_105259	none	chr1:24503325-24504508	29.102	9.58933	-1.60161638027393	0.329507593979795	-3.03483142200759	0.00005	Dirigent protein 21 [Source:UniProtKB/Swiss-Prot;Acc:Q9SS03]
	AT1G56550	RGXT3	NM_104532	none	chr1:21185650-21188173	1.72994	0.569932	-1.60186029819255	0.329451888504804	-3.03534456742208	0.00005	UDP-D-xylose:L-fucose alpha-1,3-D-xylosyltransferase 3 [Source:UniProtKB/Swiss-Prot;Acc:Q9FXA7]
	AT5G10600	N/A	NM_121098	none	chr5:3351043-3353145	8.09963	2.66781	-1.60220008339481	0.329374304752192	-3.03605953947245	0.00005	N/A
	AT4G08100	N/A	unknown	none	chr4:5079460-5083583	0.624958	0.205776	-1.60268450930902	0.329263726522422	-3.03707915403157	0.00005	N/A
	AT5G28490	LSH1	NM_122732	none	chr5:10454360-10455741	12.2067	4.0136	-1.60470448171815	0.328803034399142	-3.04133446282639	0.00005	Protein LIGHT-DEPENDENT SHORT HYPOCOTYLS 1 [Source:UniProtKB/Swiss-Prot;Acc:Q6NNI3]
	AT1G74710	ICS1	NM_106129	NM_202414	chr1:28070299-28074180	40.7393	13.3884	-1.60543763189876	0.328635985399847	-3.04288040393176	0.00005	Isochorismate synthase 1, chloroplastic [Source:UniProtKB/Swiss-Prot;Acc:Q9S7H8]
	AT4G11300	N/A	NM_117201	none	chr4:6872149-6873623	14.2192	4.67287	-1.60545949153217	0.328631005963767	-3.04292650983229	0.00005	N/A
	AT1G62500	N/A	NM_104929	none	chr1:23131969-23133501	24.1682	7.92794	-1.60809207889896	0.328031876598175	-3.0484842216263	0.00005	N/A
	AT2G38470	WRKY33	NM_129404	none	chr2:16108342-16111786	78.4464	25.6981	-1.61004554460728	0.327588009137449	-3.05261478475062	0.00005	Probable WRKY transcription factor 33 [Source:UniProtKB/Swiss-Prot;Acc:Q8S8P5]
	AT2G45760	BAP2	NM_130139	none	chr2:18847011-18847821	4.72729	1.54664	-1.61187594051506	0.327172650715315	-3.05649019810686	0.00005	BON1-associated protein 2 [Source:UniProtKB/Swiss-Prot;Acc:Q58FX0]
	AT4G23180	CRK10	NM_118447	NM_116257	chr4:12138062-12143868	72.8777	23.8008	-1.61446736213388	0.326585498719087	-3.0619853114181	0.00005	Cysteine-rich receptor-like protein kinase 10 [Source:UniProtKB/Swiss-Prot;Acc:Q8GYA4]
	AT5G07780	FH19	NM_120860	none	chr5:2481604-2482725	0.822711	0.268435	-1.61581294294428	0.326281039149835	-3.0648425130851	0.0052	Formin-like protein 19 [Source:UniProtKB/Swiss-Prot;Acc:Q9FF14]
	AT3G56710	SIB1	NM_115530	none	chr3:21006610-21007692	45.2166	14.733	-1.61780128633293	0.325831663592575	-3.06906943596009	0.00005	Sigma factor binding protein 1, chloroplastic [Source:UniProtKB/Swiss-Prot;Acc:Q9LDH1]
	AT2G41010	CAMBP25	NM_129666	none	chr2:17111424-17115164	28.7128	9.35203	-1.61834256244226	0.325709439692402	-3.07022111776802	0.00005	Calmodulin-binding protein 25 [Source:UniProtKB/Swiss-Prot;Acc:O80683]
	AT5G35740	N/A	NM_122965	none	chr5:13910344-13911163	11.9258	3.87752	-1.62087991983558	0.325137097720908	-3.07562565763684	0.00005	N/A
	AT4G18205	PUP21	NM_001036587	none	chr4:10073721-10075377	53.7939	17.4751	-1.62214187521807	0.324852817884556	-3.07831714839972	0.00005	Probable purine permease 21 [Source:UniProtKB/Swiss-Prot;Acc:Q8RY74]
	AT4G34750	N/A	NM_001203986	NM_119641	chr4:16577397-16578385	8.09112	2.62345	-1.62487412506897	0.324238177162123	-3.08415254721836	0.00005	N/A
	AT5G25460	N/A	NM_122456	none	chr5:8863324-8865714	420.419	136.16	-1.62652492836807	0.323867379923362	-3.08768360752056	0.00005	N/A
	AT1G54930	N/A	NM_104366	none	chr1:20478296-20479715	0.606108	0.19616	-1.62754400061615	0.323638691454328	-3.08986541598695	0.0064	N/A
	AT3G13950	N/A	NM_112249	none	chr3:4603969-4605501	9.4539	3.05644	-1.62905735816703	0.323299379092227	-3.09310832210022	0.00005	N/A
	AT1G11545	XTH8	NM_101028	none	chr1:3878497-3880395	22.5129	7.27731	-1.62927473629559	0.323250669616087	-3.093574411424	0.00005	Probable xyloglucan endotransglucosylase/hydrolase protein 8 [Source:UniProtKB/Swiss-Prot;Acc:Q8L9A9]
	AT1G15010	N/A	NM_101370	none	chr1:5171186-5171763	11.0186	3.55733	-1.63107421071157	0.322847730201659	-3.09743543612766	0.00005	N/A
	AT1G05135	N/A	unknown	none	chr1:1477326-1478957	35.7934	11.5269	-1.63468901894162	0.322039817396503	-3.105206083162	0.00005	N/A
	AT5G19810	N/A	NM_121986	none	chr5:6693026-6693870	0.91776	0.295435	-1.63527617774407	0.321908777894003	-3.10647012033104	0.00765	N/A
	AT1G66350	RGL1	NM_105306	none	chr1:24748062-24750172	17.2804	5.55976	-1.63604210072216	0.32173792273327	-3.10811977495432	0.00005	DELLA protein RGL1 [Source:UniProtKB/Swiss-Prot;Acc:Q9C8Y3]
	AT3G48100	ARR5	NM_114679	none	chr3:17758763-17760933	17.8311	5.73223	-1.63722730294932	0.321473717269266	-3.11067420532672	0.00005	Two-component response regulator ARR5 [Source:UniProtKB/Swiss-Prot;Acc:Q9SB04]
	AT1G70170	2MMP	NM_105685	none	chr1:26424110-26425141	0.661664	0.21202	-1.64189842545999	0.320434540794119	-3.12076219224602	0.0074	Metalloendoproteinase 2-MMP [Source:UniProtKB/Swiss-Prot;Acc:O04529]
	AT5G64490	APUM26	NM_125845	none	chr5:25779282-25780305	1.46002	0.467449	-1.64310725530159	0.320166162107368	-3.12337816531857	0.0006	Pumilio homolog 26 [Source:UniProtKB/Swiss-Prot;Acc:Q9FGE7]
	AT4G24350	N/A	NM_001125571	NM_118568	chr4:12609437-12612153	23.2368	7.42429	-1.6460864353927	0.319505697858569	-3.1298346373862	0.00005	N/A
	AT2G28650	N/A	NM_128426	none	chr2:12289471-12291003	0.961331	0.306238	-1.65037994413745	0.318556251696866	-3.13916300393811	0.0004	N/A
	AT4G23750	CRF2	NM_118506	NM_202870	chr4:12376107-12378003	11.51	3.66099	-1.65258209543346	0.318070373588184	-3.14395832821177	0.00005	Ethylene-responsive transcription factor CRF2 [Source:UniProtKB/Swiss-Prot;Acc:Q9SUQ2]
	AT5G38310	N/A	NM_123192	none	chr5:15310548-15311198	0.936051	0.297602	-1.65320291410627	0.317933531399464	-3.14531152344406	0.0145	N/A
	AT1G32780	N/A	NM_103012	none	chr1:11869867-11872859	2.94247	0.935164	-1.65373640814229	0.317815984530004	-3.14647484291525	0.00005	Alcohol dehydrogenase-like 3 [Source:UniProtKB/Swiss-Prot;Acc:A1L4Y2]
	-	-	unknown	none	chr4:630356-631041	1.46988	0.466851	-1.65466430075903	0.317611641766675	-3.14849919995887	0.0029
	AT1G75000	N/A	NM_106157	none	chr1:28163449-28164786	13.0765	4.15282	-1.65481320092877	0.317578862845563	-3.14882417249002	0.00005	N/A
	AT4G25940	N/A	NM_118727	none	chr4:13169531-13172920	20.0802	6.36824	-1.65680702579136	0.317140267527216	-3.1531789002927	0.00005	Putative clathrin assembly protein At4g25940 [Source:UniProtKB/Swiss-Prot;Acc:Q8VYT2]
	AT5G06570	CXE15	NM_120740	NM_180451	chr5:2007869-2011096	2.2072	0.698744	-1.65938146686761	0.316574845958681	-3.15881066599498	0.0001	Probable carboxylesterase 15 [Source:UniProtKB/Swiss-Prot;Acc:Q9FG13]
	AT1G02630	ETN8	NM_001035857	NM_100143	chr1:560907-562423	1.74579	0.552617	-1.6595281793454	0.31654265404201	-3.15913191233712	0.00015	Equilibrative nucleotide transporter 8 [Source:UniProtKB/Swiss-Prot;Acc:Q84XI3]
	AT3G61190	BAP1	NM_001203221	NM_115983	chr3:22650359-22651672	5.18302	1.63976	-1.66030828744879	0.316371536285795	-3.1608406108211	0.00005	BON1-associated protein 1 [Source:UniProtKB/Swiss-Prot;Acc:Q941L2]
	AT3G25882	NIMIN-2	NM_148752	none	chr3:9470312-9470956	20.07	6.32339	-1.66627050999238	0.315066766317887	-3.17393043921061	0.00005	Protein NIM1-INTERACTING 2 [Source:UniProtKB/Swiss-Prot;Acc:Q9LUA3]
	AT5G49740	FRO7	NM_124352	none	chr5:20205116-20208785	88.3875	27.829	-1.66725328602156	0.31485221326545	-3.17609328398433	0.00005	Ferric reduction oxidase 7, chloroplastic [Source:UniProtKB/Swiss-Prot;Acc:Q3KTM0]
	AT1G79460	GA2	NM_106594	none	chr1:29890399-29896751	4.66716	1.4681	-1.6685946856884	0.314559603699037	-3.17904774879096	0.00005	Ent-kaur-16-ene synthase, chloroplastic [Source:UniProtKB/Swiss-Prot;Acc:Q9SAK2]
	AT4G13495	N/A	unknown	none	chr4:7842956-7847645	158.679	49.8267	-1.67112027746306	0.31400941523453	-3.18461788559146	0.00005	N/A
	AT5G60800	HIPP3	NM_001203653	NM_125473	chr5:24460701-24462566	32.4993	10.1821	-1.67437350465673	0.313302132661319	-3.19180719105096	0.00005	Heavy metal-associated isoprenylated plant protein 3 [Source:UniProtKB/Swiss-Prot;Acc:Q9FJH5]
	AT4G13395	N/A	NM_001084915	none	chr4:7785592-7786110	5.67426	1.77575	-1.67600377246732	0.312948296341726	-3.19541602139941	0.00015	N/A
	AT5G09290	SAL4	NM_120965	none	chr5:2882408-2886872	2.55895	0.800638	-1.67632996258327	0.312877547431564	-3.19613857948286	0.01415	Probable SAL4 phosphatase [Source:UniProtKB/Swiss-Prot;Acc:Q84VY5]
	AT5G11540	GULLO3	NM_121192	none	chr5:3702933-3705009	0.935799	0.292455	-1.67798403248936	0.312519034536263	-3.19980509822024	0.00005	L-gulonolactone oxidase 3 [Source:UniProtKB/Swiss-Prot;Acc:Q9LYD8]
	AT4G38560	N/A	NM_001085043	NM_120017	chr4:18029104-18033782	8.31015	2.59614	-1.67850633367165	0.312405913250663	-3.20096373847327	0.00005	N/A
	AT4G11070	WRKY41	NM_117177	NM_179027	chr4:6759104-6763489	2.50586	0.782781	-1.67862517113758	0.312380180856073	-3.20122741865222	0.0077	Probable WRKY transcription factor 41 [Source:UniProtKB/Swiss-Prot;Acc:Q8H0Y8]
	AT3G60520	N/A	NM_115916	none	chr3:22361275-22362642	22.2542	6.94844	-1.67931662068241	0.312230500310054	-3.20276205882184	0.00005	N/A
	AT1G72920	N/A	NM_105950	none	chr1:27437794-27440468	80.9153	25.2552	-1.67983205601901	0.312118968847672	-3.20390652222117	0.00005	N/A
	AT1G64065	N/A	NM_202357	none	chr1:23778224-23779472	7.60427	2.37341	-1.67984841412458	0.312115429883473	-3.20394285016074	0.00005	Late embryogenesis abundant protein At1g64065 [Source:UniProtKB/Swiss-Prot;Acc:Q6DST1]
	AT1G31580	N/A	NM_102895	none	chr1:11310404-11312399	792.445	247.155	-1.68089471502066	0.311889153190442	-3.20626732212579	0.00005	N/A
	AT3G50260	ERF011	NM_114886	none	chr3:18634562-18635414	6.31257	1.96802	-1.6814825987279	0.311762087390714	-3.20757411001921	0.00005	Ethylene-responsive transcription factor ERF011 [Source:UniProtKB/Swiss-Prot;Acc:Q9SNE1]
	AT1G44740	N/A	NM_103555	none	chr1:16888140-16888900	0.946117	0.294928	-1.68165580700449	0.311724659846509	-3.2079592307275	0.00815	N/A
	AT5G64110	PER70	NM_125807	none	chr5:25654315-25656016	7.21009	2.24461	-1.68355246891772	0.311315115345301	-3.21217939864832	0.00005	Peroxidase 70 [Source:UniProtKB/Swiss-Prot;Acc:Q9FMI7]
	AT2G18196	N/A	NM_179642	none	chr2:7920536-7922322	2.50662	0.778142	-1.68763794629048	0.310434768732397	-3.22128865939636	0.00015	N/A
	AT3G29140	N/A	NM_113837	none	chr3:11105434-11106271	2.92615	0.906899	-1.68998993265648	0.309929087709106	-3.22654452149578	0.00005	N/A
	AT3G04210	N/A	NM_111292	none	chr3:1103618-1108252	49.3042	15.2632	-1.6916530869238	0.309572004007772	-3.23026626133445	0.00005	N/A
	AT5G10695	N/A	NM_001203355	NM_121107	chr5:3374097-3378380	15.696	4.85783	-1.69201303788397	0.309494775739042	-3.23107231006437	0.00425	N/A
	AT4G13120	N/A	unknown	none	chr4:7642747-7646549	2.46387	0.761544	-1.69392683846861	0.309084489035542	-3.23536131858435	0.00005	N/A
	AT2G31020	N/A	NM_128656	none	chr2:13201483-13207672	2.54601	0.786689	-1.69437276959214	0.308988967050404	-3.23636151007577	0.00005	N/A
	AT2G38640	N/A	NM_129421	none	chr2:16157535-16158655	37.889	11.687	-1.69687441935945	0.308453640898414	-3.2419782664499	0.00005	Protein LURP-one-related 8 [Source:UniProtKB/Swiss-Prot;Acc:Q9ZVI6]
	AT4G17490	ERF6	NM_117854	none	chr4:9752785-9753862	6.50071	2.0015	-1.69951568049869	0.307889445922061	-3.24791906070447	0.00005	Ethylene-responsive transcription factor 6 [Source:UniProtKB/Swiss-Prot;Acc:Q8VZ91]
	AT1G04360	ATL1	NM_100316	none	chr1:1167401-1168894	2.16288	0.665923	-1.69952634982887	0.307887168959905	-3.2479430805063	0.00005	RING-H2 finger protein ATL1 [Source:UniProtKB/Swiss-Prot;Acc:P93823]
	AT1G75590	N/A	NM_106211	none	chr1:28382951-28383760	2.77479	0.853992	-1.70008413022204	0.307768155427978	-3.24919905572886	0.00005	N/A
	AT5G25930	N/A	NM_122494	none	chr5:9050749-9055254	9.34516	2.87593	-1.70019080372208	0.307745399757736	-3.24943931180522	0.00035	N/A
	AT2G39850	SBT4.1	NM_129544	none	chr2:16630450-16634266	65.5475	20.105	-1.70498642056532	0.306724131355124	-3.26025864212883	0.00005	Subtilisin-like protease SBT4.1 [Source:UniProtKB/Swiss-Prot;Acc:F4IG09]
	AT4G37610	BT5	NM_119924	none	chr4:17668863-17672337	33.2626	10.1936	-1.70623729487348	0.306458304522196	-3.26308664259928	0.00005	BTB/POZ and TAZ domain-containing protein 5 [Source:UniProtKB/Swiss-Prot;Acc:Q6EJ98]
	AT4G15093	LIGB	NM_117597	none	chr4:8618352-8619684	8.63232	2.64276	-1.70770293269922	0.306147130782918	-3.26640330563502	0.00005	Extradiol ring-cleavage dioxygenase [Source:UniProtKB/Swiss-Prot;Acc:Q949R4]
	AT1G07000	N/A	NM_100573	none	chr1:2150184-2155276	34.7301	10.6073	-1.71112908778789	0.30542094609575	-3.27416967560076	0.00005	N/A
	AT4G16900	N/A	NM_117794	none	chr4:9511633-9516816	0.624018	0.190587	-1.71113792877498	0.305419074449776	-3.27418974011869	0.0001	N/A
	AT4G11290	PER39	NM_117200	none	chr4:6869966-6871677	4.45304	1.35858	-1.71269104985488	0.305090455059914	-3.27771643922331	0.00005	Peroxidase 39 [Source:UniProtKB/Swiss-Prot;Acc:Q9SUT2]
	AT4G28460	N/A	NM_118988	none	chr4:14066062-14066508	2.52341	0.769406	-1.7135576471094	0.304907248524814	-3.27968588755481	0.00755	N/A
	AT3G47540	N/A	NM_001203099	NM_114622	chr3:17520997-17522292	13.4445	4.09454	-1.71524281558784	0.30455130350701	-3.28351902777846	0.00005	N/A
	AT2G47880	GRXC13	NM_130355	none	chr2:19605037-19605676	24.8501	7.56275	-1.71626882339274	0.30433479140929	-3.28585501305742	0.00005	Glutaredoxin-C13 [Source:UniProtKB/Swiss-Prot;Acc:O82255]
	AT4G08590	ORTHL	NM_001084888	NM_116928	chr4:5461425-5466730	2.49234	0.758203	-1.71684482135877	0.304213309580555	-3.28716715708062	0.00135	E3 ubiquitin-protein ligase ORTHRUS-LIKE 1 [Source:UniProtKB/Swiss-Prot;Acc:Q681I0]
	AT2G01290	RPI2	NM_126190	none	chr2:148919-150402	103.59	31.4833	-1.71822606649038	0.303922193261898	-3.29031581822744	0.00005	Probable ribose-5-phosphate isomerase 2 [Source:UniProtKB/Swiss-Prot;Acc:Q9ZU38]
	AT3G47820	N/A	NM_114650	none	chr3:17644211-17646294	9.60547	2.9193	-1.71823373124708	0.303920578586993	-3.29033329907855	0.00005	N/A
	AT5G44585	N/A	NM_001125900	none	chr5:17984599-17985513	4.54595	1.38054	-1.71934912690492	0.30368569825889	-3.29287814913005	0.0006	N/A
	AT1G09950	N/A	NM_100869	none	chr1:3240531-3241756	2.03706	0.618166	-1.72042226314406	0.30345988827035	-3.29532843928653	0.00005	N/A
	AT4G23496	SP1L5	NM_118480	none	chr4:12257670-12258394	1.62756	0.49364	-1.72117952238351	0.30330064636634	-3.29705858520379	0.00295	Protein SPIRAL1-like 5 [Source:UniProtKB/Swiss-Prot;Acc:Q8LGD1]
	AT1G67260	TCP1	NM_001084312	NM_001160982	chr1:25167524-25169743	1.05279	0.3191	-1.72213717698051	0.303099383542777	-3.29924788467565	0.0001	Transcription factor TCP1 [Source:UniProtKB/Swiss-Prot;Acc:Q9FYG7]
	AT5G16350	N/A	NM_121640	none	chr5:5354157-5355047	0.986008	0.29876	-1.72261234865956	0.302999569983205	-3.30033471682956	0.0034	N/A
	AT5G26700	N/A	NM_180544	none	chr5:9308542-9309119	1.42964	0.433072	-1.72297310133919	0.302923812987885	-3.30116008423542	0.00845	Probable germin-like protein subfamily 2 member 5 [Source:UniProtKB/Swiss-Prot;Acc:O65252]
	AT5G12940	N/A	NM_121297	none	chr5:4087664-4089101	23.8421	7.21381	-1.72467798273741	0.302566049131578	-3.30506348240389	0.00005	N/A
	AT2G28190	CSD2	NM_128379	none	chr2:12014391-12016593	437.256	132.121	-1.72661838657983	0.302159375743272	-3.30951173545462	0.00005	Superoxide dismutase [Cu-Zn] 2, chloroplastic [Source:UniProtKB/Swiss-Prot;Acc:O78310]
	AT2G30990	N/A	NM_001036374	NM_001124950,NM_128653	chr2:13187451-13190457	12.8681	3.88115	-1.7292429554735	0.301610183321547	-3.31553792046172	0.00005	N/A
	AT3G46890	N/A	NM_114556	none	chr3:17265256-17267317	1.08165	0.325616	-1.73199025074424	0.301036379605233	-3.32185764827281	0.0058	N/A
	AT4G25390	N/A	NM_118671	NM_179111	chr4:12977343-12979580	7.57868	2.28009	-1.7328558202714	0.30085582185816	-3.32385125148569	0.00005	Receptor-like serine/threonine-protein kinase At4g25390 [Source:UniProtKB/Swiss-Prot;Acc:Q9STJ8]
	AT5G24580	N/A	NM_001161262	NM_122366,NM_203101	chr5:8410198-8412381	28.23	8.46685	-1.73733189338999	0.299923839886646	-3.33417977169786	0.00005	N/A
	AT3G29034	N/A	NM_180315	none	chr3:11030097-11030749	5.72648	1.71646	-1.73821236628383	0.299740853019656	-3.33621523367862	0.00005	N/A
	AT4G14610	N/A	unknown	none	chr4:8378438-8383596	5.52435	1.65512	-1.73886890616364	0.29960447835492	-3.3377338199043	0.00005	N/A
	AT5G24205	N/A	unknown	none	chr5:8212032-8212817	1.14002	0.341182	-1.74044569419763	0.299277205663058	-3.34138377757326	0.0016	N/A
	AT4G15700	GRXS3	NM_117661	none	chr4:8937379-8938088	11.0532	3.30718	-1.74079062878094	0.299205659899396	-3.34218276598189	0.00005	Monothiol glutaredoxin-S3 [Source:UniProtKB/Swiss-Prot;Acc:O23421]
	AT5G41750	N/A	NM_123540	NM_180786	chr5:16693805-16698968	19.4752	5.81356	-1.74414435390987	0.298510926717055	-3.34996112536897	0.00005	N/A
	AT3G15630	N/A	NM_112433	none	chr3:5296772-5297749	16.0626	4.7919	-1.74503572943626	0.298326547383363	-3.3520315532461	0.00005	N/A
	AT4G36500	N/A	NM_119813	none	chr4:17225820-17226703	126.073	37.5608	-1.74695964270925	0.297928977655803	-3.35650465378799	0.00005	N/A
	AT4G08115	N/A	unknown	none	chr4:5075020-5078601	0.862746	0.256412	-1.75047209861906	0.297204507468015	-3.36468652013166	0.00005	N/A
	AT1G74930	ERF018	NM_106151	none	chr1:28143927-28145075	10.2882	3.05715	-1.7507313483293	0.297151105149589	-3.36529120259065	0.00005	Ethylene-responsive transcription factor ERF018 [Source:UniProtKB/Swiss-Prot;Acc:Q9S7L5]
	AT1G74660	MIF1	NM_106124	none	chr1:28047570-28048183	2.95003	0.876075	-1.75160333781205	0.296971556221462	-3.3673258568045	0.00065	Mini zinc finger protein 1 [Source:UniProtKB/Swiss-Prot;Acc:Q9CA51]
	AT3G09450	N/A	NM_111779	none	chr3:2907474-2914551	18.9746	5.62274	-1.75472423061673	0.296329830404857	-3.37461806877074	0.00005	N/A
	-	-	unknown	none	chr5:9166115-9166659	2.31571	0.68559	-1.75603662207364	0.296060387526936	-3.37768928951706	0.00285
	AT2G41620	NUP93A	NM_129725	none	chr2:17350138-17355103	1.21785	0.360446	-1.75648140621964	0.295969125918627	-3.37873079462666	0.00355	Nuclear pore complex protein NUP93A [Source:UniProtKB/Swiss-Prot;Acc:O22224]
	AT2G33580	LYK5	NM_128918	none	chr2:14219615-14221992	16.2362	4.80087	-1.75784624086826	0.295689262265801	-3.38192869209122	0.00005	Protein LYK5 [Source:UniProtKB/Swiss-Prot;Acc:O22808]
	AT3G56220	N/A	NM_115480	none	chr3:20858821-20860453	1.4248	0.420462	-1.76071209619411	0.295102470522179	-3.38865343360399	0.00205	N/A
	AT2G04110	N/A	unknown	none	chr2:1382554-1383605	27.9612	8.24522	-1.76179638416678	0.29488076334349	-3.39120120506184	0.00005	N/A
	AT5G52250	RUP1	NM_124604	none	chr5:21216859-21218195	4.63989	1.36271	-1.76761203003347	0.293694462584242	-3.40489906142906	0.00005	WD repeat-containing protein RUP1 [Source:UniProtKB/Swiss-Prot;Acc:Q9LTJ6]
	AT2G04430	NUDT5	NM_126476	none	chr2:1538512-1541352	8.18295	2.40186	-1.768468975249	0.293520063057944	-3.40692213534511	0.00005	Nudix hydrolase 5 [Source:UniProtKB/Swiss-Prot;Acc:Q9SJC6]
	AT4G25070	N/A	NM_001125579	NM_118639	chr4:12872388-12876726	3.31503	0.972823	-1.76877268307986	0.293458279412253	-3.40763941642005	0.00005	N/A
	N/A	RLK1	NM_125483	none	chr5:24498333-24501769	31.9492	9.36871	-1.76985748834578	0.293237702352485	-3.41020268532167	0.00005
	AT5G42235	N/A	NM_203140	none	chr5:16887540-16888082	3.18569	0.93374	-1.77051309242731	0.293104476581212	-3.41175273630775	0.00055	Defensin-like protein 116 [Source:UniProtKB/Swiss-Prot;Acc:Q3E8I8]
	AT3G60490	ERF035	NM_115913	none	chr3:22349486-22350454	3.68799	1.08053	-1.77109561594003	0.292986152348569	-3.41313059331995	0.00005	Ethylene-responsive transcription factor ERF035 [Source:UniProtKB/Swiss-Prot;Acc:Q9M210]
	AT5G40500	N/A	NM_001085215	NM_123414	chr5:16227811-16228709	23.6973	6.93806	-1.7721184699515	0.292778502192233	-3.41555132126272	0.00005	N/A
	AT1G01340	CNGC10	NM_001197956	NM_100016	chr1:132270-135877	5.91896	1.73014	-1.77445492413736	0.292304729209185	-3.42108731085346	0.00005	Probable cyclic nucleotide-gated ion channel 10 [Source:UniProtKB/Swiss-Prot;Acc:Q9LNJ0]
	AT2G46600	KIC	NM_130225	none	chr2:19136013-19140857	142.725	41.6691	-1.7761882172366	0.291953757225433	-3.42519996832185	0.00005	Calcium-binding protein KIC [Source:UniProtKB/Swiss-Prot;Acc:Q9ZPX9]
	AT5G45440	N/A	NM_123912	none	chr5:18412474-18413537	0.51259	0.149564	-1.77704237285614	0.291780955539515	-3.4272284774411	0.0131	Probable disease resistance protein At5g45440 [Source:UniProtKB/Swiss-Prot;Acc:Q9FHJ2]
	AT2G29120	GLR2.7	NM_128469	none	chr2:12511242-12515956	26.8933	7.8465	-1.77712561920955	0.291764119687803	-3.42742624099917	0.00005	Glutamate receptor 2.7 [Source:UniProtKB/Swiss-Prot;Acc:Q8LGN0]
	AT3G24900	N/A	NM_113402	none	chr3:9097470-9101974	1.53563	0.447744	-1.77808464540206	0.29157023501755	-3.42970536735277	0.0007	N/A
	N/A	ATMRP12	NM_102779	none	chr1:10748360-10756651	4.68523	1.36534	-1.7788596131476	0.291413655252784	-3.43154818579987	0.00005
	AT1G16390	OCT3	NM_101505	none	chr1:5602868-5604658	6.48015	1.88763	-1.77945120299921	0.291294183005023	-3.43295561100427	0.00005	Organic cation/carnitine transporter 3 [Source:UniProtKB/Swiss-Prot;Acc:Q9SA38]
	AT4G35480	ATL45	NM_119713	none	chr4:16852066-16852935	14.9332	4.34987	-1.77947915989296	0.29128853829052	-3.43302213629373	0.00005	Probable E3 ubiquitin-protein ligase ATL45 [Source:UniProtKB/Swiss-Prot;Acc:Q9ZT49]
	AT1G53625	N/A	NM_179473	none	chr1:20014486-20014926	6.89712	2.00517	-1.782269513056	0.290725694202798	-3.43966845703856	0.00025	N/A
	AT4G34950	N/A	NM_119661	none	chr4:16642268-16644859	43.2726	12.5566	-1.78500793366233	0.290174382865832	-3.44620359014383	0.00005	N/A
	AT2G26010	PDF1.3	NM_128160	none	chr2:11087359-11087940	2.1106	0.612367	-1.78518474136268	0.290138823083483	-3.44662596122913	0.0048	Defensin-like protein 14 [Source:UniProtKB/Swiss-Prot;Acc:O80995]
	AT2G12170	N/A	NM_126877	none	chr2:4890096-4891476	1.57357	0.456354	-1.78581607617766	0.290011883805614	-3.4481345622039	0.00085	N/A
	AT2G38695	N/A	NM_001161090	NM_001161091,NM_201906	chr2:16177878-16180444	7.57815	2.19616	-1.78686253156619	0.289801600654513	-3.45063656564185	0.00005	N/A
	AT5G38005	N/A	unknown	none	chr5:15155063-15156141	2.38969	0.690925	-1.79022245877235	0.289127460047119	-3.45868220139668	0.001	N/A
	AT5G28262	N/A	unknown	none	chr5:10238584-10239065	2.33663	0.675066	-1.79132884086065	0.288905817352341	-3.4613356323678	0.0087	N/A
	AT2G26190	IQM4	NM_128177	none	chr2:11147622-11150589	79.9058	23.0783	-1.79176326994714	0.288818834177244	-3.46237807810801	0.00005	IQ domain-containing protein IQM4 [Source:UniProtKB/Swiss-Prot;Acc:O64851]
	AT3G20600	NDR1	NM_112952	none	chr3:7194809-7195829	18.7193	5.39554	-1.7946872261724	0.288234068581624	-3.46940250651464	0.00005	Protein NDR1 [Source:UniProtKB/Swiss-Prot;Acc:O48915]
	AT1G10340	N/A	NM_100908	NM_179300	chr1:3390257-3392608	13.3381	3.84402	-1.79486542316274	0.288198469047316	-3.46983106227335	0.00005	N/A
	AT3G16530	N/A	NM_112525	none	chr3:5624342-5625496	108.694	31.3025	-1.79592251568424	0.287987377408137	-3.47237441098954	0.00005	Lectin-like protein At3g16530 [Source:UniProtKB/Swiss-Prot;Acc:Q9LK72]
	AT2G44383	N/A	unknown	none	chr2:18324761-18325668	2.14692	0.617289	-1.7982504454226	0.287523056285283	-3.47798195010765	0.0002	N/A
	AT2G17430	MLO7	NM_127298	none	chr2:7568830-7570934	1.90045	0.546188	-1.79887154613537	0.28739930016575	-3.47947959310714	0.00005	MLO-like protein 7 [Source:UniProtKB/Swiss-Prot;Acc:O22752]
	AT4G18195	PUP8	NM_001036585	none	chr4:10069388-10071112	1.37127	0.393704	-1.80032938717149	0.287109030314963	-3.48299737874139	0.00005	Probable purine permease 8 [Source:UniProtKB/Swiss-Prot;Acc:Q0WRB9]
	AT3G16420	PBP1	NM_001035633	NM_112513,NM_180263,NM_124829	chr5:22121284-22122166	8.19579	2.3525	-1.8006882958219	0.287037613213613	-3.48386397449522	0.00005	PYK10-binding protein 1 [Source:UniProtKB/Swiss-Prot;Acc:O04314]
	AT3G22750	N/A	NM_113174	none	chr3:8037174-8040166	6.95075	1.9946	-1.80106920067016	0.286961838650505	-3.48478391657475	0.00005	N/A
	AT4G21840	MSRB8	NM_118304	none	chr4:11587054-11588450	6.79623	1.95012	-1.80117177497857	0.286941436649436	-3.48503169035752	0.00005	Peptide methionine sulfoxide reductase B8 [Source:UniProtKB/Swiss-Prot;Acc:O49707]
	AT2G14580	PRB1	NM_127021	none	chr2:6225502-6226224	1.14046	0.326634	-1.80386897017522	0.286405485505848	-3.49155323695635	0.00855	Pathogenesis-related protein 1 [Source:UniProtKB/Swiss-Prot;Acc:Q9ZNS4]
	AT1G30840	PUP4	NM_001198190	NM_102821	chr1:10974456-10975938	2.68318	0.767911	-1.80493282137887	0.286194366386154	-3.49412887691412	0.00005	Probable purine permease 4 [Source:UniProtKB/Swiss-Prot;Acc:Q9SY29]
	AT2G04495	N/A	NM_147243	none	chr2:1564052-1565078	11.5366	3.29842	-1.8063710846175	0.28590919334986	-3.49761400913165	0.00005	N/A
	AT2G22980	SCPL13	NM_001036325	NM_001084477,NM_001084478,NM_127863	chr2:9778906-9783250	21.2544	6.06303	-1.80965066701138	0.285259993224932	-3.50557394570042	0.00005	Serine carboxypeptidase-like 13 [Source:UniProtKB/Swiss-Prot;Acc:Q8H780]
	AT3G20420	RTL2	NM_112933	none	chr3:7119271-7120965	4.22034	1.20328	-1.81038683753179	0.285114469450329	-3.50736320723356	0.00005	Ribonuclease 3-like protein 2 [Source:UniProtKB/Swiss-Prot;Acc:Q9LTQ0]
	AT2G47140	SDR3B	NM_130282	none	chr2:19349381-19352052	10.4639	2.97664	-1.81366400345907	0.28446755033974	-3.51533944313051	0.00005	Short-chain dehydrogenase reductase 3b [Source:UniProtKB/Swiss-Prot;Acc:Q94K41]
	AT2G29320	N/A	NM_128486	none	chr2:12592124-12593854	26.1102	7.4205	-1.81502520317845	0.284199278442907	-3.5186577723873	0.00005	Tropinone reductase homolog At2g29320 [Source:UniProtKB/Swiss-Prot;Acc:Q9ZW15]
	AT5G64810	WRKY51	NM_125877	none	chr5:25908338-25909882	11.0486	3.13892	-1.81552340785161	0.284101153087269	-3.51987307736419	0.00005	Probable WRKY transcription factor 51 [Source:UniProtKB/Swiss-Prot;Acc:Q93WU9]
	AT1G75250	RL6	NM_001084356	NM_106181	chr1:28244298-28245528	11.2129	3.18476	-1.81590288982425	0.284026433839596	-3.52079905550183	0.00005	Protein RADIALIS-like 6 [Source:UniProtKB/Swiss-Prot;Acc:Q1A173]
	AT4G31620	N/A	NM_119311	none	chr4:15322563-15324439	1.10632	0.313947	-1.81717581002948	0.283775941861306	-3.52390690148337	0.00005	N/A
	AT1G44830	ERF014	NM_103564	none	chr1:16933705-16934598	1.72477	0.489223	-1.81783985326344	0.283645355612632	-3.52552925761871	0.0001	Ethylene-responsive transcription factor ERF014 [Source:UniProtKB/Swiss-Prot;Acc:Q9LPE8]
	AT1G35830	N/A	NM_103283	none	chr1:13321015-13322365	1.50311	0.425367	-1.82117057347826	0.282991264777694	-3.53367797689995	0.00005	N/A
	-	-	unknown	none	Mt:356603-357275	0.877243	0.248227	-1.82131648265085	0.282962645469955	-3.53403537890721	0.01515
	AT2G38170	RCI4	NM_129373	NM_179961,NM_201901	chr2:15989084-15993343	405.499	114.684	-1.8220342270871	0.282821905849336	-3.53579400788253	0.00005	cation exchanger 1(CAX1)
	AT1G33950	N/A	NM_001198204	NM_103117	chr1:12332816-12340399	0.933747	0.263807	-1.82354885636876	0.282525137965637	-3.53950804944524	0.0027	N/A
	AT1G11740	N/A	NM_101046	none	chr1:3963134-3963732	1.72719	0.487641	-1.82453546021317	0.282331995900856	-3.54192941118569	0.00645	N/A
	AT1G43800	S-ACP-DES6	NM_103508	none	chr1:16577554-16579660	2.98958	0.840659	-1.83035019950148	0.281196355340884	-3.55623385938888	0.00005	Stearoyl-[acyl-carrier-protein] 9-desaturase 6, chloroplastic [Source:UniProtKB/Swiss-Prot;Acc:Q84VY3]
	AT5G67390	N/A	NM_001037089	NM_126139	chr5:26887633-26889301	6.23666	1.75165	-1.83205907405798	0.280863475001042	-3.5604487197785	0.00005	N/A
	AT5G39090	N/A	NM_123271	none	chr5:15643541-15645168	3.80144	1.06754	-1.83225589282171	0.280825160991624	-3.5609344848905	0.00005	N/A
	AT3G24982	N/A	NM_113404	none	chr3:9103013-9116259	8.24072	2.31306	-1.83296770314845	0.280686639031541	-3.56269184543419	0.00005	N/A
	AT1G01110	N/A	NM_001123732	NM_099993	chr1:52035-54704	3.06647	0.859049	-1.83576650693315	0.280142639582321	-3.56961011537177	0.00005	N/A
	AT5G01542	N/A	unknown	none	chr5:211203-213548	29.0842	8.1373	-1.83761353643351	0.279784212734062	-3.57418308284075	0.00005	Natural antisense transcript overlaps with AT5G01540
	AT1G02230	NAC004	NM_100104	none	chr1:435008-436885	2.38344	0.666526	-1.83831224938911	0.279648742993321	-3.57591451796329	0.00005	NAC domain-containing protein 4 [Source:UniProtKB/Swiss-Prot;Acc:O81913]
	AT5G59070	N/A	NM_125297	none	chr5:23845166-23848780	2.45302	0.685217	-1.8399261467963	0.279336083684601	-3.57991701898815	0.00515	N/A
	AT1G20310	N/A	NM_101882	none	chr1:7032280-7033191	3.2736	0.91408	-1.84048571004874	0.279227761485826	-3.58130579380361	0.00005	N/A
	AT5G14120	N/A	NM_121416	none	chr5:4556046-4558726	158.472	44.1501	-1.84373934620194	0.278598742995608	-3.58939164350704	0.00005	N/A
	AT2G02450	NAC035	NM_126301	NM_180655	chr2:647617-650814	15.1213	4.21241	-1.8438644075474	0.278574593454266	-3.58970280670685	0.00005	NAC domain-containing protein 35 [Source:UniProtKB/Swiss-Prot;Acc:Q9ZVP8]
	AT1G67970	HSFA8	NM_105467	none	chr1:25484580-25486467	8.23436	2.29307	-1.84437612717781	0.278475801398044	-3.59097628942858	0.00005	Heat stress transcription factor A-8 [Source:UniProtKB/Swiss-Prot;Acc:Q9S7U5]
	AT2G26560	PLP2	NM_128213	none	chr2:11293745-11295801	30.0043	8.35033	-1.84526415392916	0.278304443029832	-3.59318733511131	0.00005	Patatin-like protein 2 [Source:UniProtKB/Swiss-Prot;Acc:O48723]
	AT1G78860	N/A	NM_106534	none	chr1:29646035-29647519	2.4822	0.690714	-1.84545899253393	0.27826686004351	-3.5936726344044	0.00005	N/A
	AT2G16750	N/A	NM_127227	none	chr2:7271202-7274684	3.01789	0.838868	-1.84702450310185	0.277965068309315	-3.59757435019574	0.00005	N/A
	AT5G57760	N/A	NM_125159	none	chr5:23400558-23401585	21.9682	6.10413	-1.84755907228236	0.277862091568722	-3.59890762483761	0.00135	N/A
	AT1G67470	N/A	NM_105414	none	chr1:25272161-25273820	12.2442	3.40145	-1.84787672821324	0.277800917985658	-3.59970012788664	0.00005	Inactive serine/threonine-protein kinase At1g67470 [Source:UniProtKB/Swiss-Prot;Acc:O64798]
	AT5G10572	N/A	unknown	none	chr5:3343262-3343892	1.02102	0.283464	-1.8487736970935	0.277628254098842	-3.60193887054441	0.01135	N/A
	AT4G23610	N/A	NM_118492	none	chr4:12313923-12316723	9.15198	2.53918	-1.84972122951171	0.277445973439627	-3.60430532691656	0.00085	N/A
	AT5G54610	N/A	NM_124842	none	chr5:22179725-22186649	51.458	14.2617	-1.85124942361714	0.277152240662288	-3.60812525855964	0.00275	N/A
	AT1G65486	N/A	NM_001124079	NM_001160978	chr1:24349383-24350490	19.4493	5.38861	-1.85173315135182	0.277059328613369	-3.60933524600964	0.00005	N/A
	AT4G23140	CRK6	NM_118443	NM_179095	chr4:12121363-12124409	26.5846	7.36342	-1.852142860916	0.276980657974918	-3.61036040318222	0.00005	Cysteine-rich receptor-like protein kinase 6 [Source:UniProtKB/Swiss-Prot;Acc:Q9C5S9]
	AT5G26920	CBP60G	NM_001203479	NM_122574	chr5:9475675-9478795	54.3963	15.0589	-1.85289213363017	0.276836843682383	-3.6122359534893	0.00005	Calmodulin-binding protein 60 G [Source:UniProtKB/Swiss-Prot;Acc:F4K2R6]
	AT1G67330	N/A	NM_105401	none	chr1:25213852-25215310	14.7699	4.08816	-1.85313649248817	0.27678995795503	-3.61284783374427	0.00005	N/A
	AT2G44290	YLS3	NM_129993	none	chr2:18305070-18306310	60.1816	16.599	-1.8582261333442	0.275815199330028	-3.62561600096391	0.00005	Protein YLS3 [Source:UniProtKB/Swiss-Prot;Acc:O64864]
	AT1G68238	N/A	NM_001124097	none	chr1:25574374-25574892	42.8851	11.7867	-1.86331663076568	0.274843710286323	-3.63843145239974	0.00005	N/A
	AT5G44060	N/A	NM_123773	none	chr5:17731013-17733481	8.9083	2.44784	-1.86364088264883	0.274781944927764	-3.6392492973397	0.00005	N/A
	AT4G14370	N/A	NM_117515	none	chr4:8279726-8283419	3.97123	1.09117	-1.86371003383026	0.274768774409943	-3.63942373782271	0.00005	N/A
	AT5G67450	AZF1	NM_126145	none	chr5:26918765-26920105	5.45154	1.49658	-1.86499443245594	0.274524262868841	-3.64266527683117	0.00005	Zinc finger protein AZF1 [Source:UniProtKB/Swiss-Prot;Acc:Q9SSW1]
	AT4G15160	N/A	NM_001160764	NM_117605	chr4:8646171-8647153	1.23432	0.338703	-1.86562379422751	0.27440453042971	-3.64425470102125	0.0007	N/A
	AT5G14230	N/A	NM_121427	none	chr5:4591597-4597663	4.52585	1.24088	-1.86682516465747	0.274176121612515	-3.64729063245439	0.0003	N/A
	AT3G06145	N/A	NM_148692	none	chr3:1859818-1860699	23.1918	6.33521	-1.8721504493109	0.273165946584569	-3.66077841144966	0.00005	N/A
	AT4G16892	N/A	unknown	none	chr4:9507670-9508394	2.1068	0.574567	-1.87450632478976	0.272720239225366	-3.66676123063107	0.00185	N/A
	AT3G26290	CYP71B26	NM_113536	none	chr3:9632606-9634562	18.3719	5.00647	-1.87563519539285	0.272506926338593	-3.66963149684308	0.00005	Cytochrome P450 71B26 [Source:UniProtKB/Swiss-Prot;Acc:Q9LTL0]
	AT1G67000	LRK10L-2.8	NM_105370	none	chr1:25004012-25007638	1.83636	0.500334	-1.87588551385443	0.272459648434947	-3.67026826080179	0.00005	LEAF RUST 10 DISEASE-RESISTANCE LOCUS RECEPTOR-LIKE PROTEIN KINASE-like 2.8 [Source:UniProtKB/Swiss-Prot;Acc:Q3ECH2]
	AT4G14365	XBAT34	NM_117514	none	chr4:8271325-8273819	129.284	35.0848	-1.88162569685181	0.271377742025309	-3.68490058372857	0.00005	Putative E3 ubiquitin-protein ligase XBAT34 [Source:UniProtKB/Swiss-Prot;Acc:Q9FPH0]
	AT5G10250	DOT3	NM_121063	none	chr5:3216832-3219461	3.35858	0.910758	-1.882711726112	0.271173531671123	-3.68767554059366	0.00005	BTB/POZ domain-containing protein DOT3 [Source:UniProtKB/Swiss-Prot;Acc:Q9LFU0]
	AT4G04570	CRK40	NM_001084882	NM_116695	chr4:2289965-2292962	72.6932	19.6938	-1.88407890318098	0.270916674461986	-3.69117184088393	0.00005	Cysteine-rich receptor-like protein kinase 40 [Source:UniProtKB/Swiss-Prot;Acc:Q9SYS3]
	AT2G16140	N/A	unknown	none	chr2:7005417-7008226	1.46911	0.397258	-1.88679424407292	0.270407253371089	-3.69812565133993	0.0032	N/A
	AT1G09932	N/A	NM_001084031	NM_179297	chr1:3228713-3233236	0.661417	0.178617	-1.88869073020089	0.27005202466825	-3.70299019690175	0.0126	N/A
	AT4G11890	CRK45	NM_001125494	NM_117259,NM_179031,NM_202807	chr4:7148214-7153646	30.262	8.17221	-1.88870915530946	0.270048575771595	-3.70303748924709	0.00005	Cysteine-rich receptor-like protein kinase 45 [Source:UniProtKB/Swiss-Prot;Acc:Q8GY82]
	AT3G14310	PME3	NM_112289	none	chr3:4771750-4775243	144.309	38.9089	-1.89098917867498	0.269622130289864	-3.70889436607049	0.00005	Pectinesterase/pectinesterase inhibitor 3 [Source:UniProtKB/Swiss-Prot;Acc:O49006]
	AT5G51310	N/A	NM_124510	none	chr5:20852796-20853826	0.772135	0.208062	-1.8918396118057	0.269463241531598	-3.71108131230114	0.01405	N/A
	AT3G15210	ERF4	NM_112384	none	chr3:5121327-5123728	107.551	28.954	-1.89318636321872	0.269211815789718	-3.71454721282034	0.00005	Ethylene-responsive transcription factor 4 [Source:UniProtKB/Swiss-Prot;Acc:O80340]
	AT3G50770	CML41	NM_114937	none	chr3:18873852-18874876	10.2561	2.75864	-1.89445313013767	0.268975536509979	-3.71781022532842	0.00005	Probable calcium-binding protein CML41 [Source:UniProtKB/Swiss-Prot;Acc:Q8L3R2]
	AT4G39795	N/A	NM_148410	none	chr4:18466556-18467435	1.90784	0.512481	-1.89636976209466	0.268618437604831	-3.72275264839087	0.00315	N/A
	AT4G22505	N/A	NM_001160791	none	chr4:11851221-11853014	28.8234	7.73782	-1.89724145165982	0.26845618490532	-3.725002649325	0.00005	N/A
	AT5G61600	ERF104	NM_125553	none	chr5:24766385-24767679	18.3744	4.93217	-1.89740270884274	0.268426179902473	-3.72541903462371	0.00005	Ethylene-responsive transcription factor ERF104 [Source:UniProtKB/Swiss-Prot;Acc:Q9FKG1]
	AT2G05518	N/A	unknown	none	chr2:2023262-2023999	5.32849	1.42844	-1.89928631781548	0.268075946468887	-3.73028618632914	0.00005	N/A
	AT1G58225	N/A	NM_001198332	NM_179493	chr1:21564103-21565268	34.6646	9.2817	-1.90100214008087	0.267757308608782	-3.73472531971514	0.00005	N/A
	AT4G25000	AMY1	NM_118632	none	chr4:12851904-12853838	3.38378	0.905725	-1.90149078839029	0.267666633173551	-3.73599050484419	0.00005	Alpha-amylase 1 [Source:UniProtKB/Swiss-Prot;Acc:Q8VZ56]
	AT1G27620	N/A	NM_102527	none	chr1:9609547-9610448	0.886014	0.237058	-1.90208941459808	0.267555591672366	-3.73754102371571	0.00625	N/A
	AT1G51620	N/A	NM_001198269	NM_104040	chr1:19140168-19141754	1.80422	0.481017	-1.9072154788571	0.266606622252275	-3.75084456474511	0.00005	N/A
	AT5G08240	N/A	NM_120907	none	chr5:2651000-2652421	10.3852	2.7651	-1.90912543845885	0.266253899780457	-3.75581353296445	0.00005	N/A
	AT3G14630	N/A	NM_112324	none	chr3:4918405-4919422	1.41964	0.377534	-1.91084664789105	0.265936434589051	-3.76029708582538	0.00075	N/A
	AT2G35640	N/A	NM_129119	none	chr2:14982838-14984174	1.65758	0.440796	-1.91089546364156	0.265927436383161	-3.76042432326972	0.00005	N/A
	AT5G02180	N/A	NM_120296	none	chr5:430888-433791	11.5712	3.06748	-1.91541264533286	0.265096100663717	-3.77221693376974	0.00005	N/A
	AT1G27730	ZAT10	NM_102538	none	chr1:9648037-9661959	49.4186	13.0994	-1.91555340792591	0.265070236712493	-3.77258500389331	0.0003	Zinc finger protein ZAT10 [Source:UniProtKB/Swiss-Prot;Acc:Q96289]
	AT1G52770	N/A	NM_104155	none	chr1:19655961-19657740	3.35405	0.888648	-1.91622022060811	0.264947749735394	-3.77432909318425	0.00005	N/A
	AT5G17350	N/A	NM_121741	none	chr5:5718592-5719603	6.40545	1.69454	-1.91840623494712	0.264546597038459	-3.78005240360216	0.00005	N/A
	AT2G29490	GSTU1	NM_128503	none	chr2:12631387-12632463	2.02443	0.533879	-1.92293105172118	0.26371818240196	-3.7919266350615	0.00005	Glutathione S-transferase U1 [Source:UniProtKB/Swiss-Prot;Acc:Q9ZW30]
	AT4G16880	N/A	NM_117791	none	chr4:9496188-9497386	7.97045	2.10183	-1.92301519287081	0.263702802225721	-3.79214779501672	0.00005	N/A
	AT1G13260	RAV1	NM_101197	none	chr1:4542148-4543757	36.935	9.73916	-1.92311932693471	0.263683768782997	-3.79242152300609	0.00005	AP2/ERF and B3 domain-containing transcription factor RAV1 [Source:UniProtKB/Swiss-Prot;Acc:Q9ZWM9]
	AT3G60040	N/A	NM_115867	none	chr3:22174207-22175331	2.96484	0.780212	-1.92601615773855	0.263154841407968	-3.80004409058051	0.00005	N/A
	AT1G58150	N/A	NM_104596	none	chr1:21529844-21530677	3.96828	1.04221	-1.92886782261002	0.262635197113107	-3.80756277525643	0.00005	N/A
	AT5G42445	N/A	unknown	none	chr5:16976047-16976769	1.42233	0.371883	-1.93533552454619	0.261460420577503	-3.82467066254709	0.00685	N/A
	AT2G13280	N/A	unknown	none	chr2:5508217-5509092	1.22376	0.319868	-1.93577207316755	0.261381316598026	-3.82582815411357	0.0011	N/A
	AT2G18660	EGC2	NM_179648	none	chr2:8088573-8091665	12.9691	3.38858	-1.93632562907116	0.261281044945293	-3.82729638963814	0.00005	EG45-like domain containing protein 2 [Source:UniProtKB/Swiss-Prot;Acc:Q9ZV52]
	AT4G39710	PNSL4	NM_001204042	NM_120132	chr4:18426523-18428524	80.7091	21.0748	-1.93721240736907	0.261120493228149	-3.82964962894073	0.00005	Photosynthetic NDH subunit of lumenal location 4, chloroplastic [Source:UniProtKB/Swiss-Prot;Acc:Q9SCY3]
	AT3G47480	CML47	NM_114616	none	chr3:17495936-17497164	18.7312	4.8903	-1.93744845122242	0.261077773981379	-3.83027626117007	0.00005	Probable calcium-binding protein CML47 [Source:UniProtKB/Swiss-Prot;Acc:Q9SN89]
	AT2G38790	N/A	NM_129436	none	chr2:16210811-16215322	23.7278	6.19078	-1.93838524592027	0.260908301654599	-3.83276420741813	0.00005	N/A
	AT5G19110	N/A	NM_121916	none	chr5:6411585-6413216	0.813006	0.211955	-1.93950799961202	0.260705333047973	-3.83574815408931	0.0005	N/A
	AT3G11110	ATL66	NM_111948	none	chr3:3479658-3480624	24.0974	6.27754	-1.94060627323047	0.260506942657714	-3.8386692876509	0.00005	RING-H2 finger protein ATL66 [Source:UniProtKB/Swiss-Prot;Acc:Q9SRM0]
	AT5G42860	N/A	NM_123651	none	chr5:17183059-17185032	8.19619	2.13453	-1.94103498932249	0.26042954104285	-3.83981016898334	0.00005	N/A
	AT2G20880	ERF053	NM_127658	none	chr2:8985975-8987298	3.92232	1.01465	-1.95072508112582	0.258686185726815	-3.86568767555315	0.00005	Ethylene-responsive transcription factor ERF053 [Source:UniProtKB/Swiss-Prot;Acc:Q9SKT1]
	AT3G29810	COBL2	NM_113910	none	chr3:11728099-11730266	1.49714	0.386789	-1.9525904651626	0.258351924335733	-3.87068918712787	0.00005	COBRA-like protein 2 [Source:UniProtKB/Swiss-Prot;Acc:Q8L8Q7]
	AT2G07042	N/A	unknown	none	chr2:2919968-2922179	3.95284	1.02075	-1.95325999248235	0.258232055939527	-3.87248591721773	0.00005	N/A
	AT2G37950	N/A	NM_129351	none	chr2:15882467-15884188	6.30974	1.62877	-1.95379766449589	0.258135834440088	-3.87392940685302	0.00005	N/A
	AT3G55980	N/A	NM_115456	none	chr3:20776221-20778876	87.8533	22.676	-1.95393030438505	0.258112102789537	-3.87428558828717	0.00005	Zinc finger CCCH domain-containing protein 47 [Source:UniProtKB/Swiss-Prot;Acc:Q93ZS9]
	AT1G53490	HEI10	NM_104227	none	chr1:19962866-19969712	20.5446	5.30051	-1.95455615826122	0.258000155758691	-3.87596665226554	0.00005	E3 ubiquitin-protein ligase CCNB1IP1 homolog [Source:UniProtKB/Swiss-Prot;Acc:F4HRI2]
	AT3G29670	PMAT2	NM_113889	none	chr3:11527782-11529440	11.2826	2.90949	-1.95526137288294	0.257874071579246	-3.87786175584037	0.00005	Phenolic glucoside malonyltransferase 2 [Source:UniProtKB/Swiss-Prot;Acc:Q9LRQ8]
	AT3G26960	N/A	NM_113610	none	chr3:9944419-9945636	17.7956	4.58202	-1.95746491489162	0.25748050079795	-3.88378924579116	0.00005	N/A
	AT1G53700	WAG1	NM_104248	none	chr1:20048457-20050208	4.6887	1.20663	-1.95820461603852	0.257348518779193	-3.88578105964546	0.00005	Serine/threonine-protein kinase WAG1 [Source:UniProtKB/Swiss-Prot;Acc:Q9C8M5]
	AT5G44565	N/A	NM_203153	none	chr5:17951491-17953164	13.0835	3.36182	-1.96043414508531	0.256951121641762	-3.89179075619754	0.00005	N/A
	AT4G30140	N/A	NM_119160	none	chr4:14738398-14740681	6.40585	1.64526	-1.96107442553189	0.256837109829297	-3.89351834968333	0.00005	GDSL esterase/lipase At4g30140 [Source:UniProtKB/Swiss-Prot;Acc:Q9SZW7]
	AT3G50930	HSR4	NM_114953	none	chr3:18929611-18931962	35.6682	9.15499	-1.96200819658348	0.256670928165705	-3.89603920921814	0.00005	Protein HYPER-SENSITIVITY-RELATED 4 [Source:UniProtKB/Swiss-Prot;Acc:Q8VZG2]
	-	-	unknown	none	chr3:11470419-11470837	27.5388	7.05642	-1.96445735741708	0.256235565819861	-3.90265885534024	0.00005
	AT2G27660	N/A	NM_128325	none	chr2:11798496-11800911	6.11891	1.56671	-1.96553651959765	0.256043968615325	-3.90557920738363	0.00005	N/A
	AT3G11340	N/A	NM_111968	none	chr3:3556678-3558272	2.40525	0.615687	-1.96591784247798	0.255976301839726	-3.90661163870603	0.00005	N/A
	AT1G14430	N/A	NM_101310	none	chr1:4934152-4936170	5.30293	1.35577	-1.96767725186176	0.255664321422308	-3.9113787736858	0.00005	N/A
	AT5G25440	N/A	NM_122454	none	chr5:8854763-8856754	37.2164	9.51388	-1.96783277442289	0.255636762287594	-3.91180044314202	0.00005	N/A
	AT4G04490	CRK36	NM_116687	none	chr4:2231679-2234689	10.4935	2.67655	-1.97104944574896	0.255067422690237	-3.92053202817059	0.00005	Cysteine-rich receptor-like protein kinase 36 [Source:UniProtKB/Swiss-Prot;Acc:Q9XEC6]
	AT3G13750	BGAL1	NM_112225	none	chr3:4510958-4516454	329.271	83.8755	-1.97295408787488	0.254730905545888	-3.92571132213817	0.00005	Beta-galactosidase 1 [Source:UniProtKB/Swiss-Prot;Acc:Q9SCW1]
	AT5G39020	N/A	NM_123264	none	chr5:15616853-15619479	7.96825	2.02925	-1.97331629846349	0.254666959495498	-3.9266970555624	0.00005	Probable receptor-like protein kinase At5g39020 [Source:UniProtKB/Swiss-Prot;Acc:Q9FID6]
	AT3G56400	WRKY70	NM_115498	none	chr3:20908822-20910673	122.838	31.2407	-1.97525824328062	0.254324394731272	-3.93198615908094	0.00005	Probable WRKY transcription factor 70 [Source:UniProtKB/Swiss-Prot;Acc:Q9LY00]
	AT1G17610	N/A	NM_101623	none	chr1:6050189-6058398	6.56215	1.66774	-1.97627418114657	0.25414536394322	-3.93475601712497	0.00005	N/A
	-	-	unknown	none	chr2:6212192-6212886	1.19596	0.303839	-1.97679017056042	0.254054483427539	-3.93616356030661	0.0164
	AT3G50970	XERO2	NM_114957	none	chr3:18940703-18941552	6.15781	1.54823	-1.99179754405899	0.251425425597737	-3.97732249084438	0.00005	Dehydrin Xero 2 [Source:UniProtKB/Swiss-Prot;Acc:P42758]
	AT1G12610	DREB1F	NM_101131	none	chr1:4289943-4291006	2.1432	0.538253	-1.99341012577884	0.2511445502053	-3.98177065432055	0.00005	Dehydration-responsive element-binding protein 1F [Source:UniProtKB/Swiss-Prot;Acc:Q9LN86]
	AT1G24150	N/A	NM_102261	none	chr1:8549220-8552072	11.2269	2.81142	-1.99758872197362	0.25041819202095	-3.99332010158568	0.00005	N/A
	AT1G21250	WAK1	NM_101978	none	chr1:7443230-7443996	0.98522	0.246477	-1.99899288708959	0.250174580296787	-3.99720866450014	0.00615	Wall-associated receptor kinase 1 [Source:UniProtKB/Swiss-Prot;Acc:Q39191]
	AT3G54510	N/A	NM_001125365	NM_115308	chr3:20180220-20183481	2.02232	0.505605	-1.9999286631506	0.250012362039638	-3.9998022171458	0.00005	CSC1-like protein At3g54510 [Source:UniProtKB/Swiss-Prot;Acc:F4JCY2]
	AT2G34360	DTX15	NM_128988	none	chr2:14509217-14509785	1.95812	0.487605	-2.00568435589053	0.249016914182992	-4.01579147055506	0.00725	Protein DETOXIFICATION 15 [Source:UniProtKB/Swiss-Prot;Acc:F4IHU9]
	AT4G22690	N/A	NM_118395	none	chr4:11929755-11936710	85.9643	21.3788	-2.00755677295794	0.248693934575167	-4.02100679177503	0.00005	N/A
	N/A	MIR822A	unknown	none	chr5:896676-897855	4.51963	1.11983	-2.01292493592378	0.247770282080613	-4.03599653518838	0.00005
	AT5G26200	N/A	NM_122521	none	chr5:9157080-9160365	6.49658	1.6053	-2.01683750405705	0.24709924298631	-4.04695695508628	0.0031	N/A
	AT5G38280	N/A	NM_123189	none	chr5:15293116-15297561	1.33409	0.328356	-2.02252327374405	0.246127322744343	-4.06293778703602	0.00005	N/A
	AT1G12020	N/A	NM_101074	none	chr1:4061416-4062190	1.69701	0.417338	-2.02370687246765	0.245925480698405	-4.06627242187388	0.00055	N/A
	AT3G04181	N/A	NM_001125097	none	chr3:1098859-1101704	1.01417	0.249364	-2.02397439664986	0.245879882071053	-4.06702651545532	0.01175	N/A
	AT5G39670	CML45	NM_123329	none	chr5:15883177-15884108	42.1164	10.3405	-2.02607617704287	0.245521934448339	-4.07295585319859	0.00005	Probable calcium-binding protein CML45 [Source:UniProtKB/Swiss-Prot;Acc:Q93Z27]
	AT2G32030	N/A	NM_128763	none	chr2:13632421-13633428	6.64617	1.62988	-2.02775744581249	0.245235978014405	-4.07770510712445	0.00005	N/A
	AT4G07960	CSLC12	NM_116866	none	chr4:4804230-4804866	0.949235	0.232466	-2.02974557023653	0.244898260177933	-4.08332831467827	0.00015	Probable xyloglucan glycosyltransferase 12 [Source:UniProtKB/Swiss-Prot;Acc:Q9ZQB9]
	AT5G60490	FLA12	NM_125442	none	chr5:24325573-24326722	7.67786	1.87068	-2.03714146283643	0.243646015947152	-4.10431500844613	0.00005	Fasciclin-like arabinogalactan protein 12 [Source:UniProtKB/Swiss-Prot;Acc:Q8LEE9]
	AT3G11000	N/A	NM_001161132	NM_111937	chr3:3448619-3449625	0.856452	0.207957	-2.04208714440481	0.242812206638551	-4.11840909418774	0.0022	N/A
	AT4G39670	N/A	NM_120127	none	chr4:18410081-18411076	13.9636	3.38292	-2.04532996979216	0.242267037153743	-4.12767668168328	0.00005	ACD11 homolog protein [Source:UniProtKB/Swiss-Prot;Acc:Q8L7U7]
	AT4G37290	N/A	NM_119892	none	chr4:17549618-17550244	2.49171	0.603244	-2.04632260246308	0.24210040494279	-4.13051766780938	0.0004	N/A
	AT2G21460	N/A	unknown	none	chr2:9191726-9192021	1.05367	0.254777	-2.04811614930581	0.241799614680118	-4.13565588730537	0.0107	N/A
	AT4G21380	SD18	NM_118258	none	chr4:11388938-11393184	4.12573	0.997586	-2.04813628625756	0.241796239695763	-4.13571361266096	0.00005	Receptor-like serine/threonine-protein kinase SD1-8 [Source:UniProtKB/Swiss-Prot;Acc:O81905]
	AT5G27420	ATL31	NM_122624	none	chr5:9684044-9685667	29.8455	7.19991	-2.05146264551301	0.241239382821531	-4.1452601490852	0.00005	E3 ubiquitin-protein ligase ATL31 [Source:UniProtKB/Swiss-Prot;Acc:Q8LGA5]
	AT3G04640	N/A	NM_001084636	NM_001084637,NM_111336	chr3:1258543-1261604	20.3436	4.9071	-2.05163242388221	0.241210995104111	-4.14574799779911	0.0009	N/A
	AT3G62930	GRXS6	NM_116158	none	chr3:23260645-23261933	9.61603	2.31854	-2.05222478031962	0.241111976564133	-4.14745055077764	0.00005	Monothiol glutaredoxin-S6 [Source:UniProtKB/Swiss-Prot;Acc:Q9LYC8]
	AT1G31690	N/A	NM_102904	none	chr1:11343925-11347933	4.89802	1.17932	-2.05424342848456	0.240774843712357	-4.15325780958519	0.00005	N/A
	AT1G72610	GLP1	NM_105920	none	chr1:27337997-27340043	2361.58	568.113	-2.05550258718239	0.240564791368491	-4.15688428182421	0.00005	Germin-like protein subfamily 3 member 1 [Source:UniProtKB/Swiss-Prot;Acc:P94040]
	AT5G19240	N/A	NM_121929	none	chr5:6470025-6471567	205.369	49.3844	-2.05609113937431	0.240466672185189	-4.15858044240691	0.00005	Uncharacterized GPI-anchored protein At5g19240 [Source:UniProtKB/Swiss-Prot;Acc:Q84VZ5]
	AT3G18320	N/A	NM_112717	none	chr3:6289025-6290452	2.38056	0.570998	-2.05974339379062	0.2398586887119	-4.16912143299977	0.00005	N/A
	AT4G03823	N/A	unknown	none	chr4:1779950-1780412	1.42239	0.340963	-2.0606299894522	0.23971133092893	-4.17168431765323	0.0157	N/A
	AT1G05880	ARI12	NM_001197990	NM_100469	chr1:1777508-1778106	1.03244	0.247066	-2.06308954932036	0.239303010344427	-4.17880242526288	0.0169	Probable E3 ubiquitin-protein ligase ARI12 [Source:UniProtKB/Swiss-Prot;Acc:Q84RQ9]
	-	-	unknown	none	chr5:6663634-6664530	3.49195	0.835251	-2.06375119174078	0.239193287418205	-4.18071932868084	0.0001
	AT3G20460	N/A	NM_112937	none	chr3:7135522-7138237	0.827378	0.197036	-2.07008735149024	0.23814507999971	-4.19912097281715	0.00425	Putative sugar transporter ERD6-like 13 [Source:UniProtKB/Swiss-Prot;Acc:Q9LTP6]
	AT4G39830	N/A	NM_120146	none	chr4:18478910-18481340	6.34647	1.5099	-2.07150136308975	0.237911784031123	-4.20323862507451	0.00005	N/A
	AT2G40000	HSPRO2	NM_129558	none	chr2:16700476-16702325	158.108	37.6	-2.07210580048042	0.237812128418549	-4.205	0.00005	Nematode resistance protein-like HSPRO2 [Source:UniProtKB/Swiss-Prot;Acc:O04203]
	AT1G69720	HO3	NM_001124102	NM_105640	chr1:26227182-26228048	11.7827	2.79923	-2.07356823333712	0.237571184872737	-4.20926469064707	0.00005	Heme oxygenase 3, chloroplastic [Source:UniProtKB/Swiss-Prot;Acc:Q9C9L4]
	AT1G03010	N/A	NM_100182	none	chr1:693569-696476	2.14586	0.509215	-2.07520913239013	0.237301128685003	-4.21405496695895	0.00005	BTB/POZ domain-containing protein At1g03010 [Source:UniProtKB/Swiss-Prot;Acc:Q9SA69]
	AT4G14400	ACD6	NM_117519	NM_179050,NM_179051	chr4:8294192-8301713	372.286	88.214	-2.07733182201004	0.236952235646787	-4.22025982270388	0.00005	Protein ACCELERATED CELL DEATH 6 [Source:UniProtKB/Swiss-Prot;Acc:Q8LPS2]
	AT3G16720	ATL2	NM_112545	none	chr3:5692609-5694132	23.1428	5.45423	-2.0851159799174	0.235677186857251	-4.24309205882407	0.00005	RING-H2 finger protein ATL2 [Source:UniProtKB/Swiss-Prot;Acc:Q8L9T5]
	AT5G01830	PUB16	NM_120261	none	chr5:320342-323154	2.38958	0.563073	-2.08536318915868	0.235636806468082	-4.24381918507902	0.00005	U-box domain-containing protein 16 [Source:UniProtKB/Swiss-Prot;Acc:Q9LZW3]
	AT1G78410	VQ10	NM_106488	none	chr1:29502515-29503924	14.9237	3.51242	-2.08706799260017	0.235358523690506	-4.24883698418754	0.00005	VQ motif-containing protein 10 [Source:UniProtKB/Swiss-Prot;Acc:Q8VYI5]
	AT4G01920	N/A	NM_116423	none	chr4:828895-831303	1.87688	0.441729	-2.0871029579873	0.235352819572908	-4.24893996092627	0.00005	N/A
	AT5G05890	UGT76C5	NM_120671	none	chr5:1772504-1774166	3.25823	0.766781	-2.08720195383871	0.235336670523566	-4.24923152764609	0.00005	UDP-glycosyltransferase 76C5 [Source:UniProtKB/Swiss-Prot;Acc:Q9FI97]
	AT1G73810	N/A	NM_106041	none	chr1:27752381-27755265	5.08635	1.19106	-2.09438464840914	0.234167920021233	-4.27043977633369	0.00005	N/A
	AT5G08610	RH26	NM_120948	none	chr5:2790185-2794256	1.4998	0.35008	-2.09901358020153	0.233417789038538	-4.28416361974406	0.00005	DEAD-box ATP-dependent RNA helicase 26 [Source:UniProtKB/Swiss-Prot;Acc:Q9FNM7]
	AT5G45770	RLP55	NM_123944	none	chr5:18563393-18564409	0.629354	0.146547	-2.10250830016449	0.232853052495098	-4.29455396562195	0.0052	Receptor-like protein 55 [Source:UniProtKB/Swiss-Prot;Acc:Q9FK66]
	AT3G11010	N/A	NM_111938	none	chr3:3450474-3453938	29.296	6.77784	-2.11180621066198	0.231357181867832	-4.322320975414	0.00005	N/A
	AT2G45180	N/A	NM_130081	none	chr2:18626223-18627121	1591.16	366.989	-2.11627018799244	0.230642424394781	-4.33571578439681	0.00005	N/A
	AT1G21130	IGMT4	NM_101967	NM_179362	chr1:7398965-7400660	131.184	30.2428	-2.11692814944578	0.230537260641542	-4.33769359979896	0.00005	Indole glucosinolate O-methyltransferase 4 [Source:UniProtKB/Swiss-Prot;Acc:Q9LPU8]
	AT2G40100	LHCB4.3	NM_001202790	NM_129568	chr2:16745677-16747364	53.4803	12.3268	-2.11720922923778	0.230492349519356	-4.33853879352306	0.00005	Chlorophyll a-b binding protein CP29.3, chloroplastic [Source:UniProtKB/Swiss-Prot;Acc:Q9S7W1]
	AT2G04515	N/A	NM_147244	none	chr2:1573635-1574505	1.41817	0.326409	-2.11927774076106	0.230162110325278	-4.34476377795955	0.00055	N/A
	AT3G29010	N/A	NM_113822	none	chr3:11005716-11008152	4.73747	1.08729	-2.12338002278266	0.229508577363023	-4.35713563078847	0.00005	N/A
	AT4G34410	ERF109	NM_119606	none	chr4:16451883-16454623	10.3404	2.36586	-2.12785538513227	0.228797725426482	-4.37067282087698	0.00005	Ethylene-responsive transcription factor ERF109 [Source:UniProtKB/Swiss-Prot;Acc:Q9SZ06]
	AT5G61350	N/A	NM_125528	none	chr5:24668047-24670655	0.972179	0.222399	-2.12807166975604	0.228763427311226	-4.3713281084897	0.00005	Probable receptor-like protein kinase At5g61350 [Source:UniProtKB/Swiss-Prot;Acc:Q9FLJ8]
	AT5G50915	BHLH137	NM_124470	NM_180832	chr5:20710072-20712387	12.4332	2.82832	-2.13618039542769	0.227481259852653	-4.39596651015444	0.00005	Transcription factor bHLH137 [Source:UniProtKB/Swiss-Prot;Acc:Q93W88]
	AT1G77760	NIA1	NM_106425	none	chr1:29235737-29239541	63.2765	14.3778	-2.13782686192814	0.227221796401508	-4.40098624267968	0.00005	Nitrate reductase [NADH] 1 [Source:UniProtKB/Swiss-Prot;Acc:P11832]
	AT2G32140	N/A	NM_128773	none	chr2:13654858-13657185	3.80793	0.863329	-2.14102460242663	0.226718715942783	-4.41075186863872	0.00005	N/A
	AT5G38200	N/A	NM_123181	none	chr5:15256418-15258645	1.32264	0.299488	-2.14285033529007	0.226431984515817	-4.41633721551448	0.00005	N/A
	AT4G26530	FBA5	NM_001036644	NM_118786	chr4:13390559-13393247	94.6416	21.2864	-2.15254248506978	0.224915893222431	-4.44610643415514	0.00005	Fructose-bisphosphate aldolase 5, cytosolic [Source:UniProtKB/Swiss-Prot;Acc:O65581]
	AT3G18535	N/A	NM_001202997	none	chr3:6375561-6377399	1.02825	0.231078	-2.15373925353083	0.22472939460248	-4.4497961727209	0.00605	N/A
	AT3G21780	UGT71B6	NM_113073	none	chr3:7673273-7676709	6.41679	1.44081	-2.15497166995534	0.224537502396058	-4.45359901721948	0.00005	UDP-glycosyltransferase 71B6 [Source:UniProtKB/Swiss-Prot;Acc:Q9LSY6]
	AT2G35310	N/A	NM_129083	none	chr2:14864865-14866590	0.896437	0.200807	-2.15839263504556	0.224005702575864	-4.46417206571484	0.00135	B3 domain-containing protein At2g35310 [Source:UniProtKB/Swiss-Prot;Acc:Q5PNU4]
	AT4G11521	CRK34	NM_117222	none	chr4:6985498-6989782	5.60376	1.25438	-2.15942070656149	0.223846131882879	-4.46735439021668	0.00005	Putative cysteine-rich receptor-like protein kinase 34 [Source:UniProtKB/Swiss-Prot;Acc:Q8LPI0]
	AT4G26260	MIOX4	NM_001203915	NM_118759	chr4:13298668-13298865	4.46779	1	-2.15956137626916	0.223824306872078	-4.46779	0.00005	Inositol oxygenase 4 [Source:UniProtKB/Swiss-Prot;Acc:Q8H1S0]
	AT2G46400	WRKY46	NM_130204	none	chr2:19043408-19044914	39.0235	8.70981	-2.1636300257793	0.223193972862506	-4.4804077241639	0.00005	Probable WRKY transcription factor 46 [Source:UniProtKB/Swiss-Prot;Acc:Q9SKD9]
	AT4G25110	AMC2	NM_001036634	NM_118643	chr4:12887517-12890185	11.6575	2.60172	-2.16372081860004	0.223179927085567	-4.48068969758468	0.00005	Metacaspase-2 [Source:UniProtKB/Swiss-Prot;Acc:Q7XJE5]
	AT1G72060	N/A	NM_105864	none	chr1:27118256-27119904	11.5113	2.56703	-2.16487870843548	0.22300087739873	-4.48428728920192	0.0009	N/A
	AT5G44568	N/A	NM_001085241	none	chr5:17960930-17962205	41.8778	9.32759	-2.16660937351568	0.222733524683723	-4.48966989329505	0.00005	N/A
	AT3G22231	PCC1	NM_113121	none	chr3:7845745-7846757	249.351	55.5062	-2.16745715530824	0.222602676548319	-4.49230896728654	0.00005	Cysteine-rich and transmembrane domain-containing protein PCC1 [Source:UniProtKB/Swiss-Prot;Acc:Q94C26]
	AT1G21220	N/A	unknown	none	chr1:7428038-7428955	1.4109	0.313054	-2.17213229776333	0.221882486356227	-4.50689018507989	0.00025	N/A
	AT3G47240	N/A	unknown	none	chr3:17394360-17394713	9.11636	2.02083	-2.17350993519424	0.221670710678385	-4.51119589475612	0.01775	N/A
	AT2G19590	ACO1	NM_127517	none	chr2:8475774-8477536	3.53318	0.782607	-2.17460733053288	0.221502159527678	-4.51462867058434	0.00005	1-aminocyclopropane-1-carboxylate oxidase 1 [Source:UniProtKB/Swiss-Prot;Acc:Q9ZUN4]
	AT1G02360	N/A	NM_100117	none	chr1:471958-473141	15.7116	3.47703	-2.17590268592738	0.221303368212022	-4.51868404931795	0.00005	N/A
	AT5G05400	N/A	NM_120622	none	chr5:1599981-1601183	0.680218	0.150097	-2.1801020413055	0.22066014130764	-4.53185606641039	0.00035	Putative disease resistance protein At5g05400 [Source:UniProtKB/Swiss-Prot;Acc:Q9FLB4]
	AT3G13850	LBD22	NM_112239	none	chr3:4559894-4560848	0.895101	0.197127	-2.18292508781365	0.220228778651795	-4.54073262414586	0.0028	LOB domain-containing protein 22 [Source:UniProtKB/Swiss-Prot;Acc:Q9LRW1]
	AT2G17040	N/A	NM_127259	none	chr2:7406939-7408327	76.2958	16.7965	-2.18344300024374	0.220149733012826	-4.54236299229006	0.00005	N/A
	AT1G52240	ROPGEF11	NM_001160947	NM_104103	chr1:19458608-19459667	3.1295	0.688911	-2.18354265711075	0.220134526282154	-4.54267677537447	0.00005	Rop guanine nucleotide exchange factor 11 [Source:UniProtKB/Swiss-Prot;Acc:Q9M811]
	AT4G16860	RPP4	NM_117790	none	chr4:9483405-9496111	12.6676	2.78804	-2.18382005295583	0.220092203732357	-4.54355030774307	0.00005	Disease resistance protein RPP4 [Source:UniProtKB/Swiss-Prot;Acc:F4JNA9]
	-	-	unknown	none	chr4:7895721-7898485	15.8499	3.47609	-2.18893639736339	0.219313055602874	-4.55969206781182	0.00005
	AT1G74890	ARR15	NM_106147	none	chr1:28131437-28132968	12.2727	2.68722	-2.1912663342421	0.218959153242563	-4.5670618706321	0.00005	Two-component response regulator ARR15 [Source:UniProtKB/Swiss-Prot;Acc:Q7G8V2]
	AT5G28145	N/A	unknown	none	chr5:10129386-10130263	0.735942	0.160751	-2.19476435886053	0.218428897929456	-4.57814881400427	0.00585	N/A
	AT4G18250	N/A	NM_117935	none	chr4:10082096-10092278	20.0929	4.38868	-2.19482681744729	0.218419441693335	-4.5783470200607	0.0086	N/A
	AT5G38940	N/A	NM_123256	none	chr5:15588728-15589677	4.13392	0.901078	-2.19778656932253	0.217971804002013	-4.58774934023469	0.00005	Germin-like protein subfamily 1 member 11 [Source:UniProtKB/Swiss-Prot;Acc:Q9FMA8]
	-	-	unknown	none	chr4:761566-762578	1.78667	0.389248	-2.19851165984798	0.217862280107686	-4.5900556971391	0.0066
	AT5G46295	N/A	NM_123999	none	chr5:18779764-18780189	1.74849	0.380231	-2.20116148103287	0.217462496211016	-4.59849407333963	0.0131	N/A
	AT1G29715	N/A	unknown	none	chr1:10389396-10391666	1.12057	0.24365	-2.20135064659456	0.217433984490036	-4.59909706546275	0.00005	N/A
	AT2G22500	PUMP5	NM_127816	none	chr2:9563047-9564820	69.2489	15.0085	-2.20601135815853	0.216732684562499	-4.61397874537762	0.00005	Mitochondrial uncoupling protein 5 [Source:UniProtKB/Swiss-Prot;Acc:Q9SJY5]
	AT3G52748	N/A	unknown	none	chr3:19548963-19549449	5.73401	1.24217	-2.20668179023138	0.216631990526699	-4.61612339695855	0.0035	N/A
	AT2G17880	N/A	NM_127342	none	chr2:7766893-7767966	12.075	2.61381	-2.20779700969351	0.216464596273292	-4.61969309169374	0.00005	N/A
	AT1G15125	N/A	NM_148466	none	chr1:5204578-5210000	34.643	7.49756	-2.2080708018059	0.216423519903011	-4.62056989207155	0.0122	N/A
	AT4G29740	CKX4	NM_119120	NM_179139	chr4:14566236-14569339	14.8022	3.20167	-2.20891509427832	0.216296901811893	-4.62327472850106	0.00005	Cytokinin dehydrogenase 4 [Source:UniProtKB/Swiss-Prot;Acc:Q9FUJ2]
	AT3G62780	N/A	NM_116143	none	chr3:23221790-23222953	1.65077	0.354945	-2.21747172883179	0.215017840159441	-4.65077688092521	0.00005	N/A
	AT1G69900	N/A	NM_105658	none	chr1:26326285-26327942	4.59244	0.984499	-2.22179922689101	0.214373840485668	-4.664748262822	0.00005	N/A
	AT3G57240	BG3	NM_115584	none	chr3:21181751-21183144	9.51999	2.04001	-2.2223838338825	0.214286989797258	-4.66663888902505	0.00005	Probable glucan endo-1,3-beta-glucosidase BG3 [Source:UniProtKB/Swiss-Prot;Acc:F4J270]
	AT5G16340	AAE6	NM_121639	none	chr5:5349080-5351000	2.60643	0.557533	-2.22494600967293	0.213906761355571	-4.67493403977881	0.00005	Probable acyl-activating enzyme 6 [Source:UniProtKB/Swiss-Prot;Acc:Q9FFE9]
	AT4G29780	N/A	NM_119124	none	chr4:14579568-14581954	19.3687	4.13265	-2.2285880354153	0.213367443349321	-4.68675063216096	0.00005	N/A
	AT1G72910	N/A	NM_105949	none	chr1:27435422-27437186	39.451	8.40145	-2.2313516218355	0.212959113837419	-4.69573704539097	0.00005	N/A
	AT4G12830	N/A	NM_117352	none	chr4:7531091-7536300	25.9045	5.50466	-2.23447737506965	0.21249821459592	-4.70592189163363	0.00005	N/A
	AT1G14260	N/A	NM_101292	NM_179329	chr1:4872870-4874816	1.72111	0.363435	-2.24357003849156	0.211163144714748	-4.73567487996478	0.00005	N/A
	AT1G53690	N/A	NM_104247	none	chr1:20042516-20043559	3.12808	0.660341	-2.24399428021671	0.21110105879645	-4.7370676665541	0.00205	N/A
	AT2G23770	LYK4	NM_127940	none	chr2:10120048-10122228	5.77491	1.2161	-2.24753659620677	0.210583368398815	-4.74871309925171	0.00005	LysM domain receptor-like kinase 4 [Source:UniProtKB/Swiss-Prot;Acc:O64825]
	AT4G23150	CRK7	NM_118444	none	chr4:12125695-12128486	15.5083	3.25923	-2.25043747859562	0.210160365739636	-4.75827112538851	0.00005	Cysteine-rich receptor-like protein kinase 7 [Source:UniProtKB/Swiss-Prot;Acc:Q8L7G3]
	AT3G22060	CRRSP38	NM_113102	none	chr3:7770934-7772344	58.9641	12.2473	-2.26737311162405	0.207707740811782	-4.81445706400595	0.00005	Cysteine-rich repeat secretory protein 38 [Source:UniProtKB/Swiss-Prot;Acc:Q9LRJ9]
	AT1G12630	ERF027	NM_101133	none	chr1:4298738-4299543	1.44207	0.299238	-2.26877589793007	0.207505876968524	-4.81914061716761	0.00025	Ethylene-responsive transcription factor ERF027 [Source:UniProtKB/Swiss-Prot;Acc:Q38Q39]
	AT1G02640	BXL2	NM_100144	none	chr1:564067-567764	16.4903	3.4191	-2.26992912159214	0.207340072648769	-4.82299435523968	0.00005	Probable beta-D-xylosidase 2 [Source:UniProtKB/Swiss-Prot;Acc:Q94KD8]
	AT4G35810	P4H8	NM_119747	none	chr4:16968838-16970579	1.02013	0.210691	-2.27555241979895	0.206533481026928	-4.84182997849932	0.0004	Probable prolyl 4-hydroxylase 8 [Source:UniProtKB/Swiss-Prot;Acc:F4JNU8]
	N/A	AtRLP18	unknown	none	chr2:6507467-6509050	9.69282	1.99813	-2.27826601095804	0.206145373585809	-4.85094563416795	0.00005
	AT5G49170	N/A	NM_124294	none	chr5:19938537-19939658	5.45844	1.12313	-2.28096376726194	0.205760253845421	-4.86002510840241	0.00005	N/A
	-	-	unknown	none	chr4:13248743-13249477	1.03279	0.212274	-2.28254735565213	0.205534522991121	-4.86536269161556	0.0043
	AT5G01100	N/A	NM_120188	none	chr5:34601-37967	9.70351	1.99281	-2.28370253403966	0.205370015592296	-4.86925998966284	0.00005	N/A
	AT2G21840	N/A	NM_127753	none	chr2:9309109-9310094	0.682925	0.140068	-2.2855997533225	0.205100120803895	-4.87566753291258	0.0006	N/A
	AT2G23100	N/A	NM_127874	none	chr2:9837230-9839772	3.12702	0.641314	-2.28568563965179	0.205087911174217	-4.87595779914363	0.00005	N/A
	AT5G45090	PP2A7	NM_123877	none	chr5:18202657-18204645	0.839141	0.17179	-2.28826718683106	0.204721256618375	-4.88469061062925	0.00245	Uncharacterized protein PHLOEM PROTEIN 2-LIKE A7 [Source:UniProtKB/Swiss-Prot;Acc:Q9FHE5]
	AT1G01680	PUB54	NM_100050	none	chr1:246139-248578	10.0666	2.05908	-2.28950470632924	0.204545725468381	-4.88888241350506	0.00005	U-box domain-containing protein 54 [Source:UniProtKB/Swiss-Prot;Acc:Q9LQ92]
	AT5G25160	ZFP3	NM_122425	none	chr5:8687403-8688358	0.82484	0.168444	-2.29184525645559	0.204214150623151	-4.896820308233	0.00435	Zinc finger protein 3 [Source:UniProtKB/Swiss-Prot;Acc:Q39262]
	AT2G07140	N/A	NM_001161029	NM_126688	chr2:2957606-2958275	0.909039	0.185345	-2.29412899439545	0.203891142184219	-4.90457794922981	0.01055	F-box protein At2g07140 [Source:UniProtKB/Swiss-Prot;Acc:Q9ZV78]
	AT1G15520	ABCG40	NM_101421	none	chr1:5329046-5338331	9.56059	1.94804	-2.29507635083304	0.203757299497207	-4.90779963450442	0.0001	ABC transporter G family member 40 [Source:UniProtKB/Swiss-Prot;Acc:Q9M9E1]
	AT3G60200	N/A	NM_115883	none	chr3:22249217-22250479	4.38858	0.893984	-2.29543329040513	0.20370689380164	-4.90901403157104	0.00005	N/A
	AT3G46770	REM22	NM_001084784	NM_114544	chr3:17224151-17225227	0.878532	0.178864	-2.29623179145832	0.203594177559838	-4.91173181858843	0.01315	B3 domain-containing protein REM22 [Source:UniProtKB/Swiss-Prot;Acc:Q9STF1]
	AT4G25470	DREB1C	NM_118679	none	chr4:13015264-13016220	5.19967	1.05855	-2.29633064887679	0.203580227206727	-4.9120683954466	0.00005	Dehydration-responsive element-binding protein 1C [Source:UniProtKB/Swiss-Prot;Acc:Q9SYS6]
	AT2G28630	KCS12	NM_128424	none	chr2:12275245-12277270	46.7172	9.48274	-2.30057792327331	0.202981771167793	-4.92655076486332	0.00005	3-ketoacyl-CoA synthase 12 [Source:UniProtKB/Swiss-Prot;Acc:Q9SIB2]
	AT2G03310	N/A	NM_126382	none	chr2:1006278-1007165	15.6385	3.16907	-2.30297070796406	0.202645394379256	-4.93472848501295	0.00005	N/A
	AT5G18470	N/A	NM_121852	none	chr5:6127752-6131054	27.8119	5.63368	-2.30355278303396	0.202563650811343	-4.93671987049318	0.00005	N/A
	AT3G48650	N/A	unknown	none	chr3:18024608-18026253	30.3011	6.12952	-2.30552416117351	0.20228704568481	-4.94347028804866	0.00005	N/A
	AT5G09876	N/A	NM_001161229	none	chr5:3079897-3080514	1.08877	0.220137	-2.30622566564539	0.202188708358974	-4.94587461444464	0.00955	N/A
	AT2G42610	LSH10	NM_129822	NM_180043	chr2:17747801-17750465	96.1292	19.4116	-2.30805569052017	0.201932399312592	-4.95215232129242	0.00005	Protein LIGHT-DEPENDENT SHORT HYPOCOTYLS 10 [Source:UniProtKB/Swiss-Prot;Acc:Q9S7R3]
	AT4G04510	CRK38	NM_116689	none	chr4:2241999-2244937	1.90589	0.381813	-2.31952672563798	0.200333177675522	-4.9916844109551	0.00005	Cysteine-rich receptor-like protein kinase 38 [Source:UniProtKB/Swiss-Prot;Acc:Q9XEC8]
	AT4G23810	WRKY53	NM_118512	none	chr4:12390143-12394028	53.3464	10.6041	-2.33076873582185	0.198778174347285	-5.03073339557341	0.00005	Probable WRKY transcription factor 53 [Source:UniProtKB/Swiss-Prot;Acc:Q9SUP6]
	AT3G04717	N/A	unknown	none	chr3:1284679-1285323	1.77352	0.352336	-2.3315918045231	0.198664802201272	-5.03360428681713	0.004	N/A
	AT3G46650	N/A	NM_114532	none	chr3:17185384-17186631	16.88	3.34423	-2.33556892649911	0.198117890995261	-5.04749972340419	0.00005	N/A
	AT2G29110	GLR2.8	NM_128468	none	chr2:12506689-12510584	3.84585	0.761765	-2.33588458564938	0.198074547889283	-5.04860422833814	0.00005	Glutamate receptor 2.8 [Source:UniProtKB/Swiss-Prot;Acc:Q9C5V5]
	AT4G17660	N/A	NM_117874	none	chr4:9831338-9833081	2.7488	0.544407	-2.33604441930317	0.198052604772992	-5.0491635853323	0.00005	N/A
	AT2G26400	ARD1	NM_128197	none	chr2:11231739-11233355	9.74432	1.92687	-2.33830227089964	0.19774289021707	-5.05707183151951	0.00005	1,2-dihydroxy-3-keto-5-methylthiopentene dioxygenase 1 [Source:UniProtKB/Swiss-Prot;Acc:O48707]
	AT1G30282	N/A	unknown	none	chr1:10662563-10664780	19.1924	3.79476	-2.33845458086871	0.197722014964257	-5.05760575108834	0.00005	Natural antisense transcript overlaps with AT1G30280
	AT1G04600	XI-A	NM_100339	none	chr1:1261775-1272588	1.41107	0.278725	-2.33987524390413	0.197527408278824	-5.06258857296619	0.00005	Myosin-7 [Source:UniProtKB/Swiss-Prot;Acc:F4I5Q6]
	AT1G04540	N/A	NM_100333	none	chr1:1236759-1239067	7.29893	1.43944	-2.34217733049862	0.19721246812889	-5.07067331740121	0.00005	N/A
	AT4G23160	N/A	NM_118445	none	chr4:12131456-12132459	0.691609	0.136308	-2.34308640580153	0.197088239164036	-5.07386947207794	0.0006	N/A
	AT2G18670	ATL56	NM_127423	none	chr2:8093219-8095838	9.88038	1.93284	-2.35384431244766	0.195624054945255	-5.11184578133731	0.00005	RING-H2 finger protein ATL56 [Source:UniProtKB/Swiss-Prot;Acc:Q9ZV51]
	AT1G02450	NIMIN-1	NM_100126	none	chr1:497853-498512	8.06379	1.57536	-2.35577651836721	0.195362230415227	-5.11869667885436	0.00005	Protein NIM1-INTERACTING 1 [Source:UniProtKB/Swiss-Prot;Acc:Q9FNZ5]
	AT1G57980	PUP22	NM_104583	NM_104584	chr1:21437794-21443021	49.4604	9.65877	-2.35636252196772	0.195282892981052	-5.12077624790734	0.00005	Probable purine permease 22 [Source:UniProtKB/Swiss-Prot;Acc:Q9C654]
	AT5G06790	N/A	NM_120762	none	chr5:2097671-2098890	11.7585	2.28901	-2.36090836048978	0.194668537653612	-5.1369369290654	0.00005	N/A
	AT2G15042	N/A	NM_001161047	none	chr2:6509207-6512653	14.9833	2.91647	-2.36106026626885	0.194648041486188	-5.13747784136302	0.00005	N/A
	AT1G76240	N/A	NM_106274	none	chr1:28602784-28603933	25.4489	4.94947	-2.36225734712607	0.194486598634912	-5.14174244919153	0.00005	N/A
	AT4G00165	N/A	NM_001084867	NM_148180	chr4:69222-69947	67.1908	12.977	-2.37230680547735	0.19313656036243	-5.17768359405102	0.00005	Putative lipid-binding protein At4g00165 [Source:UniProtKB/Swiss-Prot;Acc:Q8RW93]
	AT1G13470	N/A	NM_101217	none	chr1:4620147-4621601	32.6453	6.30125	-2.37316534508811	0.193021660085832	-5.18076572108709	0.00005	N/A
	AT1G33600	N/A	NM_103083	none	chr1:12180625-12182515	64.2088	12.377	-2.37510936719923	0.192761739823825	-5.18775147450917	0.00005	N/A
	AT5G35735	N/A	NM_122964	none	chr5:13900729-13903202	55.6207	10.6977	-2.37832125019215	0.192333070241834	-5.19931387120596	0.00005	Cytochrome b561 and DOMON domain-containing protein At5g35735 [Source:UniProtKB/Swiss-Prot;Acc:Q9FKH6]
	AT5G53592	N/A	NM_001125959	none	chr5:21773602-21774959	0.875765	0.168089	-2.38131847804622	0.191933909210804	-5.2101267780759	0.0025	N/A
	AT4G32780	N/A	NM_119431	none	chr4:15809113-15811872	1.15404	0.220769	-2.38608371916178	0.191300994766213	-5.22736434916134	0.00015	N/A
	AT1G01590	FRO1	NM_100041	NM_126159	chr1:215375-215799	0.681579	0.128565	-2.40638294281875	0.188628170762303	-5.30143507175359	0.0034	Probable ferric reduction oxidase 1 [Source:UniProtKB/Swiss-Prot;Acc:Q9LMM2]
	AT1G33720	N/A	NM_103092	none	chr1:12220855-12224030	9.31555	1.75094	-2.41151130259088	0.187958843009806	-5.32031366009115	0.00005	N/A
	-	-	unknown	none	chr5:13987955-13988547	2.75635	0.518063	-2.41155963713221	0.187952545939376	-5.32049190928516	0.0002
	-	-	unknown	none	chr2:5082195-5082983	0.723065	0.135871	-2.41188778083579	0.18790980064033	-5.32170220282474	0.0105
	AT2G24600	N/A	NM_001202663	NM_128021,NM_179724,NM_201799	chr2:10452062-10454598	42.7524	8.0294	-2.41264132018921	0.187811678408698	-5.32448252671432	0.00005	N/A
	AT1G47440	N/A	unknown	none	chr1:17401091-17401983	1.05803	0.198224	-2.41617698232207	0.187351965445214	-5.33754742109936	0.0025	N/A
	AT4G23210	CRK13	NM_001084966	NM_118450,NM_179096	chr4:12148736-12151450	5.22171	0.977962	-2.41667202283288	0.187287689281864	-5.33937923968416	0.00005	Cysteine-rich receptor-like protein kinase 13 [Source:UniProtKB/Swiss-Prot;Acc:Q0PW40]
	AT2G18690	N/A	NM_001084444	NM_127425	chr2:8097326-8099005	62.1106	11.6317	-2.41677753909994	0.187273991879003	-5.33976976710197	0.00005	N/A
	AT5G25250	FLOT1	NM_122434	none	chr5:8749700-8751636	48.3616	9.04956	-2.41794242211932	0.187122841262489	-5.3440830272411	0.00005	Flotillin-like protein 1 [Source:UniProtKB/Swiss-Prot;Acc:Q501E6]
	AT1G35230	AGP5	NM_103221	none	chr1:12917063-12917817	43.0892	8.04895	-2.4204538149705	0.186797387744493	-5.35339392094621	0.00005	Classical arabinogalactan protein 5 [Source:UniProtKB/Swiss-Prot;Acc:Q8LCE4]
	AT4G37400	CYP81F3	NM_119903	none	chr4:17584070-17586337	4.35269	0.811147	-2.4238719791207	0.186355334287532	-5.3660927057611	0.00005	Cytochrome P450 81F3 [Source:UniProtKB/Swiss-Prot;Acc:Q0WTF4]
	AT4G22513	N/A	NM_001084959	none	chr4:11854812-11857332	25.295	4.64297	-2.44573237490076	0.183552876062463	-5.44802141732555	0.00005	N/A
	AT4G15690	GRXS5	NM_117660	none	chr4:8934293-8934948	9.39393	1.72408	-2.44590212394063	0.183531280305474	-5.44866247505916	0.00005	Monothiol glutaredoxin-S5 [Source:UniProtKB/Swiss-Prot;Acc:O23420]
	AT5G59130	SBT4.11	NM_001203639	NM_125303	chr5:23870043-23873689	7.36923	1.3474	-2.45133567767541	0.182841355202647	-5.46922220572955	0.00005	Subtilisin-like protease SBT4.11 [Source:UniProtKB/Swiss-Prot;Acc:Q9FIG1]
	AT5G16170	N/A	NM_121622	none	chr5:5277707-5279863	4.45872	0.809239	-2.46199184861091	0.181495810456813	-5.50976905463034	0.00005	N/A
	AT5G24110	WRKY30	NM_122316	none	chr5:8153066-8154712	10.2101	1.84955	-2.46475078901601	0.181149058285423	-5.52031575248033	0.00005	Probable WRKY transcription factor 30 [Source:UniProtKB/Swiss-Prot;Acc:Q9FL62]
	AT2G35710	PGSIP8	NM_129126	NM_201878,NM_201879	chr2:15010706-15014320	6.0268	1.08408	-2.47492096487625	0.17987655140373	-5.55936831230167	0.00005	Putative glucuronosyltransferase PGSIP8 [Source:UniProtKB/Swiss-Prot;Acc:Q8VZP6]
	AT3G12220	SCPL16	NM_112058	none	chr3:3896364-3898921	2.94916	0.529903	-2.47650389446644	0.179679298512119	-5.56547141646679	0.00005	Serine carboxypeptidase-like 16 [Source:UniProtKB/Swiss-Prot;Acc:Q9C7D4]
	AT3G28340	GATL10	NM_113753	none	chr3:10589231-10590544	5.89237	1.05606	-2.4801562207915	0.179224997751329	-5.57957881180993	0.00005	Probable galacturonosyltransferase-like 10 [Source:UniProtKB/Swiss-Prot;Acc:Q9LHD2]
	AT2G06255	EFL3	NM_126634	none	chr2:2457570-2459865	2.63598	0.468993	-2.49070112928077	0.177919786948308	-5.62051032744625	0.00005	Protein ELF4-LIKE 3 [Source:UniProtKB/Swiss-Prot;Acc:Q8S8F5]
	AT1G16130	WAKL2	NM_101480	none	chr1:5525491-5528195	4.49284	0.798942	-2.49146500703878	0.17782560696575	-5.62348706163902	0.00005	Wall-associated receptor kinase-like 2 [Source:UniProtKB/Swiss-Prot;Acc:Q7X8C5]
	AT1G58390	N/A	NM_104619	none	chr1:21690563-21694440	0.941416	0.1668	-2.49671308402842	0.177179907713487	-5.64398081534772	0.00005	Probable disease resistance protein At1g58390 [Source:UniProtKB/Swiss-Prot;Acc:Q8W474]
	AT1G13950	ELF5A-1	NM_101261	none	chr1:4773532-4774886	16.78	2.95683	-2.50461951113897	0.176211561382598	-5.67499653344968	0.00005	Eukaryotic translation initiation factor 5A-1 [Source:UniProtKB/Swiss-Prot;Acc:Q9XI91]
	AT3G52400	SYP122	NM_115100	none	chr3:19425603-19427199	84.103	14.7372	-2.51269481805115	0.175227994245152	-5.70685069076894	0.00005	Syntaxin-122 [Source:UniProtKB/Swiss-Prot;Acc:Q9SVC2]
	AT4G24570	PUMP4	NM_118590	none	chr4:12686375-12688285	36.4136	6.37443	-2.51410913126025	0.175056297647033	-5.71244801495977	0.00005	Mitochondrial uncoupling protein 4 [Source:UniProtKB/Swiss-Prot;Acc:Q9SB52]
	AT4G36105	N/A	NM_001204006	NM_119777	chr4:17083819-17085118	2.51009	0.438924	-2.51569603051538	0.174863849503404	-5.71873490627079	0.00065	N/A
	AT5G13990	N/A	NM_121402	none	chr5:4514808-4515940	0.540651	0.0940778	-2.52277138035751	0.174008371389307	-5.74684994759656	0.007	N/A
	AT3G45095	N/A	unknown	none	chr3:16503652-16504082	5.75514	1	-2.52485102390035	0.173757719186675	-5.75514	0.00035	N/A
	-	-	unknown	none	chr3:10075772-10076356	1.68387	0.291984	-2.52781954189134	0.173400559425609	-5.7669940818675	0.01115
	AT4G01360	N/A	NM_116366	none	chr4:564882-566313	3.43759	0.595385	-2.52950270520761	0.17319837444256	-5.77372624436289	0.00005	N/A
	AT5G23160	N/A	NM_122222	none	chr5:7795276-7796313	1.28705	0.222473	-2.53236593927131	0.172854978439066	-5.78519640585599	0.00045	Uncharacterized protein At5g23160 [Source:UniProtKB/Swiss-Prot;Acc:Q9FMY4]
	AT1G35210	N/A	NM_103219	none	chr1:12896591-12897532	11.7355	2.02622	-2.53401657967925	0.172657321801372	-5.79181924963726	0.00005	N/A
	AT5G04340	ZAT6	NM_120516	none	chr5:1216105-1217274	22.6884	3.89903	-2.54076771254499	0.171851254385501	-5.81898574773725	0.00005	Zinc finger protein ZAT6 [Source:UniProtKB/Swiss-Prot;Acc:O22533]
	AT5G24210	N/A	NM_122327	none	chr5:8217232-8219714	105.167	18.0457	-2.54295506504816	0.171590898285584	-5.82781493652227	0.00005	N/A
	AT1G47370	N/A	NM_103631	none	chr1:17366591-17367170	3.67914	0.630818	-2.54407284308653	0.171458003772621	-5.8323319879902	0.0027	N/A
	AT2G40750	WRKY54	NM_129637	none	chr2:17000430-17002523	18.8406	3.22705	-2.54555707365437	0.171281700158169	-5.83833532173347	0.00005	Probable WRKY transcription factor 54 [Source:UniProtKB/Swiss-Prot;Acc:Q93WU8]
	AT5G38120	4CLL8	NM_123172	none	chr5:15213556-15214830	4.76881	0.812641	-2.55293924419953	0.170407502081232	-5.86828624201831	0.00005	4-coumarate--CoA ligase-like 8 [Source:UniProtKB/Swiss-Prot;Acc:Q84P26]
	AT1G69890	N/A	NM_105657	none	chr1:26323091-26324659	20.9728	3.57297	-2.55332377742947	0.170362088037839	-5.86985057249291	0.00005	N/A
	AT3G63110	IPT3	NM_116176	none	chr3:23318022-23319548	28.3389	4.80552	-2.56001930283953	0.169573272074781	-5.89715577086351	0.00005	Adenylate isopentenyltransferase 3, chloroplastic [Source:UniProtKB/Swiss-Prot;Acc:Q93WC9]
	AT2G29130	LAC2	NM_128470	none	chr2:12524979-12527798	2.19995	0.372925	-2.56051331456282	0.169515216254915	-5.89917543742039	0.00005	Laccase-2 [Source:UniProtKB/Swiss-Prot;Acc:O81081]
	AT5G07170	N/A	NM_120799	none	chr5:2225662-2226126	1.58141	0.266972	-2.56645110740162	0.168818965353703	-5.92350508667576	0.0135	N/A
	AT2G35290	N/A	NM_129081	none	chr2:14861466-14862081	2.62041	0.441345	-2.56981380072554	0.168425933346308	-5.93732794072664	0.00025	N/A
	AT1G66090	N/A	NM_105280	none	chr1:24602110-24604841	34.9587	5.85882	-2.57696950476488	0.167592616430245	-5.96684998003011	0.00005	N/A
	AT4G24026	N/A	NM_001125565	none	chr4:12486386-12486892	2.4849	0.416145	-2.5780295861657	0.16746951587589	-5.97123598745629	0.00215	N/A
	AT3G60540	N/A	NM_115918	NM_202738	chr3:22374861-22375912	8.31286	1.38928	-2.58100752071076	0.167124190711741	-5.9835742254981	0.00005	N/A
	AT3G43715	N/A	unknown	none	chr3:15606868-15607711	1.17139	0.195485	-2.58309166783335	0.166882933950264	-5.99222446735044	0.0018	N/A
	AT5G07760	N/A	NM_120858	none	chr5:2468113-2473823	0.821743	0.137069	-2.58378493869249	0.166802759500233	-5.99510465531958	0.00005	N/A
	AT2G01818	N/A	NM_001084398	none	chr2:353451-355504	2.68336	0.445685	-2.58994430832389	0.166092138214776	-6.02075456880981	0.00005	N/A
	AT5G09976	N/A	NM_001161230	none	chr5:3119080-3119809	1.45192	0.241138	-2.59003104114228	0.166082153286682	-6.02111653907721	0.007	N/A
	AT3G22235	N/A	NM_001161166	NM_180292	chr3:7854238-7855809	89.0336	14.6626	-2.60220894362355	0.164686140962513	-6.07215637063004	0.00005	N/A
	AT1G65240	N/A	NM_105197	none	chr1:24231374-24233423	1.29306	0.211557	-2.61167089249684	0.163609577281797	-6.11211162948992	0.00015	Aspartic proteinase-like protein 2 [Source:UniProtKB/Swiss-Prot;Acc:Q9S9K4]
	AT3G26815	P_MI0000985	unknown	none	chr3:9874354-9876113	0.995168	0.162543	-2.61411866887119	0.163332221293289	-6.12249066400891	0.0001	mirBase gene p_MI0000985
	AT5G66390	PER72	NM_126037	none	chr5:26516036-26517337	0.919366	0.149885	-2.61678330306865	0.163030827766091	-6.13380925376122	0.0017	Peroxidase 72 [Source:UniProtKB/Swiss-Prot;Acc:Q9FJZ9]
	AT1G59865	N/A	NM_202323	NM_202324	chr1:22032535-22033259	0.917661	0.149481	-2.61799917508816	0.162893486810489	-6.13898087382343	0.0081	N/A
	AT5G46871	N/A	NM_001036943	none	chr5:19018048-19018716	3.63859	0.592608	-2.61822948858203	0.162867484382687	-6.13996098601436	0.00005	Defensin-like protein 308 [Source:UniProtKB/Swiss-Prot;Acc:Q4VP04]
	AT3G28620	N/A	NM_113782	none	chr3:10727717-10728426	1.0546	0.17129	-2.6221830681302	0.162421771287692	-6.15681008815459	0.006	N/A
	AT1G01560	MPK11	NM_001123738	NM_100038	chr1:202144-204415	15.4604	2.50684	-2.62463582227515	0.162145869447104	-6.16728630467042	0.00005	Mitogen-activated protein kinase 11 [Source:UniProtKB/Swiss-Prot;Acc:Q9LMM5]
	AT4G11470	CRK31	NM_117218	none	chr4:6968117-6970363	1.00638	0.162163	-2.63365856763743	0.161134958961824	-6.20597793578067	0.00005	Putative cysteine-rich receptor-like protein kinase 31 [Source:UniProtKB/Swiss-Prot;Acc:Q9LDM5]
	AT4G15975	N/A	NM_117690	none	chr4:9052078-9053202	1.44027	0.231731	-2.6358163317215	0.160894137904698	-6.21526683956829	0.00015	N/A
	N/A	N/A	unknown	none	chr5:6612817-6616992	5.14987	0.825799	-2.64067343769299	0.160353368143274	-6.23622697532935	0.00005	N/A
	AT1G30280	N/A	NM_102767	none	chr1:10662563-10664780	8.96525	1.4369	-2.64138415186286	0.160274392794401	-6.23929988168975	0.00005	N/A
	AT2G25735	N/A	NM_128133	none	chr2:10975041-10975797	22.6794	3.58881	-2.65980502260308	0.158240958755523	-6.31947637239085	0.00005	N/A
	AT3G46370	N/A	NM_114504	none	chr3:17051597-17055759	3.19667	0.50284	-2.66839849571474	0.157301191552459	-6.35723092832711	0.00005	N/A
	AT4G10500	DLO1	NM_117118	none	chr4:6490914-6492608	23.4312	3.66799	-2.67536923109205	0.156542985421148	-6.38802177759481	0.00005	Protein DMR6-LIKE OXYGENASE 1 [Source:UniProtKB/Swiss-Prot;Acc:Q9ZSA8]
	AT2G12505	N/A	unknown	none	chr2:5097055-5097256	23.1587	3.61013	-2.68143157646604	0.155886556672007	-6.41492134632271	0.00205	N/A
	AT3G15536	N/A	unknown	none	chr3:5260610-5261378	25.2634	3.92874	-2.68491021305454	0.155511134684959	-6.43040771341448	0.00005	N/A
	AT1G01190	N/A	NM_100001	none	chr1:82904-84961	1.63557	0.253773	-2.68818301804483	0.155158751994717	-6.44501188069653	0.00005	N/A
	AT1G24140	3MMP	NM_102260	none	chr1:8535971-8537779	15.1929	2.35079	-2.69217970428396	0.154729511811438	-6.46289119827803	0.00005	Metalloendoproteinase 3-MMP [Source:UniProtKB/Swiss-Prot;Acc:Q5XF51]
	AT2G15020	N/A	NM_127064	none	chr2:6491443-6493488	145.194	22.3679	-2.69848011549703	0.154055263991625	-6.49117708859572	0.00005	N/A
	AT3G13404	N/A	NM_001161142	none	chr3:4358096-4359352	7.20926	1.10093	-2.71112843902527	0.152710541719955	-6.54833640649269	0.00005	N/A
	AT1G19020	N/A	NM_101759	none	chr1:6567991-6568684	55.7516	8.5025	-2.71305420309378	0.152506833884588	-6.55708321082035	0.00005	N/A
	AT5G46220	N/A	NM_123991	none	chr5:18738733-18742065	1.79944	0.27429	-2.71377406744125	0.152430756235273	-6.56035582777353	0.00005	N/A
	AT4G18610	LSH9	NM_117977	none	chr4:10250710-10251450	2.30661	0.348351	-2.72716048486664	0.151022929754055	-6.62151106211838	0.0002	Protein LIGHT-DEPENDENT SHORT HYPOCOTYLS 9 [Source:UniProtKB/Swiss-Prot;Acc:Q9SN52]
	AT1G70985	N/A	NM_105767	none	chr1:26762227-26765321	9.67503	1.45286	-2.73537044554234	0.150165942637904	-6.65929958839806	0.00165	N/A
	AT2G31230	ERF15	NM_179831	none	chr2:13306427-13307531	23.2506	3.47089	-2.74389039769791	0.149281738965876	-6.69874297370415	0.00005	Ethylene-responsive transcription factor 15 [Source:UniProtKB/Swiss-Prot;Acc:Q8VYM0]
	AT2G23590	MES8	NM_127923	none	chr2:10034714-10035933	1.17119	0.174779	-2.74437138253658	0.14923197773205	-6.70097666195595	0.00755	Methylesterase 8 [Source:UniProtKB/Swiss-Prot;Acc:O80475]
	AT3G46090	ZAT7	NM_114478	none	chr3:16926141-16926876	18.5215	2.76012	-2.74639804619294	0.149022487379532	-6.71039664942104	0.00005	Zinc finger protein ZAT7 [Source:UniProtKB/Swiss-Prot;Acc:Q42453]
	AT3G49930	N/A	NM_114853	none	chr3:18510153-18510985	1.29856	0.1929	-2.75098762682019	0.148549162148842	-6.73177812337999	0.00085	N/A
	AT2G37430	ZAT11	NM_129298	none	chr2:15706354-15707232	2.17764	0.322518	-2.75531388643943	0.148104369868298	-6.75199523747512	0.00005	Zinc finger protein ZAT11 [Source:UniProtKB/Swiss-Prot;Acc:Q9SLD4]
	AT5G20230	BCB	NM_122030	none	chr5:6826502-6827693	139.299	20.5856	-2.75847749713121	0.147779955347849	-6.76681758122182	0.00005	Blue copper protein [Source:UniProtKB/Swiss-Prot;Acc:Q07488]
	AT2G24165	N/A	unknown	none	chr2:10270894-10273774	4.41227	0.651775	-2.75907515536316	0.147718747946069	-6.76962141843428	0.00005	N/A
	AT5G13320	GH3.12	NM_121335	none	chr5:4267521-4271076	29.8254	4.38521	-2.76582364902569	0.147029377644558	-6.80136185040169	0.00005	4-substituted benzoates-glutamate ligase GH3.12 [Source:UniProtKB/Swiss-Prot;Acc:Q9LYU4]
	AT3G55950	CCR3	NM_115453	none	chr3:20753624-20756521	4.19241	0.615839	-2.7671546745333	0.146893791399219	-6.80763965906674	0.00005	Putative serine/threonine-protein kinase-like protein CCR3 [Source:UniProtKB/Swiss-Prot;Acc:Q9LY50]
	AT2G43140	N/A	NM_001202809	NM_129876	chr2:17931428-17933914	0.853688	0.125362	-2.76760879837211	0.146847560232778	-6.80978286881192	0.00755	N/A
	AT2G33750	PUP2	NM_128934	NM_201863	chr2:14271782-14273314	1.06732	0.15601	-2.77428237290894	0.146169845969344	-6.84135632331261	0.0004	Purine permease 2 [Source:UniProtKB/Swiss-Prot;Acc:Q94GB1]
	AT1G49490	PEX2	NM_103837	none	chr1:18317360-18319217	2.8711	0.415445	-2.78887418127593	0.14469889589356	-6.91090276691259	0.00005	Pollen-specific leucine-rich repeat extensin-like protein 2 [Source:UniProtKB/Swiss-Prot;Acc:Q9XIB6]
	AT3G45960	EXLA3	NM_001035738	NM_114465	chr3:16892789-16893909	1.36157	0.196943	-2.78942111016371	0.144644050618037	-6.91352320214478	0.0014	Expansin-like A3 [Source:UniProtKB/Swiss-Prot;Acc:Q9LZT5]
	AT1G33930	N/A	NM_103115	none	chr1:12323890-12327308	1.59669	0.230947	-2.78945052749003	0.144641101278269	-6.91366417403127	0.00005	N/A
	AT2G05160	N/A	NM_126543	none	chr2:1858535-1861870	4.20555	0.606809	-2.79298009939413	0.144287667487011	-6.93059924951673	0.00005	Zinc finger CCCH domain-containing protein 18 [Source:UniProtKB/Swiss-Prot;Acc:Q9SJ41]
	AT4G03610	N/A	NM_001203741	NM_116599	chr4:1604960-1607076	2.63347	0.37862	-2.79814249843145	0.14377228523583	-6.95544345253817	0.00005	N/A
	AT4G15660	GRXS8	NM_117657	none	chr4:8925747-8926521	19.2399	2.7561	-2.80340116104304	0.143249185286826	-6.98084249482965	0.00005	Monothiol glutaredoxin-S8 [Source:UniProtKB/Swiss-Prot;Acc:O23417]
	AT1G67810	SUFE2	NM_105449	none	chr1:25426391-25427432	4.94795	0.706621	-2.80782239138277	0.142810861063673	-7.00226854282564	0.00005	SufE-like protein 2, chloroplastic [Source:UniProtKB/Swiss-Prot;Acc:Q9FXE3]
	AT5G43240	N/A	NM_001085228	NM_001125894,NM_123690	chr5:17352868-17354901	1.04214	0.148627	-2.80978097193435	0.142617114783043	-7.01178117031226	0.0001	N/A
		CYCP3	unknown	none	chr3:22379975-22380792	1.74121	0.248078	-2.81122450560784	0.142474486133206	-7.0188005385403	0.0008
	AT5G51720	NEET	NM_124551	none	chr5:21009386-21010408	174.078	24.5133	-2.82809726737618	0.140817909213111	-7.10136946066013	0.00005	CDGSH iron-sulfur domain-containing protein NEET [Source:UniProtKB/Swiss-Prot;Acc:Q9FLI7]
	AT1G75040	N/A	NM_106161	none	chr1:28177612-28179020	317.888	44.7582	-2.82829463396693	0.140798646064022	-7.10234102354429	0.00005	Pathogenesis-related protein 5 [Source:UniProtKB/Swiss-Prot;Acc:P28493]
	AT5G59670	N/A	NM_125359	none	chr5:24041148-24045669	23.1182	3.25007	-2.83048637656711	0.140584907129448	-7.11313910161935	0.00005	Receptor-like protein kinase At5g59670 [Source:UniProtKB/Swiss-Prot;Acc:Q9FN94]
	-	-	unknown	none	chr3:5608906-5609490	2.11581	0.29686	-2.8333554615385	0.140305604000359	-7.12729906353163	0.00145
	AT5G28630	N/A	NM_122746	none	chr5:10636634-10637369	14.8427	2.07756	-2.8367915052407	0.13997183800791	-7.14429426827625	0.00005	N/A
	AT1G27380	RIC2	NM_102500	NM_179382	chr1:9508669-9510101	1.02093	0.142644	-2.83939298173708	0.139719667362111	-7.15718852527972	0.00545	CRIB domain-containing protein RIC2 [Source:UniProtKB/Swiss-Prot;Acc:Q8GYU0]
	AT1G14540	PER4	NM_101321	none	chr1:4974061-4975694	2.47079	0.34486	-2.84088969009249	0.139574791868188	-7.16461752595256	0.00005	Peroxidase 4 [Source:UniProtKB/Swiss-Prot;Acc:Q9LE15]
	AT1G22590	N/A	NM_102106	NM_202157	chr1:7981755-7984331	15.9554	2.22563	-2.84175910046722	0.139490705341138	-7.16893643597543	0.00005	N/A
	AT5G52730	N/A	NM_124651	none	chr5:21380208-21380986	1.64344	0.227073	-2.85549070790206	0.138169327751546	-7.23749631175877	0.0044	N/A
		AMT1	unknown	none	chr4:14161650-14163315	1.07858	0.148389	-2.86167713266455	0.137578111962024	-7.26859807667684	0.00005
	AT2G13810	ALD1	NM_126957	none	chr2:5768449-5772245	3.56666	0.489858	-2.86413818754936	0.13734362120303	-7.2810079655737	0.00005	Aminotransferase ALD1 [Source:UniProtKB/Swiss-Prot;Acc:Q9ZQI7]
	AT5G52760	N/A	NM_124654	none	chr5:21386749-21387736	65.265	8.85562	-2.88164429595441	0.135687121734467	-7.36989617892366	0.00005	N/A
	AT4G04410	N/A	unknown	none	chr4:2181213-2194386	26.4019	3.57305	-2.88541374843046	0.135333063150758	-7.38917731349967	0.00005	N/A
	AT1G33960	AIG1	NM_103118	none	chr1:12346173-12348734	35.0237	4.73641	-2.88646562594673	0.135234426973735	-7.39456677103545	0.00005	Protein AIG1 [Source:UniProtKB/Swiss-Prot;Acc:P54120]
	AT1G32470	GDH3	NM_111262	none	chr3:1006834-1008931	3.12294	0.419221	-2.89712195901666	0.134239210487553	-7.44938827014868	0.00005	Glycine cleavage system H protein 3, mitochondrial [Source:UniProtKB/Swiss-Prot;Acc:Q9LQL0]
	-	-	unknown	none	chr3:22365433-22366237	1.03148	0.137856	-2.90348188297426	0.133648737736069	-7.48230037140204	0.00995
	AT5G06800	PHL5	NM_001203314	NM_120763	chr5:2103161-2105907	1.45656	0.190169	-2.9372111389873	0.130560361399462	-7.65929252401811	0.00005	Myb family transcription factor PHL5 [Source:UniProtKB/Swiss-Prot;Acc:Q0WVU3]
	AT3G46880	N/A	NM_114555	none	chr3:17265256-17267317	2.97607	0.380373	-2.96792171221941	0.127810501769112	-7.82408320254067	0.00885	N/A
	AT4G22485	N/A	NM_001084958	none	chr4:11844231-11846525	24.8454	3.17182	-2.96959596293885	0.127662263437095	-7.83316833868253	0.00005	N/A
	AT3G26200	CYP71B22	NM_113527	none	chr3:9589277-9591177	10.3409	1.3175	-2.97248688628238	0.127406705412488	-7.84888045540797	0.00005	Cytochrome P450 71B22 [Source:UniProtKB/Swiss-Prot;Acc:Q9LTM1]
	AT3G44350	N/A	NM_001125299	NM_114303	chr3:16022579-16024510	7.06247	0.887236	-2.99278302433959	0.125626869919447	-7.96008051972643	0.00005	N/A
	AT2G42540	COR15A	NM_001202804	NM_129815,NM_180040	chr2:17711015-17712110	145.473	18.2235	-2.99687943723971	0.125270668783898	-7.98271462671825	0.00005	Protein COLD-REGULATED 15A, chloroplastic [Source:UniProtKB/Swiss-Prot;Acc:Q42512]
	AT5G52720	N/A	NM_124650	none	chr5:21378706-21379668	1.5852	0.197798	-3.00256512869456	0.124777946000505	-8.01423674657985	0.00145	N/A
	AT3G52520	N/A	NM_115112	none	chr3:19473391-19474507	7.3138	0.91244	-3.00281957717225	0.124755940824195	-8.01565034413222	0.00005	N/A
	AT1G02405	N/A	NM_148428	none	chr1:489960-490595	1.894	0.235914	-3.0051033897731	0.124558606124604	-8.02834931373297	0.0008	N/A
	AT4G40090	AGP3	NM_120175	none	chr4:18580954-18581576	1.54247	0.190889	-3.01443655541668	0.123755405291513	-8.08045513361168	0.0029	Classical arabinogalactan protein 3 [Source:UniProtKB/Swiss-Prot;Acc:Q9ZT17]
	AT5G57010	IQM5	NM_125083	none	chr5:23068003-23070403	4.11838	0.505622	-3.02594580980127	0.122772060858881	-8.14517564504709	0.00005	IQ domain-containing protein IQM5 [Source:UniProtKB/Swiss-Prot;Acc:Q058N0]
	AT4G15670	GRXS7	NM_117658	none	chr4:8928988-8929759	10.779	1.31945	-3.03021475467995	0.122409314407645	-8.1693129713138	0.00005	Monothiol glutaredoxin-S7 [Source:UniProtKB/Swiss-Prot;Acc:Q6NLU2]
	AT5G10380	ATL55	NM_121076	none	chr5:3267523-3269597	102.39	12.5242	-3.03128446286668	0.122318585799395	-8.17537247888088	0.00005	E3 ubiquitin-protein ligase RING1 [Source:UniProtKB/Swiss-Prot;Acc:Q9LX93]
	AT4G23030	DTX49	NM_118432	none	chr4:12072824-12074553	2.44125	0.295369	-3.04702972079494	0.120990885816692	-8.26508536779418	0.00005	Protein DETOXIFICATION 49 [Source:UniProtKB/Swiss-Prot;Acc:O82752]
	AT3G45430	LECRK15	NM_114412	none	chr3:16660711-16662487	0.780581	0.0941211	-3.05195826013687	0.120578261576954	-8.29336886202987	0.0001	Probable L-type lectin-domain containing receptor kinase I.5 [Source:UniProtKB/Swiss-Prot;Acc:Q9M1G4]
	AT4G00970	CRK41	NM_116325	none	chr4:418370-421881	27.6606	3.32097	-3.05815585563339	0.12006138695473	-8.32907253001382	0.00005	Cysteine-rich receptor-like protein kinase 41 [Source:UniProtKB/Swiss-Prot;Acc:O23081]
	AT4G34580	SFH1	NM_119624	none	chr4:16515393-16518652	0.808471	0.0965807	-3.06538919983467	0.119460933045217	-8.37093746473157	0.00015	Phosphatidylinositol/phosphatidylcholine transfer protein SFH1 [Source:UniProtKB/Swiss-Prot;Acc:F4JLE5]
	AT4G04500	CRK37	NM_116688	none	chr4:2238386-2240919	9.04886	1.08049	-3.06605032896804	0.11940620144416	-8.37477440790752	0.00005	Cysteine-rich receptor-like protein kinase 37 [Source:UniProtKB/Swiss-Prot;Acc:Q9XEC7]
	AT1G14880	PCR1	NM_101357	none	chr1:5132513-5133846	171.6	20.4901	-3.06605062242144	0.119406177156177	-8.37477611139038	0.00005	Protein PLANT CADMIUM RESISTANCE 1 [Source:UniProtKB/Swiss-Prot;Acc:Q9LQU2]
		SADHU5-1	unknown	none	chr4:660727-661735	16.1321	1.92622	-3.06608986118355	0.119402929562797	-8.37500389363625	0.00005
	AT3G50480	HR4	NM_114908	none	chr3:18733057-18734418	271.079	32.288	-3.06964336985857	0.119109189572044	-8.39565782953419	0.00005	RPW8-like protein 4 [Source:UniProtKB/Swiss-Prot;Acc:Q9SCS6]
	AT1G06830	GRXS11	NM_100560	none	chr1:2096999-2103519	15.7227	1.86825	-3.07308956003962	0.118825010971398	-8.41573665194701	0.00005	Monothiol glutaredoxin-S11 [Source:UniProtKB/Swiss-Prot;Acc:Q9M9Y9]
	AT1G16420	AMC8	NM_101508	none	chr1:5612059-5613862	4.89634	0.577151	-3.08468301607597	0.117873963000935	-8.4836377308538	0.00005	Metacaspase-8 [Source:UniProtKB/Swiss-Prot;Acc:Q9SA41]
	AT2G27690	CYP94C1	NM_128328	none	chr2:11812660-11813067	2.59292	0.30487	-3.08831159754729	0.117577865880937	-8.50500213205629	0.0076	Cytochrome P450 94C1 [Source:UniProtKB/Swiss-Prot;Acc:Q9ZUX1]
	AT1G67110	CYP735A2	NM_105381	none	chr1:25061750-25064815	0.656922	0.0764941	-3.10230169956559	0.116443200258174	-8.58787801935051	0.003	Cytokinin hydroxylase [Source:UniProtKB/Swiss-Prot;Acc:Q9ZW95]
	AT5G25260	FLOT2	NM_122435	none	chr5:8752578-8757066	9.86721	1.14885	-3.10245176923973	0.116431088423171	-8.58877138007573	0.00165	Flotillin-like protein 2 [Source:UniProtKB/Swiss-Prot;Acc:Q4V3D6]
	AT1G07160	N/A	NM_100590	none	chr1:2197973-2199769	1.07843	0.125212	-3.10648779715784	0.116105820498317	-8.6128326358496	0.00015	Probable protein phosphatase 2C 2 [Source:UniProtKB/Swiss-Prot;Acc:Q8RX37]
	AT5G03130	N/A	NM_120391	none	chr5:735932-736772	1.97475	0.224968	-3.13387831343708	0.1139222686416	-8.777915081256	0.00055	N/A
	AT3G01830	CML40	NM_111049	NM_202478	chr3:295898-298657	16.1435	1.83043	-3.14069888906592	0.113384953696534	-8.81951235502041	0.00005	Probable calcium-binding protein CML40 [Source:UniProtKB/Swiss-Prot;Acc:Q9SGI8]
	AT5G58360	OFP3	NM_125221	none	chr5:23589681-23591094	1.2481	0.14112	-3.14473915901244	0.113067863151991	-8.84424603174603	0.00005	Transcription repressor OFP3 [Source:UniProtKB/Swiss-Prot;Acc:Q9LVL4]
	AT1G75030	N/A	NM_106160	none	chr1:28174120-28175457	5.13464	0.579681	-3.14693202502803	0.112896132932396	-8.85769932083335	0.00005	N/A
	AT4G16820	N/A	NM_117784	none	chr4:9467745-9469249	1.09939	0.123304	-3.15641175500834	0.112156741465722	-8.91609355738662	0.00005	Phospholipase A1-Ibeta2, chloroplastic [Source:UniProtKB/Swiss-Prot;Acc:O23522]
	AT4G03450	N/A	NM_116583	none	chr4:1529360-1531868	13.2156	1.464	-3.17425446737046	0.110778171252157	-9.02704918032787	0.00005	N/A
	AT1G57630	N/A	NM_104560	none	chr1:21345470-21346323	18.9402	2.08269	-3.18493154396043	0.109961352044857	-9.0941042593953	0.00005	N/A
	AT3G05727	N/A	NM_001035568	none	chr3:1693554-1694182	47.1073	5.08829	-3.2106978424558	0.108014893657671	-9.25798254423392	0.00005	Defensin-like protein 204 [Source:UniProtKB/Swiss-Prot;Acc:Q56XB0]
	AT2G01022	N/A	unknown	none	chr2:10200-10365	9.35872	1	-3.2263112246879	0.106852219106886	-9.35872	0.00005	N/A
	AT1G23935	N/A	NM_202174	none	chr1:8461786-8469411	1.70459	0.18162	-3.23042978768449	0.106547615555647	-9.38547516793305	0.00005	N/A
	AT1G76640	CML39	NM_123603	none	chr5:16942590-16943642	13.15	1.39939	-3.23219280705935	0.106417490494297	-9.39695152888044	0.00005	Calcium-binding protein CML39 [Source:UniProtKB/Swiss-Prot;Acc:Q9SRE7]
	AT4G23310	CRK23	NM_118460	none	chr4:12185517-12189011	6.87282	0.718788	-3.25726394679786	0.104584144499638	-9.56167882602381	0.00005	Putative cysteine-rich receptor-like protein kinase 23 [Source:UniProtKB/Swiss-Prot;Acc:O65482]
	AT2G37720	TBL15	NM_129328	none	chr2:15819908-15821310	1.25482	0.128986	-3.28219403822185	0.10279243238074	-9.72834261082598	0.0001	Protein trichome birefringence-like 15 [Source:UniProtKB/Swiss-Prot;Acc:O80940]
	AT3G44450	N/A	NM_114313	none	chr3:16044637-16096473	40.3095	4.11698	-3.29146154279871	0.102134236346271	-9.79103614785595	0.0013	N/A
	AT3G48640	N/A	NM_114723	none	chr3:18021352-18022617	6.32094	0.642858	-3.29756711752948	0.101702911275855	-9.83256022325304	0.00005	N/A
	AT2G32200	N/A	NM_128779	none	chr2:13676483-13677242	8.80965	0.895883	-3.29770246576031	0.101693370338209	-9.83348272039988	0.00005	N/A
	AT4G22517	N/A	NM_001084960	none	chr4:11854812-11857332	27.56	2.78046	-3.30918040040545	0.100887518142235	-9.91202894485086	0.00005	N/A
	-	-	unknown	none	chr2:7632621-7633784	3.73853	0.376263	-3.31265777666506	0.100644638400655	-9.93594905690967	0.00005
	AT5G47440	N/A	NM_124116	none	chr5:19244591-19245216	4.32349	0.433826	-3.31700792831433	0.100341622161726	-9.96595409219364	0.00005	N/A
	AT5G52050	DTX50	NM_124584	none	chr5:21138870-21140738	4.55102	0.456587	-3.31722823774218	0.100326300477695	-9.96747607794353	0.00005	Protein DETOXIFICATION 50 [Source:UniProtKB/Swiss-Prot;Acc:Q9FJ87]
	AT5G44420	PDF1.2A	NM_123809	none	chr5:17907030-17907599	13.4001	1.34036	-3.32155132357058	0.100026119208066	-9.99738876122833	0.00005	Defensin-like protein 16 [Source:UniProtKB/Swiss-Prot;Acc:Q9FI23]
	AT5G35525	PCR3	NM_148032	none	chr5:13707153-13708008	1.50563	0.150135	-3.32603503204351	0.0997157336131719	-10.0285076764246	0.0068	Protein PLANT CADMIUM RESISTANCE 3 [Source:UniProtKB/Swiss-Prot;Acc:P0CW97]
	AT2G26390	N/A	NM_128196	none	chr2:11228851-11230560	0.972238	0.096015	-3.33997780864218	0.098756683034401	-10.1258969952612	0.0008	Serpin-Z3 [Source:UniProtKB/Swiss-Prot;Acc:O48706]
	AT5G45630	N/A	NM_123931	none	chr5:18505636-18506386	6.63189	0.6546	-3.34073457024146	0.0987048940799682	-10.1312098991751	0.00005	N/A
	AT2G18210	N/A	NM_127378	none	chr2:7925187-7925873	4.0038	0.389672	-3.36103773463153	0.0973255407363005	-10.2747952123837	0.00005	N/A
	AT3G50140	N/A	NM_114874	none	chr3:18592628-18594407	0.54002	0.0522368	-3.36987441350236	0.0967312321765861	-10.337922690517	0.00855	N/A
	AT3G59250	N/A	NM_115787	none	chr3:21901592-21903258	0.76847	0.0726679	-3.40259882002574	0.0945617916119042	-10.5750957437878	0.0019	F-box/LRR-repeat protein At3g59250 [Source:UniProtKB/Swiss-Prot;Acc:Q9LX46]
	AT3G02610	S-ACP-DES2	NM_111129	none	chr3:556399-557643	1.22497	0.11532	-3.40903177042999	0.0941410810060655	-10.6223551855706	0.00035	Stearoyl-[acyl-carrier-protein] 9-desaturase 2, chloroplastic [Source:UniProtKB/Swiss-Prot;Acc:Q9M881]
	AT4G15680	GRXS4	NM_117659	none	chr4:8931659-8932306	4.45044	0.416225	-3.41851245118206	0.0935244605027818	-10.6923899333293	0.00005	Monothiol glutaredoxin-S4 [Source:UniProtKB/Swiss-Prot;Acc:O23419]
	AT5G42250	N/A	NM_123590	none	chr5:16893991-16897619	12.4486	1.161	-3.4225436250875	0.0932634995099851	-10.7223083548665	0.00005	Alcohol dehydrogenase-like 7 [Source:UniProtKB/Swiss-Prot;Acc:Q9FH04]
	AT5G24240	PI4KG3	NM_122330	none	chr5:8230932-8234153	5.61441	0.518012	-3.43807699833985	0.0922647259462704	-10.8383782615075	0.00005	Phosphatidylinositol 4-kinase gamma 3 [Source:UniProtKB/Swiss-Prot;Acc:Q9FNF8]
	AT1G10460	GLP7	NM_100920	none	chr1:3439275-3440390	4.23293	0.389981	-3.44018088876086	0.0921302738292389	-10.8541954608045	0.00005	Germin-like protein subfamily 1 member 1 [Source:UniProtKB/Swiss-Prot;Acc:P92998]
	AT1G55380	N/A	NM_104414	none	chr1:20676526-20678426	0.7182	0.0656752	-3.45096505910021	0.0914441659704818	-10.935634760153	0.00035	N/A
	AT3G07195	N/A	NM_148695	none	chr3:2288803-2290536	16.5086	1.50723	-3.45324628776502	0.0912996862241498	-10.9529401617537	0.00005	N/A
	AT5G56840	N/A	NM_125067	none	chr5:22980688-22982378	4.40907	0.400428	-3.46085961836276	0.0908191523382482	-11.0108933441218	0.00005	N/A
	AT2G40740	WRKY55	NM_001084564	NM_129636	chr2:16997189-16999598	4.34748	0.390801	-3.47567332656198	0.0898913853542742	-11.1245365288216	0.00005	WRKY transcription factor 55 [Source:UniProtKB/Swiss-Prot;Acc:Q9SHB5]
	AT2G21650	RL2	NM_127736	none	chr2:9259336-9260707	11.7201	1.0534	-3.47585960967515	0.0898797791827715	-11.125973039681	0.00005	Protein RADIALIS-like 2 [Source:UniProtKB/Swiss-Prot;Acc:Q9SIJ5]
	AT5G22530	N/A	NM_122158	none	chr5:7480394-7481201	3.90299	0.35065	-3.47647613327386	0.0898413780204407	-11.1307286467988	0.00005	N/A
	AT3G50190	N/A	NM_114879	none	chr3:18609362-18611148	0.63084	0.0565136	-3.48060414170469	0.0895846807431361	-11.1626228022989	0.0049	N/A
	AT4G06746	RAP2-9	NM_179009	none	chr4:4073793-4074677	5.19856	0.464944	-3.48298318542463	0.0894370748822751	-11.1810454592381	0.00005	Ethylene-responsive transcription factor RAP2-9 [Source:UniProtKB/Swiss-Prot;Acc:Q8W3M3]
	AT1G58420	N/A	NM_104622	none	chr1:21707287-21708152	14.1838	1.26815	-3.48344679232284	0.0894083390910757	-11.1846390411229	0.00005	N/A
	AT5G64000	SAL2	NM_125796	none	chr5:25616532-25620207	16.3095	1.45531	-3.48631415022514	0.0892308163953524	-11.2068906281136	0.00005	SAL2 phosphatase [Source:UniProtKB/Swiss-Prot;Acc:O49623]
	AT3G53150	N/A	NM_115175	none	chr3:19697685-19699333	1.98359	0.173562	-3.5145908363056	0.0874989287100661	-11.4287113538678	0.00005	N/A
	AT1G66960	LUP5	NM_105367	none	chr1:24984959-24992031	3.99171	0.34602	-3.52807957852626	0.0866846539453017	-11.536067279348	0.00005	Lupeol synthase 5 [Source:UniProtKB/Swiss-Prot;Acc:Q9FZI2]
	AT1G09935	N/A	NM_148453	none	chr1:3234327-3234557	11.5457	1	-3.52928373927821	0.0866123318638108	-11.5457	0.00005	N/A
	-	-	unknown	none	chr2:10770628-10771268	7.06243	0.611601	-3.52950199237002	0.0865992300100674	-11.5474467831151	0.00005
	AT5G59680	N/A	NM_125360	none	chr5:24046540-24050988	2.61618	0.225158	-3.53845216189742	0.0860636500546599	-11.6193073308521	0.00005	Probable LRR receptor-like serine/threonine-protein kinase At5g59680 [Source:UniProtKB/Swiss-Prot;Acc:Q9FN93]
	AT2G04450	NUDT6	NM_126478	none	chr2:1543341-1545625	21.5612	1.84693	-3.5452363810109	0.0856598890599781	-11.6740753574851	0.00005	Nudix hydrolase 6 [Source:UniProtKB/Swiss-Prot;Acc:Q9SJC4]
	AT3G02840	N/A	NM_111152	none	chr3:618388-619694	6.92536	0.582614	-3.57127679408313	0.0841276121385748	-11.8867037180706	0.00005	N/A
	AT4G25780	N/A	NM_118710	none	chr4:13120984-13121936	4.48435	0.375928	-3.57637060394492	0.08383110149743	-11.9287469941053	0.00005	N/A
	AT4G25490	DREB1B	NM_118681	none	chr4:13021814-13022724	1.7055	0.142936	-3.57675352906297	0.0838088537085898	-11.9319135837018	0.0007	Dehydration-responsive element-binding protein 1B [Source:UniProtKB/Swiss-Prot;Acc:P93835]
	AT5G22520	N/A	NM_122157	none	chr5:7478818-7479581	12.5001	1.02105	-3.61381421572369	0.0816833465332277	-12.2423975319524	0.00005	N/A
	AT2G29170	N/A	NM_128473	none	chr2:12541702-12542433	3.09718	0.247051	-3.64807443053636	0.0797664326903829	-12.5366017542936	0.00065	N/A
		MIR169N	unknown	none	chr3:9877500-9878772	2.57536	0.201095	-3.67882499914927	0.078084229000994	-12.8066834083393	0.00005
	AT4G16745	N/A	NM_001203814	NM_117776	chr4:9411862-9414320	3.44671	0.26846	-3.68244086736048	0.0778887692901346	-12.8388214259107	0.00005	N/A
	AT1G12160	N/A	NM_101088	none	chr1:4126066-4128258	3.57478	0.276287	-3.69361487150528	0.0772878330974214	-12.9386471314249	0.00005	Flavin-containing monooxygenase FMO GS-OX-like 1 [Source:UniProtKB/Swiss-Prot;Acc:Q9FWW6]
	AT2G12190	N/A	NM_126878	none	chr2:4891754-4892751	1.89379	0.145137	-3.70578910114535	0.0766383812355119	-13.0482923031343	0.0087	N/A
	AT2G32680	N/A	NM_128827	none	chr2:13859674-13862701	41.5325	3.17947	-3.70738251429888	0.0765537831818455	-13.0627117098133	0.00005	N/A
	AT1G26200	N/A	NM_001160896	none	chr1:9063373-9065010	1.38466	0.105939	-3.70822606863508	0.0765090347088816	-13.0703518062281	0.0003	N/A
	AT1G71390	N/A	NM_105808	none	chr1:26906423-26909001	2.8743	0.214962	-3.74105709397769	0.0747876004592423	-13.3712004912496	0.00005	N/A
	AT5G45080	PP2A6	NM_123876	none	chr5:18191839-18193242	0.950284	0.0702285	-3.75823021257009	0.0739026438412096	-13.5313156339663	0.0056	Protein PHLOEM PROTEIN 2-LIKE A6 [Source:UniProtKB/Swiss-Prot;Acc:Q9FHE8]
	AT5G52750	N/A	NM_124653	none	chr5:21385856-21386519	5.75167	0.422589	-3.76665378454811	0.0734724001898579	-13.6105530432643	0.00005	N/A
	AT1G34315	N/A	NM_148507	none	chr1:12513958-12516862	4.77404	0.346347	-3.78492057168813	0.0725479887055827	-13.7839796504662	0.00005	N/A
	AT5G56960	BHLH41	NM_125078	none	chr5:23038433-23041616	2.01694	0.138036	-3.86905168898501	0.0684383273671998	-14.6116954997247	0.00005	Putative transcription factor bHLH041 [Source:UniProtKB/Swiss-Prot;Acc:Q9LTS4]
	AT1G29600	N/A	NM_102700	none	chr1:10344041-10346196	1.39087	0.0930056	-3.902526186477	0.0668686505568457	-14.9546909003329	0.0001	N/A
	AT5G45820	CIPK20	NM_123950	none	chr5:18586858-18588651	17.8244	1.17461	-3.92359978344167	0.0658989923924508	-15.1747388494905	0.00005	CBL-interacting serine/threonine-protein kinase 20 [Source:UniProtKB/Swiss-Prot;Acc:Q9FJ54]
	AT2G26020	PDF1.2B	NM_128161	none	chr2:11089174-11089774	2.66874	0.173079	-3.94665616330211	0.0648542008588323	-15.419201636247	0.004	Putative defensin-like protein 15 [Source:UniProtKB/Swiss-Prot;Acc:O80994]
	AT4G04540	CRK39	NM_116692	none	chr4:2259534-2262271	2.69728	0.174238	-3.9523740887149	0.0645976687626053	-15.4804348075621	0.00005	Putative cysteine-rich receptor-like protein kinase 39 [Source:UniProtKB/Swiss-Prot;Acc:Q9SYS7]
	AT4G22620	N/A	NM_118388	none	chr4:11907482-11908363	1.75994	0.113115	-3.95966408462065	0.064272077457186	-15.5588560314724	0.00155	N/A
	AT3G21520	N/A	NM_113047	none	chr3:7581977-7585335	5.79679	0.361664	-4.00253231759674	0.0623903919238061	-16.0281089630154	0.01305	N/A
	AT5G24210	N/A	NM_122327	none	chr5:8221297-8222937	3.28175	0.204291	-4.00576778722626	0.0622506284756609	-16.0640948450984	0.00005	N/A
	AT4G34380	N/A	NM_119603	none	chr4:16438817-16440540	0.629025	0.0390306	-4.01043981081829	0.0620493621080244	-16.1162011344945	0.00345	N/A
	AT4G14450	N/A	NM_117524	none	chr4:8309504-8310121	5.40042	0.313236	-4.10774967729869	0.0580021553879143	-17.24073861242	0.0001	Uncharacterized protein At4g14450, chloroplastic [Source:UniProtKB/Swiss-Prot;Acc:Q6NN02]
	AT2G06500	N/A	NM_126647	none	chr2:2578133-2578984	4.16929	0.238191	-4.12961091663523	0.0571298710331975	-17.5039779000886	0.00005	N/A
	AT4G10160	ATL59	NM_117084	none	chr4:6335947-6337398	1.24087	0.0702838	-4.14201597397251	0.0566407439941331	-17.6551353227913	0.01095	E3 ubiquitin-protein ligase ATL59 [Source:UniProtKB/Swiss-Prot;Acc:Q9SN27]
	AT3G58070	GIS	NM_115669	none	chr3:21506578-21507643	19.8432	1.12144	-4.14522036010079	0.0565150782131914	-17.6943929233842	0.00005	Zinc finger protein GIS [Source:UniProtKB/Swiss-Prot;Acc:Q84WI0]
	AT3G23510	N/A	NM_113254	none	chr3:8431620-8433348	1.66571	0.0893009	-4.22131872391694	0.0536113128936009	-18.6527795352566	0.00005	N/A
	AT1G21326	N/A	NM_148478	none	chr1:7468745-7469786	2.87384	0.136578	-4.39518272453616	0.0475245664337611	-21.0417490371802	0.00005	N/A
	AT5G05300	N/A	NM_120612	none	chr5:1569809-1570540	8.27476	0.366565	-4.49657652122568	0.0442991700061392	-22.5737863680384	0.00005	N/A
	AT1G47840	N/A	NM_103682	none	chr1:17616010-17618934	1.71437	0.0741432	-4.53122031638111	0.0432480736363796	-23.122417160306	0.00005	Hexokinase-like 1 protein [Source:UniProtKB/Swiss-Prot;Acc:Q9FZG4]
	AT5G53200	TRY	NM_124699	none	chr5:21582640-21584247	13.3618	0.55756	-4.58284349526804	0.0417279109102067	-23.96477509147	0.00005	Transcription factor TRY [Source:UniProtKB/Swiss-Prot;Acc:Q8GV05]
	AT5G47850	CCR4	NM_124159	none	chr5:19378551-19381075	2.67049	0.108634	-4.61955687183295	0.0406794258731544	-24.5824511663015	0.00005	Serine/threonine-protein kinase-like protein CCR4 [Source:UniProtKB/Swiss-Prot;Acc:Q9FIJ6]
	AT1G70880	N/A	NM_105755	none	chr1:26722892-26723763	2.40307	0.0940011	-4.67605722441013	0.0391170877252847	-25.5642753116719	0.01015	N/A
	AT1G66460	N/A	NM_105317	none	chr1:24788909-24792147	20.2084	0.786802	-4.6828106657802	0.0389344035153698	-25.6842255103571	0.0128	N/A
	AT3G55646	N/A	NM_001035788	none	chr3:20644895-20646643	17.7248	0.654317	-4.75963578423564	0.0369153389601011	-27.0890103726481	0.00005	N/A
	AT3G45860	CRK4	NM_114455	none	chr3:16863046-16866161	60.9211	1.89678	-5.00531773048474	0.0311350254673668	-32.1181686858782	0.00005	Cysteine-rich receptor-like protein kinase 4 [Source:UniProtKB/Swiss-Prot;Acc:Q9LZU4]
	AT1G78450	N/A	NM_106492	none	chr1:29516921-29518024	14.8257	0.436964	-5.08444198763481	0.0294734144087632	-33.9288820131636	0.00005	N/A
	AT3G46090	ZAT7	NM_114515	NM_114516	chr3:17103851-17119777	82.5203	2.1131	-5.28731611824115	0.0256070324514089	-39.0517722776962	0.00005	Zinc finger protein ZAT7 [Source:UniProtKB/Swiss-Prot;Acc:Q42453]
	AT5G22380	NAC090	NM_122143	none	chr5:7406092-7410103	16.9233	0.406632	-5.37914335461673	0.024027937813547	-41.6182199138287	0.00005	NAC domain-containing protein 90 [Source:UniProtKB/Swiss-Prot;Acc:Q9FMR3]
