# Supplementary material for: PLATINUM SENSITIVE 2 LIKE impacts growth, root morphology, seed set, and stress responses
Source: PLoS One. 2017 Jul 5;12(7):e0180478. doi: 10.1371/journal.pone.0180478 (PMC5498030; doi:10.1371/journal.pone.0180478)
Supplement: S3 Table — (XLSX) [file pone.0180478.s011.xlsx]

## Sheet: psy2l_sdl_vs_WT 2 up Foldchange
ATG	Gene name	refseq_id	alternative_refseq_ids	locus	FPKM_WT_Seedling	FPKM_psy2l_Seedling	log2(fold_change)	Fold change	Change inversed	p_value	ATG	One line description
AT3G60950	N/A	NM_115959	none	chr3:22525918-22526154	1	592.425	9.21048871260101	592.425	0.00168797738110309	0.00005	AT3G60950	N/A
AT1G30170	N/A	NM_102757	none	chr1:10607903-10609612	0.0519778	19.4571	8.54818541116076	374.334812169811	0.00267140529678112	0.0207	AT1G30170	N/A
AT5G54450	N/A	NM_124825	none	chr5:22108072-22109442	0.0787054	21.8786	8.1188420856084	277.980926340505	0.00359736911868219	0.00505	AT5G54450	N/A
AT5G60250	N/A	NM_125418	none	chr5:24252136-24254824	0.414732	34.4302	6.37535138373213	83.0179489405206	0.0120455878850544	0.00005	AT5G60250	N/A
AT2G03130	N/A	NM_126364	none	chr2:940637-941248	0.176257	12.7183	6.17308147959479	72.157701538095	0.0138585345525738	0.0168	AT2G03130	N/A
AT5G24640	N/A	NM_122372	none	chr5:8436331-8436884	2.13055	152.476	6.16121245824228	71.5664969139424	0.013973018704583	0.00005	AT5G24640	N/A
N/A	N/A	unknown	none	chr2:1353770-1355873	0.311946	21.697	6.12005545747096	69.5537048078834	0.014377379361202	0.00005	N/A	N/A
AT4G23140	CRK6	NM_118443	NM_179095	chr4:12121390-12124093	0.106114	6.42491	5.91998933136183	60.5472416457772	0.0165160290183053	0.00005	AT4G23140	Cysteine-rich receptor-like protein kinase 6 [Source:UniProtKB/Swiss-Prot;Acc:Q9C5S9]
AT4G12735	N/A	NM_202810	none	chr4:7493830-7494232	3.0988	151.127	5.60790797707553	48.7695236865884	0.0205046087065845	0.00005	AT4G12735	N/A
AT4G05380	N/A	NM_116777	none	chr4:2736100-2738228	0.0546853	2.01292	5.20199295266691	36.8091607799537	0.0271671502096457	0.00295	AT4G05380	N/A
AT3G28570	N/A	NM_113777	none	chr3:10710403-10712046	0.0824061	2.99811	5.18515837128824	36.3821367592933	0.0274860161901998	0.00075	AT3G28570	AAA-ATPase At3g28570, mitochondrial [Source:UniProtKB/Swiss-Prot;Acc:F4J0B7]
AT5G10760	AED1	NM_121114	none	chr5:3400411-3402198	0.0434684	1.55724	5.16288050442077	35.8246450294927	0.0279137448305977	0.02165	AT5G10760	Aspartyl protease AED1 [Source:UniProtKB/Swiss-Prot;Acc:Q9LEW3]
N/A	N/A	unknown	none	chr2:1337193-1339566	9.53607	329.205	5.10944761148973	34.5220829964545	0.0289669658723288	0.00005	N/A	N/A
AT5G37490	PUB21	unknown	none	chr5:14887195-14889051	0.165749	5.59016	5.07581750469262	33.7266589843679	0.0296501352376318	0.00005	AT5G37490	U-box domain-containing protein 21 [Source:UniProtKB/Swiss-Prot;Acc:Q5PNY6]
AT3G58150	N/A	NM_115677	none	chr3:21532789-21534137	2.46955	80.0947	5.01938669645392	32.4329128788646	0.0308328765823457	0.00005	AT3G58150	N/A
-		unknown	none	chr4:16891291-16891909	0.207881	6.36558	4.93646216206253	30.6212688990336	0.0326570398926728	0.00525	-
AT1G20350	TIM17-1	NM_101886	none	chr1:7043628-7044595	0.706046	21.4391	4.92433835301226	30.3650187098291	0.0329326324332645	0.00005	AT1G20350	Mitochondrial import inner membrane translocase subunit TIM17-1 [Source:UniProtKB/Swiss-Prot;Acc:Q9LN27]
-		unknown	none	chr1:20670210-20671417	0.0850664	2.46405	4.85629832027115	28.9661958187957	0.0345230007507965	0.0059	-
AT2G18193	N/A	NM_179641	none	chr2:7917464-7919461	14.4824	416.906	4.84734952673378	28.7870794895874	0.0347378066038867	0.00005	AT2G18193	AAA-ATPase At2g18193 [Source:UniProtKB/Swiss-Prot;Acc:Q8GW96]
AT2G42560	N/A	NM_129817	none	chr2:17714618-17716910	0.130848	3.39175	4.69606605707268	25.9212979946197	0.0385783150291147	0.00005	AT2G42560	N/A
AT3G13130	N/A	NM_112152	none	chr3:4222910-4223742	0.180916	4.67537	4.69168863271331	25.8427668089058	0.0386955470903907	0.00125	AT3G13130	N/A
AT2G04060	N/A	NM_126445	none	chr2:1339782-1340735	0.224545	5.28648	4.55723092152248	23.5430759981295	0.0424753333030675	0.0002	AT2G04060	N/A
AT2G41730	N/A	NM_129737	none	chr2:17409339-17410230	11.3042	265.139	4.55181809459956	23.4549105642151	0.0426349952289177	0.00005	AT2G41730	N/A
AT4G22960	N/A	NM_118425	none	chr4:12030023-12033348	0.150495	3.4011	4.49821396391921	22.5994219077046	0.0442489194672312	0.00005	AT4G22960	N/A
AT3G23120	N/A	NM_113213	none	chr3:8227087-8229606	0.0281365	0.633355	4.4924995843896	22.5100847653404	0.044424532844929	0.0148	AT3G23120	N/A
At5G42800	DFRA	NM_123645	none	chr5:17164117-17165944	8.1083	179.008	4.46448078556857	22.0771308412368	0.0452957409724705	0.00005	At5G42800	Dihydroflavonol-4-reductase [Source:UniProtKB/Swiss-Prot;Acc:P51102]
AT1G30160	N/A	NM_001036036	NM_102756	chr1:10606158-10607768	0.348572	7.65548	4.45696424700222	21.9624066190055	0.0455323506821257	0.00005	AT1G30160	N/A
AT5G43450	N/A	NM_123711	none	chr5:17457233-17458937	34.0195	668.646	4.29680876732298	19.6547862255471	0.0508781926460339	0.00005	AT5G43450	1-aminocyclopropane-1-carboxylate oxidase homolog 10 [Source:UniProtKB/Swiss-Prot;Acc:Q9LSW6]
AT5G13210	N/A	NM_121324	none	chr5:4214146-4216703	1.28182	24.8329	4.27598715972839	19.3731569175079	0.0516178134652014	0.00005	AT5G13210	N/A
AT1G64240	N/A	NM_105098	none	chr1:23837041-23840111	0.0444178	0.822691	4.21114081740633	18.5216512299123	0.0539908665586472	0.00125	AT1G64240	N/A
AT4G21760	BGLU47	NM_118296	none	chr4:11561200-11566369	0.302916	5.55907	4.19785386036566	18.351853319072	0.0544904093670344	0.0022	AT4G21760	Beta-glucosidase 47 [Source:UniProtKB/Swiss-Prot;Acc:Q9SVS1]
AT1G73040	JAL19	NM_105962	none	chr1:27475064-27476017	0.27072	4.82885	4.15680627065944	17.8370641252955	0.0560630377833231	0.0002	AT1G73040	Jacalin-related lectin 19 [Source:UniProtKB/Swiss-Prot;Acc:Q9SSM3]
AT3G49110	PER33	NM_114770	none	chr3:18200668-18203057	0.976811	17.1608	4.13489355275488	17.5681887284234	0.0569210642860473	0.00005	AT3G49110	Peroxidase 33 [Source:UniProtKB/Swiss-Prot;Acc:P24101]
AT4G01390	N/A	NM_116369	none	chr4:569870-571750	0.425798	7.23975	4.08769880114129	17.0027806612525	0.0588139093200732	0.00005	AT4G01390	N/A
AT4G04490	CRK36	NM_116687	none	chr4:2231692-2234670	0.168476	2.85309	4.0819102629231	16.9346969301265	0.0590503629398302	0.00005	AT4G04490	Cysteine-rich receptor-like protein kinase 36 [Source:UniProtKB/Swiss-Prot;Acc:Q9XEC6]
AT5G54045	N/A	unknown	none	chr5:21932647-21938385	3.17854	53.6113	4.07610096978636	16.8666431757977	0.0592886201229965	0.00005	AT5G54045	N/A
AT5G54550	N/A	NM_124835	none	chr5:22158370-22159486	0.0692305	1.15506	4.06041621696947	16.6842648832523	0.0599367132443336	0.01745	AT5G54550	N/A
AT3G22370	AOX1A	NM_113135	none	chr3:7906654-7908711	37.7782	627.827	4.05474120497423	16.61876426087	0.0601729457318656	0.00005	AT3G22370	Ubiquinol oxidase 1a, mitochondrial [Source:UniProtKB/Swiss-Prot;Acc:Q39219]
AT5G52940	N/A	NM_124672	none	chr5:21472133-21473546	0.463618	7.30855	3.97857672181654	15.7641636002053	0.0634350178900055	0.00005	AT5G52940	N/A
AT5G38240	LRK10L-2.2	NM_123185	none	chr5:15276971-15279348	0.132981	2.07438	3.96338816489563	15.5990705439123	0.0641063835941341	0.00005	AT5G38240	LEAF RUST 10 DISEASE-RESISTANCE LOCUS RECEPTOR-LIKE PROTEIN KINASE-like 2.2 [Source:UniProtKB/Swiss-Prot;Acc:F4KA50]
AT3G28580	N/A	NM_113778	none	chr3:10715620-10717344	0.410795	6.33064	3.94586083009915	15.4107036356334	0.0648899637319449	0.00005	AT3G28580	AAA-ATPase At3g28580 [Source:UniProtKB/Swiss-Prot;Acc:Q9LJJ7]
AT2G21640	N/A	NM_127735	none	chr2:9254328-9261570	21.8686	327.683	3.90536805970716	14.9841782281445	0.0667370599024056	0.00005	AT2G21640	N/A
AT3G15280	N/A	NM_112391	none	chr3:5144045-5144697	0.192359	2.88137	3.90488169405986	14.9791275687647	0.0667595622915488	0.01975	AT3G15280	N/A
AT2G03760	SOT12	unknown	none	chr2:1149335-1150628	38.4032	572.626	3.89829474154559	14.9108928422631	0.0670650651559657	0.00005	AT2G03760	Cytosolic sulfotransferase 12 [Source:UniProtKB/Swiss-Prot;Acc:P52839]
AT1G56650	MYB75	unknown	none	chr1:21233567-21235171	3.69813	54.5157	3.88180392643379	14.7414233680265	0.0678360545677667	0.00005	AT1G56650	Transcription factor MYB75 [Source:UniProtKB/Swiss-Prot;Acc:Q9FE25]
AT4G01980	N/A	unknown	none	chr4:862837-865562	0.355966	5.18212	3.86373106949604	14.5579072158577	0.068691192021798	0.00015	AT4G01980	N/A
AT3G14700	N/A	NM_112331	none	chr3:4940336-4941463	0.639404	9.30113	3.8626063262677	14.5465621109658	0.0687447654209757	0.00005	AT3G14700	N/A
AT4G22880	LDOX	unknown	none	chr4:12001958-12006208	16.0229	222.299	3.79429426724659	13.8738305799824	0.0720781470002114	0.00005	AT4G22880	Leucoanthocyanidin dioxygenase [Source:UniProtKB/Swiss-Prot;Acc:Q96323]
AT3G13080	ABCC3	unknown	none	chr3:4195745-4201645	20.9653	286.647	3.7731998006227	13.6724492375497	0.0731397851713083	0.00005	AT3G13080	ABC transporter C family member 3 [Source:UniProtKB/Swiss-Prot;Acc:Q9LK64]
AT1G04560	N/A	NM_100335	none	chr1:1244968-1246051	0.682295	9.17048	3.74852970006141	13.4406378472655	0.0744012309061249	0.00005	AT1G04560	N/A
AT3G18610	NUCL2	unknown	none	chr3:6404025-6407978	0.876558	11.5612	3.72129778633079	13.1893154816909	0.0758189461301595	0.00005	AT3G18610	Nucleolin 2 [Source:UniProtKB/Swiss-Prot;Acc:Q1PEP5]
AT1G64790	N/A	NM_001198384	NM_105153	chr1:24064828-24082060	0.146638	1.87112	3.67357116621412	12.7601303891215	0.0783691051348925	0.0106	AT1G64790	N/A
AT2G33175	N/A	NM_001161077	none	chr2:14062725-14063623	0.563149	7.15788	3.66794376615072	12.7104549595223	0.0786753899199204	0.00005	AT2G33175	N/A
AT1G73190	TIP3-1	unknown	none	chr1:27521931-27526736	0.671204	8.51765	3.66563223054299	12.6901061376273	0.0788015473751563	0.0071	AT1G73190	Aquaporin TIP3-1 [Source:UniProtKB/Swiss-Prot;Acc:P26587]
AT2G47520	ERF071	unknown	none	chr2:19502702-19503566	4.81071	60.9658	3.66367842221594	12.6729318541338	0.0789083387735419	0.00005	AT2G47520	Ethylene-responsive transcription factor ERF071 [Source:UniProtKB/Swiss-Prot;Acc:O22259]
AT5G24280	N/A	NM_122334	none	chr5:8251237-8262603	1.89811	24.0505	3.66343137983173	12.6707619684844	0.0789218519365502	0.00005	AT5G24280	N/A
AT2G18660	EGC2	unknown	none	chr2:8090473-8091653	0.167626	2.1223	3.66231076047891	12.6609237230501	0.0789831786269613	0.0025	AT2G18660	EG45-like domain containing protein 2 [Source:UniProtKB/Swiss-Prot;Acc:Q9ZV52]
AT4G25140	N/A	NM_118646	none	chr4:12900439-12901534	0.725094	9.1604	3.65917065574082	12.6333964975576	0.0791552770621371	0.00005	AT4G25140	Oleosin 18.5 kDa [Source:UniProtKB/Swiss-Prot;Acc:P29525]
AT3G58270	N/A	NM_001035806	NM_115689	chr3:21575828-21577843	2.27359	28.367	3.6411695646582	12.4767438280429	0.0801491169316459	0.00005	AT3G58270	MATH domain and coiled-coil domain-containing protein At3g58270 [Source:UniProtKB/Swiss-Prot;Acc:Q9M2I9]
AT1G69880	TRX8	unknown	none	chr1:26321469-26322985	0.865106	10.7914	3.64086131720015	12.4740783210381	0.0801662434901866	0.00005	AT1G69880	Thioredoxin H8 [Source:UniProtKB/Swiss-Prot;Acc:Q9CAS1]
AT1G66830	N/A	NM_105354	none	chr1:24930633-24932795	0.0967922	1.19681	3.62815953207109	12.3647360014547	0.0808751597998011	0.00015	AT1G66830	Probable inactive leucine-rich repeat receptor-like protein kinase At1g66830 [Source:UniProtKB/Swiss-Prot;Acc:Q9C9N5]
AT5G53230	N/A	NM_124702	none	chr5:21598746-21600147	0.280319	3.43847	3.61662531985203	12.2662752078882	0.0815243407678415	0.00005	AT5G53230	N/A
AT4G23600	CORI3	unknown	none	chr4:12310479-12313098	1.29802	15.8841	3.61319883085397	12.2371766228563	0.081718196183605	0.00005	AT4G23600	Cystine lyase CORI3 [Source:UniProtKB/Swiss-Prot;Acc:Q9SUR6]
AT4G37370	N/A	NM_119900	none	chr4:17569840-17574011	3.85226	46.0028	3.57794469153926	11.9417692471432	0.0837396854104532	0.00005	AT4G37370	N/A
AT4G28460	N/A	NM_118988	none	chr4:14065883-14066505	0.381855	4.55944	3.57775982086598	11.9402390959919	0.0837504167178425	0.00045	AT4G28460	N/A
AT1G32870	NAC13	unknown	none	chr1:11911654-11914758	9.73084	114.979	3.56266222938516	11.8159377813221	0.0846314544395063	0.00005	AT1G32870	NAC domain-containing protein 13 [Source:UniProtKB/Swiss-Prot;Acc:F4IED2]
AT1G47980	N/A	NM_103694	none	chr1:17691858-17694015	0.769958	9.00567	3.54798195681827	11.6963133054011	0.0854970257626584	0.00005	AT1G47980	N/A
-		unknown	none	chr5:15026814-15028623	0.0633802	0.734509	3.53467605100226	11.588934714627	0.0862892081649102	0.02255	-
AT5G58610	N/A	NM_125248	none	chr5:23686093-23691300	0.215454	2.4819	3.5259931998971	11.5193962516361	0.0868101051613683	0.00005	AT5G58610	N/A
AT1G43800	S-ACP-DES6	unknown	none	chr1:16577606-16579704	3.22171	36.555	3.50417020997832	11.3464588681166	0.0881332239091779	0.00005	AT1G43800	Stearoyl-[acyl-carrier-protein] 9-desaturase 6, chloroplastic [Source:UniProtKB/Swiss-Prot;Acc:Q84VY3]
AT4G25200	HSP23.6	unknown	none	chr4:12916947-12918039	0.867296	9.53357	3.45842019497867	10.9922909825481	0.0909728464782867	0.00005	AT4G25200	23.6 kDa heat shock protein, mitochondrial [Source:UniProtKB/Swiss-Prot;Acc:Q96331]
AT5G44310	N/A	NM_123798	NM_180798	chr5:17847765-17849539	0.481263	5.20766	3.43573784348531	10.8208193856582	0.0924144433392349	0.00005	AT5G44310	N/A
AT2G20800	NDB4	NM_127645	none	chr2:8953056-8955836	1.66705	17.9184	3.4260725386026	10.7485678293992	0.0930356505045093	0.00005	AT2G20800	External alternative NAD(P)H-ubiquinone oxidoreductase B4, mitochondrial [Source:UniProtKB/Swiss-Prot;Acc:Q9SKT7]
AT5G40420	N/A	NM_123406	none	chr5:16173414-16174774	3.12056	33.2005	3.41132811251553	10.6392762837439	0.0939913555518742	0.00005	AT5G40420	Oleosin 21.2 kDa [Source:UniProtKB/Swiss-Prot;Acc:Q39165]
AT3G29590	5MAT	unknown	none	chr3:11398648-11400307	3.46867	36.7391	3.40486178698035	10.5916965292173	0.0944135811710139	0.00005	AT3G29590	Malonyl-CoA:anthocyanidin 5-O-glucoside-6''-O-malonyltransferase [Source:UniProtKB/Swiss-Prot;Acc:Q9LJB4]
AT4G14090	UGT75C1	unknown	none	chr4:8120711-8124082	5.26258	55.6382	3.40223358191682	10.5724188515899	0.0945857342617123	0.00005	AT4G14090	UDP-glycosyltransferase 75C1 [Source:UniProtKB/Swiss-Prot;Acc:Q0WW21]
AT5G51330	DYAD	unknown	none	chr5:20858490-20861174	0.102914	1.08632	3.39993798500277	10.5556095380609	0.094736357611017	0.00015	AT5G51330	Protein DYAD [Source:UniProtKB/Swiss-Prot;Acc:Q9FGN8]
AT2G35550	BPC7	unknown	none	chr2:14929271-14930846	0.362388	3.815	3.39607596871292	10.5273905316953	0.0949903014416776	0.00005	AT2G35550	Protein BASIC PENTACYSTEINE7 [Source:UniProtKB/Swiss-Prot;Acc:O82286]
AT5G04380	N/A	NM_120520	none	chr5:1234775-1236353	0.0742074	0.774059	3.38280856963417	10.4310217040349	0.0958678860396947	0.0127	AT5G04380	N/A
AT1G73700	DTX17	NM_106029	none	chr1:27717361-27719699	0.132973	1.3823	3.37786551405251	10.3953434155806	0.0961969181798451	0.00025	AT1G73700	Protein DETOXIFICATION 17 [Source:UniProtKB/Swiss-Prot;Acc:Q9C9U1]
AT2G38340	DREB2E	unknown	none	chr2:16064357-16068721	0.340195	3.52111	3.37159645558537	10.3502696982613	0.0966158398913979	0.0097	AT2G38340	Dehydration-responsive element-binding protein 2E [Source:UniProtKB/Swiss-Prot;Acc:O80917]
AT2G40340	DREB2C	NM_129594	none	chr2:16848462-16850464	0.216546	2.1941	3.34088385207281	10.132258273069	0.0986946811904653	0.00005	AT2G40340	Dehydration-responsive element-binding protein 2C [Source:UniProtKB/Swiss-Prot;Acc:Q8LFR2]
AT5G61740	ABCA10	NM_125568	none	chr5:24808657-24809107	0.0828475	0.831139	3.32655970547863	10.0321554663689	0.0996794759961932	0.0028	AT5G61740	ABC transporter A family member 10 [Source:UniProtKB/Swiss-Prot;Acc:Q9FLT4]
AT3G61630	CRF6	NM_116028	none	chr3:22805007-22806538	7.5626	75.606	3.32154651028905	9.99735540687065	0.100026452927016	0.00005	AT3G61630	Ethylene-responsive transcription factor CRF6 [Source:UniProtKB/Swiss-Prot;Acc:Q9M374]
AT3G43700	BPM6	unknown	none	chr3:15604577-15605313	0.187869	1.87406	3.31836820870868	9.97535516769664	0.100247057191339	0.00905	AT3G43700	BTB/POZ and MATH domain-containing protein 6 [Source:UniProtKB/Swiss-Prot;Acc:A1L4W5]
AT3G19270	CYP707A4	NM_112814	none	chr3:6673725-6676503	0.244094	2.42644	3.31333244795798	9.94059665538685	0.100597583290747	0.00005	AT3G19270	Abscisic acid 8'-hydroxylase 4 [Source:UniProtKB/Swiss-Prot;Acc:Q9LJK2]
AT3G13400	N/A	NM_112185	none	chr3:4355118-4357451	0.358482	3.54769	3.30690736564551	9.89642436719277	0.101046596517734	0.00005	AT3G13400	N/A
AT3G50330	HEC2	NM_114893	none	chr3:18657271-18658328	0.27086	2.64279	3.28644253045294	9.75703315365872	0.102490171371921	0.00015	AT3G50330	Transcription factor HEC2 [Source:UniProtKB/Swiss-Prot;Acc:Q9SND4]
AT2G03770	SOT13	unknown	none	chr2:1150751-1151931	0.096638	0.937537	3.27821312536929	9.70153562780687	0.103076465248838	0.01005	AT2G03770	Cytosolic sulfotransferase 13 [Source:UniProtKB/Swiss-Prot;Acc:Q9ZPQ5]
AT2G36792	N/A	unknown	none	chr2:15417408-15425126	7.29085	70.452	3.2724817371897	9.66307083536213	0.103486771134957	0.00005	AT2G36792	Natural antisense transcript overlaps with AT2G36790
AT5G52930	N/A	NM_124671	none	chr5:21470308-21471700	0.33907	3.25984	3.26514610624758	9.61406199309877	0.104014307450672	0.00005	AT5G52930	N/A
AT4G13420	POT5	unknown	none	chr4:7796837-7802169	0.105305	1.01192	3.26444939459745	9.60942025544846	0.104064550557356	0.00005	AT4G13420	Potassium transporter 5 [Source:UniProtKB/Swiss-Prot;Acc:Q9M7K4]
AT5G38910	N/A	NM_123253	none	chr5:15578755-15579713	0.959628	9.20437	3.2617718203363	9.59160216250464	0.10425786881666	0.00005	AT5G38910	Putative germin-like protein subfamily 1 member 9 [Source:UniProtKB/Swiss-Prot;Acc:Q9FMB0]
AT1G70440	SRO3	NM_105712	none	chr1:26545234-26550592	0.739586	7.0863	3.26024272294276	9.58144150916864	0.104368429222584	0.00025	AT1G70440	Probable inactive poly [ADP-ribose] polymerase SRO3 [Source:UniProtKB/Swiss-Prot;Acc:O64592]
AT1G77120	ADH1	NM_106362	none	chr1:28975316-28978768	7.73235	71.9317	3.21764885365347	9.30269581692499	0.107495721635941	0.00005	AT1G77120	Alcohol dehydrogenase class-P [Source:UniProtKB/Swiss-Prot;Acc:P06525]
AT2G20720	N/A	NM_127636	none	chr2:8925960-8930103	1.32892	12.2791	3.20787865868715	9.23990909911808	0.108226172927983	0.00005	AT2G20720	N/A
AT2G28490	N/A	NM_128409	none	chr2:12178610-12180771	0.372115	3.41995	3.20015478096671	9.1905728067936	0.108807146303309	0.00005	AT2G28490	Vicilin-like seed storage protein At2g28490 [Source:UniProtKB/Swiss-Prot;Acc:Q9SK09]
AT3G54520	N/A	NM_115309	none	chr3:20180171-20185239	0.297597	2.59492	3.12425817356138	8.719577146275	0.114684460407257	0.0136	AT3G54520	N/A
AT3G28540	N/A	NM_001035712	NM_113774	chr3:10694371-10696155	0.315629	2.74701	3.12156049088883	8.70328772071008	0.114899108485226	0.00005	AT3G28540	AAA-ATPase At3g28540 [Source:UniProtKB/Swiss-Prot;Acc:Q9LH82]
AT3G11020	DREB2B	NM_111939	none	chr3:3455491-3459571	0.49495	4.28368	3.11349601555506	8.65477320941509	0.115543177828409	0.0003	AT3G11020	Dehydration-responsive element-binding protein 2B [Source:UniProtKB/Swiss-Prot;Acc:O82133]
AT3G60160	ABCC9	unknown	none	chr3:22222018-22229399	0.258767	2.23057	3.1076868732687	8.61999404870018	0.116009360836019	0.00005	AT3G60160	ABC transporter C family member 9 [Source:UniProtKB/Swiss-Prot;Acc:Q9M1C7]
AT5G64060	N/A	NM_125802	none	chr5:25633512-25635794	0.773085	6.57007	3.08720979064076	8.49850921955542	0.117667696082386	0.00005	AT5G64060	N/A
AT5G24110	WRKY30	NM_122316	none	chr5:8153142-8154707	1.78565	14.9934	3.06980634033591	8.396606277826	0.119095735456934	0.00005	AT5G24110	Probable WRKY transcription factor 30 [Source:UniProtKB/Swiss-Prot;Acc:Q9FL62]
AT5G61850	LFY	NM_125579	none	chr5:24844216-24847052	0.0812421	0.676955	3.05876049810601	8.33256402776393	0.120011079022978	0.01175	AT5G61850	Protein LEAFY [Source:UniProtKB/Swiss-Prot;Acc:Q00958]
AT2G38530	LTP2	NM_129410	none	chr2:16128376-16129103	273.19	2259.74	3.04818020883818	8.27167905120978	0.120894439183269	0.00005	AT2G38530	Non-specific lipid-transfer protein 2 [Source:UniProtKB/Swiss-Prot;Acc:Q9S7I3]
AT1G43910	N/A	NM_103518	none	chr1:16654043-16657804	6.88477	56.136	3.02744590346185	8.15364928675904	0.122644470571469	0.00005	AT1G43910	AAA-ATPase At1g43910 [Source:UniProtKB/Swiss-Prot;Acc:Q9LP11]
AT1G07430	AIP1	unknown	none	chr1:2280875-2282801	0.299147	2.43817	3.02687222045647	8.15040765911074	0.122693249445281	0.00005	AT1G07430	Protein phosphatase 2C 3 [Source:UniProtKB/Swiss-Prot;Acc:Q9LNW3]
AT3G59820	N/A	NM_001035820	NM_115844	chr3:22098003-22102213	7.76417	63.0635	3.02190162929532	8.12237496087798	0.123116699834294	0.00005	AT3G59820	N/A
AT1G73010	PS2	NM_128544	NM_105959	chr1:27464630-27466282	1.89219	15.3392	3.01909437650664	8.10658549088622	0.123356498383227	0.00005	AT1G73010	Inorganic pyrophosphatase 1 [Source:UniProtKB/Swiss-Prot;Acc:Q67YC0]
-		unknown	none	chr4:1373133-1373948	1.34979	10.9257	3.01691883918726	8.09437023536994	0.123542656305775	0.00005	-
AT5G54190	PORA	NM_001036995	NM_124799	chr5:21991017-21992802	0.653346	5.25716	3.0083645195784	8.04651746547771	0.124277366486848	0.00005	AT5G54190	Protochlorophyllide reductase A, chloroplastic [Source:UniProtKB/Swiss-Prot;Acc:Q42536]
AT1G74870	N/A	NM_106145	none	chr1:28126929-28128479	1.10766	8.90124	3.00649121758525	8.03607605221819	0.124438842228723	0.00005	AT1G74870	N/A
AT1G35210	N/A	NM_103219	none	chr1:12896695-12897486	0.223979	1.79609	3.00342426528115	8.01901071082557	0.124703661843226	0.0043	AT1G35210	N/A
AT3G03620	DTX24	NM_111233	none	chr3:873771-876777	0.124712	0.999793	3.00302913569203	8.01681474116364	0.124737820728891	0.00035	AT3G03620	Protein DETOXIFICATION 24 [Source:UniProtKB/Swiss-Prot;Acc:F4J158]
AT3G53040	N/A	NM_115164	none	chr3:19664599-19666477	1.2415	9.92006	2.99826458504908	7.9903826016915	0.125150452719036	0.00005	AT3G53040	N/A
AT5G23110	N/A	NM_122217	none	chr5:7777188-7777912	0.444162	3.54585	2.99697363282466	7.98323584638038	0.125262489953044	0.00025	AT5G23110	N/A
AT2G01422	N/A	unknown	none	chr2:183977-184681	0.208503	1.65067	2.98491168035114	7.91676858366546	0.126314163339735	0.01345	AT2G01422	N/A
AT1G61800	GPT2	NM_104862	none	chr1:22824351-22826841	4.43981	35.083	2.98220227665937	7.90191472157593	0.126551606191033	0.00005	AT1G61800	Glucose-6-phosphate/phosphate translocator 2, chloroplastic [Source:UniProtKB/Swiss-Prot;Acc:Q94B38]
AT1G05490	CLSY3	unknown	none	chr1:1618585-1623404	0.186723	1.46965	2.97650106471127	7.87074972017373	0.127052699622359	0.00005	AT1G05490	SNF2 domain-containing protein CLASSY 3 [Source:UniProtKB/Swiss-Prot;Acc:F4I8S3]
AT5G17220	GSTF12	unknown	none	chr5:5658436-5659506	15.9819	125.019	2.96763653023335	7.82253674469244	0.127835768963118	0.00005	AT5G17220	Glutathione S-transferase F12 [Source:UniProtKB/Swiss-Prot;Acc:Q9FE46]
AT2G18540	N/A	NM_127410	none	chr2:8042095-8045014	0.331674	2.57262	2.95540054479757	7.75647171620326	0.128924598269468	0.00005	AT2G18540	Vicilin-like seed storage protein At2g18540 [Source:UniProtKB/Swiss-Prot;Acc:F4IQK5]
AT4G37290	N/A	NM_119892	none	chr4:17549651-17550423	0.233246	1.80862	2.95496507721363	7.75413083182563	0.128963519147195	0.0057	AT4G37290	N/A
AT1G01560	MPK11	NM_001123738	NM_100038	chr1:202136-204382	0.39243	3.00715	2.93788959270671	7.66289529342813	0.130498977437108	0.00005	AT1G01560	Mitogen-activated protein kinase 11 [Source:UniProtKB/Swiss-Prot;Acc:Q9LMM5]
AT3G25795	N/A	unknown	none	chr3:9417488-9418686	0.844793	6.46444	2.93585561238886	7.65209939002809	0.130683090878715	0.00075	AT3G25795	N/A
N/A	N/A	unknown	none	chr5:16598788-16599075	3.02735	23.0269	2.92719281742025	7.60628932895106	0.131470150128762	0.00025	N/A	N/A
AT4G09820	TT8	NM_117050	none	chr4:6181880-6186457	1.63616	12.4246	2.9248136647664	7.5937561118717	0.131687136809233	0.00005	AT4G09820	Transcription factor TT8 [Source:UniProtKB/Swiss-Prot;Acc:Q9FT81]
AT5G13170	SWEET15	unknown	none	chr5:4181062-4183310	17.6847	133.863	2.92018360123134	7.56942441771701	0.132110441272047	0.00005	AT5G13170	Bidirectional sugar transporter SWEET15 [Source:UniProtKB/Swiss-Prot;Acc:Q9FY94]
AT4G26365	N/A	unknown	none	chr4:13332800-13333495	0.248282	1.8762	2.91776204748284	7.5567298475121	0.13233237394734	0.0085	AT4G26365	N/A
AT5G51190	ERF105	unknown	none	chr5:20800579-20801521	1.27214	9.55693	2.90928980249106	7.51248290282516	0.13311178380505	0.00005	AT5G51190	Ethylene-responsive transcription factor ERF105 [Source:UniProtKB/Swiss-Prot;Acc:Q8VY90]
AT3G03341	N/A	NM_001125087	none	chr3:790174-790708	4.27733	31.8285	2.89553674596899	7.44120748223775	0.134386791711831	0.00005	AT3G03341	N/A
AT1G48130	PER1	NM_112954	none	chr1:17780422-17781681	2.65129	19.6431	2.88925624134757	7.40888397723372	0.1349730948781	0.00005	AT1G48130	1-Cys peroxiredoxin PER1 [Source:UniProtKB/Swiss-Prot;Acc:O04005]
AT3G28500	RPP2C	unknown	none	chr3:10682106-10682764	0.312437	2.31478	2.88923786595626	7.40878961198578	0.134974814021203	0.00285	AT3G28500	60S acidic ribosomal protein P2-3 [Source:UniProtKB/Swiss-Prot;Acc:Q9LH85]
AT1G78410	VQ10	unknown	none	chr1:29502460-29503393	0.511	3.78168	2.88763209352057	7.40054794520548	0.135125129572042	0.0005	AT1G78410	VQ motif-containing protein 10 [Source:UniProtKB/Swiss-Prot;Acc:Q8VYI5]
		unknown	none	chr4:13716439-13717573	0.479956	3.49088	2.86261670684841	7.27333338889398	0.13748854157118	0.00005
AT1G69920	GSTU12	unknown	none	chr1:26334285-26335567	0.330672	2.40386	2.86188008232967	7.26962065127982	0.137558759661544	0.00085	AT1G69920	Glutathione S-transferase U12 [Source:UniProtKB/Swiss-Prot;Acc:Q6NMS0]
AT1G44130	N/A	NM_103539	none	chr1:16787423-16789023	0.166762	1.1849	2.82890282265049	7.10533574795217	0.140739302894759	0.0019	AT1G44130	N/A
AT3G45730	N/A	NM_114442	none	chr3:16789929-16790524	12.9536	91.3403	2.81789842788445	7.05134479990118	0.141816919804292	0.00005	AT3G45730	N/A
AT3G26170	CYP71B19	NM_113524	none	chr3:9573307-9575188	0.18077	1.27449	2.81769287585743	7.05034021131825	0.141837127007666	0.0003	AT3G26170	Cytochrome P450 71B19 [Source:UniProtKB/Swiss-Prot;Acc:Q9LTM4]
AT1G21520	N/A	NM_102001	none	chr1:7534277-7534799	4.03925	28.3336	2.81035457259478	7.01456953642384	0.142560422960725	0.00005	AT1G21520	N/A
AT4G09600	GASA3	NM_117028	none	chr4:6072804-6073579	0.499884	3.49341	2.80497071697576	6.98844131838586	0.143093424476371	0.0023	AT4G09600	Gibberellin-regulated protein 3 [Source:UniProtKB/Swiss-Prot;Acc:P46687]
AT2G17740	N/A	NM_127328	none	chr2:7706919-7707954	0.36711	2.54268	2.79206558937144	6.92620740377544	0.144379158997593	0.00005	AT2G17740	N/A
AT3G27630	N/A	NM_113679	none	chr3:10230991-10231671	0.886291	6.12647	2.78920368101063	6.91248134077859	0.144665851624182	0.00005	AT3G27630	N/A
AT5G54090	N/A	NM_124788	none	chr5:21945857-21956703	10.6692	73.5752	2.78576755507777	6.8960371911671	0.145010818862878	0.00005	AT5G54090	N/A
AT2G35570	N/A	unknown	none	chr2:14931788-14933304	0.216291	1.48918	2.78347260549117	6.88507612429551	0.145241676627406	0.00025	AT2G35570	N/A
AT1G68568	N/A	unknown	none	chr1:25746749-25750142	2.00501	13.7765	2.78052807226068	6.87103804968554	0.145538416869306	0.00005	AT1G68568	Natural antisense transcript overlaps with AT1G68570
AT4G08869	N/A	NM_001036523	none	chr4:5657072-5660938	1.74042	11.9486	2.77933418373986	6.86535433975707	0.14565890564585	0.00005	AT4G08869	Defensin-like protein 210 [Source:UniProtKB/Swiss-Prot;Acc:Q2V3K4]
AT2G30750	CYP71A12	NM_128628	none	chr2:13099384-13101474	12.9309	88.4188	2.77353046323146	6.83779164636646	0.146246047220727	0.00005	AT2G30750	Cytochrome P450 71A12 [Source:UniProtKB/Swiss-Prot;Acc:O49340]
AT5G66670	N/A	NM_001085340	NM_126065	chr5:26611260-26612891	0.147347	0.983679	2.73896991616788	6.67593503770012	0.14979175117086	0.00105	AT5G66670	UPF0496 protein At5g66670 [Source:UniProtKB/Swiss-Prot;Acc:Q9LVR3]
AT4G21490	NDB3	NM_118269	none	chr4:11436318-11439524	0.784638	5.23744	2.73876269951659	6.67497623107726	0.149813267550559	0.00005	AT4G21490	External alternative NAD(P)H-ubiquinone oxidoreductase B3, mitochondrial [Source:UniProtKB/Swiss-Prot;Acc:F4JJJ3]
AT1G49150	N/A	NM_103805	none	chr1:18178511-18179207	0.291631	1.94642	2.73860705999775	6.67425616618261	0.149829430441529	0.0053	AT1G49150	N/A
AT5G03780	N/A	NM_120459	none	chr5:999086-1001038	2.57093	17.1499	2.73783792931977	6.6706989299592	0.14990932891737	0.00005	AT5G03780	N/A
AT3G03870	N/A	NM_111258	NM_180177	chr3:995158-997396	0.80296	5.35567	2.73766704313833	6.66990883730198	0.149927086620348	0.00755	AT3G03870	N/A
AT1G09080	MED37B	unknown	none	chr1:2929060-2931848	0.214547	1.42984	2.73648808434115	6.66446046786951	0.150049655905556	0.00005	AT1G09080	Probable mediator of RNA polymerase II transcription subunit 37b [Source:UniProtKB/Swiss-Prot;Acc:Q8H1B3]
AT3G28899	N/A	NM_001125261	none	chr3:10902005-10902635	0.312989	2.07778	2.73085904690955	6.63850806258367	0.150636256004004	0.0064	AT3G28899	N/A
AT2G35480	N/A	NM_179915	none	chr2:14910353-14911979	10.2365	67.9217	2.73015004590661	6.63524642211693	0.150710303187347	0.00005	AT2G35480	N/A
AT5G45990	N/A	NM_123967	none	chr5:18651265-18654000	0.101741	0.673302	2.72635257080922	6.61780403180625	0.1511075267859	0.00085	AT5G45990	N/A
AT1G32570	N/A	NM_001123928	NM_102992	chr1:11776794-11780962	0.424252	2.79565	2.72019038851658	6.58959769193781	0.151754332623898	0.00005	AT1G32570	N/A
AT2G47000	ABCB4	unknown	none	chr2:19309710-19315405	24.9857	164.541	2.71927257431158	6.58540685271975	0.151850906461004	0.00005	AT2G47000	ABC transporter B family member 4 [Source:UniProtKB/Swiss-Prot;Acc:O80725]
AT3G51220	N/A	NM_114981	none	chr3:19021744-19022653	0.946076	6.18614	2.7090114961296	6.5387347316706	0.15293478647428	0.00005	AT3G51220	WEB family protein At3g51220 [Source:UniProtKB/Swiss-Prot;Acc:Q9SD24]
AT5G61890	ERF114	unknown	none	chr5:24852508-24853925	0.274619	1.78734	2.70231075031945	6.5084353231204	0.153646759989705	0.00045	AT5G61890	Ethylene-responsive transcription factor ERF114 [Source:UniProtKB/Swiss-Prot;Acc:Q9FH54]
AT1G11785	N/A	NM_001084050	none	chr1:3979909-3980907	0.129578	0.842684	2.70117093756735	6.50329531247588	0.153768197806058	0.0176	AT1G11785	N/A
AT3G10930	N/A	NM_111930	none	chr3:3420220-3420889	2.52844	16.2579	2.68482147068907	6.43001218142412	0.155520700705503	0.00005	AT3G10930	N/A
AT2G32020	N/A	NM_128762	none	chr2:13631074-13631915	8.15573	52.1137	2.67577676770907	6.38982653913261	0.156498770956581	0.00005	AT2G32020	N/A
AT4G36600	N/A	NM_119823	none	chr4:17263610-17265141	0.842651	5.34419	2.6649641600371	6.34211553774932	0.157676093102977	0.00005	AT4G36600	N/A
AT1G15330	PV42A	unknown	none	chr1:5274305-5275584	0.106747	0.673785	2.65809278596239	6.311980664562	0.158428875679928	0.01435	AT1G15330	SNF1-related protein kinase regulatory subunit gamma-like PV42a [Source:UniProtKB/Swiss-Prot;Acc:Q9XI37]
AT1G30040	GA2OX2	NM_001036035	NM_102743	chr1:10537516-10539823	2.00755	12.6645	2.65728229490702	6.30843565540086	0.15851790437838	0.00005	AT1G30040	Gibberellin 2-beta-dioxygenase 2 [Source:UniProtKB/Swiss-Prot;Acc:Q9XFR9]
AT3G55110	ABCG18	unknown	none	chr3:20424582-20427364	1.80403	11.3737	2.65640642134657	6.30460690786738	0.158614171289906	0.00005	AT3G55110	ABC transporter G family member 18 [Source:UniProtKB/Swiss-Prot;Acc:Q9M2V5]
AT4G21020	N/A	NM_118220	none	chr4:11228176-11229671	1.24403	7.81865	2.65189825069527	6.28493685843589	0.159110588145012	0.00005	AT4G21020	N/A
AT1G72330	ALAAT2	NM_001084342	NM_001198451,NM_105892	chr1:27233487-27238609	10.0442	62.9161	2.64706658379991	6.26392345831425	0.159644351763698	0.00005	AT1G72330	Alanine aminotransferase 2, mitochondrial [Source:UniProtKB/Swiss-Prot;Acc:Q9LDV4]
AT3G05650	N/A	NM_111438	none	chr3:1645679-1648692	0.183826	1.14338	2.63689222177166	6.21990360449556	0.160774195805419	0.00005	AT3G05650	N/A
AT1G77380	AAP3	NM_106387	none	chr1:29074899-29077383	1.46036	9.07911	2.63622682277069	6.21703552548686	0.160848365093054	0.00005	AT1G77380	Amino acid permease 3 [Source:UniProtKB/Swiss-Prot;Acc:Q39134]
AT5G18270	N/A	NM_121832	NM_203071	chr5:6040946-6042982	6.86919	42.5493	2.6309235028903	6.19422377310862	0.161440728754645	0.00005	AT5G18270	N/A
AT3G03640	BGLU25	unknown	none	chr3:880970-884173	12.769	78.882	2.62705058546004	6.17761766778918	0.16187469891737	0.00005	AT3G03640	Probable inactive beta-glucosidase 25 [Source:UniProtKB/Swiss-Prot;Acc:O82772]
AT3G17520	N/A	NM_112632	none	chr3:5999236-6000462	4.09217	25.0485	2.61378622694739	6.12108001378242	0.163369862466814	0.00005	AT3G17520	N/A
AT3G21380	JAL36	unknown	none	chr3:7528230-7530728	0.517687	3.14265	2.60182961148434	6.07056001019921	0.16472944807726	0.00005	AT3G21380	Jacalin-related lectin 36 [Source:UniProtKB/Swiss-Prot;Acc:Q9LIF8]
AT4G22390	N/A	NM_118365	none	chr4:11813307-11815146	0.428543	2.60013	2.60107187948411	6.06737246904045	0.164815989969732	0.00005	AT4G22390	F-box protein At4g22390 [Source:UniProtKB/Swiss-Prot;Acc:Q9SUY0]
AT5G46710	N/A	NM_124041	none	chr5:18952627-18954667	4.92864	29.8109	2.59657841940957	6.04850425269445	0.165330130925266	0.00005	AT5G46710	N/A
AT1G27730	ZAT10	unknown	none	chr1:9648137-9649175	3.14589	18.9081	2.58746426876467	6.01041358725194	0.166377901534263	0.00005	AT1G27730	Zinc finger protein ZAT10 [Source:UniProtKB/Swiss-Prot;Acc:Q96289]
AT4G35590	RKD5	unknown	none	chr4:16893120-16895039	0.118363	0.710659	2.58593930008826	6.0040637699281	0.166553860571667	0.0037	AT4G35590	Protein RKD5 [Source:UniProtKB/Swiss-Prot;Acc:O81791]
AT1G16410	CYP79F1	NM_101507	NM_202111	chr1:5608800-5611343	5.29265	31.7361	2.58406269089517	5.99625896290138	0.166770649197602	0.00005	AT1G16410	Dihomomethionine N-hydroxylase [Source:UniProtKB/Swiss-Prot;Acc:Q949U1]
AT2G38250	GT-3B	unknown	none	chr2:16018188-16019848	1.79317	10.7398	2.58238295392992	5.98928155166549	0.166964934170096	0.00005	AT2G38250	Trihelix transcription factor GT-3b [Source:UniProtKB/Swiss-Prot;Acc:O80450]
N/A	anac048	NM_001084342	NM_111313	chr3:1172755-1174542	0.904451	5.40991	2.58049034348859	5.98142961863053	0.167184112120165	0.00005	N/A	N/A
AT3G13640	ABCE1	unknown	none	chr3:4458542-4461724	0.246832	1.45306	2.55749292941048	5.88683801127893	0.169870480227933	0.00005	AT3G13640	ABC transporter E family member 1 [Source:UniProtKB/Swiss-Prot;Acc:Q9LID6]
AT4G12350	N/A	NM_117305	none	chr4:7324799-7326761	0.395704	2.32085	2.55215972808639	5.86511634959465	0.170499601439128	0.00085	AT4G12350	N/A
AT5G01300	N/A	NM_001125675	NM_120208	chr5:121535-122604	1.38725	8.13102	2.55120854028767	5.86125067579744	0.170612051132576	0.00005	AT5G01300	N/A
AT5G52750	N/A	NM_124653	none	chr5:21383963-21384926	2.63854	15.285	2.53430479230427	5.79297641877705	0.172622832842656	0.00005	AT5G52750	N/A
AT4G14365	XBAT34	NM_117514	none	chr4:8271402-8273782	3.69234	21.3598	2.53229082736261	5.7848952155002	0.172863978127136	0.00005	AT4G14365	Putative E3 ubiquitin-protein ligase XBAT34 [Source:UniProtKB/Swiss-Prot;Acc:Q9FPH0]
AT5G42830	N/A	NM_123648	none	chr5:17176274-17178137	4.67058	26.9765	2.53002955916798	5.77583512111986	0.173135136137008	0.00005	AT5G42830	N/A
AT2G21490	LEA	NM_127721	none	chr2:9206070-9207138	0.459379	2.63442	2.51972855760845	5.73474190156712	0.174375763925266	0.00065	AT2G21490	Probable dehydrin LEA [Source:UniProtKB/Swiss-Prot;Acc:Q96261]
AT3G15650	N/A	NM_001202974	NM_112435	chr3:5305556-5309575	2.51348	14.3747	2.51577373279499	5.71904292057228	0.174854431744662	0.00015	AT3G15650	N/A
AT5G05340	PER52	unknown	none	chr5:1578952-1580899	1.30018	7.41809	2.51233640424866	5.70543309387931	0.175271532159896	0.00005	AT5G05340	Peroxidase 52 [Source:UniProtKB/Swiss-Prot;Acc:Q9FLC0]
AT4G38560	N/A	NM_001085043	NM_120017	chr4:18029045-18033811	0.538898	3.07062	2.5104458471778	5.69796139529187	0.175501364545271	0.0001	AT4G38560	N/A
AT1G18870	ICS2	NM_001160879	NM_101744	chr1:6515292-6519346	1.30422	7.3899	2.50236759346975	5.66614528223766	0.176486826614704	0.00005	AT1G18870	Isochorismate synthase 2, chloroplastic [Source:UniProtKB/Swiss-Prot;Acc:Q9M9V6]
AT1G14640	N/A	NM_101331	none	chr1:5023434-5026939	0.636652	3.59693	2.49818918110256	5.64975842375426	0.176998718351483	0.00005	AT1G14640	N/A
-		unknown	none	chr5:17958366-17959847	0.414859	2.32774	2.48823693390598	5.6109184084231	0.178223942536538	0.00045	-
AT2G35950	N/A	NM_129154	none	chr2:15104807-15106159	0.395941	2.22145	2.48814429737588	5.61055813871259	0.178235386796912	0.00015	AT2G35950	N/A
AT2G44745	WRKY12	unknown	none	chr2:18446370-18447345	19.7951	110.676	2.483127148155	5.59108062096175	0.178856301275796	0.00005	AT2G44745	Probable WRKY transcription factor 12 [Source:UniProtKB/Swiss-Prot;Acc:Q93WY4]
AT3G54530	N/A	NM_001203161	NM_115310	chr3:20185974-20187541	1.33721	7.46318	2.48056443309439	5.58115778374376	0.179174292995747	0.00005	AT3G54530	N/A
AT3G13784	CWINV5	NM_112231	none	chr3:4528864-4530650	0.101799	0.567777	2.479601018825	5.57743199834969	0.179293983377277	0.01125	AT3G13784	Beta-fructofuranosidase, insoluble isoenzyme CWINV5 [Source:UniProtKB/Swiss-Prot;Acc:Q9LIB9]
N/A	N/A	unknown	none	chr5:7447209-7451003	0.203009	1.12946	2.4760175854141	5.56359570265357	0.179739875692809	0.00005	N/A	N/A
AT3G27025	N/A	NM_180308	none	chr3:9969719-9971306	0.499893	2.77984	2.47531061752944	5.5608700261856	0.179827975710832	0.00005	AT3G27025	N/A
AT5G02860	N/A	NM_120364	none	chr5:654016-657565	1.62756	8.95526	2.46002458957189	5.50226105335594	0.181743466968017	0.00005	AT5G02860	Pentatricopeptide repeat-containing protein At5g02860 [Source:UniProtKB/Swiss-Prot;Acc:Q9LYZ9]
AT1G48400	N/A	NM_103736	none	chr1:17882023-17883972	0.135723	0.746553	2.45957946055298	5.50056364801839	0.181799550735179	0.00165	AT1G48400	F-box/LRR-repeat protein At1g48400 [Source:UniProtKB/Swiss-Prot;Acc:Q56XW8]
AT3G53690	N/A	NM_115229	none	chr3:19898801-19900074	0.189886	1.04082	2.45451514285685	5.48128877326396	0.182438846294268	0.00325	AT3G53690	N/A
AT5G19880	PER58	unknown	none	chr5:6720440-6722462	0.373173	2.04222	2.45222177773465	5.47258242155783	0.182729088932632	0.0001	AT5G19880	Peroxidase 58 [Source:UniProtKB/Swiss-Prot;Acc:P59120]
AT2G32680	N/A	NM_128827	none	chr2:13859863-13862637	0.147487	0.805919	2.45004704989819	5.46433922989823	0.183004743652898	0.00005	AT2G32680	N/A
AT3G51810	EM1	unknown	none	chr3:19214754-19215867	0.41806	2.28152	2.44821338265727	5.45739845955126	0.18323749079561	0.0003	AT3G51810	Em-like protein GEA1 [Source:UniProtKB/Swiss-Prot;Acc:Q07187]
AT2G36640	N/A	NM_129219	none	chr2:15356810-15358612	0.708131	3.86107	2.44691253006496	5.45247983777013	0.183402787310253	0.00005	AT2G36640	N/A
AT3G27620	AOX1C	NM_113678	none	chr3:10229042-10230663	0.389735	2.11226	2.43822202516411	5.41973392176735	0.184510903013834	0.00005	AT3G27620	Ubiquinol oxidase 1c, mitochondrial [Source:UniProtKB/Swiss-Prot;Acc:O22048]
AT3G01610	CDC48C	NM_111027	none	chr3:229080-235208	5.49431	29.6508	2.43206081267735	5.39663761236625	0.185300565246132	0.00005	AT3G01610	Cell division control protein 48 homolog C [Source:UniProtKB/Swiss-Prot;Acc:Q9SS94]
AT1G71691	N/A	NM_105824	NM_202396	chr1:26949383-26951529	0.127735	0.685408	2.42380914637979	5.36585900497123	0.186363450674635	0.0136	AT1G71691	GDSL esterase/lipase At1g71691 [Source:UniProtKB/Swiss-Prot;Acc:Q9SF78]
AT5G17760	N/A	NM_121782	NM_180510	chr5:5860391-5862502	4.46064	23.7669	2.41363111587535	5.32813676961154	0.187682869873648	0.00005	AT5G17760	AAA-ATPase At5g17760 [Source:UniProtKB/Swiss-Prot;Acc:Q9FN75]
AT2G33380	PXG3	unknown	none	chr2:14144810-14146473	2.73023	14.531	2.41203959346064	5.32226222699186	0.187890028215539	0.00005	AT2G33380	Probable peroxygenase 3 [Source:UniProtKB/Swiss-Prot;Acc:O22788]
AT5G55620	N/A	NM_124944	none	chr5:22529998-22531123	32.3919	172.277	2.41102510671441	5.31852098827176	0.18802219681095	0.00005	AT5G55620	N/A
AT1G27020	N/A	NM_102464	none	chr1:9378484-9380566	15.9474	84.8063	2.41085021019952	5.31787626823181	0.188044991940457	0.00005	AT1G27020	N/A
AT5G40690	N/A	NM_123434	none	chr5:16290478-16291526	41.0969	218.413	2.40995724990556	5.31458577167621	0.188161418963157	0.00005	AT5G40690	N/A
AT5G03210	N/A	NM_120399	none	chr5:762845-763427	1.41056	7.4743	2.40567043697342	5.29881749092559	0.188721351832279	0.00005	AT5G03210	N/A
AT1G11980	RUB3	NM_101070	none	chr1:4044489-4046015	0.298565	1.58174	2.40539551784264	5.29780784753738	0.188757317890425	0.00015	AT1G11980	NEDD8-like protein RUB3 [Source:UniProtKB/Swiss-Prot;Acc:O65381]
AT1G66920	LRK10L-2.4	NM_001198403	NM_105363	chr1:24965184-24967519	1.01023	5.33599	2.401072172729	5.28195559427061	0.189323818073122	0.00005	AT1G66920	LEAF RUST 10 DISEASE-RESISTANCE LOCUS RECEPTOR-LIKE PROTEIN KINASE-like 2.4 [Source:UniProtKB/Swiss-Prot;Acc:F4HQ22]
AT3G21720	ICL	NM_113067	none	chr3:7652476-7656029	31.5508	166.28	2.39786616141055	5.27023086577836	0.189745008419533	0.00005	AT3G21720	Isocitrate lyase [Source:UniProtKB/Swiss-Prot;Acc:P28297]
AT5G11410	N/A	NM_121179	none	chr5:3638392-3639939	0.668603	3.51055	2.39247534273728	5.2505747057671	0.190455341755565	0.00005	AT5G11410	N/A
AT4G07990	N/A	NM_001203757	NM_116868	chr4:4824626-4825248	0.386258	2.02779	2.39227153422509	5.24983301316736	0.190482249148087	0.0077	AT4G07990	N/A
AT4G18920	OBAP2B	NM_118009	none	chr4:10368763-10370209	0.221083	1.15751	2.38836465766631	5.23563548531547	0.190998781867975	0.00995	AT4G18920	Oil body-associated protein 2B [Source:UniProtKB/Swiss-Prot;Acc:Q1PE68]
AT2G47010	N/A	NM_130269	NM_201976	chr2:19317355-19319383	9.69105	50.4102	2.3789907867128	5.20172736700357	0.192243831605508	0.00005	AT2G47010	N/A
AT5G62520	SRO5	NM_125646	NM_203252	chr5:25097984-25099204	1.63546	8.48757	2.37565509333606	5.18971420884644	0.192688837912382	0.00005	AT5G62520	Probable inactive poly [ADP-ribose] polymerase SRO5 [Source:UniProtKB/Swiss-Prot;Acc:Q9FJJ3]
AT4G17770	TPS5	unknown	none	chr4:9876167-9880216	7.43274	38.4447	2.37081867344018	5.17234559529864	0.193335882449336	0.00005	AT4G17770	Alpha,alpha-trehalose-phosphate synthase [UDP-forming] 5 [Source:UniProtKB/Swiss-Prot;Acc:O23617]
AT2G45780	N/A	unknown	none	chr2:18854433-18855233	0.247825	1.27698	2.36534229419983	5.15274891556542	0.194071167911792	0.0086	AT2G45780	N/A
AT2G36750	UGT73C1	NM_129230	none	chr2:15410401-15412067	1.56664	8.06636	2.36424409501697	5.14882806515855	0.194218953778408	0.00005	AT2G36750	UDP-glycosyltransferase 73C1 [Source:UniProtKB/Swiss-Prot;Acc:Q9ZQ99]
AT5G15500	N/A	NM_121554	NM_180494	chr5:5031706-5032888	0.120274	0.617885	2.36101354607874	5.13731147213862	0.194654345064211	0.0207	AT5G15500	N/A
AT3G07730	N/A	NM_111652	none	chr3:2467876-2473091	0.291405	1.49659	2.36058150352884	5.1357732365608	0.194712646750279	0.0099	AT3G07730	N/A
AT1G76420	NAC031	unknown	none	chr1:28671868-28673922	0.28971	1.48124	2.35412402578148	5.11283697490594	0.195586130539278	0.0006	AT1G76420	Protein CUP-SHAPED COTYLEDON 3 [Source:UniProtKB/Swiss-Prot;Acc:Q9S851]
AT1G13330	HOP2	unknown	none	chr1:4567937-4571266	1.4888	7.58595	2.34917990215992	5.09534524449221	0.196257555085388	0.00005	AT1G13330	Homologous-pairing protein 2 homolog [Source:UniProtKB/Swiss-Prot;Acc:Q9FX64]
AT1G17030	N/A	NM_101563	none	chr1:5822299-5824454	0.267743	1.364	2.34892288228437	5.09443757633253	0.196292521994135	0.00005	AT1G17030	N/A
AT1G26410	FOX4	NM_102405	none	chr1:9138630-9140443	0.521473	2.65353	2.34724839729033	5.08852807336142	0.196520484034475	0.00005	AT1G26410	Flavin-dependent oxidoreductase FOX4 [Source:UniProtKB/Swiss-Prot;Acc:Q9FZC7]
AT4G08555	N/A	NM_179014	none	chr4:5448048-5448527	25.5293	129.009	2.33724582982037	5.05337004931588	0.197887744265904	0.00005	AT4G08555	N/A
AT1G64900	CYP89A2	NM_105164	none	chr1:24113184-24114982	13.121	65.9345	2.32915587073041	5.02511241521225	0.199000523246555	0.00005	AT1G64900	Cytochrome P450 89A2 [Source:UniProtKB/Swiss-Prot;Acc:Q42602]
AT1G60190	PUB19	unknown	none	chr1:22198261-22205428	2.34848	11.7933	2.32816825702977	5.02167359313258	0.199136798012431	0.00095	AT1G60190	U-box domain-containing protein 19 [Source:UniProtKB/Swiss-Prot;Acc:O80742]
AT5G62490	HVA22B	unknown	none	chr5:25090118-25091553	1.36031	6.73536	2.30781959512204	4.95134197352074	0.201965448023565	0.00005	AT5G62490	HVA22-like protein b [Source:UniProtKB/Swiss-Prot;Acc:Q9SYX7]
AT2G38905	N/A	NM_129448	none	chr2:16244128-16244528	1.25371	6.18834	2.30334879162125	4.93602188703927	0.202592294541024	0.01575	AT2G38905	N/A
AT3G01830	CML40	unknown	none	chr3:296041-298526	1.07386	5.30029	2.30326537717461	4.93573650196488	0.202604008459914	0.00235	AT3G01830	Probable calcium-binding protein CML40 [Source:UniProtKB/Swiss-Prot;Acc:Q9SGI8]
AT1G47510	IP5P11	NM_001198233	NM_103644	chr1:17435625-17438418	0.963831	4.75404	2.30230193322628	4.93244147573589	0.202739354317591	0.00005	AT1G47510	Type IV inositol polyphosphate 5-phosphatase 11 [Source:UniProtKB/Swiss-Prot;Acc:Q5EAF2]
AT2G18600	RCE2	unknown	none	chr2:8073162-8074951	2.55264	12.588	2.30198709049432	4.93136517487777	0.20278360343184	0.00005	AT2G18600	Probable NEDD8-conjugating enzyme Ubc12-like [Source:UniProtKB/Swiss-Prot;Acc:Q9ZU75]
AT3G60420	N/A	NM_001125393	NM_001203213,NM_115906	chr3:22334423-22336696	1.40073	6.90099	2.30062444889098	4.92670964425692	0.202975225293762	0.00005	AT3G60420	N/A
AT5G52300	LTI65	unknown	none	chr5:21236987-21239544	3.57757	17.5922	2.29788401030724	4.91736010755904	0.203361148690897	0.00005	AT5G52300	Low-temperature-induced 65 kDa protein [Source:UniProtKB/Swiss-Prot;Acc:Q04980]
AT3G23250	N/A	unknown	none	chr3:8309249-8310852	0.596149	2.92254	2.29347790617812	4.90236501277365	0.203983179015514	0.00005	AT3G23250	N/A
AT1G13370	N/A	NM_101207	none	chr1:4587783-4588665	0.563226	2.75468	2.29009889726072	4.89089637197146	0.204461498250251	0.00125	AT1G13370	Histone H3-like 1 [Source:UniProtKB/Swiss-Prot;Acc:Q9FX60]
AT2G35300	N/A	NM_129082	none	chr2:14862855-14863405	10.585	51.6577	2.28696214119399	4.88027397260274	0.204906528939538	0.00005	AT2G35300	N/A
AT3G56710	SIB1	NM_115530	none	chr3:21006842-21007608	0.358632	1.74184	2.28003598075688	4.85690066697896	0.205892619299132	0.0033	AT3G56710	Sigma factor binding protein 1, chloroplastic [Source:UniProtKB/Swiss-Prot;Acc:Q9LDH1]
AT5G51450	RIN3	NM_001203586	NM_124524	chr5:20891128-20898880	16.1737	77.9633	2.269145400921	4.82037505332731	0.207452737377715	0.00005	AT5G51450	E3 ubiquitin protein ligase RIN3 [Source:UniProtKB/Swiss-Prot;Acc:Q8W4Q5]
AT1G12130	N/A	NM_101085	none	chr1:4118593-4121059	0.188078	0.903575	2.26431325224675	4.80425674454216	0.208148742495089	0.0015	AT1G12130	Flavin-containing monooxygenase FMO GS-OX-like 6 [Source:UniProtKB/Swiss-Prot;Acc:Q9FWW3]
AT1G52855	N/A	NM_202282	none	chr1:19682870-19683578	0.69624	3.3406	2.26245063971513	4.79805814087096	0.208417649524038	0.0002	AT1G52855	N/A
-		unknown	none	chr2:6731443-6731673	1	4.79087	2.26028766654902	4.79087	0.208730355864384	0.00005	-
AT5G54960	PDC2	NM_124878	none	chr5:22310683-22312814	3.61301	17.2849	2.25823910411733	4.78407200644338	0.209026954162304	0.00005	AT5G54960	Pyruvate decarboxylase 2 [Source:UniProtKB/Swiss-Prot;Acc:Q9FFT4]
AT2G17040	N/A	NM_127259	none	chr2:7406926-7408295	1.87257	8.94464	2.25600376827909	4.77666522479801	0.209351075057241	0.00005	AT2G17040	N/A
AT4G08867	N/A	NM_001036524	none	chr4:5657072-5660938	1.25666	5.97534	2.2494264363404	4.75493769197714	0.210307697971998	0.00005	AT4G08867	N/A
AT4G31520	N/A	NM_119301	none	chr4:15278097-15281960	0.426929	2.02671	2.247071600764	4.74718278683341	0.210651252522561	0.00005	AT4G31520	N/A
AT1G61470	CAF1-5	unknown	none	chr1:22678120-22679152	0.882718	4.17001	2.24002632142251	4.72405683355273	0.21168246598929	0.00005	AT1G61470	Probable CCR4-associated factor 1 homolog 5 [Source:UniProtKB/Swiss-Prot;Acc:O64773]
N/A	N/A	unknown	none	chr1:3327641-3328461	0.382215	1.80436	2.23903090610169	4.72079850346009	0.211828570795185	0.02015	N/A	N/A
AT5G66052	N/A	NM_148167	none	chr5:26416097-26417126	26.6536	125.695	2.23752495161016	4.71587327790617	0.212049803094793	0.00005	AT5G66052	N/A
AT4G27440	PORB	NM_001036654	NM_118879	chr4:13725566-13727340	24.0373	113.273	2.23645725926638	4.71238450241915	0.212206792439505	0.00005	AT4G27440	Protochlorophyllide reductase B, chloroplastic [Source:UniProtKB/Swiss-Prot;Acc:P21218]
AT3G06710	N/A	NM_111551	none	chr3:2118164-2119993	0.21906	1.03142	2.23523394613033	4.70839039532548	0.212386806538559	0.00085	AT3G06710	N/A
AT5G37500	GORK	NM_123109	none	chr5:14889198-14895234	1.81941	8.53702	2.23026187138461	4.69219142469262	0.213120034859939	0.00005	AT5G37500	Potassium channel GORK [Source:UniProtKB/Swiss-Prot;Acc:Q94A76]
AT5G15090	VDAC3	unknown	none	chr5:4889429-4892191	158.916	745.489	2.22992267950454	4.69108837373203	0.213170147379774	0.00005	AT5G15090	Mitochondrial outer membrane protein porin 3 [Source:UniProtKB/Swiss-Prot;Acc:Q9SMX3]
AT2G20142	N/A	NM_201758	none	chr2:8695330-8697482	0.35967	1.68265	2.22598938504943	4.67831623432591	0.21375211719609	0.00005	AT2G20142	N/A
AT2G36790	UGT73C6	NM_129234	none	chr2:15417408-15425126	11.0447	51.4623	2.22016170451519	4.65945657193043	0.214617302374748	0.00005	AT2G36790	UDP-glycosyltransferase 73C6 [Source:UniProtKB/Swiss-Prot;Acc:Q9ZQ95]
-		unknown	none	chr5:1562138-1563026	0.221092	1.02964	2.21942127765322	4.6570658368462	0.214727477564974	0.01925	-
AT5G17260	NAC086	NM_121732	none	chr5:5674232-5675029	0.28985	1.3443	2.21347674159915	4.63791616353286	0.215614074239381	0.00945	AT5G17260	NAC domain-containing protein 86 [Source:UniProtKB/Swiss-Prot;Acc:Q9FFI5]
AT3G15720	N/A	NM_001084693	NM_112442	chr3:5325191-5327544	3.04562	14.1093	2.21183855970522	4.63265279319153	0.215859043326033	0.00005	AT3G15720	Probable polygalacturonase At3g15720 [Source:UniProtKB/Swiss-Prot;Acc:Q9LW07]
AT3G29000	CML30	unknown	none	chr3:11005777-11006432	1.09631	5.07667	2.21122668110954	4.63068840017878	0.215950613295723	0.00005	AT3G29000	Probable calcium-binding protein CML30 [Source:UniProtKB/Swiss-Prot;Acc:Q9MBG5]
AT1G04490	N/A	NM_001083987	NM_100328	chr1:1217897-1219804	0.284719	1.3184	2.21117747163573	4.63053045283244	0.215957979368932	0.00015	AT1G04490	N/A
AT5G66130	RAD17	unknown	none	chr5:26431349-26437218	1.35497	6.26575	2.20922629847585	4.62427212410607	0.216250249371584	0.00805	AT5G66130	Cell cycle checkpoint protein RAD17 [Source:UniProtKB/Swiss-Prot;Acc:Q9MBA3]
AT2G33230	YUC7	NM_128882	none	chr2:14080189-14082029	0.276883	1.26993	2.19740059290979	4.58652210500464	0.218030127644831	0.00025	AT2G33230	Probable indole-3-pyruvate monooxygenase YUCCA7 [Source:UniProtKB/Swiss-Prot;Acc:O49312]
AT2G16060	AHB1	unknown	none	chr2:6982634-6983641	20.7585	95.0806	2.19544880838465	4.58032131416047	0.21832529453958	0.00005	AT2G16060	Non-symbiotic hemoglobin 1 [Source:UniProtKB/Swiss-Prot;Acc:O24520]
AT2G04040	DTX1	unknown	none	chr2:1333268-1336510	16.1971	74.1812	2.19531807617018	4.57990627951917	0.218345079346249	0.00005	AT2G04040	Protein DETOXIFICATION 1 [Source:UniProtKB/Swiss-Prot;Acc:Q9SIA5]
AT1G13130	N/A	NM_101183	none	chr1:4474701-4477971	0.471161	2.15155	2.19108433633449	4.56648576601204	0.218986776974739	0.00005	AT1G13130	N/A
AT1G26390	FOX2	NM_102403	none	chr1:9130010-9131772	2.29575	10.4682	2.18897594244641	4.55981705325057	0.219307044190978	0.00005	AT1G26390	Flavin-dependent oxidoreductase FOX2 [Source:UniProtKB/Swiss-Prot;Acc:Q9FZC5]
AT1G50960	GA2OX7	unknown	none	chr1:18889472-18891886	0.519394	2.36571	2.18737197876487	4.55475034366974	0.219551001602056	0.00005	AT1G50960	Gibberellin 2-beta-dioxygenase 7 [Source:UniProtKB/Swiss-Prot;Acc:Q9C6I4]
AT2G45570	CYP76C2	NM_130119	none	chr2:18779676-18781948	0.348099	1.58159	2.18380607972304	4.54350630136829	0.22009433544724	0.00005	AT2G45570	Cytochrome P450 76C2 [Source:UniProtKB/Swiss-Prot;Acc:O64637]
N/A	N/A	unknown	none	chr1:2367484-2368393	0.415118	1.88577	2.1835603315167	4.54273242788797	0.220131829438373	0.01315	N/A	N/A
AT1G05670	N/A	NM_001160835	NM_100447,NM_100448	chr1:1697543-1704701	40.063	181.631	2.18066809435957	4.53363452562214	0.220573580501126	0.00005	AT1G05670	Pentatricopeptide repeat-containing protein At1g05670, mitochondrial [Source:UniProtKB/Swiss-Prot;Acc:Q0WVK7]
AT4G18425	N/A	NM_117955	none	chr4:10180271-10180554	1.66223	7.50789	2.17528749379959	4.5167576087545	0.221397756227116	0.01795	AT4G18425	N/A
AT5G55270	N/A	NM_124909	none	chr5:22419174-22420559	0.466158	2.09894	2.17076999534623	4.50263644515379	0.222092103633263	0.00005	AT5G55270	N/A
N/A	N/A	unknown	none	chr3:23154629-23156585	0.817725	3.67888	2.16957896523259	4.49892078632792	0.222275529508981	0.00005	N/A	N/A
AT4G22590	TPPG	NM_118385	none	chr4:11893505-11896551	16.6169	74.6155	2.16682409274985	4.49033814971505	0.222700377267458	0.00005	AT4G22590	Probable trehalose-phosphate phosphatase G [Source:UniProtKB/Swiss-Prot;Acc:Q9SUW0]
AT5G56350	N/A	NM_125018	none	chr5:22820018-22822771	65.9202	295.149	2.16265092903509	4.47736809050943	0.223345496681337	0.00005	AT5G56350	N/A
AT4G01010	CNGC13	NM_116329	none	chr4:434327-437277	0.595939	2.65028	2.15290821746747	4.44723369338137	0.224858882835021	0.00005	AT4G01010	Putative cyclic nucleotide-gated ion channel 13 [Source:UniProtKB/Swiss-Prot;Acc:Q9LD40]
-		unknown	none	chr4:2735239-2735485	1	4.44375	2.15177765473205	4.44375	0.225035161744023	0.00005	-
AT4G37910	HSP70-9	unknown	none	chr4:17821490-17828206	96.0219	424.651	2.14484225911654	4.42243904775889	0.226119566420425	0.00005	AT4G37910	Heat shock 70 kDa protein 9, mitochondrial [Source:UniProtKB/Swiss-Prot;Acc:Q8GUM2]
AT3G16360	AHP4	NM_001202983	NM_112507	chr3:5554151-5555678	12.0536	53.3019	2.14472286551051	4.42207307360457	0.226138280248922	0.00005	AT3G16360	Histidine-containing phosphotransfer protein 4 [Source:UniProtKB/Swiss-Prot;Acc:Q9LU15]
AT5G02580	N/A	NM_120336	NM_202993	chr5:579769-580780	3.62578	15.9956	2.14131181439296	4.41163004925837	0.22667358523594	0.00005	AT5G02580	N/A
AT1G60060	N/A	NM_104698	none	chr1:22139193-22141743	1.54247	6.77651	2.13530002575135	4.39328479646282	0.227620117139944	0.00005	AT1G60060	N/A
AT5G25230	GFL	NM_122432	none	chr5:8739534-8743791	0.382657	1.67318	2.12846896180522	4.37253205873668	0.228700438685617	0.00005	AT5G25230	109 kDa U5 small nuclear ribonucleoprotein component GFL [Source:UniProtKB/Swiss-Prot;Acc:F4JWP9]
AT3G57460	N/A	NM_115606	none	chr3:21262931-21265956	0.468604	2.03847	2.12104555075554	4.35009090831491	0.22988025332725	0.00385	AT3G57460	N/A
AT2G18480	PLT3	NM_001125733	NM_001203350,NM_121089	chr2:8009452-8011268	0.198559	0.860415	2.11546492135519	4.33329640056608	0.230771197619753	0.00125	AT2G18480	Probable polyol transporter 3 [Source:UniProtKB/Swiss-Prot;Acc:Q9ZNS0]
AT4G34950	N/A	NM_119661	none	chr4:16642378-16644887	2.14114	9.23743	2.10911239627692	4.31425782527065	0.231789577837126	0.00005	AT4G34950	N/A
AT5G49200	ZFWD4	unknown	none	chr5:19947661-19948936	0.138575	0.592788	2.09684923537021	4.27774129532744	0.233768227427006	0.0211	AT5G49200	Zinc finger CCCH domain-containing protein 62 [Source:UniProtKB/Swiss-Prot;Acc:Q9FE91]
AT4G04710	CPK22	NM_116709	none	chr4:2391334-2391604	1	4.27204	2.09492515534276	4.27204	0.234080205241524	0.00225	AT4G04710	Calcium-dependent protein kinase 22 [Source:UniProtKB/Swiss-Prot;Acc:Q9ZSA3]
AT1G34180	NAC016	unknown	none	chr1:12448581-12451269	0.55241	2.35895	2.09433349839673	4.27028837276661	0.234176222471862	0.00005	AT1G34180	NAC domain-containing protein 16 [Source:UniProtKB/Swiss-Prot;Acc:A4FVP6]
AT1G52890	NAC019	unknown	none	chr1:19697009-19698456	0.397394	1.6913	2.08949058978232	4.25597769468084	0.234963637438657	0.0001	AT1G52890	NAC domain-containing protein 19 [Source:UniProtKB/Swiss-Prot;Acc:Q9C932]
AT5G53390	N/A	NM_124718	none	chr5:21656911-21659243	0.123446	0.52533	2.0893438849421	4.25554493462729	0.234987531646774	0.0092	AT5G53390	N/A
AT3G01350	NPF5.9	unknown	none	chr3:134805-138822	6.51206	27.6394	2.08554040053804	4.24434050054821	0.23560786413598	0.00005	AT3G01350	Protein NRT1/ PTR FAMILY 5.9 [Source:UniProtKB/Swiss-Prot;Acc:Q9SRI2]
AT3G44790	N/A	NM_114348	none	chr3:16328696-16330495	0.279151	1.17981	2.0794369131361	4.2264222589208	0.236606741763504	0.00155	AT3G44790	MATH domain and coiled-coil domain-containing protein At3g44790 [Source:UniProtKB/Swiss-Prot;Acc:F4J4A0]
AT1G06350	N/A	NM_100516	none	chr1:1935293-1936803	1.12734	4.75897	2.07772666933305	4.22141501232991	0.236887393700738	0.00005	AT1G06350	Delta-9 desaturase-like 4 protein [Source:UniProtKB/Swiss-Prot;Acc:Q9LMI4]
AT4G10265	N/A	NM_179024	none	chr4:6373082-6373604	1.04125	4.38576	2.07451037061964	4.21201440576231	0.237416092079822	0.001	AT4G10265	N/A
AT1G23550	SRO2	NM_102204	none	chr1:8350727-8354523	3.94815	16.6084	2.07266438787334	4.20662842090599	0.237720069362491	0.00005	AT1G23550	Probable inactive poly [ADP-ribose] polymerase SRO2 [Source:UniProtKB/Swiss-Prot;Acc:Q9ZUD9]
AT1G01810	N/A	NM_100064	none	chr1:295217-295878	1.20491	5.06227	2.0708590674576	4.2013677370094	0.238017727225138	0.0001	AT1G01810	N/A
AT5G53420	N/A	NM_001036991	NM_001125953,NM_124721	chr5:21673457-21675785	17.376	72.9208	2.06923438073735	4.19663904235728	0.238285921163783	0.00005	AT5G53420	N/A
-		unknown	none	chr1:28784521-28785924	0.15752	0.660956	2.06901921802134	4.19601320467242	0.238321461640412	0.0076	-
AT3G27050	N/A	NM_113619	none	chr3:9978063-9981567	119.726	500.937	2.0648926896744	4.18402853181431	0.239004106304785	0.00005	AT3G27050	N/A
-		unknown	none	chr1:12995345-12996257	0.232609	0.972144	2.06326311261796	4.17930518595583	0.239274222748893	0.01285	-
AT3G22910	ACA13	unknown	none	chr3:8115171-8119503	0.611224	2.55169	2.06167997174921	4.17472154234781	0.239536934345473	0.00005	AT3G22910	Putative calcium-transporting ATPase 13, plasma membrane-type [Source:UniProtKB/Swiss-Prot;Acc:Q9LIK7]
AT5G49110	N/A	NM_001125928	NM_124288	chr5:19900162-19906154	0.530034	2.21207	2.06124022768869	4.17344925042545	0.23960995809355	0.00005	AT5G49110	N/A
AT4G27940	MTM1	NM_118932	NM_111891	chr4:13904272-13907328	10.1171	42.0669	2.05588969646483	4.1579998220834	0.240500250791002	0.00005	AT4G27940	Mitochondrial carrier protein MTM1 [Source:UniProtKB/Swiss-Prot;Acc:Q944H5]
AT3G50770	CML41	NM_114937	none	chr3:18873967-18874793	1.24855	5.18115	2.05301875455988	4.14973369108165	0.240979319263098	0.00005	AT3G50770	Probable calcium-binding protein CML41 [Source:UniProtKB/Swiss-Prot;Acc:Q8L3R2]
At2g11300	N/A	unknown	none	chr2:4485552-4493495	0.318197	1.3174	2.04970131629521	4.14020245319723	0.241534082283285	0.0044	At2g11300	N/A
AT5G62480	GSTU9	unknown	none	chr5:25088628-25089669	19.0132	78.6106	2.04772249734323	4.13452759135758	0.241865600822281	0.00005	AT5G62480	Glutathione S-transferase U9 [Source:UniProtKB/Swiss-Prot;Acc:Q9FUT0]
AT5G15440	EDL1	NM_121548	none	chr5:5012395-5013032	0.839633	3.47	2.04710488786794	4.13275800260352	0.24196916426513	0.00085	AT5G15440	EID1-like F-box protein 1 [Source:UniProtKB/Swiss-Prot;Acc:Q9LF38]
AT5G57510	N/A	NM_125132	none	chr5:23288895-23289618	0.333982	1.3732	2.03969950672312	4.11159882867939	0.243214389746577	0.0148	AT5G57510	N/A
AT5G53710	N/A	NM_124750	none	chr5:21805258-21805775	0.579526	2.38219	2.0393431918144	4.11058347684142	0.243274465932608	0.01285	AT5G53710	N/A
AT2G40170	EM6	NM_129575	none	chr2:16779588-16780466	4.48756	18.4387	2.03873381031104	4.10884756972609	0.243377244599674	0.00005	AT2G40170	Em-like protein GEA6 [Source:UniProtKB/Swiss-Prot;Acc:Q02973]
AT1G74810	BOR5	NM_106139	none	chr1:28107886-28111766	0.392109	1.60728	2.03529461775659	4.09906429079669	0.243958115574138	0.00005	AT1G74810	Putative boron transporter 5 [Source:UniProtKB/Swiss-Prot;Acc:Q9SSG5]
AT4G17260	N/A	NM_117832	none	chr4:9673813-9675481	8.34468	34.1872	2.03452763640178	4.09688568045749	0.244087845743436	0.00005	AT4G17260	N/A
AT1G10180	EXO84C	unknown	none	chr1:3333509-3341674	12.4868	51.0027	2.03016981907834	4.08452926290162	0.244826254296341	0.00005	AT1G10180	Exocyst complex component EXO84C [Source:UniProtKB/Swiss-Prot;Acc:Q9SY60]
AT4G26950	N/A	NM_001203922	NM_118829	chr4:13533419-13534379	1.08699	4.43561	2.02879385440197	4.08063551642609	0.245059867752124	0.00005	AT4G26950	N/A
AT1G70430	N/A	NM_105711	none	chr1:26545234-26550592	1.51721	6.19061	2.02866078867621	4.08025915990535	0.245082471678881	0.00005	AT1G70430	N/A
AT3G02020	AK3	NM_111068	none	chr3:337829-343833	5.90819	24.0946	2.02792172353504	4.07816945629711	0.245208054916869	0.00005	AT3G02020	Aspartokinase 3, chloroplastic [Source:UniProtKB/Swiss-Prot;Acc:Q9S702]
AT1G08070	PCMP-H12	unknown	none	chr1:2514181-2516610	0.503205	2.05125	2.02728517127527	4.07637046531732	0.245316270566728	0.00005	AT1G08070	Pentatricopeptide repeat-containing protein At1g08070, chloroplastic [Source:UniProtKB/Swiss-Prot;Acc:Q9LN01]
AT1G27940	ABCB13	unknown	none	chr1:9733463-9738119	0.184339	0.751389	2.02719866618441	4.07612605037458	0.245330980357711	0.00005	AT1G27940	ABC transporter B family member 13 [Source:UniProtKB/Swiss-Prot;Acc:Q9C7F8]
AT5G15540	N/A	NM_001203388	NM_121558	chr5:5041970-5046504	0.808854	3.28778	2.02316254359254	4.06473850657844	0.246018285895042	0.00005	AT5G15540	N/A
AT4G25020	N/A	NM_118634	none	chr4:12860571-12861979	0.829747	3.37114	2.02249312894205	4.06285289371338	0.246132465575443	0.00005	AT4G25020	N/A
AT2G02010	GAD4	NM_126262	none	chr2:474198-476653	1.68287	6.81691	2.01819420179733	4.05076446784362	0.246866982254423	0.00005	AT2G02010	Glutamate decarboxylase 4 [Source:UniProtKB/Swiss-Prot;Acc:Q9ZPS3]
AT2G18150	PER15	unknown	none	chr2:7892115-7893653	1.78072	7.19929	2.0153939485403	4.04290960959612	0.247346613346594	0.00005	AT2G18150	Peroxidase 15 [Source:UniProtKB/Swiss-Prot;Acc:Q9SI16]
AT2G37260	WRKY44	NM_001084546	NM_129282	chr2:15644747-15647037	2.33824	9.43893	2.0132003069355	4.03676697002874	0.247722994025806	0.00005	AT2G37260	WRKY transcription factor 44 [Source:UniProtKB/Swiss-Prot;Acc:Q9ZUU0]
AT3G09480	N/A	NM_111782	none	chr3:2914754-2915327	8.29548	33.3157	2.00580483941997	4.01612685462445	0.248996118946923	0.00005	AT3G09480	Histone H2B.5 [Source:UniProtKB/Swiss-Prot;Acc:Q9SF55]
AT3G44713	N/A	NM_148838	none	chr3:16262005-16262727	0.190745	0.765719	2.00516981556931	4.01435948517654	0.249105742445989	0.0037	AT3G44713	N/A
AT4G11280	ACS6	NM_117199	none	chr4:6864049-6866109	12.5349	50.2826	2.00410876340674	4.01140814844953	0.249289018467621	0.00005	AT4G11280	1-aminocyclopropane-1-carboxylate synthase 6 [Source:UniProtKB/Swiss-Prot;Acc:Q9SAR0]
AT4G26200	ACS7	NM_118753	none	chr4:13275201-13277203	6.23563	24.9596	2.00098758258209	4.00273909773351	0.249828923540441	0.00005	AT4G26200	1-aminocyclopropane-1-carboxylate synthase 7 [Source:UniProtKB/Swiss-Prot;Acc:Q9STR4]
AT4G03350	N/A	NM_116573	none	chr4:1472727-1473191	1.10704	4.42851	2.00011402553433	4.00031615840439	0.249980241661417	0.00265	AT4G03350	N/A
AT1G31290	AGO3	NM_102867	none	chr1:11190615-11192578	0.147276	0.588525	1.99858135202855	3.99606860588283	0.25024595386772	0.0043	AT1G31290	Protein argonaute 3 [Source:UniProtKB/Swiss-Prot;Acc:Q9SHF2]
AT5G37440	N/A	NM_123103	none	chr5:14844325-14845633	1.088	4.34769	1.99857052006797	3.99603860294118	0.250247832757165	0.00005	AT5G37440	N/A
AT5G25610	RD22	NM_122472	none	chr5:8914379-8916823	153.492	612.63	1.99685255196839	3.99128293331248	0.250546006561873	0.00005	AT5G25610	BURP domain protein RD22 [Source:UniProtKB/Swiss-Prot;Acc:Q08298]
AT3G15670	N/A	NM_112437	none	chr3:5309918-5311167	5.12129	20.4397	1.99679486045723	3.99112333025468	0.250556025773372	0.00005	AT3G15670	N/A
AT1G01190	N/A	NM_100001	none	chr1:82862-84942	0.283937	1.13306	1.99658149470174	3.99053311121833	0.250593084214428	0.0005	AT1G01190	N/A
AT5G44400	N/A	NM_123807	none	chr5:17886156-17888129	2.28628	9.12002	1.9960348874062	3.98902146718687	0.25068804673674	0.00005	AT5G44400	N/A
AT2G26695	N/A	NM_201808	none	chr2:11365097-11366020	5.55534	22.1434	1.99492964140201	3.98596665550624	0.250880171969977	0.00005	AT2G26695	N/A
AT3G54940	RD19D	NM_115351	none	chr3:20354352-20356421	2.47755	9.84946	1.99113045742778	3.97548384492745	0.251541708885563	0.00005	AT3G54940	Probable cysteine protease RD19D [Source:UniProtKB/Swiss-Prot;Acc:Q8VYS0]
AT1G73805	SARD1	unknown	none	chr1:27745517-27749249	0.313963	1.24746	1.99032710094636	3.97327073572364	0.251681817453065	0.0004	AT1G73805	Protein SAR DEFICIENT 1 [Source:UniProtKB/Swiss-Prot;Acc:Q9C9T2]
AT4G21380	SD18	unknown	none	chr4:11388897-11393178	0.417188	1.65487	1.98794832323209	3.96672483388784	0.252097143582275	0.00005	AT4G21380	Receptor-like serine/threonine-protein kinase SD1-8 [Source:UniProtKB/Swiss-Prot;Acc:O81905]
AT4G10860	N/A	NM_117155	none	chr4:6678704-6679411	0.333566	1.32298	1.98774710286546	3.96617161221467	0.252132307366702	0.01895	AT4G10860	N/A
AT5G65165	SDH2-3	NM_148160	none	chr5:26034493-26035955	0.258899	1.02483	1.98492331569815	3.95841621636236	0.252626289238215	0.00795	AT5G65165	Succinate dehydrogenase [ubiquinone] iron-sulfur subunit 3, mitochondrial [Source:UniProtKB/Swiss-Prot;Acc:Q9FJP9]
AT4G24430	N/A	NM_118576	none	chr4:12629952-12633055	0.592404	2.34436	1.98454084000652	3.95736693202612	0.252693272364313	0.00005	AT4G24430	N/A
AT2G38470	WRKY33	NM_129404	none	chr2:16108356-16111841	11.8878	46.8118	1.97739049106605	3.93780177997611	0.253948790689527	0.00005	AT2G38470	Probable WRKY transcription factor 33 [Source:UniProtKB/Swiss-Prot;Acc:Q8S8P5]
AT3G23110	N/A	NM_113212	none	chr3:8220683-8226448	0.811294	3.19319	1.97670167419491	3.93592211947827	0.254070067863171	0.00005	AT3G23110	N/A
AT5G56550	N/A	unknown	none	chr5:22895542-22896644	8.38257	32.9428	1.97449865267155	3.92991648146094	0.254458333839261	0.00005	AT5G56550	N/A
AT1G48660	N/A	NM_103762	none	chr1:17995894-17997618	0.181437	0.712792	1.97401245379454	3.92859229374383	0.254544102627414	0.00515	AT1G48660	N/A
N/A	N/A	NM_001126025	none	chr5:25801508-25805011	1.46715	5.75487	1.97176696057417	3.92248236376649	0.254940598136882	0.00005	N/A	N/A
AT5G09570	N/A	NM_120994	none	chr5:2970506-2972172	8.38706	32.8836	1.97113116760639	3.92075411407573	0.255052974735126	0.00005	AT5G09570	N/A
AT3G16330	N/A	NM_112504	none	chr3:5535111-5536102	4.89871	19.1934	1.97013650648471	3.91805189529488	0.255228880761095	0.00005	AT3G16330	N/A
AT3G48510	N/A	NM_114709	none	chr3:17967336-17968525	0.393085	1.53804	1.96817980700339	3.91274151900988	0.25557527762607	0.00045	AT3G48510	N/A
AT3G61250	N/A	NM_115989	none	chr3:22670987-22672712	1.06618	4.16246	1.9649853838064	3.90408748991728	0.256141800762049	0.00005	AT3G61250	N/A
AT3G21030	N/A	unknown	none	chr3:7370086-7371887	0.425037	1.65837	1.96410558313831	3.9017073807692	0.256298051701369	0.0001	AT3G21030	N/A
AT1G65890	AAE12	NM_105261	none	chr1:24512453-24514646	0.793658	3.09608	1.96385338405601	3.90102537868956	0.256342859357639	0.00005	AT1G65890	Probable acyl-activating enzyme 12, peroxisomal [Source:UniProtKB/Swiss-Prot;Acc:Q9SS00]
AT5G59320	LTP3	NM_125323	none	chr5:23928968-23929703	15.9203	61.995	1.96128434234386	3.89408491046023	0.256799741914671	0.00005	AT5G59320	Non-specific lipid-transfer protein 3 [Source:UniProtKB/Swiss-Prot;Acc:Q9LLR7]
AT4G12900		NM_117359	none	chr4:7548782-7550055	0.861551	3.34873	1.95860595448047	3.8868621822736	0.25727693782419	0.00005	AT4G12900
AT3G24614	N/A	unknown	none	chr3:8978907-8979690	0.662239	2.57337	1.95823502287733	3.88586295884114	0.257343094852275	0.00105	AT3G24614	N/A
AT1G66390	MYB90	unknown	none	chr1:24763929-24765521	0.393961	1.52599	1.95362078515853	3.87345447899665	0.258167484714841	0.00235	AT1G66390	Transcription factor MYB90 [Source:UniProtKB/Swiss-Prot;Acc:Q9ZTC3]
AT5G07990	CYP75B1	NM_120881	none	chr5:2560334-2563036	9.06946	35.0847	1.95175346669151	3.86844420726262	0.258501854084544	0.00005	AT5G07990	Flavonoid 3'-monooxygenase [Source:UniProtKB/Swiss-Prot;Acc:Q9SD85]
AT3G10120	N/A	NM_111847	none	chr3:3130012-3133268	3.89175	15.0472	1.9510041119235	3.86643540823537	0.258636158222128	0.00005	AT3G10120	N/A
AT1G69480	PHO1-H10	unknown	none	chr1:26114084-26117895	1.80761	6.98786	1.95076726114233	3.86580069815945	0.258678622639835	0.00005	AT1G69480	Phosphate transporter PHO1 homolog 10 [Source:UniProtKB/Swiss-Prot;Acc:Q6R8G0]
AT5G67330	NRAMP4	unknown	none	chr5:26861478-26863746	62.6243	241.503	1.9472466332295	3.85637843456933	0.259310650385295	0.00005	AT5G67330	Metal transporter Nramp4 [Source:UniProtKB/Swiss-Prot;Acc:Q9FN18]
AT2G02120	PDF2.1	unknown	none	chr2:538255-539055	6.66299	25.6839	1.94662265322332	3.85471087304648	0.259422829087483	0.00005	AT2G02120	Defensin-like protein 4 [Source:UniProtKB/Swiss-Prot;Acc:Q41914]
AT2G18060	NAC037	unknown	none	chr2:7847975-7851552	0.647468	2.49255	1.94474164812062	3.84968832436507	0.259761288640148	0.00005	AT2G18060	NAC domain-containing protein 37 [Source:UniProtKB/Swiss-Prot;Acc:Q9SL41]
AT5G41750	N/A	NM_123540	NM_180786	chr5:16693922-16698947	0.627082	2.41197	1.94348594953465	3.84633907527245	0.259987479114583	0.00005	AT5G41750	N/A
AT3G28560	N/A	NM_113776	none	chr3:10707505-10708594	0.47258	1.81687	1.94282471649394	3.84457657962673	0.260106666960212	0.00055	AT3G28560	N/A
AT1G52700	N/A	NM_104148	none	chr1:19630883-19634033	0.565739	2.16998	1.93947321218059	3.83565566453789	0.260711619461931	0.00005	AT1G52700	N/A
AT1G80840	WRKY40	NM_106732	none	chr1:30383586-30387743	6.55706	25.1189	1.93765228617323	3.83081747002468	0.261040889529398	0.00005	AT1G80840	Probable WRKY transcription factor 40 [Source:UniProtKB/Swiss-Prot;Acc:Q9SAH7]
AT5G27420	ATL31	unknown	none	chr5:9683973-9685405	3.06081	11.7075	1.93544764067798	3.82496790065375	0.261440102498399	0.00005	AT5G27420	E3 ubiquitin-protein ligase ATL31 [Source:UniProtKB/Swiss-Prot;Acc:Q8LGA5]
AT4G09080	TOC75-4	unknown	none	chr4:5803798-5806312	0.609659	2.32875	1.93348133706201	3.81975825830505	0.261796672034353	0.00005	AT4G09080	Protein TOC75-4, chloroplastic [Source:UniProtKB/Swiss-Prot;Acc:Q5IZC8]
AT1G17420	LOX3	NM_101603	none	chr1:5977418-5981491	0.915266	3.49133	1.93151373267404	3.81455227223561	0.262153964248581	0.00005	AT1G17420	Lipoxygenase 3, chloroplastic [Source:UniProtKB/Swiss-Prot;Acc:Q9LNR3]
AT5G44120	CRA1	unknown	none	chr5:17756293-17758276	0.93976	3.56837	1.92490094712868	3.79710777219716	0.263358340082447	0.00005	AT5G44120	12S seed storage protein CRA1 [Source:UniProtKB/Swiss-Prot;Acc:P15455]
AT3G21020	N/A	unknown	none	chr3:7368222-7369582	0.765641	2.90529	1.92394218445105	3.79458519070948	0.263533416629665	0.00005	AT3G21020	N/A
AT1G54575	N/A	NM_202299	none	chr1:20387055-20387664	14.8766	56.3236	1.92069470803244	3.78605326485891	0.264127292999737	0.00005	AT1G54575	N/A
AT3G56350	MSD2	unknown	none	chr3:20893895-20895660	0.36249	1.37202	1.92028841069003	3.78498717205992	0.26420168802204	0.0035	AT3G56350	Superoxide dismutase [Mn] 2, mitochondrial [Source:UniProtKB/Swiss-Prot;Acc:Q9LYK8]
AT4G27585	N/A	NM_118894	none	chr4:13765691-13769934	20.2248	76.5196	1.91970389600058	3.7834539772952	0.264308752267393	0.00005	AT4G27585	N/A
AT1G47405	N/A	unknown	none	chr1:17389021-17390885	51.1221	193.336	1.91909129280214	3.78184777229417	0.264421007986097	0.00005	AT1G47405	N/A
AT1G65090	N/A	NM_001160975	NM_001198387,NM_105183	chr1:24180888-24183125	0.21096	0.797784	1.91902871335197	3.78168373151308	0.26443247796396	0.01655	AT1G65090	N/A
N/A	N/A	unknown	none	chr1:10151495-10151785	2.3489	8.87513	1.91778295715496	3.77841968581038	0.264660912009176	0.01265	N/A	N/A
AT1G52690	N/A	NM_104147	NM_202280	chr1:19619708-19621516	11.0293	41.2931	1.9045595002713	3.74394567198281	0.2670978928683	0.00005	AT1G52690	N/A
AT3G10880	N/A	NM_111925	none	chr3:3405794-3407444	0.925176	3.46149	1.90359343371116	3.74143946665283	0.267276808541986	0.00005	AT3G10880	N/A
AT3G49400	N/A	NM_001203111	NM_114800	chr3:18319059-18324520	1.87584	7.0174	1.90339982180576	3.7409373933811	0.267312679909938	0.00005	AT3G49400	N/A
AT3G46890	N/A	NM_114556	none	chr3:17266424-17267254	0.400515	1.49826	1.9033598228203	3.74083367664132	0.267320091305915	0.0059	AT3G46890	N/A
AT4G23130	CRK5	NM_118442	NM_179094	chr4:12117512-12120147	0.439841	1.63882	1.89760340743083	3.72593732735238	0.268388840751272	0.00005	AT4G23130	Cysteine-rich receptor-like protein kinase 5 [Source:UniProtKB/Swiss-Prot;Acc:Q9C5S8]
AT5G48720	XRI1	unknown	none	chr5:19758939-19761940	5.30771	19.7605	1.89645799917689	3.72298034368871	0.268602009058475	0.00005	AT5G48720	Protein XRI1 [Source:UniProtKB/Swiss-Prot;Acc:Q6NLW5]
AT2G37770	AKR4C9	unknown	none	chr2:15834780-15836881	7.27773	27.0927	1.89634374252925	3.72268550770639	0.268623282286372	0.00005	AT2G37770	Aldo-keto reductase family 4 member C9 [Source:UniProtKB/Swiss-Prot;Acc:Q0PGJ6]
AT1G21250	WAK1	NM_101978	none	chr1:7439250-7443004	1.23473	4.59482	1.89581274537986	3.72131559126287	0.268722169747672	0.00005	AT1G21250	Wall-associated receptor kinase 1 [Source:UniProtKB/Swiss-Prot;Acc:Q39191]
N/A	T5I8.11	unknown	none	chr1:10876734-10879161	0.652798	2.42742	1.89471520741961	3.71848565712517	0.268926679355035	0.01525	N/A	N/A
AT1G69870	NPF2.13	unknown	none	chr1:26316021-26320251	19.9804	74.238	1.89357237861022	3.7155412304058	0.269139793636682	0.00005	AT1G69870	Protein NRT1/ PTR FAMILY 2.13 [Source:UniProtKB/Swiss-Prot;Acc:Q8RX77]
AT2G23000	SCPL10	unknown	none	chr2:9792119-9795864	21.3884	79.4598	1.89339659918385	3.71508855267342	0.269172587899793	0.00005	AT2G23000	Serine carboxypeptidase-like 10 [Source:UniProtKB/Swiss-Prot;Acc:O64810]
AT1G28370	ERF11	NM_102603	none	chr1:9956188-9956927	1.64565	6.11074	1.89268956525261	3.71326831343238	0.269304535948183	0.00005	AT1G28370	Ethylene-responsive transcription factor 11 [Source:UniProtKB/Swiss-Prot;Acc:Q9C5I3]
AT5G53830	VQ33	unknown	none	chr5:21856940-21858016	2.43288	9.02023	1.89049905796645	3.70763457301634	0.269713743441132	0.00005	AT5G53830	VQ motif-containing protein 33 [Source:UniProtKB/Swiss-Prot;Acc:Q9FHZ3]
AT1G65500	N/A	NM_105224	none	chr1:24357736-24358613	6.00762	22.2586	1.88949738823084	3.70506123889327	0.269901071945226	0.00005	AT1G65500	N/A
AT2G32487	N/A	NM_001084525	none	chr2:13791884-13793281	0.489909	1.8129	1.88771364749213	3.70048315095252	0.270234982624524	0.0118	AT2G32487	N/A
AT3G05360	RLP30	NM_111409	none	chr3:1526918-1534086	2.77152	10.2407	1.88556501006555	3.69497604202748	0.270637749372601	0.00035	AT3G05360	Receptor like protein 30 [Source:UniProtKB/Swiss-Prot;Acc:Q9MA83]
AT1G24590	ESR2	unknown	none	chr1:8714249-8715378	0.250436	0.92425	1.88384117483073	3.69056365698222	0.27096131998918	0.0075	AT1G24590	Ethylene-responsive transcription factor ESR2 [Source:UniProtKB/Swiss-Prot;Acc:Q9FYK5]
AT5G06190	N/A	NM_001203309	NM_120701	chr5:1876033-1876747	3.85497	14.2108	1.88219623567965	3.68635812989465	0.271270442198891	0.00005	AT5G06190	N/A
AT4G14020	N/A	NM_117477	none	chr4:8095254-8095870	24.0049	88.4604	1.88170283981916	3.68509762590138	0.27136323145724	0.00005	AT4G14020	N/A
N/A	N/A	unknown	none	chr4:15322581-15324480	0.263179	0.966262	1.87637005013291	3.67150114560812	0.272368156876706	0.0016	N/A	N/A
AT5G67060	HEC1	NM_126106	none	chr5:26766049-26767267	5.70592	20.9096	1.87363403864938	3.66454489372441	0.272885181926005	0.00005	AT5G67060	Transcription factor HEC1 [Source:UniProtKB/Swiss-Prot;Acc:Q9FHA7]
AT1G56600	GOLS2	unknown	none	chr1:21207548-21209570	1.28656	4.7127	1.87303510536589	3.66302387762716	0.272998493432639	0.00005	AT1G56600	Galactinol synthase 2 [Source:UniProtKB/Swiss-Prot;Acc:Q9FXB2]
AT4G33467	N/A	NM_001085016	NM_001085017	chr4:16101543-16102177	0.668797	2.44915	1.87264085443298	3.66202300548597	0.273073106996305	0.0079	AT4G33467	N/A
AT4G23250	CRK17	unknown	none	chr4:12164162-12167124	0.140944	0.514552	1.86819481794974	3.65075490975139	0.273915950185793	0.0214	AT4G23250	Cysteine-rich receptor-like protein kinase 17 [Source:UniProtKB/Swiss-Prot;Acc:Q8L710]
AT1G22250	N/A	NM_102075	none	chr1:7858836-7859677	2.89426	10.5576	1.86701547779619	3.64777179659049	0.274139956050618	0.00005	AT1G22250	N/A
AT4G35190	LOG5	unknown	none	chr4:16746604-16748172	0.87616	3.18579	1.86238491401458	3.63608245069394	0.275021266310711	0.0001	AT4G35190	Cytokinin riboside 5'-monophosphate phosphoribohydrolase LOG5 [Source:UniProtKB/Swiss-Prot;Acc:Q8LBB7]
AT4G23990	CSLG3	unknown	none	chr4:12456449-12460764	2.16345	7.8386	1.85726222853927	3.62319443481476	0.275999540734315	0.00005	AT4G23990	Cellulose synthase-like protein G3 [Source:UniProtKB/Swiss-Prot;Acc:Q0WVN5]
AT3G46970	PHS2	unknown	none	chr3:17301396-17306536	4.93907	17.8922	1.8570194691998	3.62258481859945	0.276045986519265	0.00005	AT3G46970	Alpha-glucan phosphorylase 2, cytosolic [Source:UniProtKB/Swiss-Prot;Acc:Q9SD76]
AT5G02570	N/A	NM_120335	none	chr5:576605-577252	2.15034	7.78623	1.85636017265647	3.62092971344066	0.276172165476746	0.00005	AT5G02570	Histone H2B.9 [Source:UniProtKB/Swiss-Prot;Acc:Q9LZ45]
AT1G24095	N/A	NM_102255	NM_001198147	chr1:8520467-8524919	3.5518	12.8253	1.85237032100532	3.61092966946337	0.276936991727289	0.00005	AT1G24095	N/A
AT5G40010	AATP1	NM_123364	none	chr5:16019987-16021886	0.931859	3.36486	1.85236289893648	3.61091109277262	0.276938416457148	0.00005	AT5G40010	AAA-ATPase ASD, mitochondrial [Source:UniProtKB/Swiss-Prot;Acc:Q9FLD5]
AT3G43270	PME32	unknown	none	chr3:15222222-15225545	3.20487	11.5668	1.85165204975867	3.60913235170225	0.277074904035688	0.00005	AT3G43270	Probable pectinesterase/pectinesterase inhibitor 32 [Source:UniProtKB/Swiss-Prot;Acc:Q9LXK7]
AT5G46050	NPF5.2	unknown	none	chr5:18675017-18679130	2.61236	9.41602	1.84976366148654	3.60441133687547	0.277437813428604	0.00005	AT5G46050	Protein NRT1/ PTR FAMILY 5.2 [Source:UniProtKB/Swiss-Prot;Acc:Q9FNL7]
AT2G41260	N/A	NM_129691	NM_201927	chr2:17206490-17207724	1.398	5.02913	1.84694448598855	3.5973748211731	0.277980485690368	0.00005	AT2G41260	N/A
AT4G33050	IQM1	NM_001125635	NM_119459,NM_202943,NM_202944	chr4:15944387-15947093	9.16327	32.8995	1.84413122357924	3.59036675771859	0.278523077858326	0.00005	AT4G33050	IQ domain-containing protein IQM1 [Source:UniProtKB/Swiss-Prot;Acc:O82645]
AT1G33960	AIG1	NM_103118	none	chr1:12346245-12348495	0.685556	2.46085	1.84381029842295	3.58956817532047	0.278585041753866	0.00005	AT1G33960	Protein AIG1 [Source:UniProtKB/Swiss-Prot;Acc:P54120]
AT2G45460	N/A	NM_001202821	NM_001202822,NM_180106	chr2:18736832-18741828	2.50993	8.9673	1.83702653465084	3.57272911993562	0.279898074113724	0.00005	AT2G45460	N/A
N/A	N/A	unknown	none	chr3:1648876-1651944	0.197265	0.701212	1.82971567875923	3.5546701138063	0.281320057272266	0.0002	N/A	N/A
AT4G03320	TIC20-IV	unknown	none	chr4:1464406-1466057	11.0788	39.3253	1.827656147172	3.54959923457414	0.281721944905697	0.00005	AT4G03320	Protein TIC 20-IV, chloroplastic [Source:UniProtKB/Swiss-Prot;Acc:Q9ZQZ9]
AT2G18720	N/A	NM_127428	none	chr2:8114816-8115944	0.246148	0.873572	1.82740059784626	3.54897053805028	0.281771851661912	0.0172	AT2G18720	N/A
AT5G01542	N/A	unknown	none	chr5:211256-213532	2.32485	8.25029	1.8273071952651	3.54874077897499	0.281790094651218	0.00005	AT5G01542	Natural antisense transcript overlaps with AT5G01540
AT1G13480	N/A	NM_101218	none	chr1:4622597-4624060	0.605031	2.14636	1.8268111047814	3.54752070555062	0.281887008703107	0.00005	AT1G13480	N/A
AT1G51090	N/A	NM_103987	none	chr1:18933125-18933945	0.334047	1.18451	1.82616737080537	3.5459381464285	0.282012815425788	0.02245	AT1G51090	N/A
AT4G24450	GWD2	unknown	none	chr4:12635420-12642791	0.955308	3.37836	1.82228521947023	3.53640919996483	0.282772706283522	0.00005	AT4G24450	Alpha-glucan water dikinase 2 [Source:UniProtKB/Swiss-Prot;Acc:Q9STV0]
AT5G24160	SQE6	NM_122321	none	chr5:8182995-8186704	7.09509	25.089	1.82216207894867	3.53610736438861	0.282796843238072	0.00005	AT5G24160	Squalene epoxidase 6 [Source:UniProtKB/Swiss-Prot;Acc:O65402]
AT1G78510	SPS1	NM_104360	none	chr1:20459025-20460620	0.388009	1.37062	1.82066662226725	3.53244383506568	0.283090134391735	0.00225	AT1G78510	Solanesyl diphosphate synthase 1 [Source:UniProtKB/Swiss-Prot;Acc:Q8S948]
AT4G24010	CSLG1	unknown	none	chr4:12466239-12475476	0.326058	1.15051	1.81907300068633	3.52854400137399	0.283403012577031	0.00045	AT4G24010	Cellulose synthase-like protein G1 [Source:UniProtKB/Swiss-Prot;Acc:Q570S7]
AT5G55560	WNK11	unknown	none	chr5:22506347-22507866	1.33793	4.71511	1.81728879160648	3.52418287952284	0.283753719425422	0.00005	AT5G55560	Probable serine/threonine-protein kinase WNK11 [Source:UniProtKB/Swiss-Prot;Acc:Q6ICW6]
AT3G05790	LON4	NM_111453	none	chr3:1719964-1724373	0.390044	1.36856	1.81094990079487	3.50873234814534	0.285003215058163	0.00005	AT3G05790	Lon protease homolog 4, chloroplastic/mitochondrial [Source:UniProtKB/Swiss-Prot;Acc:Q9M9L7]
AT4G37030	N/A	NM_119866	none	chr4:17447514-17454779	1.52823	5.36146	1.8107642334498	3.50828082160408	0.285039895849265	0.00005	AT4G37030	N/A
AT1G36180	ACC2	NM_001123945	NM_103314	chr1:13546023-13558724	1.61898	5.67385	1.80924284699967	3.50458313258966	0.285340641715942	0.00005	AT1G36180	Acetyl-CoA carboxylase 2 [Source:UniProtKB/Swiss-Prot;Acc:F4I1L3]
AT3G08590	N/A	NM_111693	NM_180211	chr3:2608545-2611450	145.648	509.231	1.8058343566622	3.49631302867186	0.286015580355477	0.00005	AT3G08590	Probable 2,3-bisphosphoglycerate-independent phosphoglycerate mutase 2 [Source:UniProtKB/Swiss-Prot;Acc:Q9M9K1]
AT5G44990	N/A	NM_001125903	NM_001125904,NM_123867	chr5:18163187-18164877	0.220139	0.768222	1.80310852284851	3.48971331749485	0.286556490181224	0.0086	AT5G44990	N/A
AT1G13710	CYP78A5	NM_101240	none	chr1:4702682-4704800	5.65068	19.6516	1.79815038276758	3.47774073208888	0.287542999043335	0.00005	AT1G13710	Cytochrome P450 78A5 [Source:UniProtKB/Swiss-Prot;Acc:Q9LMX7]
AT4G11890	CRK45	unknown	none	chr4:7148225-7149891	4.36076	15.1635	1.79795129394646	3.47726084443996	0.28758268209846	0.00005	AT4G11890	Cysteine-rich receptor-like protein kinase 45 [Source:UniProtKB/Swiss-Prot;Acc:Q8GY82]
AT1G74930	ERF018	unknown	none	chr1:28144070-28145015	0.260392	0.904575	1.79655499894721	3.47389704752834	0.287861150263936	0.0161	AT1G74930	Ethylene-responsive transcription factor ERF018 [Source:UniProtKB/Swiss-Prot;Acc:Q9S7L5]
AT5G35960	N/A	NM_122987	none	chr5:14108278-14110490	0.297615	1.03206	1.79400769973163	3.46776876165516	0.288369862217313	0.00235	AT5G35960	N/A
AT3G24780	N/A	NM_113390	none	chr3:9049297-9051723	0.77222	2.67282	1.7912788583811	3.46121571572868	0.288915826729821	0.00005	AT3G24780	N/A
AT3G62730	N/A	NM_116138	none	chr3:23207870-23209471	0.450479	1.55909	1.79117245288755	3.46096044432704	0.288937136406493	0.00085	AT3G62730	N/A
AT2G43620	N/A	NM_129924	none	chr2:18093808-18095052	40.8998	141.545	1.79109509420859	3.46077486931476	0.288952629905684	0.00005	AT2G43620	Endochitinase At2g43620 [Source:UniProtKB/Swiss-Prot;Acc:O22841]
AT5G48650	N/A	NM_124241	none	chr5:19726745-19729754	0.672474	2.32447	1.78935141166635	3.45659460440106	0.289302077462819	0.00005	AT5G48650	N/A
AT4G38780	N/A	NM_120038	none	chr4:18108378-18111138	0.555843	1.92045	1.78869505215896	3.45502237142502	0.289433726470358	0.00005	AT4G38780	N/A
AT1G62420	N/A	NM_104922	none	chr1:23102675-23104730	48.3114	166.825	1.78789993798255	3.453118725601	0.289593286377941	0.00005	AT1G62420	N/A
AT2G40200	BHLH51	unknown	none	chr2:16790781-16792645	1.04357	3.59238	1.78341258961879	3.4423948561189	0.290495437565068	0.0195	AT2G40200	Transcription factor bHLH51 [Source:UniProtKB/Swiss-Prot;Acc:Q9XEF0]
AT1G47400	N/A	NM_103634	none	chr1:17387920-17388432	5.4113	18.6169	1.7825657309922	3.44037477131189	0.290666007767136	0.00005	AT1G47400	N/A
AT2G41240	BHLH100	NM_129689	NM_180018	chr2:17198001-17199598	219.187	749.381	1.77353716519925	3.41891170552998	0.292490735687187	0.00005	AT2G41240	Transcription factor bHLH100 [Source:UniProtKB/Swiss-Prot;Acc:Q9ZVB5]
AT5G07330	N/A	NM_120815	none	chr5:2315982-2316859	1.42023	4.85326	1.77282956380973	3.41723523654619	0.292634229363356	0.00005	AT5G07330	N/A
AT4G37970	CAD6	unknown	none	chr4:17849650-17852261	0.915872	3.12329	1.76984864093701	3.41018177212536	0.293239500654758	0.00005	AT4G37970	Probable cinnamyl alcohol dehydrogenase 6 [Source:UniProtKB/Swiss-Prot;Acc:O65621]
AT2G25890	N/A	NM_128149	none	chr2:11034695-11038196	2.18673	7.45603	1.76963256592396	3.40967106135645	0.293283422947601	0.0005	AT2G25890	N/A
AT3G45160	N/A	NM_114385	none	chr3:16533463-16534236	8.99776	30.6535	1.76841401836059	3.40679235720891	0.293531244392973	0.00005	AT3G45160	N/A
AT5G26570	GWD3	NM_118578	none	chr5:9261486-9267727	10.0523	34.2397	1.7681444286044	3.40615580513912	0.293586100345505	0.00005	AT5G26570	Phosphoglucan, water dikinase, chloroplastic [Source:UniProtKB/Swiss-Prot;Acc:Q6ZY51]
N/A	N/A	unknown	none	chr1:873165-875810	7.2741	24.7451	1.76630220808606	3.40180915852133	0.2939612286877	0.00005	N/A	N/A
AT4G39500	N/A	NM_120110	none	chr4:18366908-18368523	0.156585	0.5326	1.76610641171841	3.40134751093655	0.294001126549005	0.01285	AT4G39500	N/A
AT3G01313	N/A	unknown	none	chr3:104384-105168	0.412709	1.40326	1.76558553551789	3.40011969692931	0.294107293017687	0.01195	AT3G01313	N/A
AT4G12290	N/A	NM_117299	none	chr4:7304314-7307132	0.264337	0.898731	1.76551098874162	3.39994401086492	0.294122490489368	0.0002	AT4G12290	N/A
N/A	N/A	unknown	none	chr5:21240846-21243701	9.4739	32.1914	1.76464497179714	3.39790371441539	0.294299098516995	0.00005	N/A	N/A
AT1G51913	N/A	NM_001084231	none	chr1:19292917-19293339	1.52171	5.16562	1.7632480746477	3.39461526834942	0.294584193184942	0.01785	AT1G51913	N/A
AT3G59140	ABCC10	unknown	none	chr3:21863325-21869027	8.91799	30.257	1.76247846352291	3.39280488092048	0.2947413821595	0.00005	AT3G59140	ABC transporter C family member 10 [Source:UniProtKB/Swiss-Prot;Acc:Q9LYS2]
AT2G41231	N/A	NM_001202796	NM_001202797	chr2:17194764-17195684	8.17541	27.692	1.76010626401065	3.387230732159	0.295226419182435	0.00005	AT2G41231	N/A
AT2G26560	PLP2	unknown	none	chr2:11293755-11295799	3.10995	10.5239	1.7587061541045	3.38394507950289	0.295513070249622	0.00005	AT2G26560	Patatin-like protein 2 [Source:UniProtKB/Swiss-Prot;Acc:O48723]
AT2G44460	BGLU28	NM_180085	none	chr2:18346438-18349890	0.370034	1.24861	1.75459318362196	3.37431154974948	0.296356748704559	0.0004	AT2G44460	Beta-glucosidase 28 [Source:UniProtKB/Swiss-Prot;Acc:Q4V3B3]
AT3G21010	N/A	unknown	none	chr3:7366190-7367790	1.38161	4.66173	1.75451501813366	3.37412873386846	0.296372805803854	0.00005	AT3G21010	N/A
AT1G76590	N/A	NM_106309	none	chr1:28740658-28742167	1.24752	4.2006	1.75153246770643	3.36716044632551	0.296986144836452	0.00005	AT1G76590	N/A
AT4G33070	PDC1	unknown	none	chr4:15952295-15954783	6.89744	23.2127	1.75078143352065	3.36540803544503	0.297140789309301	0.00005	AT4G33070	Pyruvate decarboxylase 1 [Source:UniProtKB/Swiss-Prot;Acc:O82647]
AT5G65870	PSK5	unknown	none	chr5:26351397-26352250	7.93835	26.6579	1.74765205836578	3.35811598128074	0.297786022154783	0.00005	AT5G65870	Phytosulfokines 5 [Source:UniProtKB/Swiss-Prot;Acc:Q9FEB4]
AT2G32030	N/A	NM_128763	none	chr2:13632475-13633450	2.05703	6.89657	1.74531618331069	3.35268323748317	0.298268559588317	0.00005	AT2G32030	N/A
AT1G58561	N/A	unknown	none	chr1:21746310-21765705	3.03002	10.153	1.74450685521464	3.35080296499693	0.298435930266916	0.01285	AT1G58561	N/A
AT4G00900	ECA2	NM_116317	none	chr4:381603-386823	12.01	40.1971	1.74285527159114	3.34696919233972	0.298777772525879	0.00005	AT4G00900	Calcium-transporting ATPase 2, endoplasmic reticulum-type [Source:UniProtKB/Swiss-Prot;Acc:O23087]
AT3G14620	N/A	NM_112323	none	chr3:4914809-4917055	7.80156	26.0759	1.74088250844203	3.34239562343942	0.299186605256194	0.00005	AT3G14620	N/A
AT1G24575	N/A	NM_102300	none	chr1:8710965-8711672	2.218	7.41198	1.74059962299727	3.34174030658251	0.299245275891192	0.00005	AT1G24575	N/A
AT1G01670	PUB56	unknown	none	chr1:242953-245969	0.182325	0.608843	1.73955785978658	3.33932812285753	0.299461437513448	0.02225	AT1G01670	U-box domain-containing protein 56 [Source:UniProtKB/Swiss-Prot;Acc:Q8GXQ7]
AT3G20710	N/A	NM_112962	none	chr3:7237857-7239100	0.297196	0.987298	1.73207090608942	3.3220433653212	0.30101955032827	0.00485	AT3G20710	Putative F-box/kelch-repeat protein At3g20710 [Source:UniProtKB/Swiss-Prot;Acc:Q9LHQ0]
AT5G06080	LBD33	NM_120690	none	chr5:1830535-1831498	0.723506	2.39438	1.72657524720272	3.30941277612072	0.30216841102916	0.0014	AT5G06080	LOB domain-containing protein 33 [Source:UniProtKB/Swiss-Prot;Acc:Q9LHS8]
AT4G11190	DIR13	unknown	none	chr4:6826636-6829410	1.77986	5.87983	1.72401067755511	3.30353510950299	0.302706030616532	0.00005	AT4G11190	Dirigent protein 13 [Source:UniProtKB/Swiss-Prot;Acc:Q9T017]
AT1G67970	HSFA8	unknown	none	chr1:25484611-25486626	0.594928	1.96068	1.72056710963918	3.2956593066724	0.303429422445274	0.00005	AT1G67970	Heat stress transcription factor A-8 [Source:UniProtKB/Swiss-Prot;Acc:Q9S7U5]
AT4G16370	N/A	NM_117732	none	chr4:9247301-9250354	274.092	899.685	1.71475974935849	3.28241977146359	0.304653295320029	0.00005	AT4G16370	N/A
AT1G30190	N/A	NM_102758	none	chr1:10618901-10619961	0.398744	1.3077	1.71349689396282	3.27954778002929	0.304920088705361	0.00375	AT1G30190	N/A
AT5G65320	BHLH99	unknown	none	chr5:26107302-26108706	0.495341	1.62243	1.71166228954316	3.27537999075384	0.305308087251838	0.0021	AT5G65320	Transcription factor bHLH99 [Source:UniProtKB/Swiss-Prot;Acc:Q9FKQ6]
AT2G47680	N/A	NM_130336	none	chr2:19545652-19551036	1.21411	3.97414	1.7107435587517	3.27329484148883	0.305502574141827	0.00005	AT2G47680	DExH-box ATP-dependent RNA helicase DExH8 [Source:UniProtKB/Swiss-Prot;Acc:O22243]
AT4G23220	CRK14	NM_118451	none	chr4:12153965-12156914	0.703482	2.30114	1.70976334415103	3.27107161235113	0.305710213198675	0.00005	AT4G23220	Cysteine-rich receptor-like protein kinase 14 [Source:UniProtKB/Swiss-Prot;Acc:Q8H199]
AT3G53730	N/A	NM_115233	none	chr3:19912460-19913438	94.856	310.147	1.70914123248767	3.26966138146243	0.305842068438514	0.00005	AT3G53730	Histone H4 [Source:UniProtKB/Swiss-Prot;Acc:P59259]
AT2G39980	N/A	NM_129556	none	chr2:16688276-16690058	10.2198	33.3743	1.70737061449086	3.26565099121313	0.306217658497706	0.00005	AT2G39980	N/A
AT5G66400	RAB18	NM_001037085	NM_126038	chr5:26518283-26519267	3.1921	10.4149	1.70607123404534	3.262711067949	0.30649358131139	0.00005	AT5G66400	Dehydrin Rab18 [Source:UniProtKB/Swiss-Prot;Acc:P30185]
AT5G17050	UGT78D2	NM_121711	none	chr5:5607844-5609523	39.726	129.594	1.7058434839542	3.26219604289382	0.306541969535627	0.00005	AT5G17050	UDP-glycosyltransferase 78D2 [Source:UniProtKB/Swiss-Prot;Acc:Q9LFJ8]
AT1G56150	SAUR71	unknown	none	chr1:21017384-21017935	8.48831	27.6866	1.70563864644872	3.26173290089547	0.306585496232835	0.00005	AT1G56150	Auxin-responsive protein SAUR71 [Source:UniProtKB/Swiss-Prot;Acc:Q9SGU2]
AT3G48650	N/A	unknown	none	chr3:18024672-18026141	0.669017	2.18018	1.7043324757678	3.25878116699576	0.306863194782082	0.00015	AT3G48650	N/A
N/A	N/A	unknown	none	chr3:7140361-7141233	8.98299	29.2632	1.70381990726036	3.25762357522384	0.306972238169442	0.00005	N/A	N/A
AT3G12960	N/A	NM_112133	none	chr3:4136559-4136791	1	3.25278	1.70167324978694	3.25278	0.307429337366806	0.00015	AT3G12960	N/A
AT5G57240	ORP4C	NM_001037011	NM_125106	chr5:23193013-23198544	8.50924	27.6609	1.70074590913966	3.25068983834044	0.307627011413222	0.00005	AT5G57240	Oxysterol-binding protein-related protein 4C [Source:UniProtKB/Swiss-Prot;Acc:Q9LVD4]
AT3G52180	DSP4	unknown	none	chr3:19349745-19353760	3.13823	10.1786	1.69751614576176	3.24342065431788	0.308316467883599	0.00005	AT3G52180	Phosphoglucan phosphatase DSP4, chloroplastic [Source:UniProtKB/Swiss-Prot;Acc:Q9FEB5]
AT5G61810	N/A	NM_001037044	NM_125575	chr5:24830075-24833953	3.00101	9.70992	1.69401128302438	3.2355506979317	0.30906639807537	0.00005	AT5G61810	N/A
-		unknown	none	chr3:3652308-3652525	1	3.23553	1.6940020540239	3.23553	0.309068375196645	0.00095	-
AT3G08870	LECRK61	unknown	none	chr3:2700410-2702577	0.159896	0.515756	1.68955485123488	3.22557162155401	0.310022568811609	0.0047	AT3G08870	Probable L-type lectin-domain containing receptor kinase VI.1 [Source:UniProtKB/Swiss-Prot;Acc:Q9SR87]
AT5G20190	N/A	NM_122026	none	chr5:6813839-6815300	57.9107	185.807	1.68190301338394	3.20850896293777	0.311671250275824	0.00005	AT5G20190	N/A
AT2G12550	N/A	NM_126895	none	chr2:5114816-5118750	3.03347	9.73173	1.68172725060127	3.2081180957781	0.311709223334392	0.00005	AT2G12550	N/A
AT5G28030	DES1	NM_122686	NM_203114	chr5:10029656-10032995	0.984247	3.15289	1.67958252210459	3.20335241052297	0.312172958777503	0.00005	AT5G28030	Bifunctional cystathionine gamma-lyase/cysteine synthase [Source:UniProtKB/Swiss-Prot;Acc:F4K5T2]
AT4G17670	N/A	NM_117875	none	chr4:9833600-9834836	3.61569	11.5721	1.67830780025529	3.2005232749489	0.312448907285627	0.00005	AT4G17670	N/A
AT2G43000	JUB1	unknown	none	chr2:17880519-17882617	3.52958	11.2822	1.67647999069793	3.19647096821718	0.312845012497563	0.00005	AT2G43000	Transcription factor JUNGBRUNNEN 1 [Source:UniProtKB/Swiss-Prot;Acc:Q9SK55]
AT2G41230	ORS1	unknown	none	chr2:17194764-17195684	1.32811	4.23642	1.67347098357882	3.18981108492519	0.313498189509067	0.0044	AT2G41230	Protein ORGAN SIZE RELATED 1 [Source:UniProtKB/Swiss-Prot;Acc:Q8RWS1]
AT2G03110	N/A	NM_126362	none	chr2:935172-936765	0.37402	1.19144	1.67151897771708	3.18549810170579	0.313922648223998	0.0021	AT2G03110	N/A
AT3G22550	N/A	NM_113154	none	chr3:7991613-7993571	7.83543	24.9414	1.67045809264106	3.18315650832182	0.314153575982102	0.00005	AT3G22550	N/A
AT1G09195	N/A	NM_001123781	NM_001198017	chr1:2967940-2972264	31.5318	100.256	1.6688091458739	3.17952035722667	0.314512847111395	0.00005	AT1G09195	N/A
AT5G64870	FLOT3	unknown	none	chr5:25929580-25931374	0.862855	2.74033	1.66715959332905	3.1758870262095	0.314872661321812	0.00005	AT5G64870	Flotillin-like protein 3 [Source:UniProtKB/Swiss-Prot;Acc:Q9LV90]
AT5G55200	N/A	NM_124902	none	chr5:22394584-22400869	25.3704	80.546	1.66666667924573	3.17480213161795	0.314980259727361	0.00005	AT5G55200	N/A
AT1G47395	N/A	NM_179449	none	chr1:17383022-17384200	131.406	416.909	1.6657013659398	3.17267856871071	0.315191084865042	0.00005	AT1G47395	N/A
N/A	ANAC050	unknown	none	chr3:3264193-3267090	16.5881	52.622	1.66551743238546	3.17227410010791	0.315231272091521	0.00005	N/A
-		unknown	none	chr1:17292409-17292991	0.600233	1.90291	1.66461278588965	3.17028553911564	0.315429000846073	0.01705	-
AT2G43720	N/A	NM_129934	none	chr2:18123170-18124452	2.6324	8.33417	1.66265980138522	3.16599680899559	0.315856288028682	0.00005	AT2G43720	N/A
AT4G21930	N/A	NM_118314	none	chr4:11639563-11640616	1.65843	5.2424	1.66040931756017	3.16106196824708	0.31634938196246	0.00005	AT4G21930	N/A
AT2G32930	ZFN2	NM_001202732	NM_128853	chr2:13965876-13968974	3.55368	11.2277	1.65967673995287	3.15945723869341	0.316510059941039	0.00005	AT2G32930	Zinc finger CCCH domain-containing protein 26 [Source:UniProtKB/Swiss-Prot;Acc:O48772]
AT2G02750	PCMP-E22	unknown	none	chr2:771253-773540	0.258723	0.816938	1.65881827918536	3.15757779555741	0.316698452024511	0.00085	AT2G02750	Pentatricopeptide repeat-containing protein At2g02750 [Source:UniProtKB/Swiss-Prot;Acc:Q1PFA6]
AT1G71140	DTX14	NM_105783	none	chr1:26824583-26826914	2.50919	7.91362	1.65711607282326	3.15385443111123	0.317072338575772	0.00005	AT1G71140	Protein DETOXIFICATION 14 [Source:UniProtKB/Swiss-Prot;Acc:Q9C994]
AT5G25120	CYP71B11	NM_122421	none	chr5:8661994-8664614	5.68873	17.9032	1.65403896220271	3.14713477349074	0.317749340899951	0.00005	AT5G25120	Cytochrome P450 71B11 [Source:UniProtKB/Swiss-Prot;Acc:P58049]
AT4G23680	N/A	NM_118499	none	chr4:12336270-12337584	335.121	1054.5	1.65380509569805	3.14662465199137	0.317800853485064	0.00005	AT4G23680	N/A
AT3G19620	BXL5	unknown	none	chr3:6814935-6818332	0.676336	2.12781	1.65355728036898	3.14608419483807	0.317855447619853	0.00005	AT3G19620	Probable beta-D-xylosidase 5 [Source:UniProtKB/Swiss-Prot;Acc:Q9LJN4]
AT5G26340	STP13	unknown	none	chr5:9243654-9247327	7.8701	24.7489	1.65291053168267	3.14467414645303	0.317997971627022	0.00005	AT5G26340	Sugar transport protein 13 [Source:UniProtKB/Swiss-Prot;Acc:Q94AZ2]
AT1G04880	HMGB15	unknown	none	chr1:1375827-1379247	1.67013	5.24809	1.65183205715375	3.14232425020807	0.318235777206565	0.00005	AT1G04880	High mobility group B protein 15 [Source:UniProtKB/Swiss-Prot;Acc:Q9MAT6]
AT2G46400	WRKY46	NM_130204	none	chr2:19043414-19044817	1.29665	4.07391	1.65162499819421	3.14187328885975	0.318281454425846	0.00005	AT2G46400	Probable WRKY transcription factor 46 [Source:UniProtKB/Swiss-Prot;Acc:Q9SKD9]
AT2G15630	N/A	NM_127124	none	chr2:6814489-6816530	0.598218	1.8774	1.64999283841136	3.13832081281406	0.318641738574625	0.00005	AT2G15630	Pentatricopeptide repeat-containing protein At2g15630, mitochondrial [Source:UniProtKB/Swiss-Prot;Acc:Q9ZQF1]
AT3G27380	SDH2-1	NM_001125246	NM_113653	chr3:10131009-10132774	58.4377	183.193	1.64839307501343	3.13484274706225	0.318995267286414	0.00005	AT3G27380	Succinate dehydrogenase [ubiquinone] iron-sulfur subunit 1, mitochondrial [Source:UniProtKB/Swiss-Prot;Acc:Q8LBZ7]
AT2G21820	N/A	NM_127751	none	chr2:9302908-9303368	2.23536	7.00669	1.64822587476147	3.13447945744757	0.319032239188547	0.0005	AT2G21820	N/A
AT3G01620	N/A	NM_111028	none	chr3:235214-236766	0.255889	0.80125	1.64673432071409	3.13124049881003	0.31936224648986	0.0095	AT3G01620	N/A
AT5G64230	N/A	NM_125819	none	chr5:25692452-25694056	3.87392	12.1267	1.6463209415036	3.13034342474806	0.319453767306852	0.00005	AT5G64230	N/A
AT5G06730	PER54	unknown	none	chr5:2079920-2081667	0.498009	1.55718	1.64469200035843	3.12681096124769	0.319814664971294	0.0003	AT5G06730	Peroxidase 54 [Source:UniProtKB/Swiss-Prot;Acc:Q9FG34]
AT1G73066	N/A	NM_001124119	none	chr1:27482227-27483745	0.400381	1.24717	1.63921271220926	3.11495800250262	0.321031615577668	0.001	AT1G73066	N/A
AT3G11580	ARF32	unknown	none	chr3:3648921-3651556	1.91424	5.95852	1.63818231238548	3.11273403543965	0.321260984271262	0.00005	AT3G11580	B3 domain-containing protein At3g11580 [Source:UniProtKB/Swiss-Prot;Acc:Q8RYD3]
AT5G13230	PCMP-H89	unknown	none	chr5:4222460-4224935	0.277137	0.862267	1.63753533240548	3.11133843550302	0.321405086823455	0.0004	AT5G13230	Putative pentatricopeptide repeat-containing protein At5g13230, mitochondrial [Source:UniProtKB/Swiss-Prot;Acc:Q9LYV3]
AT3G07800	TK1A	NM_111659	none	chr3:2489869-2491151	18.2806	56.7587	1.63452812347402	3.1048597967244	0.322075734645085	0.00005	AT3G07800	Thymidine kinase a [Source:UniProtKB/Swiss-Prot;Acc:Q9S750]
AT1G12030	N/A	NM_101075	none	chr1:4064616-4066363	18.844	58.4368	1.63277194118496	3.10108257270219	0.322468033841689	0.00005	AT1G12030	N/A
AT3G21370	BGLU19	NM_113032	none	chr3:7516953-7527637	1.88066	5.81713	1.6290684945051	3.09313219827082	0.323296883514723	0.00475	AT3G21370	Beta-glucosidase 19 [Source:UniProtKB/Swiss-Prot;Acc:Q9LIF9]
AT2G35340	MEE29	NM_129086	none	chr2:14872313-14880622	1.05727	3.27019	1.62903060803243	3.09305097089674	0.323305373693883	0.00005	AT2G35340	Probable pre-mRNA-splicing factor ATP-dependent RNA helicase DEAH6 [Source:UniProtKB/Swiss-Prot;Acc:F4IJV4]
AT1G35710	N/A	NM_103273	none	chr1:13220521-13224697	1.8238	5.63503	1.62747576051239	3.08971926746354	0.323654000067435	0.00005	AT1G35710	Probable leucine-rich repeat receptor-like protein kinase At1g35710 [Source:UniProtKB/Swiss-Prot;Acc:Q9LP24]
AT5G43860	CLH2	unknown	none	chr5:17630374-17632323	3.09268	9.52652	1.62309173428181	3.08034455553113	0.324639007738398	0.00005	AT5G43860	Chlorophyllase-2, chloroplastic [Source:UniProtKB/Swiss-Prot;Acc:Q9M7I7]
AT5G20410	MGD2	NM_122048	none	chr5:6896544-6898763	1.58831	4.89089	1.62260449826617	3.07930441790331	0.324748665375831	0.00005	AT5G20410	Monogalactosyldiacylglycerol synthase 2, chloroplastic [Source:UniProtKB/Swiss-Prot;Acc:O82730]
AT3G18280	N/A	NM_112712	none	chr3:6266862-6268202	43.2499	132.915	1.61973522567592	3.0731862963845	0.325395177368995	0.00005	AT3G18280	N/A
AT2G30140	UGT87A2	unknown	none	chr2:12872038-12873819	24.6053	75.6034	1.61948200947016	3.07264695004735	0.325452294473529	0.00005	AT2G30140	UDP-glycosyltransferase 87A2 [Source:UniProtKB/Swiss-Prot;Acc:O64733]
AT1G15790	N/A	NM_101447	NM_202108	chr1:5438248-5440090	1.44208	4.4266	1.61804781243404	3.06959391989349	0.325775990602268	0.00005	AT1G15790	N/A
AT3G57380	N/A	NM_115598	none	chr3:21229736-21231912	2.16028	6.62823	1.61740534874487	3.06822726683578	0.325921098091044	0.00005	AT3G57380	N/A
AT5G56990	N/A	NM_125081	none	chr5:23060891-23062380	0.589967	1.8057	1.61385205835513	3.06067966513381	0.326724815860885	0.0019	AT5G56990	N/A
AT1G60110	JAL17	unknown	none	chr1:22168494-22170752	0.207959	0.636387	1.61360524190605	3.06015608845974	0.326780716765113	0.0054	AT1G60110	Jacalin-related lectin 17 [Source:UniProtKB/Swiss-Prot;Acc:O80736]
AT1G33680	N/A	NM_103088	none	chr1:12203945-12208596	1.54546	4.72707	1.61290991428628	3.0586815575945	0.326938251390396	0.0133	AT1G33680	N/A
AT2G43120	PRN2	NM_180054	none	chr2:17927267-17928935	15.4793	47.3346	1.61255489885226	3.05792897611649	0.327018713583721	0.00005	AT2G43120	Pirin-like protein 2 [Source:UniProtKB/Swiss-Prot;Acc:Q9ZW82]
N/A	N/A	unknown	none	chr4:1351736-1354015	1.84708	5.64493	1.6117093378459	3.05613725447734	0.327210434850388	0.00005	N/A	N/A
AT2G46990	IAA20	NM_130267	none	chr2:19307801-19308952	1.01327	3.09569	1.61124235666115	3.05514818360358	0.327316365656768	0.0018	AT2G46990	Auxin-responsive protein IAA20 [Source:UniProtKB/Swiss-Prot;Acc:O24410]
AT4G19520	N/A	NM_118072	none	chr4:10640099-10647226	1.56003	4.76555	1.61106895460659	3.05478099780132	0.327355709204604	0.00005	AT4G19520	N/A
AT2G21130	CYP19-2	unknown	none	chr2:9055468-9056199	5.6701	17.3087	1.61005128824195	3.05262693779651	0.327586704951845	0.00005	AT2G21130	Peptidyl-prolyl cis-trans isomerase CYP19-2 [Source:UniProtKB/Swiss-Prot;Acc:Q9SKQ0]
AT4G02710	NET1C	unknown	none	chr4:1188994-1197582	3.2173	9.8108	1.60852031497408	3.04938923942436	0.327934521139968	0.00005	AT4G02710	Protein NETWORKED 1C [Source:UniProtKB/Swiss-Prot;Acc:Q9ZQX8]
AT1G28690	PCMP-E34	unknown	none	chr1:10080003-10081741	0.50357	1.53516	1.60812478369873	3.0485533292293	0.328024440449204	0.00005	AT1G28690	Pentatricopeptide repeat-containing protein At1g28690, mitochondrial [Source:UniProtKB/Swiss-Prot;Acc:Q1PFQ9]
AT4G16146	N/A	NM_117709	none	chr4:9142429-9144580	4.62033	14.0764	1.60721061319966	3.04662221096761	0.328232360546731	0.00005	AT4G16146	N/A
AT3G45930	N/A	NM_114462	none	chr3:16883243-16883825	76.0879	231.712	1.60659381084876	3.0453199523183	0.328372721309212	0.00005	AT3G45930	Histone H4 [Source:UniProtKB/Swiss-Prot;Acc:P59259]
AT1G47400	N/A	NM_103634	none	chr1:17385703-17386607	116.033	353.197	1.60593792016267	3.04393577689106	0.32852204293921	0.00005	AT1G47400	N/A
AT5G12170	CLT3	NM_001085106	none	chr5:3931449-3935072	7.15736	21.6969	1.59998947756804	3.03141102305878	0.329879383690758	0.00005	AT5G12170	Protein CLT3, chloroplastic [Source:UniProtKB/Swiss-Prot;Acc:Q8RWL5]
N/A	N/A	NM_001035962	NM_001035963,NM_001035964,NM_001198057	chr1:4660534-4663496	159.125	482.076	1.59910009328258	3.02954281225452	0.330082808519818	0.00005	N/A	N/A
AT4G18425	N/A	NM_117955	none	chr4:10181223-10182235	2.05324	6.22019	1.59905637748419	3.02945101400713	0.330092810669771	0.00005	AT4G18425	N/A
AT5G43270	SPL2	NM_123693	NM_180791,NM_203146	chr5:17360335-17363847	13.8036	41.8017	1.59851704216306	3.0283186994697	0.330216235224883	0.00005	AT5G43270	Squamosa promoter-binding-like protein 2 [Source:UniProtKB/Swiss-Prot;Acc:Q9S840]
AT3G51430	SSL5	NM_001203124	NM_115002	chr3:19086405-19088106	5.68545	17.1909	1.59629862940314	3.02366567290188	0.33072439488334	0.00005	AT3G51430	Protein STRICTOSIDINE SYNTHASE-LIKE 5 [Source:UniProtKB/Swiss-Prot;Acc:Q9CAZ7]
AT1G12064	N/A	NM_001035950	none	chr1:4077544-4078141	0.803761	2.42897	1.59550618955863	3.02200529759468	0.330906104233482	0.0094	AT1G12064	N/A
AT1G68570	NPF3.1	unknown	none	chr1:25746749-25750142	47.6814	143.919	1.59375856607968	3.01834677673055	0.33130719362975	0.00005	AT1G68570	Protein NRT1/ PTR FAMILY 3.1 [Source:UniProtKB/Swiss-Prot;Acc:Q9SX20]
AT2G46970	PIL1	NM_130265	none	chr2:19295451-19297718	0.594769	1.79493	1.59352622221808	3.01786071567281	0.331360554450591	0.0001	AT2G46970	Transcription factor PIL1 [Source:UniProtKB/Swiss-Prot;Acc:Q8L5W8]
AT1G78865	N/A	unknown	none	chr1:29647895-29649950	0.719561	2.16992	1.59245295461218	3.01561646615089	0.331607156024185	0.00005	AT1G78865	N/A
AT1G64160	DIR5	unknown	none	chr1:23814027-23814845	0.582923	1.7575	1.59214745797169	3.0149779644996	0.331677382645804	0.0061	AT1G64160	Dirigent protein 5 [Source:UniProtKB/Swiss-Prot;Acc:Q9SH66]
AT3G19920	N/A	NM_112882	none	chr3:6929713-6931825	0.577553	1.74104	1.59192410021455	3.01451122234669	0.331728736846942	0.0003	AT3G19920	N/A
AT5G17860	CCX1	unknown	none	chr5:5902479-5904575	3.31351	9.98436	1.59130968011705	3.0132276649233	0.331870044749989	0.00005	AT5G17860	Cation/calcium exchanger 1 [Source:UniProtKB/Swiss-Prot;Acc:Q9FKP1]
AT4G16680	N/A	NM_117769	none	chr4:9385219-9391012	2.50522	7.54119	1.58985489716409	3.01019072177294	0.332204864219042	0.00005	AT4G16680	N/A
AT5G15700	RPOT2	unknown	none	chr5:5115241-5121839	2.98525	8.96117	1.58583535245685	3.00181559333389	0.333131722754953	0.00005	AT5G15700	DNA-directed RNA polymerase 2, chloroplastic/mitochondrial [Source:UniProtKB/Swiss-Prot;Acc:Q9LFV6]
AT5G56370	N/A	NM_125020	NM_203213	chr5:22835999-22837947	0.897078	2.69239	1.58558206683235	3.00128862819064	0.333190213899175	0.00005	AT5G56370	FBD-associated F-box protein At5g56370 [Source:UniProtKB/Swiss-Prot;Acc:Q9FM94]
AT1G55020	LOX1	NM_104376	none	chr1:20525705-20530349	26.0084	77.9783	1.58409505352342	2.998196736439	0.333533816459194	0.00005	AT1G55020	Linoleate 9S-lipoxygenase 1 [Source:UniProtKB/Swiss-Prot;Acc:Q06327]
AT4G19810	N/A	NM_118101	none	chr4:10763934-10765845	12.2891	36.8411	1.58393687510282	2.9978680293919	0.333570387420571	0.00005	AT4G19810	N/A
AT2G16586	N/A	NM_001036280	none	chr2:7190936-7191548	129.701	387.869	1.58037987180443	2.99048580966993	0.334393828844275	0.00005	AT2G16586	N/A
AT2G47770	TSPO	unknown	none	chr2:19568590-19569499	8.69661	25.9648	1.57803206983184	2.98562313361183	0.334938455139265	0.00005	AT2G47770	Translocator protein homolog [Source:UniProtKB/Swiss-Prot;Acc:O82245]
AT3G59440	CML4	unknown	none	chr3:21970371-21971327	0.299091	0.886248	1.56712596789955	2.9631383090765	0.337480028163674	0.0213	AT3G59440	Calmodulin-like protein 4 [Source:UniProtKB/Swiss-Prot;Acc:Q9LX27]
AT5G45350	N/A	NM_001085247	NM_123903	chr5:18381930-18383963	35.6614	105.591	1.56605162579096	2.96093254891844	0.337731435444309	0.00005	AT5G45350	N/A
AT1G72100	N/A	NM_105868	none	chr1:27127204-27129044	0.624062	1.84574	1.56443807040918	2.95762280029869	0.338109376185162	0.0002	AT1G72100	N/A
AT3G51090	N/A	NM_114969	none	chr3:18977968-18979997	3.76141	11.1218	1.56404482269373	2.95681672564278	0.338201550108795	0.00005	AT3G51090	N/A
AT4G33170	PCMP-H53	unknown	none	chr4:15993273-15998784	0.435401	1.28245	1.55848595318682	2.94544569259143	0.339507193262895	0.00235	AT4G33170	Pentatricopeptide repeat-containing protein At4g33170 [Source:UniProtKB/Swiss-Prot;Acc:Q9SMZ2]
AT5G59200	PCMP-E41	unknown	none	chr5:23888683-23890424	0.385205	1.13313	1.55661505121306	2.94162848353474	0.339947755332574	0.00075	AT5G59200	Putative pentatricopeptide repeat-containing protein At5g59200, chloroplastic [Source:UniProtKB/Swiss-Prot;Acc:Q9FIF7]
AT5G61660	N/A	NM_125560	none	chr5:24779205-24779926	5.6135	16.4978	1.55530117989652	2.93895074374276	0.340257488877305	0.00005	AT5G61660	N/A
AT1G65481	N/A	NM_001198392	none	chr1:24340958-24341774	0.723513	2.12448	1.55401891780102	2.93633977551198	0.340560042928152	0.0105	AT1G65481	N/A
AT1G16510	SAUR41	unknown	none	chr1:5644601-5645389	3.22909	9.46983	1.55221087525469	2.93266214320443	0.340987113813025	0.00005	AT1G16510	Auxin-responsive protein SAUR41 [Source:UniProtKB/Swiss-Prot;Acc:Q9SA49]
AT3G28510	N/A	NM_113771	none	chr3:10685444-10687334	0.277042	0.81169	1.55082413198022	2.92984457230312	0.341315034064729	0.00295	AT3G28510	AAA-ATPase At3g28510 [Source:UniProtKB/Swiss-Prot;Acc:Q9LH84]
AT1G21120	IGMT2	NM_101966	none	chr1:7395216-7396762	6.97713	20.4167	1.54904407907629	2.92623184604558	0.341736421654822	0.00005	AT1G21120	Indole glucosinolate O-methyltransferase 2 [Source:UniProtKB/Swiss-Prot;Acc:Q9LPU7]
AT5G59820	ZAT12	unknown	none	chr5:24102971-24103718	14.1441	41.3784	1.54867748098521	2.92548836617388	0.341823270111942	0.00005	AT5G59820	Zinc finger protein ZAT12 [Source:UniProtKB/Swiss-Prot;Acc:Q42410]
AT5G15840	CO	NM_001036810	NM_121589	chr5:5171107-5172804	0.51586	1.50881	1.54835965420091	2.92484394990889	0.341898582326469	0.00035	AT5G15840	Zinc finger protein CONSTANS [Source:UniProtKB/Swiss-Prot;Acc:Q39057]
AT5G49520	WRKY48	NM_124329	none	chr5:20090718-20093254	3.87554	11.2973	1.54350876867974	2.91502603508156	0.343050109318156	0.00005	AT5G49520	Probable WRKY transcription factor 48 [Source:UniProtKB/Swiss-Prot;Acc:Q9FGZ4]
AT5G14930	SAG101	NM_001085116	NM_121497,NM_180708	chr5:4828435-4830960	3.77111	10.9917	1.54335339550066	2.91471211393993	0.343087056597251	0.00005	AT5G14930	Senescence-associated carboxylesterase 101 [Source:UniProtKB/Swiss-Prot;Acc:Q4F883]
AT2G40080	ELF4	NM_129566	none	chr2:16734228-16734903	1.96112	5.70861	1.54146168781227	2.91089275516032	0.343537218342118	0.00015	AT2G40080	Protein EARLY FLOWERING 4 [Source:UniProtKB/Swiss-Prot;Acc:O04211]
AT1G34330	N/A	unknown	none	chr1:12528037-12529408	0.312751	0.90919	1.53956731900967	2.90707303893513	0.343988605242029	0.00845	AT1G34330	N/A
AT4G27657	N/A	NM_118904	none	chr4:13813045-13813525	3.99577	11.6136	1.53926980231085	2.90647359582759	0.344059550871392	0.00005	AT4G27657	N/A
AT4G36430	PER49	unknown	none	chr4:17204439-17205972	6.51129	18.8543	1.53387828896495	2.89563204833451	0.345347745607103	0.00005	AT4G36430	Peroxidase 49 [Source:UniProtKB/Swiss-Prot;Acc:O23237]
AT4G33040	GRXC6	unknown	none	chr4:15940602-15941372	6.04321	17.4596	1.53063352585143	2.88912680512509	0.346125340786731	0.00005	AT4G33040	Glutaredoxin-C6 [Source:UniProtKB/Swiss-Prot;Acc:Q8L9S3]
AT3G42725	N/A	NM_114140	none	chr3:14842928-14843698	0.781967	2.25442	1.52757668526244	2.88301168719396	0.346859502665874	0.00355	AT3G42725	N/A
AT4G19130	RPA1E	unknown	none	chr4:10466412-10469322	1.28968	3.71557	1.52657040600256	2.88100148874139	0.347101521435473	0.00005	AT4G19130	Replication protein A 70 kDa DNA-binding subunit E [Source:UniProtKB/Swiss-Prot;Acc:F4JSG3]
AT5G46350	WRKY8	NM_124005	none	chr5:18801180-18804032	0.472214	1.36013	1.52623182983529	2.88032544566658	0.347182989861263	0.0017	AT5G46350	Probable WRKY transcription factor 8 [Source:UniProtKB/Swiss-Prot;Acc:Q9FL26]
AT5G35660	N/A	NM_001161277	none	chr5:13853411-13853732	1	2.87987	1.52600368854663	2.87987	0.347237896155035	0.0051	AT5G35660	N/A
AT5G65110	ACX2	NM_001037068	NM_125910	chr5:26009592-26012641	44.609	128.326	1.52440679032389	2.87668407720415	0.347622461543257	0.00005	AT5G65110	Acyl-coenzyme A oxidase 2, peroxisomal [Source:UniProtKB/Swiss-Prot;Acc:O65201]
AT4G03292	N/A	NM_148204	none	chr4:1444422-1446340	2.0016	5.75769	1.52433642017899	2.87654376498801	0.34763941789155	0.00005	AT4G03292	N/A
AT5G15190	N/A	NM_121523	NM_180492	chr5:4932863-4933590	8.79359	25.2624	1.52246753201612	2.87281986083044	0.348090046868073	0.00005	AT5G15190	N/A
AT3G15750	N/A	NM_112445	none	chr3:5334942-5336449	0.957539	2.74756	1.52074783298774	2.86939748668201	0.348505219176287	0.0004	AT3G15750	N/A
AT1G28230	PUP1	NM_102588	none	chr1:9862052-9864719	1.55342	4.44343	1.51622581508776	2.86041765910056	0.349599296039321	0.00005	AT1G28230	Purine permease 1 [Source:UniProtKB/Swiss-Prot;Acc:Q9FZ96]
AT5G44980	N/A	NM_123866	none	chr5:18160223-18162182	0.356741	1.02007	1.51571921887878	2.85941341197115	0.349722077896615	0.00115	AT5G44980	F-box/FBD/LRR-repeat protein At5g44980 [Source:UniProtKB/Swiss-Prot;Acc:Q9FL99]
AT5G01335	N/A	unknown	none	chr5:135402-142793	0.409014	1.16901	1.5150651404529	2.8581173260573	0.349880668257757	0.00005	AT5G01335	N/A
AT3G29320	PHS1	NM_001084039	NM_100947,NM_001203097,NM_114607,NM_001036856,NM_122277,NM_180735	chr3:11252704-11257733	10.9653	31.3391	1.51501846562559	2.85802486024094	0.349891987963917	0.00005	AT3G29320	Alpha-glucan phosphorylase 1 [Source:UniProtKB/Swiss-Prot;Acc:Q9LIB2]
AT3G51860	CAX3	NM_115045	none	chr3:19239390-19242823	16.6182	47.492	1.51492038767624	2.85783057130134	0.34991577528847	0.00005	AT3G51860	Vacuolar cation/proton exchanger 3 [Source:UniProtKB/Swiss-Prot;Acc:Q93Z81]
AT1G08430	ALMT1	NM_100716	none	chr1:2658678-2661203	2.22201	6.34615	1.51401631225447	2.85604025184405	0.350135121294013	0.00005	AT1G08430	Aluminum-activated malate transporter 1 [Source:UniProtKB/Swiss-Prot;Acc:Q9SJE9]
AT3G26830	CYP71B15	unknown	none	chr3:9887941-9889719	4.95464	14.1234	1.51123529663127	2.85054009978525	0.350810711301811	0.00005	AT3G26830	Bifunctional dihydrocamalexate synthase/camalexin synthase [Source:UniProtKB/Swiss-Prot;Acc:Q9LW27]
AT5G13330	ERF113	unknown	none	chr5:4271699-4274622	9.22041	26.2687	1.51044199645296	2.84897309338739	0.351003665959869	0.00005	AT5G13330	Ethylene-responsive transcription factor ERF113 [Source:UniProtKB/Swiss-Prot;Acc:Q9LYU3]
AT1G09500	N/A	NM_001035935	NM_100821,NM_179294	chr1:3066789-3068560	0.619039	1.76269	1.50967656523247	2.84746195312412	0.351189942644481	0.0008	AT1G09500	N/A
AT5G66740	N/A	NM_126072	none	chr5:26646932-26648689	2.54532	7.24601	1.50933975214551	2.84679725928371	0.351271941385673	0.00005	AT5G66740	N/A
AT5G53486	N/A	NM_001085282	NM_001125955,NM_001125956,NM_001125957	chr5:21721665-21722836	3.54718	10.0956	1.50898220909383	2.8460918250554	0.351359007884623	0.00005	AT5G53486	N/A
AT3G49570	N/A	NM_114817	none	chr3:18372550-18373078	1.88399	5.35137	1.50611697470214	2.84044501297778	0.352057510506655	0.0012	AT3G49570	N/A
AT4G12490	N/A	NM_117319	none	chr4:7409612-7410400	7.29651	20.6802	1.50297166077618	2.83425911840044	0.352825891432385	0.00005	AT4G12490	pEARLI1-like lipid transfer protein 2 [Source:UniProtKB/Swiss-Prot;Acc:Q9SU34]
AT1G04840	PCMP-H64	unknown	none	chr1:1362268-1364963	0.406175	1.15097	1.50267688030275	2.83368006401182	0.352897990390714	0.00005	AT1G04840	Pentatricopeptide repeat-containing protein At1g04840 [Source:UniProtKB/Swiss-Prot;Acc:Q9MAT2]
AT5G23240	N/A	NM_122230	none	chr5:7825878-7828616	1.07445	3.04232	1.50157355998869	2.83151379775699	0.353167977070131	0.00035	AT5G23240	N/A
AT3G56970	ORG2	unknown	none	chr3:21078506-21085287	275.73	780.345	1.50085585388691	2.83010553802633	0.353343713357553	0.00005	AT3G56970	Transcription factor ORG2 [Source:UniProtKB/Swiss-Prot;Acc:Q9M1K1]
AT5G36150	PEN3	NM_123006	NM_114871	chr5:14220779-14221073	1	2.82019	1.49579236220702	2.82019	0.354586038529319	0.0051	AT5G36150	Tirucalladienol synthase [Source:UniProtKB/Swiss-Prot;Acc:Q9LVY2]
AT2G06002	N/A	unknown	none	chr2:2330499-2331483	0.712375	2.00856	1.49545276574622	2.8195262326724	0.354669514478034	0.00175	AT2G06002	N/A
AT2G39650	N/A	NM_129521	none	chr2:16527728-16529479	3.90428	11.006	1.49516180749648	2.81895765672544	0.35474105033618	0.00005	AT2G39650	N/A
AT5G24470	APRR5	unknown	none	chr5:8355925-8358690	0.265065	0.746311	1.49343076551981	2.81557731122555	0.35516694782738	0.00195	AT5G24470	Two-component response regulator-like APRR5 [Source:UniProtKB/Swiss-Prot;Acc:Q6LA42]
AT1G47405	N/A	unknown	none	chr1:17391362-17392206	43.001	121.062	1.49330397475948	2.8153298760494	0.355198162924782	0.00005	AT1G47405	N/A
AT1G56242	N/A	unknown	none	chr1:21056401-21056834	1.27065	3.57373	1.49186394565937	2.81252115059222	0.355552881723018	0.01645	AT1G56242	N/A
AT5G02220	N/A	NM_120300	none	chr5:440851-442271	1.35716	3.81459	1.49093718676705	2.81071502254708	0.35578135527016	0.00005	AT5G02220	N/A
AT3G55630	FPGS3	unknown	none	chr3:20634090-20639511	51.6454	144.914	1.4884852183505	2.80594205873127	0.356386546503443	0.00005	AT3G55630	Folylpolyglutamate synthase [Source:UniProtKB/Swiss-Prot;Acc:Q8W035]
AT5G52320	N/A	NM_124611	none	chr5:21244991-21246674	0.402586	1.12913	1.48784268905619	2.80469266194055	0.356545304792185	0.0016	AT5G52320	N/A
AT5G22460	N/A	NM_122151	NM_180724	chr5:7443505-7445576	1.94751	5.46083	1.48748950906081	2.80400614117514	0.356632599806257	0.00005	AT5G22460	N/A
AT2G29670	N/A	NM_128521	none	chr2:12682139-12685146	6.53315	18.3168	1.48731681302796	2.8036705111623	0.356675292627533	0.00005	AT2G29670	N/A
AT4G18840	PCMP-E101	unknown	none	chr4:10336873-10340308	0.985617	2.76317	1.4872252795087	2.80349263456292	0.356697923037671	0.00005	AT4G18840	Pentatricopeptide repeat-containing protein At4g18840 [Source:UniProtKB/Swiss-Prot;Acc:O49399]
AT1G24145	N/A	NM_179373	none	chr1:8540914-8541794	1.33822	3.74262	1.4837332633901	2.79671503938067	0.357562349370227	0.00085	AT1G24145	N/A
AT5G01870	LTP10	unknown	none	chr5:337185-337861	19.4422	54.3559	1.48324516179845	2.79576899733569	0.357683342562629	0.00005	AT5G01870	Non-specific lipid-transfer protein 10 [Source:UniProtKB/Swiss-Prot;Acc:Q9LZV9]
AT3G18080	BGLU44	NM_112690	none	chr3:6191467-6194338	27.8625	77.8663	1.48267436337051	2.79466307761328	0.357824887017875	0.00005	AT3G18080	Beta-glucosidase 44 [Source:UniProtKB/Swiss-Prot;Acc:Q9LV33]
AT5G27220	N/A	NM_122604	none	chr5:9578715-9582889	0.302298	0.844475	1.48208327969409	2.79351831636332	0.357971520767341	0.00005	AT5G27220	N/A
AT1G35910	TPPD	NM_103289	none	chr1:13363029-13365053	0.577169	1.60918	1.47925999313806	2.78805687762163	0.35867274015337	0.00035	AT1G35910	Probable trehalose-phosphate phosphatase D [Source:UniProtKB/Swiss-Prot;Acc:Q67XC9]
AT4G23190	CRK11	NM_118448	none	chr4:12138141-12143846	6.66111	18.5516	1.47770910724048	2.78506134863409	0.359058517863688	0.00005	AT4G23190	Cysteine-rich receptor-like protein kinase 11 [Source:UniProtKB/Swiss-Prot;Acc:Q9ZP16]
AT2G38823	N/A	NM_179969	none	chr2:16223959-16226852	3.31587	9.22834	1.47668371174513	2.78308256958204	0.359313809417512	0.00005	AT2G38823	N/A
AT3G21890	MIP1B	NM_113085	none	chr3:7708851-7709897	3.77487	10.5041	1.476453689517	2.78263887233203	0.359371102712274	0.00005	AT3G21890	B-box domain protein 31 [Source:UniProtKB/Swiss-Prot;Acc:Q9LRM4]
AT2G16890	UGT90A1	unknown	none	chr2:7316841-7319183	3.28467	9.13027	1.47490908916498	2.77966127495304	0.359756064168968	0.00005	AT2G16890	UDP-glycosyltransferase 90A1 [Source:UniProtKB/Swiss-Prot;Acc:Q9ZVX4]
AT1G22770	GI	NM_102124	none	chr1:8061814-8067724	2.98078	8.27539	1.47313740496285	2.77624984064574	0.360198129634978	0.00005	AT1G22770	Protein GIGANTEA [Source:UniProtKB/Swiss-Prot;Acc:Q9SQI2]
AT5G57450	XRCC3	NM_125127	NM_180871	chr5:23273087-23274927	0.604596	1.67835	1.47300026484706	2.77598594764107	0.360232371078738	0.0007	AT5G57450	DNA repair protein XRCC3 homolog [Source:UniProtKB/Swiss-Prot;Acc:Q9FKM5]
AT5G06640	N/A	NM_120747	none	chr5:2036352-2041908	3.86888	10.7308	1.47176974864724	2.77361923864271	0.360539754724718	0.00005	AT5G06640	N/A
AT5G43630	N/A	NM_123729	none	chr5:17526739-17530474	29.4122	81.4941	1.47028091481029	2.77075839277579	0.360912016943558	0.00005	AT5G43630	N/A
AT4G30470	N/A	NM_119193	none	chr4:14894106-14896616	41.5669	115.164	1.47018274116878	2.77056985245472	0.360936577402661	0.00005	AT4G30470	N/A
AT5G46140	N/A	NM_123983	none	chr5:18704919-18706600	0.312174	0.864545	1.46959067407743	2.76943307258132	0.36108473243151	0.00765	AT5G46140	N/A
AT5G59690	N/A	NM_125361	none	chr5:24051509-24052140	261.682	724.594	1.4693581687078	2.76898678548773	0.361142929695802	0.00005	AT5G59690	Histone H4 [Source:UniProtKB/Swiss-Prot;Acc:P59259]
AT4G22680	N/A	NM_118394	none	chr4:11922613-11924195	0.303057	0.838762	1.46867233555869	2.76767076820532	0.361314651832105	0.0192	AT4G22680	N/A
AT3G28640	PCMP-E79	unknown	none	chr3:10728947-10733052	0.61123	1.69094	1.46803820952766	2.76645452611946	0.361473499946775	0.00015	AT3G28640	Putative pentatricopeptide repeat-containing protein At3g28640 [Source:UniProtKB/Swiss-Prot;Acc:Q9LJJ1]
AT3G05630	PLPZETA2	unknown	none	chr3:1635223-1643130	0.732011	2.02437	1.46753576640372	2.76549122895694	0.361599411174835	0.00005	AT3G05630	Phospholipase D zeta 2 [Source:UniProtKB/Swiss-Prot;Acc:Q9M9W8]
AT4G04330	N/A	NM_116671	none	chr4:2113443-2118592	2.68618	7.40917	1.4637559535557	2.75825521744634	0.362548031695858	0.0177	AT4G04330	N/A
AT1G62580	N/A	NM_104936	none	chr1:23173256-23179353	0.733732	2.0236	1.46359903285335	2.75795522070729	0.362587467879028	0.0041	AT1G62580	Flavin-containing monooxygenase FMO GS-OX-like 7 [Source:UniProtKB/Swiss-Prot;Acc:Q9SXD9]
AT5G42760	N/A	NM_001203525	NM_123640	chr5:17148776-17150285	28.4205	78.2911	1.46191637765856	2.75474041624884	0.363010610401438	0.00005	AT5G42760	N/A
AT1G10760	GWD1	unknown	none	chr1:3581018-3590716	14.4266	39.7002	1.46041494370464	2.75187500866455	0.363388597538551	0.00005	AT1G10760	Alpha-glucan water dikinase 1, chloroplastic [Source:UniProtKB/Swiss-Prot;Acc:Q9SAC6]
AT3G59940	SKIP20	unknown	none	chr3:22142727-22147662	39.6293	108.886	1.45817908238145	2.74761350818712	0.363952206895285	0.00005	AT3G59940	F-box/kelch-repeat protein SKIP20 [Source:UniProtKB/Swiss-Prot;Acc:Q9M1Y1]
AT3G12770	PCMP-H43	unknown	none	chr3:4054720-4059349	1.02459	2.8132	1.45716540615048	2.74568363930938	0.364208019337409	0.0108	AT3G12770	Pentatricopeptide repeat-containing protein At3g12770 [Source:UniProtKB/Swiss-Prot;Acc:Q9LTV8]
AT1G04940	TIC20-I	unknown	none	chr1:1399189-1400747	4.56183	12.4927	1.45340072521089	2.73852817838455	0.365159653237491	0.00005	AT1G04940	Protein TIC 20-I, chloroplastic [Source:UniProtKB/Swiss-Prot;Acc:Q8GZ79]
AT1G07135	N/A	NM_100587	none	chr1:2189924-2190672	7.26735	19.897	1.4530496284793	2.73786180657323	0.365248529929135	0.00005	AT1G07135	N/A
AT5G39020	N/A	NM_123264	none	chr5:15616898-15619443	0.536112	1.46735	1.45260669825888	2.73702136866923	0.365360684226667	0.00005	AT5G39020	Probable receptor-like protein kinase At5g39020 [Source:UniProtKB/Swiss-Prot;Acc:Q9FID6]
AT1G13610	N/A	NM_001035965	NM_101231	chr1:4663824-4666123	4.00916	10.9721	1.4524677764153	2.73675782458171	0.365395867700805	0.00005	AT1G13610	N/A
AT4G21940	CPK15	NM_001203865	NM_118315	chr4:11640786-11643617	2.0281	5.54923	1.45215881049017	2.73617178640106	0.365474128843101	0.00005	AT4G21940	Calcium-dependent protein kinase 15 [Source:UniProtKB/Swiss-Prot;Acc:O49717]
AT1G06450	CAF1-1	unknown	none	chr1:1965767-1969523	3.6182	9.89804	1.45187071571724	2.73562544911835	0.365547118419404	0.00005	AT1G06450	Probable CCR4-associated factor 1 homolog 1 [Source:UniProtKB/Swiss-Prot;Acc:Q9SHJ0]
AT2G28740	N/A	NM_128434	none	chr2:12329500-12330129	96.8791	264.958	1.45150632032851	2.73493457309162	0.365639459838918	0.00005	AT2G28740	Histone H4 [Source:UniProtKB/Swiss-Prot;Acc:P59259]
AT1G17460	N/A	NM_001198094	NM_101608	chr1:5998797-6002718	0.913768	2.49842	1.45111619776797	2.73419511298273	0.365738346635073	0.00005	AT1G17460	N/A
AT3G12460	N/A	NM_112081	none	chr3:3954485-3955448	0.485226	1.32543	1.44973171711998	2.73157250435879	0.366089495484484	0.00875	AT3G12460	N/A
AT4G34320	N/A	NM_119597	none	chr4:16422282-16423963	0.66885	1.82615	1.44905066770518	2.73028332212006	0.366262355228212	0.00035	AT4G34320	UPF0496 protein At4g34320 [Source:UniProtKB/Swiss-Prot;Acc:Q9SYZ7]
AT5G39850	RPS9C	unknown	none	chr5:15950012-15951378	22.4912	61.3999	1.44887566891727	2.72995215906666	0.366306785515937	0.00005	AT5G39850	40S ribosomal protein S9-2 [Source:UniProtKB/Swiss-Prot;Acc:Q9FLF0]
AT2G44840	ERF13	unknown	none	chr2:18495358-18496260	0.575938	1.57175	1.44838634478558	2.72902638825707	0.366431048194687	0.0067	AT2G44840	Ethylene-responsive transcription factor 13 [Source:UniProtKB/Swiss-Prot;Acc:Q8L9K1]
AT3G54150	N/A	NM_115275	none	chr3:20050596-20052771	1.72788	4.71227	1.44741917709381	2.72719749056647	0.366676782102893	0.00005	AT3G54150	N/A
AT2G46940	N/A	NM_130262	none	chr2:19286449-19287715	2.07526	5.65849	1.44712501653868	2.72664148106743	0.366751553859775	0.00005	AT2G46940	N/A
AT5G63580	FLS2	NM_125753	NM_124003	chr5:18791740-18795574	1.00809	2.74758	1.446537042917	2.72553045859001	0.366901054746359	0.00005	AT5G63580	Putative inactive flavonol synthase 2 [Source:UniProtKB/Swiss-Prot;Acc:B2GVM7]
AT5G37990	N/A	NM_123158	none	chr5:15133736-15135492	1.58847	4.32791	1.44603265483391	2.72457773832682	0.367029351349728	0.00005	AT5G37990	Probable S-adenosylmethionine-dependent methyltransferase At5g37990 [Source:UniProtKB/Swiss-Prot;Acc:Q9FKC8]
AT5G65760	N/A	NM_125973	none	chr5:26303683-26311059	10.5496	28.7301	1.44537471586723	2.72333548191401	0.367196772722685	0.00005	AT5G65760	N/A
N/A	N/A	unknown	none	chr5:1541358-1547167	3.57115	9.71936	1.44447258532251	2.72163308738082	0.367426456062951	0.0002	N/A	N/A
AT5G04150	N/A	NM_120497	none	chr5:1138417-1139684	75.6744	205.884	1.44395448070152	2.72065586248454	0.367558430961124	0.00005	AT5G04150	N/A
AT4G10270	N/A	NM_117095	none	chr4:6374633-6376131	7.54061	20.4864	1.44191334651568	2.71680938279529	0.368078823024055	0.0091	AT4G10270	N/A
AT1G78930	N/A	NM_106542	none	chr1:29678076-29680750	2.09403	5.67535	1.43842725534249	2.71025247966839	0.368969314667818	0.00005	AT1G78930	N/A
AT1G11330	N/A	NM_001198033	NM_101006	chr1:3810055-3813617	4.1889	11.3528	1.43840481194577	2.71021031774452	0.368975054612078	0.00005	AT1G11330	G-type lectin S-receptor-like serine/threonine-protein kinase At1g11330 [Source:UniProtKB/Swiss-Prot;Acc:Q9SXB8]
AT3G09390	MT2A	unknown	none	chr3:2871028-2890497	227.531	616	1.43686723198491	2.70732339769086	0.369368506493506	0.00005	AT3G09390	Metallothionein-like protein 2A [Source:UniProtKB/Swiss-Prot;Acc:P25860]
AT5G45850	N/A	NM_123953	none	chr5:18599801-18601570	0.513355	1.3898	1.43684854410664	2.70728832873937	0.369373291121025	0.00055	AT5G45850	N/A
AT3G53940	N/A	NM_115254	none	chr3:19970977-19973792	4.58545	12.4064	1.43594931839631	2.70560141316556	0.369603591694609	0.00005	AT3G53940	N/A
AT1G12950	DTX31	NM_101166	none	chr1:4419781-4422638	1.55651	4.21112	1.43588914148685	2.70548856094725	0.36961900871977	0.00005	AT1G12950	Protein DETOXIFICATION 31 [Source:UniProtKB/Swiss-Prot;Acc:Q9LPV4]
AT1G77360	N/A	NM_106385	none	chr1:29071850-29073758	0.767685	2.0765	1.43556750747565	2.70488546734663	0.369701420659764	0.00005	AT1G77360	Pentatricopeptide repeat-containing protein At1g77360, mitochondrial [Source:UniProtKB/Swiss-Prot;Acc:Q9FVX2]
AT5G10980	HTR8	unknown	none	chr5:3472424-3473627	267.224	721.713	1.43337565645152	2.70077912163578	0.370263525805964	0.00005	AT5G10980	Histone H3.3 [Source:UniProtKB/Swiss-Prot;Acc:P59169]
AT4G27970	SLAH2	NM_118935	none	chr4:13918192-13920383	1.11991	3.02449	1.43330909387791	2.70065451688082	0.370280609292806	0.00005	AT4G27970	S-type anion channel SLAH2 [Source:UniProtKB/Swiss-Prot;Acc:Q9ASQ7]
AT5G61940	N/A	NM_125587	none	chr5:24870955-24873051	0.174525	0.471007	1.43231478954188	2.6987938690732	0.370535894370997	0.00755	AT5G61940	N/A
AT2G33760	PCMP-H6	unknown	none	chr2:14275816-14277336	0.43805	1.1796	1.42913027075796	2.69284328273028	0.371354696507291	0.00215	AT2G33760	Pentatricopeptide repeat-containing protein At2g33760 [Source:UniProtKB/Swiss-Prot;Acc:P93011]
AT1G64170	CHX16	unknown	none	chr1:23815054-23818505	1.42178	3.82659	1.42836108579615	2.69140795341051	0.371552740168139	0.00005	AT1G64170	Cation/H(+) antiporter 16 [Source:UniProtKB/Swiss-Prot;Acc:Q1HDT3]
AT1G71880	SUC1	NM_105846	none	chr1:27054173-27056342	74.11	199.318	1.42733187269747	2.68948859802995	0.371817899035712	0.00005	AT1G71880	Sucrose transport protein SUC1 [Source:UniProtKB/Swiss-Prot;Acc:Q39232]
AT5G43330	MDH2	unknown	none	chr5:17390400-17392627	29.4372	79.0978	1.42599711658838	2.68700148111913	0.372162057604636	0.00005	AT5G43330	Malate dehydrogenase, cytoplasmic 2 [Source:UniProtKB/Swiss-Prot;Acc:P57106]
AT4G13680	N/A	NM_117442	none	chr4:7951134-7953053	0.614914	1.64927	1.42337104123648	2.68211489736776	0.372840105016159	0.00025	AT4G13680	N/A
AT5G48400	GLR1.2	unknown	none	chr5:19616213-19619486	0.614844	1.64826	1.42265151699244	2.68077756308917	0.373026100251174	0.00005	AT5G48400	Glutamate receptor 1.2 [Source:UniProtKB/Swiss-Prot;Acc:Q9LV72]
AT1G05060	N/A	NM_100385	none	chr1:1451047-1453116	9.01846	24.1722	1.42239578023501	2.6803024019622	0.373092229917012	0.00005	AT1G05060	N/A
AT3G18830	PLT5	unknown	none	chr3:6488861-6491271	23.7585	63.6798	1.42239205076585	2.68029547319906	0.373093194388174	0.00005	AT3G18830	Polyol transporter 5 [Source:UniProtKB/Swiss-Prot;Acc:Q8VZ80]
AT1G65060	4CL3	NM_105180	NM_179513	chr1:24167186-24171666	23.5191	62.8485	1.4180454584217	2.67223235582994	0.374218955106327	0.00005	AT1G65060	4-coumarate--CoA ligase 3 [Source:UniProtKB/Swiss-Prot;Acc:Q9S777]
AT2G23150	NRAMP3	unknown	none	chr2:9856165-9858672	5.31675	14.2068	1.41796509654468	2.67208350966286	0.374239800658839	0.00005	AT2G23150	Metal transporter Nramp3 [Source:UniProtKB/Swiss-Prot;Acc:Q9SNV9]
AT3G58200	N/A	NM_115682	none	chr3:21559894-21561476	0.720931	1.92626	1.4178693549208	2.67190618797083	0.374264637172552	0.00045	AT3G58200	MATH domain and coiled-coil domain-containing protein At3g58200 [Source:UniProtKB/Swiss-Prot;Acc:Q9M2J6]
AT5G51760	AHG1	NM_124555	none	chr5:21026884-21029271	0.514491	1.3742	1.41737424278865	2.67098938562579	0.374393101440838	0.0005	AT5G51760	Probable protein phosphatase 2C 75 [Source:UniProtKB/Swiss-Prot;Acc:Q9FLI3]
AT1G14780	N/A	NM_101347	none	chr1:5090970-5094009	2.22025	5.91804	1.4143973146467	2.66548361670983	0.37516644024035	0.00005	AT1G14780	MACPF domain-containing protein At1g14780 [Source:UniProtKB/Swiss-Prot;Acc:Q8L612]
AT3G19710	BCAT4	NM_112861	none	chr3:6846987-6849495	16.6717	44.4233	1.41391534566713	2.66459329282557	0.375291795071505	0.00005	AT3G19710	Methionine aminotransferase BCAT4 [Source:UniProtKB/Swiss-Prot;Acc:Q9LE06]
-		unknown	none	chr4:4842805-4843788	1.18682	3.15849	1.41213386047306	2.66130499991574	0.375755503420938	0.00585	-
AT4G13390	N/A	NM_117413	none	chr4:7783808-7785352	2.40207	6.39191	1.41196890083227	2.66100072021215	0.375798470253805	0.00005	AT4G13390	N/A
AT3G16660	N/A	NM_112539	none	chr3:5676701-5677939	120.471	320.494	1.41161144820663	2.66034149297341	0.375891592354303	0.00005	AT3G16660	N/A
AT4G31650	REM6	unknown	none	chr4:15330994-15333518	4.78038	12.717	1.4115611622292	2.66024876683444	0.375904694503421	0.00005	AT4G31650	B3 domain-containing protein REM6 [Source:UniProtKB/Swiss-Prot;Acc:O81782]
AT1G51440	N/A	NM_104022	none	chr1:19070788-19072694	0.693115	1.84184	1.40998109457522	2.6573368055806	0.376316618164444	0.00005	AT1G51440	Phospholipase A1-Igamma3, chloroplastic [Source:UniProtKB/Swiss-Prot;Acc:Q9C8J6]
AT2G30766	N/A	NM_001124947	NM_001202715	chr2:13107730-13110538	172.624	458.585	1.40955610906206	2.65655412920567	0.376427488906091	0.00005	AT2G30766	N/A
AT4G15760	N/A	NM_001203809	NM_117667	chr4:8972644-8974656	79.1805	209.891	1.40642322338391	2.6507915458983	0.377245808538718	0.00005	AT4G15760	N/A
AT5G50360	N/A	NM_124417	none	chr5:20505119-20506316	0.608952	1.61356	1.40584680642413	2.64973265544739	0.377396564119091	0.0025	AT5G50360	N/A
AT2G02955	MEE12	NM_147236	none	chr2:859364-862073	2.88745	7.65089	1.40583161641501	2.64970475679233	0.37740053771522	0.00005	AT2G02955	TATA box-binding protein-associated factor RNA polymerase I subunit B [Source:UniProtKB/Swiss-Prot;Acc:Q5XVF0]
AT2G24980	N/A	NM_128056	none	chr2:10622405-10624364	1.94241	5.1447	1.40523919843582	2.64861692433626	0.377555542597236	0.00005	AT2G24980	N/A
AT5G21140	N/A	NM_147872	none	chr5:7187175-7189690	2.03161	5.37635	1.4040035801928	2.64634944699032	0.377879044333051	0.00005	AT5G21140	N/A
AT1G61255	N/A	NM_148616	none	chr1:22589091-22589720	4.56576	12.0773	1.4033710308058	2.64518940986824	0.378044761660305	0.00005	AT1G61255	N/A
AT4G27560	UGT79B2	unknown	none	chr4:13759871-13761558	10.1779	26.9117	1.40279360653824	2.64413091109168	0.378196100580788	0.00005	AT4G27560	UDP-glycosyltransferase 79B2 [Source:UniProtKB/Swiss-Prot;Acc:Q9T080]
AT3G22880	DMC1	unknown	none	chr3:8097694-8100909	4.63038	12.2291	1.40111573202726	2.64105753739434	0.378636203808947	0.00005	AT3G22880	Meiotic recombination protein DMC1 homolog [Source:UniProtKB/Swiss-Prot;Acc:Q39009]
AT2G03020	N/A	NM_126354	NM_201679	chr2:882668-884109	1.02043	2.69431	1.40073863392517	2.64036729613986	0.378735186374248	0.0106	AT2G03020	N/A
AT4G26120	NPR2	unknown	none	chr4:13236289-13238727	1.29144	3.40979	1.40070227245231	2.64030074955089	0.378744732080275	0.00005	AT4G26120	Regulatory protein NPR2 [Source:UniProtKB/Swiss-Prot;Acc:Q9SZI3]
AT1G09932	N/A	NM_001084031	NM_179297	chr1:3230479-3233181	2.02916	5.35214	1.39923322753977	2.63761359380236	0.379130590754353	0.00005	AT1G09932	N/A
AT1G80130	N/A	NM_106662	none	chr1:30141076-30142576	6.7122	17.6998	1.39887544979815	2.63695956616311	0.379224624007051	0.00005	AT1G80130	N/A
AT1G56430	NAS4	unknown	none	chr1:21136798-21138096	84.8389	223.542	1.3977480959372	2.63489979243012	0.379521074339497	0.00005	AT1G56430	Probable nicotianamine synthase 4 [Source:UniProtKB/Swiss-Prot;Acc:Q9C7X5]
AT1G72520	LOX4	NM_105911	none	chr1:27308520-27312742	1.42883	3.76475	1.39771978823017	2.63484809249526	0.379528521150143	0.00005	AT1G72520	Lipoxygenase 4, chloroplastic [Source:UniProtKB/Swiss-Prot;Acc:Q9FNX8]
AT5G27990	N/A	NM_122682	none	chr5:10017008-10019787	13.5986	35.7982	1.39642891682015	2.63249158001559	0.379868261532703	0.00005	AT5G27990	N/A
AT2G46680	ATHB-7	unknown	none	chr2:19165416-19166990	27.2855	71.8265	1.39638173584048	2.63240549009547	0.379880684705505	0.00005	AT2G46680	Homeobox-leucine zipper protein ATHB-7 [Source:UniProtKB/Swiss-Prot;Acc:P46897]
AT5G41550	N/A	NM_123519	none	chr5:16619122-16620790	0.386646	1.01617	1.39405658473218	2.62816633302814	0.380493421376344	0.0021	AT5G41550	N/A
AT4G21903	DTX38	NM_001125553	NM_001203863	chr4:11620997-11623863	0.374607	0.984485	1.39399136643336	2.62804752714178	0.380510622305063	0.0022	AT4G21903	Protein DETOXIFICATION 38 [Source:UniProtKB/Swiss-Prot;Acc:F4JKB9]
AT1G79520	MTP9	unknown	none	chr1:29912154-29914793	15.3113	40.2088	1.39291450118029	2.62608661576744	0.380794751397704	0.00005	AT1G79520	Metal tolerance protein 9 [Source:UniProtKB/Swiss-Prot;Acc:Q9SAJ7]
AT5G42380	CML37	unknown	none	chr5:16942608-16943428	0.944971	2.4803	1.39217266903292	2.62473663212945	0.380990605975084	0.0026	AT5G42380	Calcium-binding protein CML37 [Source:UniProtKB/Swiss-Prot;Acc:Q9FIH9]
AT1G11190	ENDO1	unknown	none	chr1:3749514-3752775	2.52724	6.62488	1.39033164579577	2.62138934173248	0.381477098453104	0.00005	AT1G11190	Endonuclease 1 [Source:UniProtKB/Swiss-Prot;Acc:Q9SXA6]
AT5G22500	FAR1	NM_122155	NM_117596	chr5:7470448-7474075	8.10152	21.2369	1.39030867226937	2.62134759896908	0.381483173156157	0.00005	AT5G22500	Fatty acyl-CoA reductase 1 [Source:UniProtKB/Swiss-Prot;Acc:Q39152]
N/A	N/A	unknown	none	chr1:2269694-2275866	2.37998	6.23725	1.38996063584801	2.62071530012857	0.381575213435408	0.00005	N/A	N/A
AT3G11460	PCMP-H52	unknown	none	chr3:3608235-3612395	0.990326	2.59396	1.38918081139168	2.61929909948845	0.38178152323089	0.0033	AT3G11460	Putative pentatricopeptide repeat-containing protein At3g11460 [Source:UniProtKB/Swiss-Prot;Acc:Q9CAY1]
AT2G43375	N/A	unknown	none	chr2:18017351-18018713	3.46988	9.08272	1.38823863529247	2.61758908089041	0.382030933464865	0.00005	AT2G43375	N/A
AT2G36270	ABI5	NM_129185	none	chr2:15204738-15207580	0.89062	2.32944	1.38710125624712	2.61552626260358	0.382332234356755	0.00005	AT2G36270	Protein ABSCISIC ACID-INSENSITIVE 5 [Source:UniProtKB/Swiss-Prot;Acc:Q9SJN0]
AT4G21120	CAT1	NM_118231	NM_101914	chr4:11270079-11273950	2.14179	5.58913	1.38380669919689	2.60956022766004	0.38320633086008	0.00005	AT4G21120	Cationic amino acid transporter 1 [Source:UniProtKB/Swiss-Prot;Acc:Q84MA5]
AT1G31790	PCMP-A1	unknown	none	chr1:11394795-11395890	1.5449	4.03084	1.38356706125913	2.60912680432391	0.383269988389517	0.00005	AT1G31790	Pentatricopeptide repeat-containing protein At1g31790 [Source:UniProtKB/Swiss-Prot;Acc:Q9C6R9]
AT2G27200	LSG1-1	unknown	none	chr2:11625210-11628321	1.77187	4.62233	1.3833475022314	2.60872976008398	0.383328321430967	0.00005	AT2G27200	GTPase LSG1-1 [Source:UniProtKB/Swiss-Prot;Acc:Q9SHS8]
AT3G47480	CML47	unknown	none	chr3:17496252-17496992	1.21677	3.17183	1.38225896091607	2.60676216540513	0.3836176592062	0.0019	AT3G47480	Probable calcium-binding protein CML47 [Source:UniProtKB/Swiss-Prot;Acc:Q9SN89]
AT5G39670	CML45	unknown	none	chr5:15883191-15886373	4.18552	10.9086	1.381987182995	2.60627114432615	0.383689932713639	0.00005	AT5G39670	Probable calcium-binding protein CML45 [Source:UniProtKB/Swiss-Prot;Acc:Q93Z27]
AT4G11521	CRK34	NM_117222	none	chr4:6985498-6986752	1.24522	3.2408	1.37994933630182	2.60259231300493	0.384232288323871	0.00005	AT4G11521	Putative cysteine-rich receptor-like protein kinase 34 [Source:UniProtKB/Swiss-Prot;Acc:Q8LPI0]
AT5G24150	SQE5	unknown	none	chr5:8172351-8181141	17.0228	44.2933	1.37962012822797	2.6019984961346	0.384319976158922	0.00005	AT5G24150	Squalene epoxidase 5 [Source:UniProtKB/Swiss-Prot;Acc:O65404]
AT3G23290	LSH4	NM_001084733	none	chr3:8326739-8328188	5.44552	14.1676	1.37945366002709	2.60169827674859	0.384364324232756	0.00005	AT3G23290	Protein LIGHT-DEPENDENT SHORT HYPOCOTYLS 4 [Source:UniProtKB/Swiss-Prot;Acc:Q9LW68]
AT4G33905	N/A	NM_119549	none	chr4:16253777-16255812	1.15186	2.99623	1.37918299523437	2.60121021651937	0.384436441795189	0.00005	AT4G33905	N/A
AT1G72070	N/A	NM_105865	none	chr1:27118463-27119913	6.71212	17.4217	1.37604499442492	2.5955584822679	0.385273538173657	0.00005	AT1G72070	N/A
AT5G08000	PDCB2	NM_120882	none	chr5:2563560-2565482	5.01493	13.0162	1.37600685548643	2.59548986725637	0.38528372336012	0.00005	AT5G08000	PLASMODESMATA CALLOSE-BINDING PROTEIN 2 [Source:UniProtKB/Swiss-Prot;Acc:Q9SD84]
AT1G20070	N/A	NM_101861	none	chr1:6956524-6959216	9.08258	23.5733	1.37597966082859	2.59544094299197	0.385290985988385	0.00005	AT1G20070	N/A
AT3G45660	NPF2.6	unknown	none	chr3:16762186-16764394	0.574278	1.48943	1.37493912189225	2.59356966486615	0.385568976051241	0.0002	AT3G45660	Protein NRT1/ PTR FAMILY 2.6 [Source:UniProtKB/Swiss-Prot;Acc:Q9M1E1]
AT4G21730	N/A	unknown	none	chr4:11544895-11545559	2.00744	5.20258	1.37387037648886	2.59164906547643	0.385854710547459	0.00185	AT4G21730	N/A
N/A	N/A	unknown	none	chr2:16771989-16774648	17.359	44.9148	1.37150706890488	2.58740710870442	0.386487304852743	0.00005	N/A	N/A
AT4G14820	PCMP-H3	unknown	none	chr4:8507270-8510043	0.847866	2.19303	1.37101736893671	2.58652900340384	0.386618514110614	0.00525	AT4G14820	Pentatricopeptide repeat-containing protein At4g14820 [Source:UniProtKB/Swiss-Prot;Acc:O23337]
AT2G01730	CPSF73-II	NM_126234	none	chr2:320751-323956	0.662557	1.71229	1.36981058224539	2.58436632621797	0.386942048367975	0.0001	AT2G01730	Cleavage and polyadenylation specificity factor subunit 3-II [Source:UniProtKB/Swiss-Prot;Acc:Q8GUU3]
AT1G42990	BZIP60	NM_103458	none	chr1:16135621-16137549	49.231	127.051	1.36776878109075	2.58071134041559	0.387490063045549	0.00005	AT1G42990	bZIP transcription factor 60 [Source:UniProtKB/Swiss-Prot;Acc:Q9C7S0]
AT5G24660	N/A	NM_122375	none	chr5:8443283-8444048	13.9389	35.9636	1.3674207293975	2.58008881619066	0.387583556707338	0.00005	AT5G24660	N/A
AT3G18770	ATG13B	NM_112763	none	chr3:6459884-6463054	1.42745	3.68076	1.36656347093153	2.57855616659077	0.387813929731903	0.00005	AT3G18770	Autophagy-related protein 13b [Source:UniProtKB/Swiss-Prot;Acc:F4J8V5]
AT5G35735	N/A	NM_122964	none	chr5:13900752-13903245	5.09926	13.1474	1.36641771883894	2.57829567427431	0.387853111641845	0.00005	AT5G35735	Cytochrome b561 and DOMON domain-containing protein At5g35735 [Source:UniProtKB/Swiss-Prot;Acc:Q9FKH6]
AT5G19550	ASP2	NM_121960	none	chr5:6595628-6601769	46.9945	121.017	1.36464589994555	2.57513113236655	0.388329738797029	0.00005	AT5G19550	Aspartate aminotransferase, cytoplasmic isozyme 1 [Source:UniProtKB/Swiss-Prot;Acc:P46645]
AT2G30070	POT1	unknown	none	chr2:12834858-12840377	9.9934	25.7143	1.36352337396602	2.57312826465467	0.388632006315552	0.00005	AT2G30070	Potassium transporter 1 [Source:UniProtKB/Swiss-Prot;Acc:O22397]
AT2G17490	N/A	unknown	none	chr2:7601161-7602720	0.243399	0.625815	1.36241299780281	2.57114860784145	0.388931233671293	0.0019	AT2G17490	N/A
AT5G63350	N/A	NM_125730	none	chr5:25379923-25381112	0.366472	0.942241	1.36239313516107	2.5711132091947	0.388936588409972	0.01275	AT5G63350	N/A
AT5G22580	N/A	NM_122164	none	chr5:7502679-7503335	11.6484	29.9402	1.36195205570804	2.57032725524536	0.389055517331214	0.00005	AT5G22580	Stress-response A/B barrel domain-containing protein At5g22580 [Source:UniProtKB/Swiss-Prot;Acc:Q9FK81]
AT1G74453	N/A	unknown	none	chr1:27975042-27985179	10.1324	26.0434	1.36194186950579	2.57030910741779	0.38905826428193	0.00005	AT1G74453	N/A
AT1G21110	IGMT3	NM_101965	none	chr1:7389987-7391554	9.4439	24.2689	1.36165404881359	2.569796376497	0.389135889966171	0.00005	AT1G21110	Indole glucosinolate O-methyltransferase 3 [Source:UniProtKB/Swiss-Prot;Acc:Q9LPU6]
AT5G51920	N/A	NM_124571	none	chr5:21097062-21099021	0.9883	2.53834	1.36086437934989	2.56839016492968	0.389348944585832	0.00005	AT5G51920	N/A
AT2G44080	ARL	NM_180078	none	chr2:18236931-18238302	9.0509	23.2446	1.36076243713456	2.56820868642897	0.389376457327724	0.00005	AT2G44080	ARGOS-like protein [Source:UniProtKB/Swiss-Prot;Acc:Q8RXL7]
AT4G31615	REM2	unknown	none	chr4:15320040-15322229	0.48862	1.2535	1.35917717442439	2.56538823625721	0.389804547267651	0.0009	AT4G31615	B3 domain-containing protein REM2 [Source:UniProtKB/Swiss-Prot;Acc:Q3E9T2]
AT5G06720	PER53	unknown	none	chr5:2077460-2078907	0.313009	0.801242	1.35603390741051	2.55980498963289	0.390654758487448	0.02025	AT5G06720	Peroxidase 53 [Source:UniProtKB/Swiss-Prot;Acc:Q42578]
AT1G17840	ABCG11	unknown	none	chr1:6142482-6148833	46.0617	117.689	1.35333991996509	2.55502944962952	0.391384921275565	0.00005	AT1G17840	ABC transporter G family member 11 [Source:UniProtKB/Swiss-Prot;Acc:Q8RXN0]
AT5G43740	N/A	NM_123740	NM_180795	chr5:17564747-17568962	2.3367	5.96992	1.35323907486733	2.55485085804767	0.391412280231561	0.00005	AT5G43740	Probable disease resistance protein At5g43740 [Source:UniProtKB/Swiss-Prot;Acc:Q9FG90]
AT4G12750	N/A	NM_117344	none	chr4:7497697-7504630	1.86072	4.74638	1.35096663291684	2.55082978631927	0.392029293903986	0.00005	AT4G12750	N/A
-		unknown	none	chr3:11470562-11470777	1	2.54936	1.35013511347089	2.54936	0.392255311136913	0.0051	-
AT1G67650	N/A	NM_105433	none	chr1:25359646-25362444	1.5354	3.91324	1.34974904059308	2.54867786895923	0.392360294794084	0.00005	AT1G67650	N/A
AT4G34250	KCS16	NM_119589	none	chr4:16394640-16396501	9.6159	24.4813	1.34818637168811	2.5459187387556	0.392785513841177	0.00005	AT4G34250	3-ketoacyl-CoA synthase 16 [Source:UniProtKB/Swiss-Prot;Acc:Q9SYZ0]
AT5G40840	SYN2	NM_001125872	NM_123449,NM_180779	chr5:16359391-16363871	1.75527	4.45986	1.34530545650189	2.54083987078911	0.393570650199782	0.00005	AT5G40840	Sister chromatid cohesion 1 protein 2 [Source:UniProtKB/Swiss-Prot;Acc:Q9FQ20]
AT5G26040	HDA2	NM_122505	NM_180747	chr5:9099138-9101608	1.42272	3.61378	1.34485692177671	2.54005004498426	0.393693030566332	0.00005	AT5G26040	Histone deacetylase 2 [Source:UniProtKB/Swiss-Prot;Acc:Q944K3]
AT5G63090	LOB	NM_125703	NM_180921,NM_180922,NM_180923	chr5:25308526-25310936	0.918411	2.33117	1.34384238979584	2.5382644589405	0.393969980739285	0.0012	AT5G63090	Protein LATERAL ORGAN BOUNDARIES [Source:UniProtKB/Swiss-Prot;Acc:Q9FML4]
AT2G29630	THIC	NM_001202705	NM_128517,NM_179804	chr2:12666927-12670509	43.2842	109.765	1.34250570532565	2.53591379764441	0.394335170591719	0.00005	AT2G29630	Phosphomethylpyrimidine synthase, chloroplastic [Source:UniProtKB/Swiss-Prot;Acc:O82392]
AT5G18560	ERF086	unknown	none	chr5:6164727-6165996	0.521335	1.32155	1.34194838534415	2.53493435123289	0.394487533577996	0.004	AT5G18560	Ethylene-responsive transcription factor ERF086 [Source:UniProtKB/Swiss-Prot;Acc:Q6J9Q2]
AT3G51660	N/A	NM_115025	none	chr3:19164062-19165359	6.87953	17.4374	1.3418030329266	2.53467896789461	0.394527280443185	0.00005	AT3G51660	N/A
AT3G26125	N/A	NM_113519	none	chr3:9551813-9553567	0.387403	0.981236	1.34076503903735	2.53285596652581	0.394811238071167	0.0026	AT3G26125	N/A
AT1G47410	N/A	NM_001198231	NM_103635	chr1:17392499-17397309	15.9721	40.4454	1.34042161941197	2.53225311637167	0.394905230261043	0.00005	AT1G47410	N/A
AT4G39330	CAD9	unknown	none	chr4:18291090-18292968	218.265	552.114	1.33888537938435	2.5295581059721	0.395325965289777	0.00005	AT4G39330	Probable cinnamyl alcohol dehydrogenase 9 [Source:UniProtKB/Swiss-Prot;Acc:P42734]
AT2G25625	N/A	NM_179732	NM_179733	chr2:10906293-10907206	11.4802	29.0197	1.33788482932712	2.52780439365168	0.395600230188458	0.00005	AT2G25625	N/A
AT5G39040	ABCB27	unknown	none	chr5:15631500-15632452	1.05448	2.66515	1.33768500081179	2.52745429026629	0.395655028797629	0.00075	AT5G39040	ABC transporter B family member 27 [Source:UniProtKB/Swiss-Prot;Acc:Q0WML0]
AT4G20830	N/A	NM_118201	NM_202851	chr4:11155434-11159748	37.9006	95.7351	1.33682727891715	2.52595209574519	0.395890326536453	0.00005	AT4G20830	Reticuline oxidase-like protein [Source:UniProtKB/Swiss-Prot;Acc:Q9SVG4]
AT3G61890	ATHB-12	NM_116054	none	chr3:22914198-22915387	20.3453	51.3351	1.33525004171175	2.52319208859048	0.396323373286504	0.00005	AT3G61890	Homeobox-leucine zipper protein ATHB-12 [Source:UniProtKB/Swiss-Prot;Acc:Q9M276]
AT3G27250	N/A	NM_113639	none	chr3:10061130-10062806	1.93998	4.89274	1.33460084086244	2.52205692842194	0.396501755662471	0.00005	AT3G27250	N/A
AT1G09812	N/A	NM_148452	none	chr1:3187461-3188719	2.48739	6.27176	1.33423762655349	2.5214220528345	0.396601591897649	0.00005	AT1G09812	N/A
AT2G23910	N/A	NM_127952	none	chr2:10177820-10179944	6.01927	15.1639	1.33298041089989	2.51922575328902	0.396947355231833	0.00005	AT2G23910	N/A
AT3G56620	N/A	NM_115521	none	chr3:20972489-20974765	1.1925	3.00403	1.33290995428954	2.51910272536688	0.396966741344128	0.00005	AT3G56620	WAT1-related protein At3g56620 [Source:UniProtKB/Swiss-Prot;Acc:Q9LXX8]
AT5G05940	ROPGEF5	unknown	none	chr5:1785867-1788544	2.1306	5.36266	1.33168902122379	2.51697174504834	0.397302831057721	0.00005	AT5G05940	Rop guanine nucleotide exchange factor 5 [Source:UniProtKB/Swiss-Prot;Acc:F4K295]
AT1G28520	VOZ1	NM_001084149	NM_102620	chr1:10029069-10035599	12.0783	30.3873	1.33105108080359	2.51585901989518	0.397478551895035	0.00005	AT1G28520	Transcription factor VOZ1 [Source:UniProtKB/Swiss-Prot;Acc:Q9SGQ0]
AT2G22430	ATHB-6	unknown	none	chr2:9526296-9527891	80.7619	203.167	1.33091933019126	2.51562927568569	0.397514852313614	0.00005	AT2G22430	Homeobox-leucine zipper protein ATHB-6 [Source:UniProtKB/Swiss-Prot;Acc:P46668]
AT3G62960	GRXC14	unknown	none	chr3:23268698-23269366	0.757706	1.90552	1.33047467327121	2.51485404629236	0.397637390318653	0.01635	AT3G62960	Glutaredoxin-C14 [Source:UniProtKB/Swiss-Prot;Acc:Q9LYC5]
AT5G18470	N/A	NM_121852	none	chr5:6127736-6133929	2.69909	6.78621	1.33013299143819	2.51425850934945	0.397731576240641	0.0013	AT5G18470	N/A
AT4G33810	N/A	NM_119539	none	chr4:16213199-16216296	1.03561	2.60057	1.3283470704429	2.51114801904192	0.398224235456073	0.00005	AT4G33810	N/A
AT3G14880	N/A	NM_001125156	NM_112350	chr3:5006550-5007876	0.516176	1.29576	1.32786355884487	2.51030656210285	0.398357720565537	0.0137	AT3G14880	N/A
AT5G06530	ABCG22	unknown	none	chr5:1989749-1994941	19.8251	49.7443	1.32720307942213	2.50915758306389	0.398540134246537	0.00005	AT5G06530	ABC transporter G family member 22 [Source:UniProtKB/Swiss-Prot;Acc:Q93YS4]
AT4G15620	N/A	NM_117653	none	chr4:8913837-8915591	28.0804	70.4137	1.32629266657495	2.50757467842338	0.398791712408239	0.00005	AT4G15620	CASP-like protein 1E2 [Source:UniProtKB/Swiss-Prot;Acc:O23413]
AT4G39740	HCC2	unknown	none	chr4:18435299-18437228	5.15341	12.9056	1.32439793446555	2.50428357146045	0.399315800892636	0.00005	AT4G39740	Protein SCO1 homolog 2, mitochondrial [Source:UniProtKB/Swiss-Prot;Acc:Q8LAL0]
AT1G27370	SPL10	NM_001036019	NM_001084136,NM_102499,NM_202192	chr1:9505135-9508489	5.27062	13.198	1.32427473704428	2.50406972993689	0.399349901500227	0.00005	AT1G27370	Squamosa promoter-binding-like protein 10 [Source:UniProtKB/Swiss-Prot;Acc:Q8S9L0]
AT3G13880	PCMP-E89	unknown	none	chr3:4572091-4574458	1.06248	2.6599	1.32393632366907	2.50348241849258	0.399443588104816	0.00005	AT3G13880	Pentatricopeptide repeat-containing protein At3g13880 [Source:UniProtKB/Swiss-Prot;Acc:Q9LRV9]
AT3G09830	N/A	NM_111818	NM_202541	chr3:3016507-3018970	6.24068	15.6113	1.32281553748046	2.50153829390387	0.399754024328531	0.00005	AT3G09830	N/A
AT3G47580	N/A	NM_114626	none	chr3:17532613-17537546	0.561601	1.40344	1.32134997727935	2.49899839921937	0.400160320355697	0.00375	AT3G47580	N/A
AT5G12930	N/A	NM_121296	none	chr5:4082884-4085371	2.24316	5.60097	1.32014417234972	2.49691060824908	0.400494914273778	0.00005	AT5G12930	N/A
AT4G15730	N/A	NM_117664	none	chr4:8951578-8957642	0.780638	1.94852	1.31965314239494	2.49606091427781	0.400631248332067	0.00005	AT4G15730	N/A
AT3G05120	GID1A	unknown	none	chr3:1430400-1432793	22.2271	55.4203	1.31809479014995	2.49336620611776	0.401064230976736	0.00005	AT3G05120	Gibberellin receptor GID1A [Source:UniProtKB/Swiss-Prot;Acc:Q9MAA7]
AT4G20430	SBT2.2	NM_001203852	NM_118162	chr4:11016806-11021272	2.22808	5.55439	1.31782744507419	2.49290420451689	0.401138558869651	0.00005	AT4G20430	Subtilisin-like protease SBT2.2 [Source:UniProtKB/Swiss-Prot;Acc:Q9SUN6]
AT1G61460	N/A	NM_104827	none	chr1:22672648-22677673	0.481428	1.19988	1.31749817216491	2.49233530247514	0.401230123012301	0.00205	AT1G61460	G-type lectin S-receptor-like serine/threonine-protein kinase At1g61460 [Source:UniProtKB/Swiss-Prot;Acc:O64774]
AT4G35730	N/A	NM_119739	none	chr4:16930972-16933461	3.97333	9.90042	1.31714110948701	2.49171853332092	0.401329438549071	0.00005	AT4G35730	N/A
AT5G04200	AMC9	unknown	none	chr5:1153792-1155034	6.17413	15.3829	1.3170197420881	2.49150892514411	0.401363201997023	0.00005	AT5G04200	Metacaspase-9 [Source:UniProtKB/Swiss-Prot;Acc:Q9FYE1]
AT5G16860	PCMP-H92	unknown	none	chr5:5543812-5548818	0.706728	1.759	1.31552850913482	2.48893492262936	0.401778283115407	0.00145	AT5G16860	Pentatricopeptide repeat-containing protein At5g16860 [Source:UniProtKB/Swiss-Prot;Acc:Q9LFL5]
AT5G24130	N/A	NM_122318	none	chr5:8162173-8164071	0.555771	1.38296	1.31519696721995	2.48836301282363	0.401870625325389	0.0037	AT5G24130	N/A
AT3G04030	MYR2	NM_001125095	NM_111274,NM_202487	chr3:1042733-1044699	2.93575	7.30478	1.3151117059887	2.48821595844333	0.401894376011324	0.00005	AT3G04030	Myb-related protein 2 [Source:UniProtKB/Swiss-Prot;Acc:Q9SQQ9]
AT5G64910	N/A	NM_001203686	NM_125890	chr5:25940692-25943921	0.421632	1.04881	1.31469707587809	2.4875009486946	0.402009896930807	0.00445	AT5G64910	N/A
AT3G46600	SCL30	unknown	none	chr3:17157598-17158676	8.26482	20.5533	1.31431474453123	2.4868418186966	0.402116448453533	0.00005	AT3G46600	Scarecrow-like protein 30 [Source:UniProtKB/Swiss-Prot;Acc:Q9SNB8]
AT5G01380	GT-3A	unknown	none	chr5:155657-157552	0.87355	2.17231	1.31426781078681	2.48676091809284	0.402129530315655	0.00275	AT5G01380	Trihelix transcription factor GT-3a [Source:UniProtKB/Swiss-Prot;Acc:Q9SDW0]
AT5G39350	PCMP-E16	unknown	none	chr5:15750716-15754745	1.39786	3.4755	1.31400066734338	2.48630048788863	0.402203999424543	0.00005	AT5G39350	Pentatricopeptide repeat-containing protein At5g39350 [Source:UniProtKB/Swiss-Prot;Acc:Q9FLZ9]
AT3G58590	N/A	NM_115721	none	chr3:21666120-21668560	0.698153	1.73527	1.31354501461683	2.48551535265193	0.402331049346788	0.00005	AT3G58590	Pentatricopeptide repeat-containing protein At3g58590 [Source:UniProtKB/Swiss-Prot;Acc:Q0WN01]
AT4G09020	ISA3	unknown	none	chr4:5783915-5789035	4.52193	11.2271	1.31197475829231	2.48281154285891	0.402769192400531	0.00005	AT4G09020	Isoamylase 3, chloroplastic [Source:UniProtKB/Swiss-Prot;Acc:Q9M0S5]
AT1G56130	N/A	NM_104491	none	chr1:20994776-20999993	0.583383	1.44796	1.31150649713124	2.48200581779037	0.402899941987348	0.00015	AT1G56130	Probable LRR receptor-like serine/threonine-protein kinase At1g56130 [Source:UniProtKB/Swiss-Prot;Acc:C0LGH2]
AT1G70250	N/A	NM_105693	none	chr1:26452775-26456320	6.97429	17.3048	1.31105400807008	2.48122747978647	0.40302632795525	0.00005	AT1G70250	N/A
AT2G23180	N/A	NM_127882	none	chr2:9874892-9876649	3.87183	9.60389	1.31060326972221	2.48045239589548	0.403152264342886	0.00005	AT2G23180	N/A
AT5G40800	N/A	NM_123445	none	chr5:16334660-16336074	0.349096	0.865558	1.31000666974388	2.47942686252492	0.403319015016902	0.01135	AT5G40800	N/A
AT2G21560	N/A	NM_127728	none	chr2:9226880-9231507	5.87575	14.5667	1.30982916149208	2.47912181423648	0.40336864217702	0.00005	AT2G21560	N/A
AT3G42860	N/A	NM_114154	none	chr3:14946129-14948233	2.19057	5.42908	1.30940142586268	2.4783869038652	0.403488252153219	0.00005	AT3G42860	N/A
AT4G20000	N/A	NM_118119	none	chr4:10838305-10839142	3.69246	9.14913	1.30905227006917	2.47778716627939	0.403585914726318	0.00005	AT4G20000	N/A
AT3G23150	ETR2	NM_113216	none	chr3:8254620-8257678	2.18855	5.42071	1.30850648250935	2.47684996915766	0.403738624645111	0.00005	AT3G23150	Ethylene receptor 2 [Source:UniProtKB/Swiss-Prot;Acc:Q0WPQ2]
AT2G44880	PCMP-E9	unknown	none	chr2:18505110-18508274	0.465723	1.15283	1.3076357468877	2.47535552248869	0.403982373810536	0.00015	AT2G44880	Pentatricopeptide repeat-containing protein At2g44880 [Source:UniProtKB/Swiss-Prot;Acc:Q1PEU4]
AT3G21150	BBX32	NM_113009	none	chr3:7412511-7413640	4.00283	9.89502	1.30568227744137	2.47200605571558	0.404529753350675	0.00005	AT3G21150	B-box zinc finger protein 32 [Source:UniProtKB/Swiss-Prot;Acc:Q9LJB7]
AT5G49630	AAP6	NM_124341	none	chr5:20142500-20146540	3.40345	8.41293	1.3056104250588	2.47188294230854	0.404549901164042	0.00005	AT5G49630	Amino acid permease 6 [Source:UniProtKB/Swiss-Prot;Acc:P92934]
AT2G38430	N/A	NM_129399	none	chr2:16092769-16095172	0.794921	1.96474	1.30545501266955	2.47161667637413	0.40459348310718	0.00025	AT2G38430	N/A
AT1G30530	UGT78D1	NM_102790	none	chr1:10814849-10816465	51.3186	126.815	1.30517168264811	2.47113132470488	0.404672948783662	0.00005	AT1G30530	UDP-glycosyltransferase 78D1 [Source:UniProtKB/Swiss-Prot;Acc:Q9S9P6]
AT2G34240	N/A	NM_128975	none	chr2:14458860-14461502	0.196683	0.486021	1.30514638533496	2.47108799438691	0.404680044689427	0.00805	AT2G34240	N/A
AT5G08490	PCMP-E32	unknown	none	chr5:2743582-2747973	0.214511	0.530021	1.30499789174287	2.47083366354173	0.404721699706238	0.0097	AT5G08490	Putative pentatricopeptide repeat-containing protein At5g08490 [Source:UniProtKB/Swiss-Prot;Acc:Q9FNN9]
AT4G36090	N/A	NM_001036716	NM_001036717,NM_119775	chr4:17078248-17080784	9.41479	23.2595	1.30481926359493	2.47052775473484	0.404771813667534	0.00005	AT4G36090	N/A
AT2G30250	WRKY25	NM_128578	none	chr2:12903228-12907662	17.0495	42.1113	1.30447798216175	2.46994340009971	0.404867577111132	0.00005	AT2G30250	Probable WRKY transcription factor 25 [Source:UniProtKB/Swiss-Prot;Acc:O22921]
AT1G14790	RDR1	NM_101348	none	chr1:5094192-5098050	0.937989	2.31662	1.30437850618392	2.46977309968454	0.404895494297727	0.00005	AT1G14790	RNA-dependent RNA polymerase 1 [Source:UniProtKB/Swiss-Prot;Acc:Q9LQV2]
AT3G22310	RH9	unknown	none	chr3:7887246-7889976	25.2062	62.2393	1.30404719570164	2.46920598900271	0.404988487981067	0.00005	AT3G22310	DEAD-box ATP-dependent RNA helicase 9 [Source:UniProtKB/Swiss-Prot;Acc:Q9LUW6]
AT3G51450	SSL7	unknown	none	chr3:19090964-19092479	2.1139	5.21596	1.30302567560639	2.46745825251904	0.405275347203583	0.00005	AT3G51450	Protein STRICTOSIDINE SYNTHASE-LIKE 7 [Source:UniProtKB/Swiss-Prot;Acc:Q9SD04]
AT3G46320	N/A	NM_180329	none	chr3:17019937-17020484	74.7918	184.467	1.30241074004277	2.46640674512446	0.405448128933631	0.00005	AT3G46320	Histone H4 [Source:UniProtKB/Swiss-Prot;Acc:P59259]
AT3G21600	N/A	NM_113055	NM_202620	chr3:7606498-7608410	10.4589	25.79	1.30208064697205	2.46584248821578	0.405540907328422	0.00005	AT3G21600	N/A
AT1G77405	N/A	NM_106390	none	chr1:29087120-29093094	0.585464	1.443	1.30141893213385	2.46471174999658	0.405726957726958	0.0212	AT1G77405	Pentatricopeptide repeat-containing protein At1g77405 [Source:UniProtKB/Swiss-Prot;Acc:Q1PFC5]
AT2G28720	N/A	NM_128433	none	chr2:12326903-12327614	26.089	64.277	1.30086094945112	2.46375867223734	0.405883908707625	0.00005	AT2G28720	Histone H2B.3 [Source:UniProtKB/Swiss-Prot;Acc:Q9SI96]
AT1G19640	JMT	NM_101820	none	chr1:6789034-6791724	0.71053	1.7495	1.29997519523632	2.46224649205523	0.406133180908831	0.001	AT1G19640	Jasmonate O-methyltransferase [Source:UniProtKB/Swiss-Prot;Acc:Q9AR07]
AT1G26420	FOX5	NM_102406	none	chr1:9141567-9143425	2.69572	6.636	1.29964323235181	2.4616799964388	0.406226642555756	0.00005	AT1G26420	Flavin-dependent oxidoreductase FOX5 [Source:UniProtKB/Swiss-Prot;Acc:Q9FZC8]
AT4G21620	N/A	NM_001203859	NM_118282	chr4:11491358-11492098	36.0584	88.7612	1.29959378980894	2.46159563374969	0.406240564571006	0.00005	AT4G21620	N/A
AT1G79270	N/A	NM_106577	none	chr1:29815581-29818949	37.4276	92.1304	1.29957473664442	2.46156312453911	0.406245929682276	0.00005	AT1G79270	N/A
AT5G11930	GRXC10	unknown	none	chr5:3844956-3845659	1.21893	2.99497	1.2969262738173	2.45704839490373	0.406992390574864	0.0037	AT5G11930	Glutaredoxin-C10 [Source:UniProtKB/Swiss-Prot;Acc:Q29PZ1]
AT1G59590	N/A	NM_104652	none	chr1:21887645-21888734	8.89597	21.8546	1.29671314506879	2.456685442959	0.407052519835641	0.00005	AT1G59590	N/A
-		unknown	none	chr1:29427732-29428327	0.992121	2.43695	1.29648866205696	2.45630321301535	0.407115862040666	0.01435	-
AT2G26170	CYP711A1	NM_128175	NM_179743	chr2:11140805-11145107	15.9946	39.2676	1.29575451113813	2.45505358058345	0.407323085699151	0.00005	AT2G26170	Cytochrome P450 711A1 [Source:UniProtKB/Swiss-Prot;Acc:B9DFU2]
AT4G24260	KOR3	unknown	none	chr4:12577677-12580413	0.242651	0.595518	1.29526230967081	2.45421613758031	0.407462075033836	0.007	AT4G24260	Endoglucanase 21 [Source:UniProtKB/Swiss-Prot;Acc:Q9STW8]
AT4G22940	N/A	NM_118423	none	chr4:12021548-12023616	0.263256	0.646001	1.295069985377	2.45388899018446	0.407516397033441	0.01465	AT4G22940	N/A
AT5G62960	N/A	NM_125690	none	chr5:25269001-25271756	3.26434	7.99341	1.29201975999433	2.44870632348346	0.408378902120622	0.00005	AT5G62960	N/A
AT3G21470	PCMP-E29	unknown	none	chr3:7563552-7565209	0.556469	1.35842	1.28755638026038	2.4411422738733	0.40964429263409	0.00105	AT3G21470	Pentatricopeptide repeat-containing protein At3g21470 [Source:UniProtKB/Swiss-Prot;Acc:Q9LVF9]
AT1G01470	LEA14	NM_100029	none	chr1:172245-173006	41.5174	101.276	1.28650432647189	2.43936277319871	0.409943125715866	0.00005	AT1G01470	Probable desiccation-related protein LEA14 [Source:UniProtKB/Swiss-Prot;Acc:O03983]
AT1G09410	PCMP-H18	unknown	none	chr1:3035361-3041807	0.503604	1.22732	1.28514980575241	2.43707357368091	0.410328194765831	0.0158	AT1G09410	Pentatricopeptide repeat-containing protein At1g09410 [Source:UniProtKB/Swiss-Prot;Acc:Q56XI1]
AT4G37760	SQE3	NM_119938	none	chr4:17743823-17746545	55.7094	135.691	1.28433235093866	2.43569307872639	0.410560759372398	0.00005	AT4G37760	Squalene epoxidase 3 [Source:UniProtKB/Swiss-Prot;Acc:Q8VYH2]
AT5G62380	NAC101	NM_125632	none	chr5:25050149-25051971	0.911879	2.21926	1.28316439145437	2.43372201794317	0.410893270729883	0.0007	AT5G62380	NAC domain-containing protein 101 [Source:UniProtKB/Swiss-Prot;Acc:Q9LVA1]
AT1G67750	N/A	NM_105443	none	chr1:25401508-25403417	37.3303	90.85	1.28313941174466	2.43367987934734	0.410900385250413	0.00005	AT1G67750	Probable pectate lyase 5 [Source:UniProtKB/Swiss-Prot;Acc:Q9FXD8]
AT4G02110	N/A	NM_116443	none	chr4:935010-940336	2.34426	5.70517	1.28313728912363	2.43367629870407	0.410900989803985	0.00005	AT4G02110	BRCT domain-containing protein At4g02110 [Source:UniProtKB/Swiss-Prot;Acc:O04251]
AT1G54660	N/A	unknown	none	chr1:20408196-20411554	1.3429	3.26713	1.28267198369329	2.43289150346266	0.411033537079945	0.00005	AT1G54660	N/A
AT1G53330	N/A	NM_104212	none	chr1:19896018-19898130	0.605892	1.47296	1.28158569085776	2.4310603209813	0.411343145774495	0.00015	AT1G53330	Putative pentatricopeptide repeat-containing protein At1g53330 [Source:UniProtKB/Swiss-Prot;Acc:Q9MAG8]
AT1G19750	N/A	NM_101831	none	chr1:6826839-6830389	0.628331	1.52544	1.27962877035824	2.42776498374264	0.411901484161947	0.00045	AT1G19750	N/A
AT1G12200	N/A	NM_101092	none	chr1:4137405-4140072	10.7087	25.9917	1.27926764466495	2.42715735803599	0.41200460146893	0.00005	AT1G12200	Flavin-containing monooxygenase FMO GS-OX-like 2 [Source:UniProtKB/Swiss-Prot;Acc:Q9FWW9]
AT2G46430	CNGC3	unknown	none	chr2:19058024-19061440	4.42187	10.7277	1.27861228134222	2.42605504006224	0.412191802529899	0.00005	AT2G46430	Probable cyclic nucleotide-gated ion channel 3 [Source:UniProtKB/Swiss-Prot;Acc:Q9SKD7]
AT1G31840	N/A	NM_001198194	NM_102921	chr1:11423983-11426762	0.392206	0.950081	1.27643891076731	2.42240302290123	0.412813223293593	0.00045	AT1G31840	Putative pentatricopeptide repeat-containing protein At1g31840 [Source:UniProtKB/Swiss-Prot;Acc:Q9C6S6]
AT4G23170	CRK9	unknown	none	chr4:12135051-12136285	2.16646	5.24658	1.27603770382087	2.42172945727131	0.412928040742731	0.00005	AT4G23170	Putative cysteine-rich receptor-like protein kinase 9 [Source:UniProtKB/Swiss-Prot;Acc:O65469]
AT1G05750	PDE247	NM_100455	none	chr1:1721457-1724486	1.51258	3.65926	1.27454047837123	2.4192174959341	0.413356798915628	0.00005	AT1G05750	Pentatricopeptide repeat-containing protein At1g05750, chloroplastic [Source:UniProtKB/Swiss-Prot;Acc:Q9MA50]
AT3G14210	ESM1	NM_112278	none	chr3:4727013-4731662	172.416	416.812	1.27350315231856	2.4174786562732	0.413654117443836	0.00005	AT3G14210	GDSL esterase/lipase ESM1 [Source:UniProtKB/Swiss-Prot;Acc:Q9LJG3]
AT5G07800	N/A	NM_120862	none	chr5:2483174-2489413	2.39166	5.77829	1.27263030188191	2.4160164906383	0.413904459623868	0.00015	AT5G07800	Flavin-containing monooxygenase FMO GS-OX-like 9 [Source:UniProtKB/Swiss-Prot;Acc:Q9FF12]
AT5G15970	KIN2	NM_121602	none	chr5:5211901-5212602	421.345	1017.96	1.27260696258809	2.41597740568893	0.413911155644622	0.00005	AT5G15970	Stress-induced protein KIN2 [Source:UniProtKB/Swiss-Prot;Acc:P31169]
AT5G62990	N/A	NM_125693	none	chr5:25277441-25279447	2.55729	6.17636	1.27214107172941	2.41519733780682	0.414044841945741	0.00005	AT5G62990	N/A
AT5G01030	N/A	NM_120180	NM_180417	chr5:9869-16170	8.45375	20.4031	1.27112501485015	2.41349696880083	0.414336546897285	0.00005	AT5G01030	N/A
AT5G45950	N/A	NM_123963	none	chr5:18634025-18636742	65.201	157.357	1.27107536148918	2.41341390469471	0.414350807399734	0.00005	AT5G45950	GDSL esterase/lipase At5g45950 [Source:UniProtKB/Swiss-Prot;Acc:Q9FJ41]
AT1G69830	AMY3	unknown	none	chr1:26288282-26293096	11.7648	28.3918	1.27099752163756	2.41328369373045	0.414373164082587	0.00005	AT1G69830	Alpha-amylase 3, chloroplastic [Source:UniProtKB/Swiss-Prot;Acc:Q94A41]
AT5G24380	YSL2	NM_122346	none	chr5:8323817-8329446	21.7684	52.5332	1.27099409545368	2.41327796255122	0.414374148157737	0.00005	AT5G24380	Metal-nicotianamine transporter YSL2 [Source:UniProtKB/Swiss-Prot;Acc:Q6R3K9]
AT2G25000	WRKY60	NM_128058	none	chr2:10629670-10631277	5.61353	13.5439	1.27066304386769	2.41272425728552	0.414469244456914	0.00005	AT2G25000	Probable WRKY transcription factor 60 [Source:UniProtKB/Swiss-Prot;Acc:Q9SK33]
AT5G59220	N/A	NM_125312	none	chr5:23894412-23896609	3.3969	8.19484	1.27049703381576	2.41244664252701	0.414516939928052	0.00005	AT5G59220	Probable protein phosphatase 2C 78 [Source:UniProtKB/Swiss-Prot;Acc:Q9FIF5]
AT4G27150	AT2S2	unknown	none	chr4:13609344-13610072	17.375	41.8918	1.26965489718429	2.41103884892086	0.414758974310008	0.00005	AT4G27150	2S seed storage protein 2 [Source:UniProtKB/Swiss-Prot;Acc:P15458]
AT3G07540	FH10	unknown	none	chr3:2404570-2407580	4.70365	11.3036	1.26492970118903	2.40315499665154	0.41611964329948	0.00005	AT3G07540	Formin-like protein 10 [Source:UniProtKB/Swiss-Prot;Acc:Q9SRR2]
AT3G15170	NAC054	unknown	none	chr3:5109874-5111582	0.461183	1.10817	1.26476797767759	2.40288562241019	0.416166292175388	0.0138	AT3G15170	Protein CUP-SHAPED COTYLEDON 1 [Source:UniProtKB/Swiss-Prot;Acc:Q9FRV4]
AT4G11170	N/A	NM_117187	none	chr4:6811099-6817368	0.371933	0.893594	1.26457674124245	2.40256712902593	0.41622146075287	0.0002	AT4G11170	Putative disease resistance protein At4g11170 [Source:UniProtKB/Swiss-Prot;Acc:O82500]
AT3G61830	ARF18	NM_116048	none	chr3:22887378-22891425	11.7805	28.2757	1.26316196755841	2.40021221510123	0.416629827024618	0.00005	AT3G61830	Auxin response factor 18 [Source:UniProtKB/Swiss-Prot;Acc:Q9C5W9]
AT3G14060	N/A	NM_112260	none	chr3:4656903-4657912	10.873	26.0951	1.26302887723924	2.39999080290628	0.416668263390445	0.00005	AT3G14060	N/A
AT3G25060	PCMP-E96	unknown	none	chr3:9128526-9130390	0.209587	0.502539	1.26168632833907	2.39775844875875	0.417056188673914	0.0199	AT3G25060	Putative pentatricopeptide repeat-containing protein At3g25060, mitochondrial [Source:UniProtKB/Swiss-Prot;Acc:Q9LJR6]
AT3G49620	DIN11	NM_114822	none	chr3:18394074-18396811	0.622878	1.49305	1.26124095740355	2.39701835672475	0.417184956967282	0.00715	AT3G49620	Probable 2-oxoglutarate-dependent dioxygenase DIN11 [Source:UniProtKB/Swiss-Prot;Acc:Q8H113]
AT1G48870	N/A	NM_103781	none	chr1:18072097-18075137	0.519745	1.24474	1.25996854572872	2.39490519389316	0.417553063290326	0.0002	AT1G48870	N/A
AT1G23110	N/A	NM_001123864	NM_001123865,NM_001198139,NM_001198140,NM_102159	chr1:8196605-8198147	0.475479	1.13824	1.25935125507196	2.39388069714961	0.417731761315716	0.02265	AT1G23110	N/A
AT2G21720	N/A	NM_127742	none	chr2:9274212-9276959	0.387981	0.928491	1.25890192272797	2.39313523084893	0.417861885575628	0.00245	AT2G21720	N/A
AT2G19240	N/A	NM_127481	none	chr2:8348908-8352221	0.340379	0.81448	1.25873724167044	2.39286207433479	0.417909586484628	0.0018	AT2G19240	N/A
AT1G28570	N/A	NM_102625	NM_202201	chr1:10041654-10044256	8.61344	20.6094	1.25864106901766	2.39270256715087	0.417937446019778	0.00005	AT1G28570	GDSL esterase/lipase At1g28570 [Source:UniProtKB/Swiss-Prot;Acc:Q9FXJ1]
AT5G61520	STP3	unknown	none	chr5:24739162-24741360	5.31766	12.7133	1.2574751179253	2.39076962423322	0.418275349437204	0.00005	AT5G61520	Sugar transport protein 3 [Source:UniProtKB/Swiss-Prot;Acc:Q8L7R8]
AT5G61560	PUB51	unknown	none	chr5:24752826-24756693	1.53276	3.66358	1.25712230244675	2.39018502570526	0.418377652460162	0.00005	AT5G61560	U-box domain-containing protein 51 [Source:UniProtKB/Swiss-Prot;Acc:Q9FKG5]
AT5G48800	N/A	NM_124257	none	chr5:19786548-19789114	2.71152	6.47864	1.2565891818636	2.38930194134655	0.418532284553548	0.00005	AT5G48800	BTB/POZ domain-containing protein At5g48800 [Source:UniProtKB/Swiss-Prot;Acc:Q9FKB6]
AT5G49690	UGT91C1	unknown	none	chr5:20189675-20191466	0.596161	1.42405	1.2562258973596	2.38870036785365	0.418637688283417	0.0004	AT5G49690	UDP-glycosyltransferase 91C1 [Source:UniProtKB/Swiss-Prot;Acc:Q9LTA3]
AT1G55450	N/A	NM_001198310	NM_104421	chr1:20705139-20707022	43.5153	103.922	1.25590645359806	2.38817151668494	0.418730393949308	0.00005	AT1G55450	N/A
AT1G07900	LBD1	NM_100664	none	chr1:2442465-2445239	0.956948	2.28379	1.25491756076912	2.38653510953573	0.41901751036654	0.0035	AT1G07900	LOB domain-containing protein 1 [Source:UniProtKB/Swiss-Prot;Acc:Q9LQR0]
AT3G15500	NAC055	unknown	none	chr3:5234495-5236103	1.02167	2.43814	1.25485168888428	2.38642614542856	0.419036642686638	0.00005	AT3G15500	NAC domain-containing protein 55 [Source:UniProtKB/Swiss-Prot;Acc:Q9LDY8]
AT2G31980	CYS2	unknown	none	chr2:13609145-13609983	7.24952	17.2998	1.25479797849338	2.38633730233174	0.419052243378536	0.00005	AT2G31980	Cysteine proteinase inhibitor 2 [Source:UniProtKB/Swiss-Prot;Acc:Q8L5T9]
AT1G09680	N/A	NM_100840	none	chr1:3133970-3135976	0.674306	1.60863	1.25435719082595	2.38560831432614	0.419180296276956	0.0002	AT1G09680	Putative pentatricopeptide repeat-containing protein At1g09680 [Source:UniProtKB/Swiss-Prot;Acc:O04491]
AT1G80110	PP2B11	unknown	none	chr1:30135343-30136927	2.35119	5.60349	1.2529345271832	2.38325698901407	0.419593860254948	0.00005	AT1G80110	F-box protein PP2-B11 [Source:UniProtKB/Swiss-Prot;Acc:Q949S5]
AT4G27900	N/A	NM_118928	NM_179130	chr4:13890668-13893017	7.73267	18.4259	1.25269653754284	2.38286387496169	0.419663082943031	0.00005	AT4G27900	N/A
AT3G13940	N/A	NM_112248	none	chr3:4600459-4602547	10.7452	25.5881	1.2517806906918	2.38135167330529	0.419929576639141	0.00005	AT3G13940	N/A
AT3G17790	PAP17	NM_112660	none	chr3:6089576-6093137	9.75357	23.216	1.25111714889084	2.38025666499548	0.420122760165403	0.00495	AT3G17790	Purple acid phosphatase 17 [Source:UniProtKB/Swiss-Prot;Acc:Q9SCX8]
AT5G23230	NIC2	NM_122229	none	chr5:7824043-7824300	1	2.38021	1.25108886453878	2.38021	0.420130996844816	0.00005	AT5G23230	Nicotinamidase 2 [Source:UniProtKB/Swiss-Prot;Acc:Q9FMX7]
AT5G39840	N/A	NM_123347	none	chr5:15946556-15949418	3.89427	9.2587	1.24945672771206	2.37751876474923	0.420606564636504	0.00005	AT5G39840	DExH-box ATP-dependent RNA helicase DExH18, mitochondrial [Source:UniProtKB/Swiss-Prot;Acc:F4KFV7]
AT4G01080	TBL26	NM_116338	none	chr4:466453-468318	4.23129	10.0554	1.24880100043475	2.37643839112895	0.420797780297154	0.00005	AT4G01080	Protein trichome birefringence-like 26 [Source:UniProtKB/Swiss-Prot;Acc:O04621]
AT3G06260	GATL4	NM_111501	none	chr3:1892971-1895251	0.437257	1.03872	1.24825342471792	2.37553658374823	0.420957524645718	0.0077	AT3G06260	Probable galacturonosyltransferase-like 4 [Source:UniProtKB/Swiss-Prot;Acc:Q9M8J2]
AT3G14580	N/A	NM_112318	none	chr3:4902992-4907986	1.73271	4.10531	1.24446095295388	2.36930011369473	0.422065568739023	0.0008	AT3G14580	Pentatricopeptide repeat-containing protein At3g14580, mitochondrial [Source:UniProtKB/Swiss-Prot;Acc:Q9LUD6]
AT5G45095	N/A	NM_180590	none	chr5:18207367-18209021	0.721572	1.70867	1.24365853015757	2.36798268225485	0.42230038568009	0.0007	AT5G45095	N/A
AT1G54970	PRP1	unknown	none	chr1:20504928-20506479	2.08125	4.92786	1.24351099761215	2.36774054054054	0.422343573072287	0.00005	AT1G54970	Proline-rich protein 1 [Source:UniProtKB/Swiss-Prot;Acc:Q9FZ35]
AT1G78170	N/A	NM_106467	none	chr1:29413901-29415166	16.0315	37.951	1.24322848210694	2.36727692355675	0.422426286527364	0.00005	AT1G78170	N/A
AT4G21070	BRCA1	unknown	none	chr4:11248074-11252766	2.22966	5.27608	1.24264270910896	2.36631594054699	0.422597837788661	0.00005	AT4G21070	Protein BREAST CANCER SUSCEPTIBILITY 1 homolog [Source:UniProtKB/Swiss-Prot;Acc:Q8RXD4]
AT2G36460	FAB6	NM_001124981	NM_129203	chr2:15296704-15298536	129.448	306.168	1.24195082797735	2.36518138557568	0.42280055394424	0.00005	AT2G36460	Fructose-bisphosphate aldolase 6, cytosolic [Source:UniProtKB/Swiss-Prot;Acc:Q9SJQ9]
AT5G17460	N/A	NM_001203396	NM_121752	chr5:5759192-5759821	1.49716	3.53437	1.23922466913371	2.36071628950813	0.423600245588323	0.00005	AT5G17460	N/A
AT5G52850	PCMP-H31	unknown	none	chr5:21414951-21417734	1.07615	2.53817	1.23790951728793	2.35856525577289	0.423986573003384	0.00005	AT5G52850	Pentatricopeptide repeat-containing protein At5g52850, chloroplastic [Source:UniProtKB/Swiss-Prot;Acc:Q9FLX6]
AT4G23810	WRKY53	NM_118512	none	chr4:12390161-12394003	6.65693	15.7008	1.23790916737302	2.35856468372057	0.423986675838174	0.0001	AT4G23810	Probable WRKY transcription factor 53 [Source:UniProtKB/Swiss-Prot;Acc:Q9SUP6]
AT4G03070	AOP1	NM_116541	none	chr4:1358375-1365557	6.53428	15.3933	1.23620236627559	2.35577599980411	0.424488576198736	0.0017	AT4G03070	Probable 2-oxoglutarate-dependent dioxygenase AOP1 [Source:UniProtKB/Swiss-Prot;Acc:Q9ZTA3]
AT4G24060	DOF4.6	unknown	none	chr4:12503697-12505703	12.8942	30.3551	1.23521665972434	2.35416698980937	0.424778702755056	0.00005	AT4G24060	Dof zinc finger protein DOF4.6 [Source:UniProtKB/Swiss-Prot;Acc:Q8LAP8]
AT1G53600	PCMP-E63	unknown	none	chr1:20001214-20004013	0.487114	1.14476	1.23271381470468	2.35008642740714	0.425516265418079	0.00025	AT1G53600	Pentatricopeptide repeat-containing protein At1g53600, mitochondrial [Source:UniProtKB/Swiss-Prot;Acc:Q9C8L6]
N/A	N/A	unknown	none	chr3:20430053-20436395	23.0794	54.2341	1.23259452118963	2.34989211158002	0.425551451946285	0.00005	N/A	N/A
AT1G11700	N/A	NM_101042	none	chr1:3945676-3946846	17.2818	40.6089	1.23254245815324	2.34980731173836	0.425566809246249	0.00005	AT1G11700	N/A
AT1G25560	TEM1	NM_102367	none	chr1:8981719-8983137	53.2157	125.028	1.23232737661238	2.34945702114226	0.425630258822024	0.00005	AT1G25560	AP2/ERF and B3 domain-containing transcription repressor TEM1 [Source:UniProtKB/Swiss-Prot;Acc:Q9C6M5]
AT1G76620	N/A	NM_106312	none	chr1:28756535-28759318	1.48481	3.48743	1.23188592735926	2.34873822239883	0.425760517056973	0.00005	AT1G76620	N/A
AT2G05910	N/A	NM_126604	none	chr2:2258313-2259503	2.09308	4.91494	1.23154635055535	2.34818544919449	0.425860742959222	0.00005	AT2G05910	Protein LURP-one-related 6 [Source:UniProtKB/Swiss-Prot;Acc:Q9ZUF7]
AT5G12030	HSP17.7	unknown	none	chr5:3884102-3884786	3.65338	8.57072	1.23018458489783	2.3459700332295	0.426262904400097	0.00005	AT5G12030	17.7 kDa class II heat shock protein [Source:UniProtKB/Swiss-Prot;Acc:O81822]
N/A	anac047	unknown	none	chr3:1061460-1063091	2.70362	6.34155	1.2299431148443	2.3455774110267	0.426334255820738	0.00005	N/A	N/A
AT1G76740	N/A	NM_106324	none	chr1:28805170-28810668	0.606474	1.42164	1.22903847711146	2.34410708455762	0.426601671309192	0.00005	AT1G76740	N/A
AT3G16650	PRL2	unknown	none	chr3:5671077-5675377	2.14129	5.01209	1.22693212418484	2.34068715587333	0.427224970022486	0.00005	AT3G16650	Protein pleiotropic regulator PRL2 [Source:UniProtKB/Swiss-Prot;Acc:Q39190]
AT4G30370	ATL14	unknown	none	chr4:14858516-14859440	0.758701	1.774	1.22540266526971	2.33820701435743	0.427678128523112	0.00705	AT4G30370	RING-H2 finger protein ATL14 [Source:UniProtKB/Swiss-Prot;Acc:Q9M0C3]
AT2G32870	N/A	NM_128847	none	chr2:13944686-13946534	0.357365	0.835402	1.22507225232858	2.33767156828453	0.427776088637566	0.0202	AT2G32870	N/A
AT4G04920	MED16	unknown	none	chr4:2497576-2505497	8.83763	20.6568	1.22488534279031	2.33736872894656	0.427831513109484	0.00005	AT4G04920	Mediator of RNA polymerase II transcription subunit 16 [Source:UniProtKB/Swiss-Prot;Acc:F4JGZ1]
AT3G58570	RH52	unknown	none	chr3:21656490-21664108	6.12484	14.3096	1.22423928258754	2.3363222549487	0.428023145301057	0.00005	AT3G58570	DEAD-box ATP-dependent RNA helicase 52 [Source:UniProtKB/Swiss-Prot;Acc:Q9M2F9]
AT2G48090	N/A	NM_130376	none	chr2:19668996-19669902	1.53372	3.58159	1.22356507063602	2.33523068095871	0.428223219296458	0.00095	AT2G48090	N/A
AT4G18520	PCMP-A2	unknown	none	chr4:10215090-10220479	1.9342	4.51664	1.22351294799368	2.33514631372143	0.428238690708137	0.00005	AT4G18520	Pentatricopeptide repeat-containing protein At4g18520 [Source:UniProtKB/Swiss-Prot;Acc:Q0WNP3]
AT1G06520	GPAT1	unknown	none	chr1:1994027-1995964	0.260729	0.608578	1.22289112373256	2.33414004579468	0.428423308105124	0.01535	AT1G06520	Glycerol-3-phosphate acyltransferase 1 [Source:UniProtKB/Swiss-Prot;Acc:Q9SHJ5]
AT2G16430	PAP10	NM_127196	NM_179629	chr2:7120388-7123101	23.8305	55.5836	1.22185005526113	2.33245630599442	0.428732575795738	0.00005	AT2G16430	Purple acid phosphatase 10 [Source:UniProtKB/Swiss-Prot;Acc:Q9SIV9]
AT1G02205	CER1	NM_001197961	NM_100101,NM_180601	chr1:418769-422431	2.84286	6.62893	1.22143296486862	2.33178207861098	0.428856542458587	0.00005	AT1G02205	Protein ECERIFERUM 1 [Source:UniProtKB/Swiss-Prot;Acc:F4HVY0]
AT1G07160	N/A	NM_100590	none	chr1:2197874-2199833	0.671067	1.56444	1.22111761000502	2.33127243628431	0.428950295313339	0.00125	AT1G07160	Probable protein phosphatase 2C 2 [Source:UniProtKB/Swiss-Prot;Acc:Q8RX37]
AT2G42330	STIPL2	unknown	none	chr2:17630786-17634453	4.09577	9.53579	1.21921776233567	2.32820446460617	0.429515540925293	0.00005	AT2G42330	Septin and tuftelin-interacting protein 1 homolog 2 [Source:UniProtKB/Swiss-Prot;Acc:Q9SLC6]
AT3G18020	N/A	NM_112683	none	chr3:6165440-6168947	1.2626	2.93527	1.21709555913037	2.32478219546967	0.430147822857863	0.0011	AT3G18020	Pentatricopeptide repeat-containing protein At3g18020 [Source:UniProtKB/Swiss-Prot;Acc:Q9LSK8]
AT5G11060	KNAT4	NM_121144	none	chr5:3509910-3513311	10.7635	25.0205	1.21696334033716	2.32456914572397	0.430187246457905	0.00005	AT5G11060	Homeobox protein knotted-1-like 4 [Source:UniProtKB/Swiss-Prot;Acc:P48001]
AT5G51070	CLPD	unknown	none	chr5:20764260-20768712	28.8854	67.1063	1.21610774128925	2.3231909545999	0.430442447281403	0.00005	AT5G51070	Chaperone protein ClpD, chloroplastic [Source:UniProtKB/Swiss-Prot;Acc:P42762]
AT3G17110	N/A	unknown	none	chr3:5837778-5838772	6.72126	15.6103	1.21569464533135	2.32252583592957	0.430565716225825	0.00005	AT3G17110	N/A
AT1G32860	N/A	NM_103020	none	chr1:11907039-11909068	4.88009	11.3321	1.21543557819626	2.32210881356696	0.430643040566179	0.00005	AT1G32860	Glucan endo-1,3-beta-glucosidase 11 [Source:UniProtKB/Swiss-Prot;Acc:Q8L868]
AT1G59660	NUP98B	unknown	none	chr1:21924085-21929381	2.29237	5.32023	1.21464869543742	2.32084262139183	0.430877988357646	0.00005	AT1G59660	Nuclear pore complex protein NUP98B [Source:UniProtKB/Swiss-Prot;Acc:F4ID16]
AT5G65600	LECRK92	unknown	none	chr5:26215963-26219466	0.345124	0.800711	1.21416682318236	2.3200675699169	0.43102192926037	0.001	AT5G65600	L-type lectin-domain containing receptor kinase IX.2 [Source:UniProtKB/Swiss-Prot;Acc:Q9LSL5]
AT1G46480	WOX4	NM_103605	none	chr1:17236574-17238015	2.01716	4.67724	1.21333193642369	2.31872533661187	0.431271433580488	0.00005	AT1G46480	WUSCHEL-related homeobox 4 [Source:UniProtKB/Swiss-Prot;Acc:Q6X7J9]
AT5G01370	N/A	NM_120215	none	chr5:152513-154390	6.06307	14.0579	1.21326071354595	2.31861086875131	0.431292725086962	0.00005	AT5G01370	N/A
AT5G42050	N/A	NM_123570	none	chr5:16815238-16817293	58.3935	135.319	1.21248472949971	2.31736409018127	0.431524767401473	0.00005	AT5G42050	N/A
AT1G28010	ABCB14	unknown	none	chr1:9763341-9768072	5.10422	11.8222	1.21173611444249	2.31616192092034	0.431748743888616	0.00005	AT1G28010	ABC transporter B family member 14 [Source:UniProtKB/Swiss-Prot;Acc:Q9C7F2]
AT3G21550	N/A	NM_113050	none	chr3:7591506-7592325	14.5384	33.6325	1.20998751796858	2.31335635283112	0.432272355608414	0.00005	AT3G21550	N/A
AT1G09190	PCMP-E70	unknown	none	chr1:2965021-2967760	1.92314	4.44474	1.2086352382205	2.31118899300103	0.432677726931159	0.00005	AT1G09190	Pentatricopeptide repeat-containing protein At1g09190 [Source:UniProtKB/Swiss-Prot;Acc:O80488]
AT3G28007	SWEET4	NM_113718	none	chr3:10408131-10409691	0.588365	1.35907	1.20783643236779	2.30990966491889	0.432917362608254	0.0175	AT3G28007	Bidirectional sugar transporter SWEET4 [Source:UniProtKB/Swiss-Prot;Acc:Q944M5]
AT4G33700	CBSDUF6	unknown	none	chr4:16176369-16179484	7.36748	17.0106	1.20719088473726	2.30887630505953	0.433111118949361	0.00005	AT4G33700	DUF21 domain-containing protein At4g33700 [Source:UniProtKB/Swiss-Prot;Acc:Q8VZI2]
AT1G16400	CYP79F2	NM_101506	none	chr1:5605032-5607478	11.4035	26.311	1.20618939283901	2.30727408251853	0.433411880962335	0.00005	AT1G16400	Hexahomomethionine N-hydroxylase [Source:UniProtKB/Swiss-Prot;Acc:Q9FUY7]
AT1G49920	N/A	NM_103879	none	chr1:18481606-18484406	0.435425	1.00381	1.20499007587752	2.30535683527588	0.433772327432482	0.00065	AT1G49920	N/A
AT4G39190	N/A	NM_120079	none	chr4:18251807-18253078	3.37379	7.77125	1.20377649722894	2.30341841074874	0.434137365288725	0.00005	AT4G39190	N/A
AT1G60360	N/A	NM_104723	none	chr1:22242486-22243734	1.06749	2.45859	1.20360861284642	2.30315038079982	0.43418788817981	0.0009	AT1G60360	N/A
AT5G12300	N/A	NM_121268	none	chr5:3978297-3979979	1.41201	3.25105	1.20315543837885	2.30242703663572	0.434324295227696	0.00005	AT5G12300	N/A
AT5G23910	KIN10C	NM_122296	none	chr5:8068234-8073034	2.30966	5.3178	1.20314902783418	2.3024168059368	0.434326225130693	0.00005	AT5G23910	Kinesin-like protein KIN-10C [Source:UniProtKB/Swiss-Prot;Acc:F4KEC6]
AT1G65860	FMOGS-OX1	unknown	none	chr1:24498992-24502784	2.8035	6.45336	1.20282143851192	2.30189406099518	0.434424857748522	0.00005	AT1G65860	Flavin-containing monooxygenase FMO GS-OX1 [Source:UniProtKB/Swiss-Prot;Acc:Q9SS04]
AT3G48390	N/A	NM_114699	none	chr3:17920805-17923448	0.925809	2.13101	1.20275087056501	2.3017814689639	0.434446107714183	0.0001	AT3G48390	N/A
AT3G49170	EMB2261	NM_114776	none	chr3:18226821-18229605	2.2011	5.06513	1.20237460625563	2.30118122756803	0.434559428879417	0.00005	AT3G49170	Pentatricopeptide repeat-containing protein At3g49170, chloroplastic [Source:UniProtKB/Swiss-Prot;Acc:Q5G1T1]
AT3G21805	N/A	unknown	none	chr3:7682264-7683824	5.33697	12.2745	1.20157145092916	2.29990050534292	0.434801417573017	0.00005	AT3G21805	N/A
AT2G25140	CLPB4	NM_128071	none	chr2:10697671-10702155	11.694	26.8851	1.20103834134468	2.29905079527963	0.434962116562706	0.00005	AT2G25140	Chaperone protein ClpB4, mitochondrial [Source:UniProtKB/Swiss-Prot;Acc:Q8VYJ7]
AT2G36770	UGT73C4	unknown	none	chr2:15415086-15416753	0.773119	1.77599	1.19986105956391	2.29717546716612	0.435317203362632	0.0006	AT2G36770	UDP-glycosyltransferase 73C4 [Source:UniProtKB/Swiss-Prot;Acc:Q9ZQ97]
AT5G05365	N/A	NM_001085064	none	chr5:1589895-1590842	4.71538	10.8313	1.19976046556859	2.29701529887305	0.435347557541569	0.00005	AT5G05365	N/A
AT5G39050	PMAT1	unknown	none	chr5:15634330-15636169	25.4513	58.3596	1.19723064690107	2.29299092777186	0.436111625165354	0.00005	AT5G39050	Phenolic glucoside malonyltransferase 1 [Source:UniProtKB/Swiss-Prot;Acc:Q940Z5]
AT4G21200	GA2OX8	unknown	none	chr4:11302722-11306734	0.484939	1.11185	1.19708697815613	2.29276259488307	0.43615505688717	0.0142	AT4G21200	Gibberellin 2-beta-dioxygenase 8 [Source:UniProtKB/Swiss-Prot;Acc:O49561]
AT3G50890	ZHD7	unknown	none	chr3:18916088-18917312	2.35106	5.39024	1.19703815266746	2.29268500165883	0.436169818041497	0.00005	AT3G50890	Zinc-finger homeodomain protein 7 [Source:UniProtKB/Swiss-Prot;Acc:Q9SVL0]
AT1G20920	RH42	unknown	none	chr1:7285037-7289858	16.9848	38.9111	1.19593753500832	2.29093660213838	0.436502694603853	0.00005	AT1G20920	DEAD-box ATP-dependent RNA helicase 42 [Source:UniProtKB/Swiss-Prot;Acc:Q8H0U8]
AT5G23710		NM_122276	none	chr5:7996532-7997548	10.6802	24.4673	1.19591624329742	2.29090279208255	0.436509136684473	0.00005	AT5G23710
AT4G21960	PER42	unknown	none	chr4:11646386-11648646	235.661	539.714	1.19548208690436	2.2902134846241	0.436640517014567	0.00005	AT4G21960	Peroxidase 42 [Source:UniProtKB/Swiss-Prot;Acc:Q9SB81]
AT3G51670	PATL6	unknown	none	chr3:19168564-19170998	88.4648	202.431	1.19425481077555	2.2882660674076	0.437012117709244	0.00005	AT3G51670	Patellin-6 [Source:UniProtKB/Swiss-Prot;Acc:Q9SCU1]
AT1G01140	CIPK9	NM_099996	NM_179239,NM_179240	chr1:62847-67740	20.846	47.6744	1.19344420071004	2.28698071572484	0.437257731612773	0.00005	AT1G01140	CBL-interacting serine/threonine-protein kinase 9 [Source:UniProtKB/Swiss-Prot;Acc:Q9MAM1]
AT1G70830	MLP28	NM_001084337	NM_001084338,NM_001124107,NM_105751,NM_179544	chr1:26709997-26713883	176.548	403.713	1.19326956610852	2.28670389922287	0.437310663763615	0.00005	AT1G70830	MLP-like protein 28 [Source:UniProtKB/Swiss-Prot;Acc:Q9SSK9]
AT3G55980	N/A	unknown	none	chr3:20776096-20778841	28.4	64.9234	1.19284762521903	2.28603521126761	0.437438581466775	0.00005	AT3G55980	Zinc finger CCCH domain-containing protein 47 [Source:UniProtKB/Swiss-Prot;Acc:Q93ZS9]
AT1G32560	N/A	NM_102991	none	chr1:11774504-11775415	2.12163	4.84688	1.19188328390291	2.28450766627546	0.437731076486317	0.00015	AT1G32560	N/A
AT3G12510	N/A	NM_112086	none	chr3:3967097-3972023	6.1366	14.0098	1.19092490747184	2.28299058110354	0.43802195605933	0.00025	AT3G12510	N/A
AT1G06330	N/A	NM_100514	none	chr1:1931584-1932419	1.50538	3.43639	1.19076606942861	2.28273924191898	0.438070184117635	0.007	AT1G06330	N/A
AT1G55870	PARN	unknown	none	chr1:20895539-20898526	7.44856	16.9974	1.19028063476842	2.28197128035486	0.43821760975208	0.00005	AT1G55870	Poly(A)-specific ribonuclease PARN [Source:UniProtKB/Swiss-Prot;Acc:Q9LG26]
AT2G19860	HXK2	NM_001084452	NM_127544	chr2:8570651-8573975	14.3549	32.7452	1.18974016233175	2.28111655253607	0.438381808631494	0.00005	AT2G19860	Hexokinase-2 [Source:UniProtKB/Swiss-Prot;Acc:P93834]
AT3G02330	PCMP-E90	unknown	none	chr3:473764-476625	0.600884	1.37033	1.18936494959678	2.28052336224629	0.438495836769245	0.00015	AT3G02330	Pentatricopeptide repeat-containing protein At3g02330 [Source:UniProtKB/Swiss-Prot;Acc:Q9FWA6]
AT5G03390	N/A	NM_120418	none	chr5:834954-836788	1.39702	3.18573	1.18927132460306	2.28037537043135	0.438524294274782	0.00005	AT5G03390	N/A
AT1G22600	N/A	NM_102107	none	chr1:7987285-7989189	0.411126	0.937333	1.18898106333105	2.27991661923595	0.43861253151228	0.0205	AT1G22600	N/A
AT3G56550	PCMP-H80	unknown	none	chr3:20952452-20954659	0.288106	0.656759	1.18876435979315	2.27957418450154	0.438678419328856	0.0098	AT3G56550	Pentatricopeptide repeat-containing protein At3g56550 [Source:UniProtKB/Swiss-Prot;Acc:Q9LXY5]
AT5G58130	N/A	NM_125198	none	chr5:23517263-23523896	14.9932	34.1209	1.18634737015054	2.27575834378252	0.439413966220117	0.00005	AT5G58130	N/A
AT1G08290	WIP3	NM_112181	NM_100702	chr1:2610007-2613214	0.635348	1.44573	1.18617922149486	2.2754931155839	0.439465183678834	0.001	AT1G08290	Zinc finger protein WIP3 [Source:UniProtKB/Swiss-Prot;Acc:Q9SGD1]
AT1G63750	N/A	NM_001084299	NM_001084300,NM_105052	chr1:23650764-23655367	3.71263	8.44509	1.18567125438195	2.27469206465498	0.43961994484369	0.00005	AT1G63750	N/A
AT4G37295	N/A	NM_119893	none	chr4:17553350-17554089	2.51819	5.71952	1.18350693663187	2.27128215106882	0.440279953562537	0.00025	AT4G37295	N/A
AT1G09310	N/A	NM_100801	none	chr1:3008898-3009888	925.045	2100.28	1.18298622020878	2.27046251803966	0.440438893861771	0.00005	AT1G09310	N/A
AT3G20500	PAP18	unknown	none	chr3:7157905-7160466	13.7203	31.1427	1.18258200118394	2.26982646152052	0.440562314763974	0.00005	AT3G20500	Purple acid phosphatase 18 [Source:UniProtKB/Swiss-Prot;Acc:Q9LJU7]
AT1G69950	N/A	unknown	none	chr1:26346239-26348758	2.37313	5.38235	1.18144507518194	2.2680384134034	0.440909639841333	0.00005	AT1G69950	N/A
AT5G38780	N/A	NM_123239	none	chr5:15529941-15531602	1.08265	2.45323	1.18011557593792	2.2659492910913	0.441316142391867	0.0005	AT5G38780	Probable S-adenosylmethionine-dependent methyltransferase At5g38780 [Source:UniProtKB/Swiss-Prot;Acc:Q9FKR0]
AT4G36580	N/A	NM_119821	none	chr4:17257776-17260866	4.52891	10.2604	1.1798512001976	2.26553409098437	0.441397021558613	0.00005	AT4G36580	N/A
AT1G15440	N/A	NM_101414	NM_202107	chr1:5306025-5309548	13.8909	31.4701	1.17984168752809	2.26551915282667	0.441399931998945	0.00005	AT1G15440	N/A
AT1G20693	HMGB2	unknown	none	chr1:7176772-7178912	102.955	233.174	1.17939303418763	2.2648147248798	0.441537221131001	0.00005	AT1G20693	High mobility group B protein 2 [Source:UniProtKB/Swiss-Prot;Acc:O49596]
N/A	N/A	unknown	none	chr4:1188994-1197582	4.25289	9.62336	1.1780971590258	2.26278130871008	0.441934002261164	0.00005	N/A	N/A
AT5G59870	N/A	NM_125380	none	chr5:24115549-24116222	249.545	563.981	1.1763465627584	2.26003726782745	0.442470579682649	0.00005	AT5G59870	Probable histone H2A.7 [Source:UniProtKB/Swiss-Prot;Acc:Q9FJE8]
AT1G75430	BLH11	NM_106197	none	chr1:28307897-28309597	0.739022	1.66994	1.17610705059582	2.25966209395661	0.442544043498569	0.0044	AT1G75430	BEL1-like homeodomain protein 11 [Source:UniProtKB/Swiss-Prot;Acc:Q1PFD1]
AT1G20850	XCP2	NM_101938	none	chr1:7252095-7253711	31.7434	71.6403	1.1743147168495	2.25685654340745	0.44309418023096	0.00005	AT1G20850	Cysteine protease XCP2 [Source:UniProtKB/Swiss-Prot;Acc:Q9LM66]
AT5G67100	POLA	unknown	none	chr5:26776964-26786435	3.4008	7.67352	1.17401435908946	2.25638673253352	0.443186438557533	0.00005	AT5G67100	DNA polymerase alpha catalytic subunit [Source:UniProtKB/Swiss-Prot;Acc:Q9FHA3]
AT4G24690	NBR1	NM_118602	none	chr4:12741015-12744365	62.2265	140.218	1.17207055461219	2.25334865370863	0.443783964968834	0.00005	AT4G24690	Protein NBR1 homolog [Source:UniProtKB/Swiss-Prot;Acc:Q9SB64]
AT1G69440	AGO7	NM_105611	none	chr1:26101444-26105101	1.22323	2.75592	1.17183831481779	2.25298594704185	0.443855409445847	0.00005	AT1G69440	Protein argonaute 7 [Source:UniProtKB/Swiss-Prot;Acc:Q9C793]
AT1G24140	3MMP	NM_102260	none	chr1:8536075-8537511	0.638275	1.43743	1.17124165493822	2.25205436528142	0.444039014073729	0.0029	AT1G24140	Metalloendoproteinase 3-MMP [Source:UniProtKB/Swiss-Prot;Acc:Q5XF51]
AT4G14310	N/A	NM_117508	NM_179047	chr4:8236774-8240396	4.98912	11.2342	1.17104011717647	2.25173978577384	0.444101048583789	0.00005	AT4G14310	N/A
AT4G08570	N/A	NM_116926	none	chr4:5454740-5456058	1.36678	3.0763	1.17041515924216	2.25076457074291	0.444293469427559	0.0008	AT4G08570	N/A
AT3G19580	AZF2	NM_001125191	NM_112848	chr3:6803039-6804301	5.96797	13.4172	1.16877144220014	2.24820164980722	0.444799958262529	0.00005	AT3G19580	Zinc finger protein AZF2 [Source:UniProtKB/Swiss-Prot;Acc:Q9SSW2]
AT1G56580	N/A	NM_104535	none	chr1:21195659-21199076	132.692	298.035	1.16740037153268	2.24606607783438	0.445222876507793	0.00005	AT1G56580	N/A
AT3G21090	ABCG15	unknown	none	chr3:7391418-7395036	5.30408	11.8977	1.16550826585978	2.24312227568212	0.445807172814914	0.00005	AT3G21090	ABC transporter G family member 15 [Source:UniProtKB/Swiss-Prot;Acc:Q8RWI9]
AT5G43380	TOPP7	NM_117195	none	chr5:17419787-17421969	4.06631	9.11978	1.16527881716117	2.2427655540281	0.44587808039229	0.00005	AT5G43380	Serine/threonine-protein phosphatase PP1 isozyme 7 [Source:UniProtKB/Swiss-Prot;Acc:O82733]
AT2G46270	GBF3	NM_130190	NM_180118	chr2:19000195-19003181	16.3175	36.5797	1.16462320390149	2.24174659108319	0.446080749705438	0.00005	AT2G46270	G-box-binding factor 3 [Source:UniProtKB/Swiss-Prot;Acc:P42776]
N/A	N/A	unknown	none	chr1:22975530-22977751	55.9906	125.503	1.16446530520958	2.24150125199587	0.446129574591842	0.00005	N/A	N/A
AT4G00220	LBD30	NM_116239	none	chr4:89941-92243	0.713314	1.59879	1.16437125993623	2.24135513953182	0.446158657484723	0.00595	AT4G00220	LOB domain-containing protein 30 [Source:UniProtKB/Swiss-Prot;Acc:O81323]
AT1G52640	N/A	NM_104142	none	chr1:19608750-19610212	0.457024	1.02434	1.16435282209567	2.24132649488867	0.446164359490013	0.00875	AT1G52640	Pentatricopeptide repeat-containing protein At1g52640, mitochondrial [Source:UniProtKB/Swiss-Prot;Acc:Q9SSR6]
N/A	N/A	unknown	none	chr1:7897930-7902373	1.70691	3.8211	1.16260102260776	2.23860660491766	0.446706445787862	0.00005	N/A	N/A
AT1G20140	ASK4	NM_101868	none	chr1:6986187-6987225	15.6711	35.0699	1.16212686650892	2.23787098544454	0.446853284440503	0.00005	AT1G20140	SKP1-like protein 4 [Source:UniProtKB/Swiss-Prot;Acc:Q9LNT9]
AT4G22990	N/A	NM_001203876	NM_118428	chr4:12048177-12051818	2.66933	5.97185	1.16170025665338	2.2372093371745	0.446985440022773	0.00005	AT4G22990	SPX domain-containing membrane protein At4g22990 [Source:UniProtKB/Swiss-Prot;Acc:Q93ZQ5]
AT1G15380	N/A	NM_001035972	NM_101407	chr1:5290744-5292506	11.5601	25.8618	1.16166881341634	2.23716057819569	0.446995182083227	0.00005	AT1G15380	N/A
AT1G09880	N/A	NM_100862	none	chr1:3208782-3212233	0.351574	0.786038	1.16077067681013	2.23576828775734	0.447273541482727	0.00415	AT1G09880	N/A
AT5G14700	N/A	NM_121474	none	chr5:4740281-4743533	3.53546	7.90316	1.16053167909204	2.23539793973061	0.447347643221193	0.00005	AT5G14700	N/A
AT5G39410	N/A	NM_123303	none	chr5:15768232-15770413	4.29726	9.60203	1.15992237537547	2.2344540474628	0.44753661465336	0.00005	AT5G39410	Probable mitochondrial saccharopine dehydrogenase-like oxidoreductase At5g39410 [Source:UniProtKB/Swiss-Prot;Acc:Q8LGI2]
AT1G48560	N/A	NM_001198244	NM_103752	chr1:17952867-17957762	1.79562	4.01178	1.15976042238458	2.23420322785445	0.447586856706998	0.00405	AT1G48560	N/A
AT4G26080	ABI1	NM_118741	none	chr4:13219958-13222367	30.1989	67.4278	1.15884752681464	2.23278993605727	0.447870166311225	0.00005	AT4G26080	Protein phosphatase 2C 56 [Source:UniProtKB/Swiss-Prot;Acc:P49597]
AT1G16070	TULP8	unknown	none	chr1:5508421-5514015	1.28114	2.85841	1.15778472758544	2.2311456983624	0.44820022320101	0.01825	AT1G16070	Tubby-like protein 8 [Source:UniProtKB/Swiss-Prot;Acc:Q9S9M8]
AT2G41480	PER25	unknown	none	chr2:17296839-17298735	6.39093	14.2464	1.15649961219746	2.22915913646371	0.448599646226415	0.00005	AT2G41480	Peroxidase 25 [Source:UniProtKB/Swiss-Prot;Acc:O80822]
AT3G03776	N/A	NM_148684	none	chr3:954011-955309	0.771354	1.71856	1.15573520337301	2.22797833420194	0.448837398752444	0.01795	AT3G03776	N/A
AT2G42270	BRR2B	NM_129789	none	chr2:17604175-17613579	5.61621	12.5099	1.15540147044672	2.22746300441045	0.448941238539077	0.00005	AT2G42270	DExH-box ATP-dependent RNA helicase DExH13 [Source:UniProtKB/Swiss-Prot;Acc:O48534]
AT5G27280	N/A	NM_122610	none	chr5:9617491-9618392	7.45747	16.6103	1.15531995617603	2.22733715321684	0.448966605058307	0.00005	AT5G27280	N/A
AT5G23010	MAM1	NM_122207	none	chr5:7703090-7706923	21.1107	46.9953	1.15454206293215	2.22613650897412	0.4492087506623	0.00005	AT5G23010	Methylthioalkylmalate synthase 1, chloroplastic [Source:UniProtKB/Swiss-Prot;Acc:Q9FG67]
AT4G39230	N/A	NM_120083	none	chr4:18265856-18267824	6.70013	14.8828	1.15138498277862	2.22127033356069	0.450192840056979	0.00005	AT4G39230	N/A
AT4G00390	N/A	NM_116263	none	chr4:171482-173030	1.44507	3.20917	1.15106083644075	2.22077131211637	0.45029400125266	0.00005	AT4G00390	Probable transcription factor At4g00390 [Source:UniProtKB/Swiss-Prot;Acc:O23063]
AT1G02770	N/A	NM_100156	none	chr1:604864-606681	0.66005	1.46579	1.15103120650952	2.22072570259829	0.45030324944228	0.00615	AT1G02770	UPF0725 protein At1g02770 [Source:UniProtKB/Swiss-Prot;Acc:Q9SRX1]
AT2G34070	TBL37	NM_128958	none	chr2:14387434-14390331	23.502	52.1411	1.1496374850342	2.21858139732789	0.450738476940455	0.00005	AT2G34070	Protein trichome birefringence-like 37 [Source:UniProtKB/Swiss-Prot;Acc:O22960]
AT3G03470	CYP89A9	NM_111218	none	chr3:822905-826511	2.60163	5.76982	1.14911051341107	2.2177711665379	0.450903147758509	0.00005	AT3G03470	Cytochrome P450 89A9 [Source:UniProtKB/Swiss-Prot;Acc:Q9SRQ1]
AT1G50400	TOM40-2	unknown	none	chr1:18668039-18670582	1.04038	2.30529	1.14783767901804	2.21581537515139	0.451301137817802	0.0008	AT1G50400	Probable mitochondrial import receptor subunit TOM40-2 [Source:UniProtKB/Swiss-Prot;Acc:Q9SX55]
AT5G13270	PCMP-H90	unknown	none	chr5:4246829-4255409	2.84055	6.29257	1.14747906250219	2.21526464945169	0.451413333502845	0.0195	AT5G13270	Pentatricopeptide repeat-containing protein At5g13270, chloroplastic [Source:UniProtKB/Swiss-Prot;Acc:Q9LYU9]
AT4G11360	RHA1B	NM_117207	none	chr4:6905945-6906712	14.565	32.2621	1.14733464777105	2.21504291108822	0.451458522538831	0.00005	AT4G11360	E3 ubiquitin-protein ligase RHA1B [Source:UniProtKB/Swiss-Prot;Acc:Q9SUS5]
AT1G23200	PME6	unknown	none	chr1:8227182-8229575	0.709897	1.57151	1.14646983030854	2.21371551084171	0.451729228576337	0.0004	AT1G23200	Probable pectinesterase/pectinesterase inhibitor 6 [Source:UniProtKB/Swiss-Prot;Acc:O49298]
AT5G58070	TIL	NM_125192	none	chr5:23500434-23501323	269.235	593.872	1.14128604419766	2.20577562352592	0.453355268475362	0.00005	AT5G58070	Temperature-induced lipocalin-1 [Source:UniProtKB/Swiss-Prot;Acc:Q9FGT8]
AT3G09450	N/A	NM_111779	none	chr3:2907488-2910201	2.8396	6.25671	1.13971651739348	2.20337723623046	0.453848747984164	0.00005	AT3G09450	N/A
AT5G26920	CBP60G	NM_001203479	NM_122574	chr5:9475760-9478762	3.21233	7.07362	1.13882861116105	2.20202158557807	0.45412815503236	0.00005	AT5G26920	Calmodulin-binding protein 60 G [Source:UniProtKB/Swiss-Prot;Acc:F4K2R6]
AT1G20230	PCMP-H21	unknown	none	chr1:7009570-7011969	1.0689	2.35337	1.13860127154653	2.20167461876696	0.454199722100647	0.00005	AT1G20230	Pentatricopeptide repeat-containing protein At1g20230 [Source:UniProtKB/Swiss-Prot;Acc:Q9LNU6]
AT1G60030	NAT7	unknown	none	chr1:22113566-22116894	1.11743	2.45964	1.13826271559228	2.20115801437226	0.454306321250264	0.00005	AT1G60030	Nucleobase-ascorbate transporter 7 [Source:UniProtKB/Swiss-Prot;Acc:Q0WPE9]
AT3G62260	N/A	NM_116091	NM_180406	chr3:23038270-23040668	5.54002	12.1936	1.13816103591654	2.20100288446612	0.45433834142501	0.00005	AT3G62260	Probable protein phosphatase 2C 49 [Source:UniProtKB/Swiss-Prot;Acc:Q3EAF9]
AT3G24460	N/A	NM_113353	none	chr3:8885775-8893165	6.15822	13.5514	1.13785659148949	2.20053846728438	0.454434228197825	0.00005	AT3G24460	N/A
AT2G38540	LTP1	unknown	none	chr2:16130307-16131043	1673.87	3683.05	1.13771349668433	2.20032021602634	0.454479303837851	0.00005	AT2G38540	Non-specific lipid-transfer protein 1 [Source:UniProtKB/Swiss-Prot;Acc:Q42589]
AT3G49960	PER35	unknown	none	chr3:18524088-18525676	0.744511	1.63632	1.1360898408183	2.19784529711448	0.454991077539845	0.0037	AT3G49960	Peroxidase 35 [Source:UniProtKB/Swiss-Prot;Acc:Q96510]
AT2G25470	N/A	NM_128104	none	chr2:10838311-10842126	0.818646	1.7991	1.13596373893621	2.19765319808562	0.455030848757712	0.0001	AT2G25470	N/A
AT2G27610	PCMP-H60	unknown	none	chr2:11783977-11786604	0.446157	0.980498	1.13596321232831	2.19765239590548	0.455031014851637	0.00105	AT2G27610	Pentatricopeptide repeat-containing protein At2g27610 [Source:UniProtKB/Swiss-Prot;Acc:Q9ZUW3]
AT5G21940	N/A	NM_147877	none	chr5:7249295-7250588	76.4711	167.793	1.13369599876389	2.19420146957478	0.455746664044388	0.00005	AT5G21940	N/A
AT2G40550	ETG1	NM_129617	none	chr2:16934812-16938211	6.92565	15.164	1.13062897628257	2.18954177586219	0.456716565549987	0.00005	AT2G40550	Mini-chromosome maintenance complex-binding protein [Source:UniProtKB/Swiss-Prot;Acc:Q501D5]
AT2G38080	IRX12	NM_129364	none	chr2:15934464-15937602	9.89171	21.6529	1.13026841056609	2.18899462276998	0.456830724752805	0.00005	AT2G38080	Laccase-4 [Source:UniProtKB/Swiss-Prot;Acc:O80434]
AT1G02700	N/A	NM_100150	none	chr1:588094-589494	2.49335	5.45703	1.13003056189946	2.18863376581707	0.456906045962731	0.00005	AT1G02700	N/A
AT5G34795	N/A	unknown	none	chr5:12967457-12970874	0.685914	1.50072	1.12955522066618	2.18791277040562	0.457056612825844	0.0105	AT5G34795	N/A
AT5G09950	PCMP-H35	unknown	none	chr5:3102707-3105657	0.267544	0.584857	1.12830774768957	2.1860217384804	0.457451992538347	0.0045	AT5G09950	Putative pentatricopeptide repeat-containing protein At5g09950 [Source:UniProtKB/Swiss-Prot;Acc:Q9FIB2]
N/A	N/A	unknown	none	chr1:9270952-9272699	0.433333	0.947136	1.12809549062474	2.18570014284626	0.45751930029056	0.01335	N/A	N/A
AT3G60390	HAT3	NM_115903	none	chr3:22320576-22322639	9.23039	20.1676	1.12757589883706	2.18491309684639	0.457684107181817	0.00005	AT3G60390	Homeobox-leucine zipper protein HAT3 [Source:UniProtKB/Swiss-Prot;Acc:P46602]
AT2G21770	CESA9	NM_127746	none	chr2:9284644-9289715	0.344354	0.752243	1.12730634121172	2.18450489902833	0.457769630292339	0.00125	AT2G21770	Probable cellulose synthase A catalytic subunit 9 [UDP-forming] [Source:UniProtKB/Swiss-Prot;Acc:Q9SJ22]
AT1G78940	N/A	NM_001198503	NM_106543	chr1:29682993-29683958	0.5999	1.31045	1.12726837230842	2.18444740790132	0.457781678049525	0.00235	AT1G78940	N/A
AT1G66500	PCFS1	unknown	none	chr1:24811151-24812660	3.03796	6.63039	1.12599085786759	2.1825139238173	0.458187225789132	0.00005	AT1G66500	Polyadenylation and cleavage factor homolog 1 [Source:UniProtKB/Swiss-Prot;Acc:Q9C710]
AT1G26380	FOX1	NM_102402	none	chr1:9126752-9128519	4.08818	8.91787	1.12524045032727	2.18137899994619	0.458425610599841	0.00005	AT1G26380	Flavin-dependent oxidoreductase FOX1 [Source:UniProtKB/Swiss-Prot;Acc:Q9FZC4]
AT1G73480	N/A	NM_106007	none	chr1:27628931-27632820	7.60614	16.5825	1.12442512704173	2.18014656580079	0.458684758028042	0.00005	AT1G73480	N/A
AT3G53365	N/A	unknown	none	chr3:19783927-19787730	0.764217	1.6648	1.12329461428321	2.17843884655798	0.459044329649207	0.00005	AT3G53365	N/A
AT2G36970	UGT86A1	unknown	none	chr2:15528877-15530774	4.27972	9.32237	1.12318036220596	2.17826633518081	0.459080684418233	0.00005	AT2G36970	UDP-glycosyltransferase 86A1 [Source:UniProtKB/Swiss-Prot;Acc:Q9SJL0]
AT5G53970	N/A	NM_124776	none	chr5:21910348-21912760	25.3162	55.1393	1.12302008197436	2.17802434804591	0.459131690101253	0.00005	AT5G53970	Probable aminotransferase TAT2 [Source:UniProtKB/Swiss-Prot;Acc:Q9FN30]
AT5G47220	ERF2	NM_124093	none	chr5:19171874-19172870	2.72396	5.93051	1.12245065783011	2.17716486292016	0.459312942731738	0.0001	AT5G47220	Ethylene-responsive transcription factor 2 [Source:UniProtKB/Swiss-Prot;Acc:O80338]
AT5G45540	N/A	NM_123922	none	chr5:18458164-18460852	0.394198	0.857968	1.12200338316007	2.17648998726528	0.459455364302631	0.00185	AT5G45540	N/A
AT2G01510	PCMP-H37	unknown	none	chr2:229932-232518	0.660813	1.43806	1.1218098965117	2.17619810748275	0.459516988164611	0.0002	AT2G01510	Pentatricopeptide repeat-containing protein At2g01510, mitochondrial [Source:UniProtKB/Swiss-Prot;Acc:Q9ZVF4]
AT4G23260	CRK18	NM_001203880	NM_118455	chr4:12167372-12170110	2.90061	6.30112	1.11925195316715	2.17234305887382	0.460332448834493	0.00005	AT4G23260	Cysteine-rich receptor-like protein kinase 18 [Source:UniProtKB/Swiss-Prot;Acc:Q8RX80]
AT5G08380	AGAL1	unknown	none	chr5:2694687-2697776	7.2602	15.7679	1.11890933550182	2.17182722239057	0.460441783623691	0.00005	AT5G08380	Alpha-galactosidase 1 [Source:UniProtKB/Swiss-Prot;Acc:Q9FT97]
AT1G14720	XTH28	unknown	none	chr1:5066696-5068737	24.265	52.6961	1.11881933290153	2.17169173706985	0.460470509202768	0.00005	AT1G14720	Probable xyloglucan endotransglucosylase/hydrolase protein 28 [Source:UniProtKB/Swiss-Prot;Acc:Q38909]
AT1G76130	AMY2	unknown	none	chr1:28561266-28564064	9.81455	21.3099	1.11852979673785	2.17125594143389	0.460562930844349	0.00005	AT1G76130	Probable alpha-amylase 2 [Source:UniProtKB/Swiss-Prot;Acc:Q8LFG1]
AT5G64530	NAC104	NM_125849	none	chr5:25795188-25797020	1.03659	2.24947	1.1177397453785	2.1700672396994	0.460815214250468	0.0029	AT5G64530	NAC domain-containing protein 104 [Source:UniProtKB/Swiss-Prot;Acc:Q8GWK6]
AT2G46760	GULLO6	unknown	none	chr2:19212793-19215194	0.799708	1.73437	1.11686648192547	2.16875409524476	0.461094230181564	0.0002	AT2G46760	Probable L-gulonolactone oxidase 6 [Source:UniProtKB/Swiss-Prot;Acc:O81032]
AT2G31380	BBX25	unknown	none	chr2:13381778-13386335	64.87	140.652	1.11650672326027	2.16821334977648	0.461209225606461	0.00005	AT2G31380	B-box zinc finger protein 25 [Source:UniProtKB/Swiss-Prot;Acc:Q9SID1]
AT5G38530	N/A	NM_123214	none	chr5:15423991-15426727	35.5217	76.977	1.11572681861168	2.16704155488054	0.461458617509126	0.00005	AT5G38530	N/A
AT1G75170	N/A	NM_001036206	NM_001036207,NM_106173	chr1:28213768-28218802	18.1348	39.2803	1.115045113552	2.16601782208792	0.461676718355002	0.00005	AT1G75170	N/A
AT1G02970	WEE1	NM_100178	none	chr1:673383-676386	2.36527	5.12042	1.11425727214337	2.16483530421474	0.461928904269572	0.00005	AT1G02970	Wee1-like protein kinase [Source:UniProtKB/Swiss-Prot;Acc:Q8L4H0]
AT3G24000	PCMP-H87	unknown	none	chr3:8672766-8675124	1.37419	2.97343	1.11354662274663	2.16376920222095	0.46215649939632	0.00005	AT3G24000	Pentatricopeptide repeat-containing protein At3g24000, mitochondrial [Source:UniProtKB/Swiss-Prot;Acc:Q9LIQ7]
AT5G48070	XTH20	unknown	none	chr5:19482115-19483525	4.74595	10.2466	1.11037647134048	2.15901979582591	0.463173150118088	0.00005	AT5G48070	Xyloglucan endotransglucosylase/hydrolase protein 20 [Source:UniProtKB/Swiss-Prot;Acc:Q9FI31]
AT4G38530	PLC3	unknown	none	chr4:18020702-18023030	0.678855	1.46337	1.10811922800837	2.1556444306958	0.463898398901166	0.00085	AT4G38530	Phosphoinositide phospholipase C 3 [Source:UniProtKB/Swiss-Prot;Acc:Q56W08]
AT4G08210	PCMP-E100	unknown	none	chr4:5183240-5185846	0.460997	0.99357	1.10786425111482	2.15526348327646	0.463980393932989	0.00175	AT4G08210	Pentatricopeptide repeat-containing protein At4g08210 [Source:UniProtKB/Swiss-Prot;Acc:Q9SUF9]
AT5G03970	N/A	NM_001036752	NM_120479	chr5:1071559-1073414	7.36028	15.8596	1.10752382934333	2.15475498214742	0.464089888773992	0.00005	AT5G03970	F-box protein At5g03970 [Source:UniProtKB/Swiss-Prot;Acc:Q94A64]
AT5G47920	N/A	NM_124166	none	chr5:19403124-19404105	2.11024	4.54689	1.10747301469204	2.15467908863447	0.464106235250908	0.0002	AT5G47920	N/A
AT3G13090	ABCC6	unknown	none	chr3:4202835-4208184	0.522397	1.12541	1.10723217087802	2.15431941607628	0.464183719711039	0.00005	AT3G13090	ABC transporter C family member 6 [Source:UniProtKB/Swiss-Prot;Acc:Q8VZZ4]
AT3G26210	CYP71B23	NM_113528	none	chr3:9593134-9595384	8.7927	18.9322	1.1064639168358	2.15317251811162	0.46443096945944	0.00005	AT3G26210	Cytochrome P450 71B23 [Source:UniProtKB/Swiss-Prot;Acc:Q9LTM0]
AT5G12220	N/A	NM_001203364	NM_121260	chr5:3950108-3963587	6.25798	13.4725	1.10624863376596	2.15285123953736	0.464500278344776	0.0204	AT5G12220	N/A
AT3G11720	N/A	NM_001035596	NM_001161136,NM_112004	chr3:3705825-3708690	4.70587	10.1233	1.10514628571093	2.1512068969181	0.464855333735047	0.00005	AT3G11720	N/A
AT2G27830	N/A	NM_128343	none	chr2:11860143-11861486	14.1088	30.349	1.10505369326219	2.15106883647086	0.464885169198326	0.00005	AT2G27830	N/A
AT1G01900	SBTI1.1	unknown	none	chr1:310147-316113	3.90523	8.39554	1.10421560315671	2.14981960089419	0.465155308651975	0.0007	AT1G01900	Subtilisin-like protease SBT1.1 [Source:UniProtKB/Swiss-Prot;Acc:Q84WS0]
AT4G28350	LECRK72	unknown	none	chr4:14026497-14028793	0.757309	1.62603	1.1023998959784	2.14711564235999	0.465741099487709	0.00035	AT4G28350	Probable L-type lectin-domain containing receptor kinase VII.2 [Source:UniProtKB/Swiss-Prot;Acc:O49445]
AT1G73810	N/A	NM_106041	none	chr1:27752382-27755215	0.661534	1.4203	1.10230848042774	2.1469795959089	0.465770611842568	0.0049	AT1G73810	N/A
AT2G27150	AAO3	unknown	none	chr2:11601738-11607515	3.812	8.18298	1.10207820659645	2.14663693599161	0.465844961126631	0.00005	AT2G27150	Abscisic-aldehyde oxidase [Source:UniProtKB/Swiss-Prot;Acc:Q7G9P4]
AT2G18900	N/A	NM_127446	none	chr2:8188240-8192542	13.5886	29.1689	1.1020341547711	2.14657139072458	0.4658591856395	0.00005	AT2G18900	N/A
AT2G33530	SCPL46	unknown	none	chr2:14197647-14200675	19.7226	42.3245	1.1016432724405	2.14598987963047	0.465985422155017	0.00005	AT2G33530	Serine carboxypeptidase-like 46 [Source:UniProtKB/Swiss-Prot;Acc:Q8VY01]
AT4G10720	N/A	NM_001084902	NM_117140	chr4:6608165-6609398	0.591612	1.2686	1.1005140264395	2.14431079829348	0.466350307425509	0.0164	AT4G10720	N/A
AT1G49870	N/A	NM_001123986	NM_103874	chr1:18460211-18463814	2.02786	4.34813	1.10043702000551	2.14419634491533	0.466375200373494	0.00005	AT1G49870	N/A
AT5G53450	PAP14	unknown	none	chr5:21688775-21691773	185.992	398.414	1.09902777503092	2.14210288614564	0.46683098485495	0.00005	AT5G53450	Probable plastid-lipid-associated protein 14, chloroplastic [Source:UniProtKB/Swiss-Prot;Acc:Q9LV04]
AT1G68340	N/A	NM_105505	none	chr1:25614094-25615404	3.26069	6.97861	1.09776242111105	2.14022492171902	0.467240610952611	0.00005	AT1G68340	N/A
AT5G54930	N/A	NM_001036998	NM_124875	chr5:22302020-22307680	3.2303	6.90983	1.09698206181568	2.13906757886264	0.467493411560053	0.00165	AT5G54930	N/A
AT3G27570	N/A	NM_113673	none	chr3:10214029-10216775	58.7801	125.603	1.09547120459685	2.13682862057057	0.467983248807752	0.00005	AT3G27570	N/A
AT1G19700	BLH10	NM_001160880	NM_001198111,NM_101826	chr1:6809710-6812754	19.6954	42.0772	1.09517998722648	2.13639733135656	0.468077723802915	0.00005	AT1G19700	BEL1-like homeodomain protein 10 [Source:UniProtKB/Swiss-Prot;Acc:Q9FXG8]
AT5G61020	N/A	NM_125495	NM_180905	chr5:24557413-24559921	68.7079	146.769	1.09499938565161	2.13612990645908	0.468136323065497	0.00005	AT5G61020	N/A
AT1G63090	PP2A11	unknown	none	chr1:23391029-23392853	11.7943	25.1867	1.09457231418798	2.13549765564722	0.468274922875962	0.00005	AT1G63090	F-box protein PP2-A11 [Source:UniProtKB/Swiss-Prot;Acc:Q9CAN4]
AT4G21660	N/A	NM_001203860	NM_118286	chr4:11506037-11509909	51.9982	111.026	1.09436397751419	2.13518929501406	0.468342550393601	0.00005	AT4G21660	N/A
AT3G62430	N/A	NM_116108	none	chr3:23093451-23095638	0.419446	0.894871	1.09319463760481	2.133459372601	0.468722307461075	0.00545	AT3G62430	F-box protein At3g62430 [Source:UniProtKB/Swiss-Prot;Acc:Q9LZP7]
AT5G02600	NAKR1	NM_120338	NM_202994	chr5:582986-586935	7.26321	15.4936	1.09299320086867	2.13316150847903	0.468787757525688	0.00025	AT5G02600	Protein SODIUM POTASSIUM ROOT DEFECTIVE 1 [Source:UniProtKB/Swiss-Prot;Acc:Q8LDS4]
AT5G40405	PCMP-H14	unknown	none	chr5:16168965-16171291	1.03913	2.21638	1.09282910033377	2.13291888406648	0.468841083207753	0.0001	AT5G40405	Putative pentatricopeptide repeat-containing protein At5g40405 [Source:UniProtKB/Swiss-Prot;Acc:Q9FND7]
AT1G21460	SWEET1	unknown	none	chr1:7511858-7513374	41.7598	89.0392	1.0923258279698	2.13217496252377	0.469004663114673	0.00005	AT1G21460	Bidirectional sugar transporter SWEET1 [Source:UniProtKB/Swiss-Prot;Acc:Q8L9J7]
AT5G08790	NAC081	unknown	none	chr5:2858956-2860395	45.27	96.5048	1.09204539500715	2.13176054782417	0.469095837719989	0.00005	AT5G08790	Protein ATAF2 [Source:UniProtKB/Swiss-Prot;Acc:Q9C598]
AT1G62310	N/A	NM_104911	none	chr1:23032714-23039822	3.14081	6.68586	1.08997647433994	2.12870565236356	0.469769034948384	0.00005	AT1G62310	N/A
AT5G57350	AHA3	unknown	none	chr5:23230889-23236721	32.5502	69.2762	1.08969338838864	2.12828799823043	0.4698612221802	0.00005	AT5G57350	ATPase 3, plasma membrane-type [Source:UniProtKB/Swiss-Prot;Acc:P20431]
AT3G13590	N/A	NM_112205	none	chr3:4435260-4437230	1.12986	2.4039	1.08923286193939	2.12760873028517	0.470011231748409	0.00025	AT3G13590	N/A
AT4G39210	APL3	NM_120081	none	chr4:18259533-18265770	17.1258	36.4035	1.08790578196043	2.12565252426164	0.470443776010549	0.00005	AT4G39210	Glucose-1-phosphate adenylyltransferase large subunit 3, chloroplastic [Source:UniProtKB/Swiss-Prot;Acc:P55231]
AT1G74090	SOT18	NM_106069	none	chr1:27862912-27865777	21.5963	45.8961	1.08758740359643	2.1251834805036	0.470547606441506	0.00005	AT1G74090	Cytosolic sulfotransferase 18 [Source:UniProtKB/Swiss-Prot;Acc:Q9C9C9]
AT3G14050	RSH2	NM_101166	none	chr3:4650717-4653990	47.3441	100.603	1.08741677320244	2.12493214571615	0.470603262328161	0.00005	AT3G14050	Probable GTP diphosphokinase RSH2, chloroplastic [Source:UniProtKB/Swiss-Prot;Acc:Q9LVJ3]
AT4G29820	CFIS1	unknown	none	chr4:14595672-14597615	4.58094	9.72926	1.08668641198595	2.12385667570411	0.470841564517754	0.00005	AT4G29820	Pre-mRNA cleavage factor Im 25 kDa subunit 1 [Source:UniProtKB/Swiss-Prot;Acc:Q94AF0]
AT2G34780	N/A	NM_001202750	NM_179906	chr2:14668448-14677270	5.89597	12.5168	1.08606468637994	2.12294160248441	0.471044516170267	0.00005	AT2G34780	N/A
AT1G67310	CMTA4	unknown	none	chr1:25197880-25203087	9.78371	20.7678	1.08589484840768	2.12269169875231	0.47109997207215	0.00005	AT1G67310	Calmodulin-binding transcription activator 4 [Source:UniProtKB/Swiss-Prot;Acc:Q9FYG2]
AT4G15490	UGT84A3	NM_117639	none	chr4:8852673-8854515	4.94484	10.4945	1.08563768687552	2.12231336099854	0.471183953499452	0.00005	AT4G15490	UDP-glycosyltransferase 84A3 [Source:UniProtKB/Swiss-Prot;Acc:O23401]
AT4G01720	WRKY47	NM_116402	none	chr4:744794-748524	12.2056	25.8872	1.08469571300252	2.1209280985777	0.471491702462993	0.00005	AT4G01720	Probable WRKY transcription factor 47 [Source:UniProtKB/Swiss-Prot;Acc:Q9ZSI7]
AT3G23780	NRPD2	unknown	none	chr3:8567684-8574191	5.13533	10.8873	1.08411732346388	2.12007796967283	0.471680765662745	0.00005	AT3G23780	DNA-directed RNA polymerases IV and V subunit 2 [Source:UniProtKB/Swiss-Prot;Acc:Q9LK40]
AT5G64710	N/A	NM_125867	NM_203264	chr5:25869270-25872251	1.27661	2.70508	1.08335340699143	2.11895567166167	0.471930589853165	0.00005	AT5G64710	N/A
AT2G26150	HSFA2	unknown	none	chr2:11135659-11137735	1.56783	3.32187	1.08322647880251	2.11876925431966	0.47197211209349	0.0001	AT2G26150	Heat stress transcription factor A-2 [Source:UniProtKB/Swiss-Prot;Acc:O80982]
AT3G54780	N/A	NM_001035784	NM_115335,NM_202704	chr3:20278790-20285249	1.1185	2.36961	1.08308437767794	2.1185605721949	0.472018602217243	0.01215	AT3G54780	N/A
At1g28060	N/A	NM_102571	NM_102572	chr1:9779020-9784070	12.0367	25.4939	1.08271217567647	2.11801407362483	0.472140394368849	0.00005	At1g28060	N/A
AT1G23020	FRO3	unknown	none	chr1:8150121-8153796	169.222	358.396	1.08263739507322	2.11790429140419	0.472164867911472	0.00005	AT1G23020	Ferric reduction oxidase 3, mitochondrial [Source:UniProtKB/Swiss-Prot;Acc:F4I4K7]
AT4G18880	HSFA4A	unknown	none	chr4:10347539-10349929	4.56707	9.67112	1.08241407380288	2.11757647682212	0.472237962097461	0.00005	AT4G18880	Heat stress transcription factor A-4a [Source:UniProtKB/Swiss-Prot;Acc:O49403]
AT5G62370	N/A	NM_125631	none	chr5:25041782-25045102	1.39405	2.95186	1.08234199240696	2.117470678957	0.472261557119918	0.00005	AT5G62370	Pentatricopeptide repeat-containing protein At5g62370 [Source:UniProtKB/Swiss-Prot;Acc:Q9LVA2]
AT1G02750	DI19-2	unknown	none	chr1:602515-604154	9.4146	19.9333	1.08220886598624	2.11727529581714	0.472305137634009	0.00005	AT1G02750	Protein DEHYDRATION-INDUCED 19 homolog 2 [Source:UniProtKB/Swiss-Prot;Acc:Q8GWK1]
AT4G04223	N/A	unknown	none	chr4:2036551-2037815	2.45687	5.19957	1.08157079592898	2.1163390818399	0.472514073279137	0.00625	AT4G04223	N/A
AT4G17440	N/A	NM_001125528	NM_117847	chr4:9727728-9729302	2.70661	5.72781	1.08149661488319	2.11623026590458	0.472538369813244	0.00005	AT4G17440	N/A
AT5G49530	N/A	NM_124330	none	chr5:20100534-20104420	7.20336	15.2269	1.07988034535018	2.11386075387042	0.473068057188265	0.00005	AT5G49530	N/A
AT1G69610	N/A	NM_105629	none	chr1:26186733-26189504	2.24464	4.74378	1.07955302315399	2.11338121034999	0.473175400208273	0.00005	AT1G69610	N/A
AT1G68990	RPOT1	unknown	none	chr1:25932967-25941103	8.83597	18.6667	1.07900647713071	2.11258073533523	0.473354690438053	0.00005	AT1G68990	DNA-directed RNA polymerase 1, mitochondrial [Source:UniProtKB/Swiss-Prot;Acc:P92969]
AT4G18240	SS4	unknown	none	chr4:10082109-10087224	7.90167	16.6838	1.07821842193504	2.11142707807337	0.473613325501384	0.00005	AT4G18240	Probable starch synthase 4, chloroplastic/amyloplastic [Source:UniProtKB/Swiss-Prot;Acc:Q0WVX5]
	KCS2	NM_100303	none	chr4:16491723-16493363	0.388831	0.820638	1.07760271634408	2.11052616689513	0.473815494773579	0.01445
AT1G43980	PCMP-E58	unknown	none	chr1:16687505-16689566	0.465147	0.981587	1.07742942034412	2.11027266649038	0.473872412735703	0.00415	AT1G43980	Pentatricopeptide repeat-containing protein At1g43980, mitochondrial [Source:UniProtKB/Swiss-Prot;Acc:Q9LP03]
AT1G65910	N/A	NM_105263	none	chr1:24520694-24524197	0.641398	1.35302	1.07689140472205	2.10948584186418	0.474049164092179	0.00085	AT1G65910	N/A
AT4G24320	N/A	NM_118565	none	chr4:12601749-12603465	0.851438	1.79554	1.07644440819045	2.10883235185651	0.474196063579759	0.00085	AT4G24320	N/A
AT1G75830	PDF1.1	unknown	none	chr1:28472367-28472901	4.93133	10.3922	1.07545239613728	2.1073827953108	0.47452223783222	0.0033	AT1G75830	Defensin-like protein 13 [Source:UniProtKB/Swiss-Prot;Acc:P30224]
AT5G63420	N/A	NM_125737	none	chr5:25400317-25406068	8.44514	17.794	1.07519761278038	2.10701065938516	0.474606046982129	0.00005	AT5G63420	N/A
AT2G36370	FBL11	unknown	none	chr2:15247750-15252962	1.75475	3.69694	1.07506612551934	2.10681863513321	0.474649304559987	0.00005	AT2G36370	BTB/POZ domain-containing protein FBL11 [Source:UniProtKB/Swiss-Prot;Acc:Q8S8F2]
AT3G52115	GR1	unknown	none	chr3:19326059-19328386	1.49492	3.14791	1.0743260129242	2.10573809969764	0.474892865424996	0.00005	AT3G52115	Protein gamma response 1 [Source:UniProtKB/Swiss-Prot;Acc:Q9ZRT1]
AT5G09420	OM64	NM_120979	none	chr5:2928147-2931960	4.32182	9.08647	1.07208094462737	2.10246377683476	0.475632451325982	0.00005	AT5G09420	Outer envelope protein 64, mitochondrial [Source:UniProtKB/Swiss-Prot;Acc:F4KCL7]
AT2G16740	UBC29	NM_127226	none	chr2:7267711-7268895	16.1894	34.0237	1.07149052084115	2.10160351835151	0.475827144020198	0.00005	AT2G16740	Ubiquitin-conjugating enzyme E2 29 [Source:UniProtKB/Swiss-Prot;Acc:Q9SLE4]
AT3G18670	N/A	NM_112753	none	chr3:6423925-6426564	0.575114	1.20826	1.07101107229242	2.10090521183626	0.475985301176899	0.0008	AT3G18670	N/A
AT2G29760	PCMP-H33	unknown	none	chr2:12712870-12715412	2.80273	5.88576	1.07039594604359	2.10000963346452	0.476188291741423	0.00005	AT2G29760	Pentatricopeptide repeat-containing protein At2g29760, chloroplastic [Source:UniProtKB/Swiss-Prot;Acc:O82380]
AT4G34710	SPE2	unknown	none	chr4:16560000-16563014	249.05	522.607	1.06929103779143	2.09840192732383	0.476553126919463	0.00005	AT4G34710	Arginine decarboxylase 2 [Source:UniProtKB/Swiss-Prot;Acc:O23141]
AT5G56460	N/A	NM_125029	none	chr5:22865146-22867871	6.35437	13.3242	1.0682279122025	2.09685617929079	0.476904429534231	0.00005	AT5G56460	Probable receptor-like protein kinase At5g56460 [Source:UniProtKB/Swiss-Prot;Acc:Q9FM85]
AT1G77110	PIN6	NM_106361	none	chr1:28970720-28974792	1.1403	2.3904	1.06783862220612	2.09629044988161	0.477033132530121	0.00005	AT1G77110	Auxin efflux carrier component 6 [Source:UniProtKB/Swiss-Prot;Acc:Q9SQH6]
AT4G19840	PP2A1	unknown	none	chr4:10774260-10775910	39.7479	83.3215	1.06781017127873	2.09624911001588	0.477042540040686	0.00005	AT4G19840	Protein PHLOEM PROTEIN 2-LIKE A1 [Source:UniProtKB/Swiss-Prot;Acc:O81865]
AT4G37810	EPFL2	unknown	none	chr4:17780783-17782022	1.39362	2.921	1.06762512468759	2.09598025286663	0.477103731598768	0.0014	AT4G37810	EPIDERMAL PATTERNING FACTOR-like protein 2 [Source:UniProtKB/Swiss-Prot;Acc:Q9T068]
AT1G30960	ERG	unknown	none	chr1:11037556-11040048	6.09583	12.7753	1.06746259535512	2.09574413984642	0.477157483581599	0.00005	AT1G30960	GTP-binding protein ERG [Source:UniProtKB/Swiss-Prot;Acc:O82653]
AT3G02930	N/A	NM_001202868	NM_111163	chr3:655025-658630	1.14196	2.39322	1.06744090708407	2.09571263441802	0.47716465682219	0.00005	AT3G02930	WEB family protein At3g02930, chloroplastic [Source:UniProtKB/Swiss-Prot;Acc:Q9M8T5]
AT1G47128	RD21A	unknown	none	chr1:17282964-17285730	372.122	779.755	1.06724521289279	2.09542838101483	0.477229386153343	0.00005	AT1G47128	Cysteine proteinase RD21A [Source:UniProtKB/Swiss-Prot;Acc:P43297]
AT1G06180	N/A	NM_100499	none	chr1:1889329-1891218	9.06722	18.9804	1.06577820167304	2.09329871779884	0.477714905902932	0.00005	AT1G06180	N/A
AT5G41900	BDG2	NM_123555	none	chr5:16768960-16771762	5.60211	11.7237	1.0653857394311	2.09272934662118	0.477844878323396	0.00005	AT5G41900	Probable lysophospholipase BODYGUARD 2 [Source:UniProtKB/Swiss-Prot;Acc:Q9FJ24]
AT1G21810	FPP2	unknown	none	chr1:7656354-7659144	1.47427	3.08323	1.06444174837229	2.09136046992749	0.478157646364365	0.00005	AT1G21810	Filament-like plant protein 2 [Source:UniProtKB/Swiss-Prot;Acc:Q9SFF4]
AT4G37310	N/A	NM_119895	none	chr4:17556080-17559123	15.6427	32.6988	1.06374814205811	2.09035524557781	0.478387586088786	0.00005	AT4G37310	N/A
AT5G16420	N/A	NM_121647	none	chr5:5368007-5370158	1.56867	3.27797	1.06326076545649	2.08964919326563	0.478549224062453	0.00005	AT5G16420	Pentatricopeptide repeat-containing protein At5g16420, mitochondrial [Source:UniProtKB/Swiss-Prot;Acc:Q9FFE3]
AT3G10100	N/A	unknown	none	chr3:3111700-3114495	0.29304	0.612229	1.06297377775394	2.08923355173355	0.478644428800335	0.0076	AT3G10100	N/A
AT3G48850	MPT2	unknown	none	chr3:18114465-18116540	2.02021	4.22039	1.06287105407908	2.08908479811505	0.478678510753745	0.00005	AT3G48850	Mitochondrial phosphate carrier protein 2, mitochondrial [Source:UniProtKB/Swiss-Prot;Acc:Q9M2Z8]
AT4G28950	ARAC7	unknown	none	chr4:14278049-14279988	2.83462	5.9215	1.06280733218779	2.088992528099	0.478699653803935	0.00005	AT4G28950	Rac-like GTP-binding protein ARAC7 [Source:UniProtKB/Swiss-Prot;Acc:O82480]
AT4G11130	RDR2	NM_117183	none	chr4:6780318-6784542	1.6969	3.5428	1.06198847604342	2.0878071777948	0.478971435023146	0.00005	AT4G11130	RNA-dependent RNA polymerase 2 [Source:UniProtKB/Swiss-Prot;Acc:O82504]
AT5G46730	N/A	NM_001125914	NM_124043	chr5:18963798-18968865	6.06826	12.6676	1.06178841218915	2.08751767392959	0.479037860368183	0.00005	AT5G46730	N/A
AT1G01570	N/A	NM_100039	none	chr1:204814-207599	11.2057	23.371	1.0604866913414	2.08563498933578	0.479470283684909	0.00005	AT1G01570	N/A
AT1G14480	N/A	NM_001198064	NM_101315	chr1:4954032-4958024	0.861815	1.79691	1.0600680377904	2.08502984979375	0.479609440650895	0.00005	AT1G14480	N/A
AT1G14550	PER5	unknown	none	chr1:4978921-4980470	1.19082	2.4824	1.05978024480822	2.08461396348735	0.479705124073477	0.00155	AT1G14550	Peroxidase 5 [Source:UniProtKB/Swiss-Prot;Acc:Q9M9Q9]
AT1G02730	CSLD5	unknown	none	chr1:594539-598659	7.601	15.8411	1.05941137961847	2.08408104196816	0.479827789736824	0.00005	AT1G02730	Cellulose synthase-like protein D5 [Source:UniProtKB/Swiss-Prot;Acc:Q9SRW9]
AT5G48960	N/A	NM_124273	none	chr5:19849468-19853598	8.43897	17.5653	1.0575893869367	2.08145069836722	0.480434151423545	0.00005	AT5G48960	N/A
AT1G72810	TS2	unknown	none	chr1:27398594-27400554	9.548	19.8648	1.05694379682645	2.08051948051948	0.480649188514357	0.00005	AT1G72810	Threonine synthase 2, chloroplastic [Source:UniProtKB/Swiss-Prot;Acc:Q9SSP5]
AT3G54990	SMZ	NM_001084821	NM_115356	chr3:20370215-20376768	9.6798	20.13	1.05629802770346	2.07958842124837	0.480864381520119	0.00005	AT3G54990	AP2-like ethylene-responsive transcription factor SMZ [Source:UniProtKB/Swiss-Prot;Acc:Q6PV68]
AT1G43790	N/A	NM_103507	none	chr1:16575763-16576384	16.8878	35.1002	1.05549785274021	2.07843532017196	0.481131161645802	0.00005	AT1G43790	N/A
AT1G64320	N/A	NM_105106	none	chr1:23867976-23870712	0.520984	1.08263	1.05522929970653	2.07804846214087	0.481220730997663	0.0024	AT1G64320	N/A
AT1G61640	N/A	NM_104846	NM_202336	chr1:22746362-22749272	5.71467	11.8721	1.05483305317934	2.07747778961865	0.481352919870958	0.00005	AT1G61640	N/A
N/A	HTR2	unknown	none	chr5:26120002-26120594	303.19	629.527	1.05404608508095	2.07634486625548	0.481615562160161	0.00005	N/A
AT5G37750	N/A	NM_123134	none	chr5:14995744-14997044	0.642371	1.33255	1.05271099825883	2.07442428129539	0.482061461108401	0.0098	AT5G37750	N/A
AT3G01570	N/A	NM_111023	none	chr3:221943-225732	0.684741	1.41952	1.051772871844	2.07307580530449	0.482375028178539	0.00005	AT3G01570	Oleosin 5 [Source:UniProtKB/Swiss-Prot;Acc:Q9SS98]
AT2G17820	AHK1	unknown	none	chr2:7742808-7748459	5.97647	12.3843	1.05114681142987	2.07217638505673	0.482584401217671	0.00005	AT2G17820	Histidine kinase 1 [Source:UniProtKB/Swiss-Prot;Acc:Q9SXL4]
AT3G23920	BAM1	NM_001203695	NM_125967	chr3:8641310-8644355	43.632	90.3314	1.04984096318108	2.07030161349468	0.483021407838249	0.00005	AT3G23920	Beta-amylase 1, chloroplastic [Source:UniProtKB/Swiss-Prot;Acc:Q9LIR6]
AT4G00780	N/A	NM_116304	none	chr4:334674-336323	20.8064	43.0752	1.04983012870715	2.0702860658259	0.483025035287126	0.00005	AT4G00780	N/A
AT4G16670	N/A	NM_117768	none	chr4:9385219-9391012	4.86783	10.0758	1.04954370005933	2.06987507780674	0.483120943250164	0.00005	AT4G16670	N/A
AT1G74590	GSTU10	unknown	none	chr1:28020580-28027872	2.07059	4.28338	1.04870775950929	2.06867607783289	0.483400959055699	0.00005	AT1G74590	Glutathione S-transferase U10 [Source:UniProtKB/Swiss-Prot;Acc:Q9CA57]
AT2G39210	N/A	NM_129479	none	chr2:16366157-16368385	16.1376	33.3648	1.04790082034981	2.06751933372992	0.483671414185009	0.00005	AT2G39210	N/A
AT4G13770	CYP83A1	NM_117451	none	chr4:7990514-7992423	28.2898	58.4829	1.04773287482182	2.06727866580888	0.483727722120483	0.00005	AT4G13770	Cytochrome P450 83A1 [Source:UniProtKB/Swiss-Prot;Acc:P48421]
AT5G59845	GASA10	unknown	none	chr5:24111286-24112013	4.17543	8.62974	1.04739231512331	2.06679072574561	0.483841923395143	0.00005	AT5G59845	Gibberellin-regulated protein 10 [Source:UniProtKB/Swiss-Prot;Acc:Q8LFM2]
AT5G14920	GASA14	unknown	none	chr5:4826363-4827860	32.4248	67.0116	1.04731317819625	2.0666773580716	0.483868464564344	0.00005	AT5G14920	Gibberellin-regulated protein 14 [Source:UniProtKB/Swiss-Prot;Acc:Q9LFR3]
AT5G37570	PCMP-E37	unknown	none	chr5:14924067-14926298	1.05341	2.1732	1.04475389197728	2.06301440085057	0.484727590649733	0.00015	AT5G37570	Putative pentatricopeptide repeat-containing protein At5g37570 [Source:UniProtKB/Swiss-Prot;Acc:Q9FHR3]
AT3G58770	N/A	NM_115739	none	chr3:21732453-21735368	0.458824	0.946519	1.04469060893769	2.06292390982163	0.484748853430306	0.0035	AT3G58770	N/A
AT5G67140	N/A	NM_126114	none	chr5:26791289-26795368	6.6698	13.7572	1.04447146184915	2.06261057303067	0.484822492949147	0.00345	AT5G67140	F-box protein At5g67140 [Source:UniProtKB/Swiss-Prot;Acc:Q9FH99]
N/A	MAF5	unknown	none	chr5:25997608-26002537	0.760728	1.56715	1.04269066199771	2.0600661471643	0.48542130619277	0.01895	N/A
AT2G43870	N/A	NM_129949	none	chr2:18166316-18168340	2.67025	5.49945	1.04231252252485	2.05952626158599	0.485548554855485	0.00005	AT2G43870	N/A
AT2G05520	GRP3	unknown	none	chr2:2026079-2027220	401.693	826.982	1.04176260734794	2.05874137712133	0.485733667721909	0.00005	AT2G05520	Glycine-rich protein 3 [Source:UniProtKB/Swiss-Prot;Acc:Q9SL15]
AT4G39530	PCMP-E52	unknown	none	chr4:18374356-18377270	0.720468	1.48294	1.0414539684843	2.05830099324328	0.4858375928898	0.0002	AT4G39530	Pentatricopeptide repeat-containing protein At4g39530 [Source:UniProtKB/Swiss-Prot;Acc:Q9SVA5]
AT4G36120	FPP5	unknown	none	chr4:17093092-17097148	1.05559	2.17258	1.04135971312046	2.05816652298714	0.485869335076269	0.00005	AT4G36120	Filament-like plant protein 5 [Source:UniProtKB/Swiss-Prot;Acc:O65649]
AT1G62360	STM	NM_119954	none	chr1:23058593-23061717	1.45974	3.00421	1.04127423557644	2.05804458328195	0.485898122967436	0.00065	AT1G62360	Homeobox protein SHOOT MERISTEMLESS [Source:UniProtKB/Swiss-Prot;Acc:Q38874]
AT3G05640	N/A	NM_111437	NM_202501	chr3:1635223-1643130	1.90059	3.90877	1.04026735221625	2.05660873728684	0.486237358555249	0.00105	AT3G05640	Probable protein phosphatase 2C 34 [Source:UniProtKB/Swiss-Prot;Acc:Q9M9W9]
N/A	N/A	unknown	none	chr2:14025478-14028303	2.26791	4.65972	1.03887987739523	2.0546317975581	0.486705209755093	0.00005	N/A	N/A
AT2G21590	N/A	NM_001036314	NM_127730	chr2:9238465-9242474	8.93992	18.3523	1.0376270535574	2.05284834763622	0.487128043896405	0.00005	AT2G21590	Probable glucose-1-phosphate adenylyltransferase large subunit, chloroplastic [Source:UniProtKB/Swiss-Prot;Acc:Q9SIK1]
AT5G27230	FRL5	unknown	none	chr5:9584124-9588245	0.733192	1.50434	1.03686772177176	2.05176815895427	0.487384500844224	0.00015	AT5G27230	FRIGIDA-like protein 5 [Source:UniProtKB/Swiss-Prot;Acc:Q5XV31]
AT1G48100	N/A	NM_103706	none	chr1:17766869-17769869	3.6117	7.40363	1.0355547349528	2.04990170833679	0.487828268025279	0.00005	AT1G48100	Polygalacturonase At1g48100 [Source:UniProtKB/Swiss-Prot;Acc:Q949Z1]
AT1G64970	VTE4	NM_105171	none	chr1:24129844-24136213	11.9511	24.4907	1.0350905975276	2.04924232915799	0.487985235211733	0.00005	AT1G64970	Tocopherol O-methyltransferase, chloroplastic [Source:UniProtKB/Swiss-Prot;Acc:Q9ZSK1]
AT1G72330	ALAAT2	NM_001084371	NM_106498	chr1:29535349-29537461	50.6406	103.758	1.03485617280505	2.04890937311169	0.48806453478286	0.00005	AT1G72330	Alanine aminotransferase 2, mitochondrial [Source:UniProtKB/Swiss-Prot;Acc:Q9LDV4]
AT1G03650	N/A	NM_100244	none	chr1:910019-913730	2.42529	4.96765	1.03440626537099	2.04827051610323	0.488216762453071	0.00005	AT1G03650	N/A
AT1G67720	N/A	NM_105440	none	chr1:25386252-25391080	5.22409	10.7	1.03435913983709	2.04820361058098	0.488232710280374	0.00005	AT1G67720	Probable LRR receptor-like serine/threonine-protein kinase At1g67720 [Source:UniProtKB/Swiss-Prot;Acc:C0LGI2]
AT1G11080	SCPL31	unknown	none	chr1:3694669-3697980	2.51511	5.15005	1.033964940343	2.04764403942571	0.488366132367647	0.00005	AT1G11080	Serine carboxypeptidase-like 31 [Source:UniProtKB/Swiss-Prot;Acc:O04084]
AT5G51260	N/A	NM_124505	none	chr5:20831967-20833825	5.66527	11.5989	1.03377137165852	2.04736932220353	0.488431661623085	0.00005	AT5G51260	N/A
AT5G60790	ABCF1	unknown	none	chr5:24453329-24456017	81.7269	167.296	1.03352003385926	2.04701267269406	0.488516760711553	0.00005	AT5G60790	ABC transporter F family member 1 [Source:UniProtKB/Swiss-Prot;Acc:Q9FJH6]
AT1G10050	N/A	NM_100879	none	chr1:3278981-3283640	4.38339	8.97194	1.0333729280354	2.04680395766747	0.488566575344909	0.00005	AT1G10050	N/A
AT1G68250	N/A	NM_001124098	NM_105496	chr1:25579380-25580177	1.61101	3.29441	1.03205466501757	2.04493454416794	0.489013207220716	0.01145	AT1G68250	N/A
AT4G25610	N/A	NM_001160796	NM_118693	chr4:13063244-13069621	5.12981	10.4894	1.03195486044392	2.04479308200499	0.489047037962133	0.00195	AT4G25610	N/A
AT1G03950	VPS2.3	NM_100276	none	chr1:1008520-1013352	8.46806	17.3037	1.03097716151051	2.04340781713876	0.489378572212879	0.00005	AT1G03950	Vacuolar protein sorting-associated protein 2 homolog 3 [Source:UniProtKB/Swiss-Prot;Acc:Q941D5]
AT2G29200	APUM1	NM_128476	none	chr2:12549041-12553510	9.91212	20.2485	1.03054947921265	2.04280214525248	0.489523668419883	0.00005	AT2G29200	Pumilio homolog 1 [Source:UniProtKB/Swiss-Prot;Acc:Q9ZW07]
AT1G75240	ZHD5	unknown	none	chr1:28241053-28242653	9.43703	19.2773	1.03049820572647	2.04272954520649	0.489541066435652	0.00005	AT1G75240	Zinc-finger homeodomain protein 5 [Source:UniProtKB/Swiss-Prot;Acc:Q9FRL5]
AT1G02650	N/A	NM_100145	none	chr1:568501-570599	1.17802	2.40586	1.0301886597952	2.0422913023548	0.489646114071476	0.0001	AT1G02650	N/A
AT3G27550	N/A	NM_113671	none	chr3:10207759-10210366	4.01578	8.20116	1.03014774883828	2.04223338927929	0.48965999931717	0.00005	AT3G27550	N/A
AT2G29350	SAG13	NM_001036365	NM_128489,NM_201829	chr2:12601012-12602533	7.56325	15.4447	1.03003363564156	2.04207186064192	0.489698731603722	0.00005	AT2G29350	Senescence-associated protein 13 [Source:UniProtKB/Swiss-Prot;Acc:Q9ZW18]
AT5G43570	N/A	NM_123723	none	chr5:17506415-17507567	9.92668	20.2695	1.02992731041222	2.04192136746626	0.489734823256617	0.0001	AT5G43570	N/A
AT4G04180	N/A	NM_116656	none	chr4:2020443-2023839	2.12578	4.33953	1.02954649961979	2.04138245726275	0.489864109707733	0.00005	AT4G04180	N/A
AT3G53620	PPA4	unknown	none	chr3:19880496-19883571	16.8878	34.4543	1.02870264858436	2.04018877532894	0.490150721390363	0.00005	AT3G53620	Soluble inorganic pyrophosphatase 4 [Source:UniProtKB/Swiss-Prot;Acc:Q9LFF9]
AT2G27060	N/A	NM_128264	none	chr2:11550896-11554758	8.45065	17.2384	1.02849165662133	2.03989042263021	0.490222410432523	0.00005	AT2G27060	N/A
AT3G21770	PER30	unknown	none	chr3:7673124-7674779	19.9613	40.7056	1.02802160361183	2.0392259021206	0.490382158720176	0.00005	AT3G21770	Peroxidase 30 [Source:UniProtKB/Swiss-Prot;Acc:Q9LSY7]
AT1G51130	NSE4A	unknown	none	chr1:18939258-18941710	2.7353	5.57642	1.02764015253703	2.03868679852301	0.490511833757142	0.00005	AT1G51130	Non-structural maintenance of chromosomes element 4 homolog A [Source:UniProtKB/Swiss-Prot;Acc:Q9C689]
AT1G75880	EXL1	NM_129068	none	chr1:28490450-28492477	2.43239	4.95686	1.02705194888944	2.03785577148401	0.49071186194486	0.00005	AT1G75880	GDSL esterase/lipase EXL1 [Source:UniProtKB/Swiss-Prot;Acc:Q94CH8]
AT1G61560	MLO6	unknown	none	chr1:22708712-22712234	4.4957	9.15395	1.02584864467396	2.0361567720266	0.491121319211925	0.00005	AT1G61560	MLO-like protein 6 [Source:UniProtKB/Swiss-Prot;Acc:Q94KB7]
AT5G23660	SWEET12	unknown	none	chr5:7971683-7973993	24.8737	50.6448	1.02579302007253	2.03607826740694	0.491140255268063	0.00005	AT5G23660	Bidirectional sugar transporter SWEET12 [Source:UniProtKB/Swiss-Prot;Acc:O82587]
AT3G54820	PIP2-5	unknown	none	chr3:20301846-20304108	7.4025	15.0709	1.0256810834718	2.03592029719689	0.491178363601378	0.00005	AT3G54820	Probable aquaporin PIP2-5 [Source:UniProtKB/Swiss-Prot;Acc:Q9SV31]
AT3G21540	N/A	NM_113049	none	chr3:7585907-7591092	8.4003	17.0977	1.02528950845181	2.03536778448389	0.491311696894904	0.00005	AT3G21540	N/A
AT1G30860	N/A	NM_102823	none	chr1:10986521-10989053	0.46012	0.936404	1.02512092985011	2.0351299660958	0.491369109914097	0.0054	AT1G30860	N/A
AT5G24770	VSP2	NM_001036860	NM_122386	chr5:8500593-8501867	1.54692	3.14641	1.02430808783125	2.03398365784915	0.491646034687151	0.00255	AT5G24770	Vegetative storage protein 2 [Source:UniProtKB/Swiss-Prot;Acc:O82122]
AT5G01715	N/A	unknown	none	chr5:267134-270492	2.64131	5.36898	1.02339439592767	2.03269589711166	0.491957504032423	0.00005	AT5G01715	N/A
N/A	SULTR4	unknown	none	chr3:3967097-3972023	3.34293	6.79373	1.02309073736013	2.0322681001397	0.49206106218528	0.0001	N/A
AT3G26910	N/A	NM_001035701	NM_113603	chr3:9915049-9918796	9.54083	19.3882	1.02299218651385	2.03212928015697	0.492094676143221	0.00005	AT3G26910	N/A
AT1G67660	N/A	NM_001084317	NM_001198416,NM_105434	chr1:25363510-25365245	5.93681	12.0615	1.02264948841034	2.03164662503937	0.492211582307341	0.00005	AT1G67660	N/A
AT5G62550	N/A	NM_125649	none	chr5:25103961-25107960	6.37401	12.9482	1.02247836730101	2.03140566142821	0.492269968026444	0.00005	AT5G62550	N/A
AT5G20320	DCL4	NM_001203419	NM_122039	chr5:6859230-6869062	2.30656	4.68306	1.02170870078323	2.03032221143174	0.49253266026914	0.00005	AT5G20320	Dicer-like protein 4 [Source:UniProtKB/Swiss-Prot;Acc:P84634]
AT2G31180	N/A	NM_128674	none	chr2:13286724-13288311	0.707767	1.43649	1.02120154766313	2.02960861413431	0.492705831575577	0.02065	AT2G31180	N/A
AT3G25570	SAMDC3	unknown	none	chr3:9287198-9289512	3.89763	7.90947	1.02098388261819	2.02930242224121	0.492780173639953	0.00005	AT3G25570	S-adenosylmethionine decarboxylase proenzyme 3 [Source:UniProtKB/Swiss-Prot;Acc:Q9LSU6]
AT1G55040	N/A	NM_104378	none	chr1:20534848-20539103	2.15552	4.3737	1.02081831808576	2.02906955166271	0.492836728627935	0.00005	AT1G55040	N/A
AT4G03430	STA1	NM_116581	none	chr4:1516535-1520552	14.336	29.0776	1.02026565484473	2.02829241071429	0.493025559193331	0.00005	AT4G03430	Protein STABILIZED1 [Source:UniProtKB/Swiss-Prot;Acc:Q9ZT71]
AT2G36120	DOT1	NM_129171	none	chr2:15165343-15166517	113.698	230.575	1.02002922106436	2.0279600344773	0.493106364523474	0.00005	AT2G36120	Glycine-rich protein DOT1 [Source:UniProtKB/Swiss-Prot;Acc:Q9SIH2]
AT1G32230	RCD1	NM_001160916	NM_102956,NM_179408	chr1:11612023-11617481	68.4543	138.821	1.02001275335144	2.02793688636068	0.493111993142248	0.00005	AT1G32230	Inactive poly [ADP-ribose] polymerase RCD1 [Source:UniProtKB/Swiss-Prot;Acc:Q8RY59]
AT4G23215	N/A	unknown	none	chr4:12152467-12153519	1.00225	2.02966	1.01799565603201	2.02510351708656	0.493801917562547	0.0076	AT4G23215	N/A
AT4G39950	CYP79B2	NM_120158	none	chr4:18525248-18527463	55.5118	112.415	1.01796817405622	2.02506494114765	0.493811324111551	0.00005	AT4G39950	Tryptophan N-monooxygenase 1 [Source:UniProtKB/Swiss-Prot;Acc:O81346]
AT1G05120	N/A	NM_100390	none	chr1:1471396-1476249	6.96851	14.1103	1.01782654295726	2.02486614785657	0.493859804539946	0.00005	AT1G05120	N/A
	KCS17	NM_119616	none	chr1:1114368-1122844	33.4131	67.6555	1.01779338249644	2.02481960668121	0.493871156077481	0.00005
AT4G37870	PCKA	unknown	none	chr4:17802807-17806679	78.2107	158.321	1.01741472884656	2.02428823677579	0.494000795851467	0.00005	AT4G37870	Phosphoenolpyruvate carboxykinase [ATP] [Source:UniProtKB/Swiss-Prot;Acc:Q9T074]
AT5G44110	ABCI21	unknown	none	chr5:17754055-17755804	46.5684	94.2214	1.01670345381951	2.0232904716503	0.494244407321479	0.00005	AT5G44110	ABC transporter I family member 21 [Source:UniProtKB/Swiss-Prot;Acc:Q9XF19]
AT5G43620	PCFS5	unknown	none	chr5:17522516-17524005	1.41407	2.86098	1.01665587344953	2.02322374422765	0.494260707869332	0.00045	AT5G43620	Polyadenylation and cleavage factor homolog 5 [Source:UniProtKB/Swiss-Prot;Acc:Q9FIX8]
AT3G17250	N/A	NM_112603	none	chr3:5892567-5894425	4.33525	8.77026	1.01650442147246	2.02301136035984	0.494312597346031	0.00005	AT3G17250	Probable protein phosphatase 2C 43 [Source:UniProtKB/Swiss-Prot;Acc:Q9LUU7]
AT1G11600	N/A	NM_101033	none	chr1:3901990-3903828	4.4169	8.9315	1.01586831930938	2.02211958613507	0.49453059396518	0.00005	AT1G11600	N/A
AT2G01990	N/A	NM_126260	none	chr2:464996-466955	6.75217	13.6436	1.01480123159519	2.02062448072249	0.494896508252954	0.00005	AT2G01990	N/A
AT3G25610	ALA10	unknown	none	chr3:9308731-9313554	4.28114	8.64968	1.01465174568556	2.02041512307469	0.494947789976045	0.00005	AT3G25610	Phospholipid-transporting ATPase 10 [Source:UniProtKB/Swiss-Prot;Acc:Q9LI83]
AT5G10370	N/A	NM_121075	none	chr5:3261171-3267374	1.90958	3.85665	1.0140928624265	2.0196325893652	0.495139564129491	0.00005	AT5G10370	ATP-dependent RNA helicase DEAH12, chloroplastic [Source:UniProtKB/Swiss-Prot;Acc:F4KGU4]
AT3G61220	SDR1	NM_104113	none	chr3:22662875-22664463	55.9066	112.876	1.01364825478754	2.01901027785628	0.495292179028314	0.00005	AT3G61220	(+)-neomenthol dehydrogenase [Source:UniProtKB/Swiss-Prot;Acc:Q9M2E2]
AT5G50210	QS	NM_124400	none	chr5:20442665-20446054	14.3909	29.0472	1.01324228162704	2.01844221000771	0.495431573439092	0.00005	AT5G50210	Quinolinate synthase, chloroplastic [Source:UniProtKB/Swiss-Prot;Acc:Q9FGS4]
AT5G23570	SGS3	unknown	none	chr5:7943077-7946166	3.26319	6.58569	1.01305161220988	2.01817546633815	0.495497054978294	0.00005	AT5G23570	Protein SUPPRESSOR OF GENE SILENCING 3 [Source:UniProtKB/Swiss-Prot;Acc:Q9LDX1]
AT2G07690	MCM5	NM_001202592	NM_126771	chr2:3523102-3527442	10.4539	21.0678	1.01099840500168	2.01530529276155	0.496202735928763	0.00005	AT2G07690	DNA replication licensing factor MCM5 [Source:UniProtKB/Swiss-Prot;Acc:O80786]
AT1G03530	N/A	NM_100235	none	chr1:880406-883629	8.28954	16.7015	1.01061372869648	2.01476800884006	0.496335059725174	0.00005	AT1G03530	N/A
AT4G31070	PCMP-E7	unknown	none	chr4:15117747-15120473	0.519069	1.04577	1.01056735496995	2.01470324754512	0.496351014085315	0.0015	AT4G31070	Pentatricopeptide repeat-containing protein At4g31070, mitochondrial [Source:UniProtKB/Swiss-Prot;Acc:O65543]
AT2G46420	N/A	NM_001125064	NM_130206	chr2:19053660-19057051	18.2989	36.8633	1.01042830017855	2.01450906885113	0.496398857400178	0.00005	AT2G46420	N/A
AT2G05630	ATG8D	NM_001161025	NM_126586	chr2:2083008-2084888	14.3798	28.9662	1.01032682329543	2.01436737645864	0.496433774537219	0.00005	AT2G05630	Autophagy-related protein 8d [Source:UniProtKB/Swiss-Prot;Acc:Q9SL04]
AT1G61210	N/A	NM_001198348	NM_104802	chr1:22564368-22571964	9.71122	19.544	1.00900131385286	2.01251747978112	0.496890094146541	0.00005	AT1G61210	N/A
AT1G58360	AAP1	NM_104616	none	chr1:21676360-21680509	39.1789	78.8233	1.00854525773082	2.0118813953429	0.497047192898547	0.00005	AT1G58360	Amino acid permease 1 [Source:UniProtKB/Swiss-Prot;Acc:Q42400]
AT5G65683	N/A	NM_148162	none	chr5:26261309-26264027	11.0214	22.1672	1.00811905617535	2.01128713230624	0.497194052473925	0.00005	AT5G65683	N/A
AT4G16100	N/A	NM_117703	none	chr4:9105514-9108188	6.36685	12.7951	1.00693974227657	2.00964370135938	0.49760064399653	0.00005	AT4G16100	N/A
AT3G61750	N/A	NM_116040	none	chr3:22857616-22859595	8.13829	16.3529	1.00674890842968	2.00937789142437	0.497666468944346	0.00005	AT3G61750	Cytochrome b561 and DOMON domain-containing protein At3g61750 [Source:UniProtKB/Swiss-Prot;Acc:Q9M363]
AT5G65280	GCL1	NM_125926	none	chr5:26085969-26088172	1.64653	3.30672	1.00597209070607	2.00829623511263	0.497934509120821	0.0002	AT5G65280	LanC-like protein GCL1 [Source:UniProtKB/Swiss-Prot;Acc:Q9FJN7]
AT2G22450	RIBA2	unknown	none	chr2:9530554-9532878	2.26417	4.54703	1.00594223892453	2.00825468052311	0.497944812328047	0.00005	AT2G22450	Monofunctional riboflavin biosynthesis protein RIBA 2, chloroplastic [Source:UniProtKB/Swiss-Prot;Acc:Q6NLQ7]
AT3G20440	SBE3	unknown	none	chr3:7121083-7130460	3.29695	6.62022	1.00574715284732	2.00798313592866	0.498012150653604	0.00005	AT3G20440	1,4-alpha-glucan-branching enzyme 3, chloroplastic/amyloplastic [Source:UniProtKB/Swiss-Prot;Acc:D2WL32]
AT1G18670	N/A	NM_101725	none	chr1:6426830-6431070	4.62687	9.28217	1.00442555581846	2.00614454263898	0.49846856931084	0.00005	AT1G18670	N/A
AT2G31250	HEMA3	NM_128681	none	chr2:13317368-13321321	4.68558	9.39982	1.00440548889847	2.00611663870855	0.498475502722393	0.00005	AT2G31250	Probable glutamyl-tRNA reductase 3, chloroplastic [Source:UniProtKB/Swiss-Prot;Acc:Q9SJX1]
AT1G73500	MKK9	unknown	none	chr1:27639196-27640575	5.58522	11.2018	1.00404456112704	2.00561481911187	0.498600224963845	0.00005	AT1G73500	Mitogen-activated protein kinase kinase 9 [Source:UniProtKB/Swiss-Prot;Acc:Q9FX43]
AT2G46640	N/A	NM_001084601	NM_001202835,NM_130229	chr2:19148739-19150930	2.94858	5.912	1.0036259320183	2.00503293110582	0.498744925575102	0.00005	AT2G46640	N/A
AT1G35830	N/A	NM_103283	none	chr1:13321027-13322343	0.606591	1.21571	1.00300312601821	2.0041675527662	0.498960278355858	0.0139	AT1G35830	N/A
AT5G03200	LUL1	unknown	none	chr5:758306-761782	9.86337	19.7668	1.00292677653912	2.00406149216748	0.498986684744117	0.00005	AT5G03200	Probable E3 ubiquitin-protein ligase LUL1 [Source:UniProtKB/Swiss-Prot;Acc:Q9LYW5]
N/A	N/A	unknown	none	chr1:8185014-8189218	16.3488	32.7252	1.00121726326268	2.00168819729889	0.499578306626086	0.00005	N/A	N/A
AT1G67600	N/A	NM_105427	none	chr1:25336409-25337650	1.74148	3.48525	1.0009482411588	2.00131497347084	0.499671472634675	0.0019	AT1G67600	N/A
AT3G50950	RPP13L4	unknown	none	chr3:18927779-18948169	14.7361	29.4889	1.0008172509613	2.00113327135402	0.499716842608575	0.00005	AT3G50950	Disease resistance RPP13-like protein 4 [Source:UniProtKB/Swiss-Prot;Acc:Q38834]
AT2G20510	TIM44-1	NM_127610	none	chr2:8833134-8837556	1.04655	2.09377	1.00046173188355	2.00064019874827	0.499840001528344	0.00745	AT2G20510	Mitochondrial import inner membrane translocase subunit TIM44-1 [Source:UniProtKB/Swiss-Prot;Acc:Q1PF33]
