# Supplementary material for: PLATINUM SENSITIVE 2 LIKE impacts growth, root morphology, seed set, and stress responses
Source: PLoS One. 2017 Jul 5;12(7):e0180478. doi: 10.1371/journal.pone.0180478 (PMC5498030; doi:10.1371/journal.pone.0180478)
Supplement: S4 Table — (XLSX) [file pone.0180478.s012.xlsx]

## Sheet: psy2l_sdl_vs_WT 2downFoldchange
ATG	gene name	refseq_id	alternative_refseq_ids	locus	FPKM_WT_Seedling	FPKM_psy2l_Seedling	log2(fold_change)	Fold change	Change inversed	p_value	One line description
AT2G40470	LBD15	NM_129608	none	chr2:16902305-16903868	2.59323	1.29586	-1.00084	0.49970896291963	-2.00116482633679	0.00285	LOB domain-containing protein 15 [Source:UniProtKB/Swiss-Prot;Acc:Q8L5T5]
AT5G51910	TCP19	unknown	none	chr5:21094525-21095888	6.29362	3.14402	-1.00128	0.499556582539809	-2.0017752441893	0.00005	Transcription factor TCP19 [Source:UniProtKB/Swiss-Prot;Acc:Q9LT89]
AT5G67020	N/A	NM_126102	none	chr5:26749830-26751339	1.57399	0.78605	-1.00173	0.499400787032123	-2.0023997277675	0.0046	N/A
AT5G10970	N/A	NM_121135	none	chr5:3467838-3470356	1.36301	0.680347	-1.00245	0.499151615275666	-2.00339930673715	0.00205	N/A
AT2G36050	OFP15	unknown	none	chr2:15135709-15136792	13.4425	6.70924	-1.00258	0.499106639182551	-2.00357983944638	0.00005	Transcription repressor OFP15 [Source:UniProtKB/Swiss-Prot;Acc:Q9SJ45]
AT1G11530	CXXS1	unknown	none	chr1:3874416-3875457	16.3723	8.16964	-1.00291	0.498992487299801	-2.00403818785189	0.00005	Thioredoxin-like protein CXXS1 [Source:UniProtKB/Swiss-Prot;Acc:Q8LDI5]
AT4G14750	N/A	NM_117560	none	chr4:8470184-8472082	16.353	8.15894	-1.0031	0.49892677533218	-2.00430213298176	0.00005	N/A
AT1G05210	N/A	NM_100400	none	chr1:1510410-1511678	11.1087	5.54093	-1.00349	0.498791919982375	-2.00484402400772	0.00005	N/A
N/A	TASIR-ARF	unknown	none	chr3:5861220-5862430	40.541	20.2205	-1.00356	0.498767719034587	-2.00494130200647	0.00005	N/A
AT1G48770	N/A	NM_103772	none	chr1:18040097-18042931	4.38477	2.18665	-1.00378	0.498691666557041	-2.00524706358938	0.00005	N/A
AT4G11550	N/A	NM_117224	none	chr4:6996672-6998809	0.628696	0.313501	-1.00389	0.498653644667081	-2.00539996186659	0.02025	N/A
AT2G22560	NET2D	unknown	none	chr2:9585658-9589174	3.22008	1.60569	-1.00391	0.498646731907639	-2.00542776280588	0.00005	Protein NETWORKED 2D [Source:UniProtKB/Swiss-Prot;Acc:F4IJK1]
N/A	N/A	unknown	none	chr5:2120374-2126449	6.06814	3.02577	-1.00395	0.498632906676246	-2.00548336584068	0.00005	N/A
AT1G52220	CURT1C	unknown	none	chr1:19453609-19454713	259.949	129.593	-1.00424	0.498532685211391	-2.00588653395108	0.00005	Protein CURVATURE THYLAKOID 1C, chloroplastic [Source:UniProtKB/Swiss-Prot;Acc:Q9M812]
AT2G17440	PIRL5	NM_127299	none	chr2:7571063-7573766	14.6535	7.30271	-1.00474	0.498359936885538	-2.00658184172954	0.00005	Plant intracellular Ras-group-related LRR protein 5 [Source:UniProtKB/Swiss-Prot;Acc:Q5G5E0]
AT3G20015	ASPG2	unknown	none	chr3:6978535-6980364	11.2025	5.58146	-1.0051	0.498235595157208	-2.00708261256298	0.00005	Protein ASPARTIC PROTEASE IN GUARD CELL 2 [Source:UniProtKB/Swiss-Prot;Acc:Q9LHE3]
AT1G14080	FUT6	NM_101273	none	chr1:4822366-4841717	40.0759	19.9585	-1.00573	0.498018071778252	-2.00795926225999	0.00005	Fucosyltransferase 6 [Source:UniProtKB/Swiss-Prot;Acc:Q9XI80]
AT4G37790	HAT22	NM_119941	none	chr4:17768033-17769609	30.6329	15.2547	-1.00582	0.497987004763284	-2.00808452918434	0.00005	Homeobox-leucine zipper protein family(HAT22)
AT4G13670	N/A	NM_117441	none	chr4:7948591-7950997	53.3036	26.5193	-1.00719	0.497514334970191	-2.00999233531616	0.00005	N/A
AT4G13720	N/A	NM_117446	none	chr4:7966977-7968953	46.5285	23.1452	-1.0074	0.497441921602296	-2.01028493292027	0.00005	Inosine triphosphate pyrophosphatase family protein(AT4G13720)
AT4G19030	NIP1-1	unknown	none	chr4:10421509-10423474	16.8988	8.40394	-1.00778	0.497310914679527	-2.01081450352726	0.00005	Aquaporin NIP1-1 [Source:UniProtKB/Swiss-Prot;Acc:Q8VZW1]
AT5G20885	N/A	NM_122096	none	chr5:7083951-7084832	32.2458	16.0339	-1.00799	0.49723853091952	-2.01110722081562	0.00005	N/A
AT2G03440	NRP1	NM_126395	NM_001036205,NM_001084353,NM_106116	chr2:1039245-1040185	71.4413	35.5188	-1.00818	0.497173049929174	-2.01137209698405	0.00005	nodulin-related protein 1(NRP1)
AT1G80770	PDE318	NM_001198522	NM_106725	chr1:30355087-30357939	27.1947	13.5202	-1.00821	0.49716271161373	-2.01141392272586	0.00005	P-loop containing nucleoside triphosphate hydrolases superfamily protein(PDE318)
AT3G24520	HSFC1	unknown	none	chr3:8939278-8942662	11.5334	5.7339	-1.00823	0.497155819522866	-2.01144180703693	0.00005	Heat stress transcription factor C-1 [Source:UniProtKB/Swiss-Prot;Acc:Q9LV52]
AT5G28020	CYSD2	NM_001036879	NM_001036880,NM_001036881,NM_001085159,NM_122685,NM_180756	chr5:10026183-10028635	32.4052	16.1055	-1.00867	0.49700421769414	-2.01205535968994	0.00005	cysteine synthase D2(CYSD2)
AT3G04370	CRRSP39	unknown	none	chr3:1159417-1161136	4.31177	2.1418	-1.00945	0.496735582603777	-2.01314348120226	0.00035	Cysteine-rich repeat secretory protein 39 [Source:UniProtKB/Swiss-Prot;Acc:Q6E263]
AT3G51300	ARAC11	unknown	none	chr3:19042769-19049450	2.01026	0.997805	-1.01056	0.496353544527297	-2.01469297645966	0.00005	Rac-like GTP-binding protein ARAC11 [Source:UniProtKB/Swiss-Prot;Acc:P92978]
AT4G23030	N/A	NM_118432	none	chr4:12072811-12074557	0.848495	0.421078	-1.01082	0.496264100611666	-2.01505609365549	0.0164	MATE efflux family protein(AT4G23030)
AT2G22990	SCPL8	NM_001161057	NM_127864,NM_179703,NM_179704,NM_179705,NM_201787	chr2:9786268-9789962	160.441	79.6149	-1.01093	0.496226263807303	-2.01520973986239	0.00005	sinapoylglucose 1(SNG1)
AT2G34830	WRKY35	NM_129036	none	chr2:14693715-14696780	3.51393	1.74368	-1.01095	0.496219384698272	-2.01523767679502	0.0003	WRKY DNA-binding protein 35(WRKY35)
AT3G04010	N/A	NM_111272	none	chr3:1036781-1039572	5.08372	2.52178	-1.01144	0.496050876313118	-2.01592225263761	0.00005	O-Glycosyl hydrolases family 17 protein(AT3G04010)
AT5G10600	CYP81K2	NM_121098	none	chr5:3351090-3353321	3.03806	1.5069	-1.01157	0.496006179612315	-2.01610391382949	0.00015	cytochrome P450, family 81, subfamily K, polypeptide 2(CYP81K2)
AT1G20450	ERD10	NM_101895	NM_180616	chr1:7088091-7089530	86.1281	42.6937	-1.01246	0.495700287271065	-2.01734803404132	0.00005	Dehydrin family protein(ERD10)
AT1G54110	N/A	NM_104288	none	chr1:20199266-20201734	7.07963	3.50904	-1.0126	0.495652186549051	-2.01754380821447	0.00005	Membrane fusion protein Use1(AT1G54110)
AT4G21340	BHLH103	unknown	none	chr4:11352994-11354858	2.36421	1.17172	-1.01273	0.49560752577222	-2.0177256155299	0.00285	Transcription factor bHLH103 [Source:UniProtKB/Swiss-Prot;Acc:Q8VZ22]
AT2G22122	N/A	NM_201779	none	chr2:9403236-9403815	30.6077	15.1693	-1.01274	0.495604090494534	-2.01773960138658	0.00005	unknown protein
AT5G59490	N/A	NM_125340	none	chr5:23982724-23984611	5.09306	2.52404	-1.0128	0.495583479328454	-2.01782351856253	0.00025	Haloacid dehalogenase-like hydrolase (HAD) superfamily protein(AT5G59490)
AT3G07990	SCPL27	NM_111678	none	chr3:2552413-2555904	7.11669	3.52672	-1.01288	0.49555599910706	-2.01793541355951	0.00005	serine carboxypeptidase-like 27(SCPL27)
AT1G70290	TPS8	unknown	none	chr1:26470956-26474802	30.5261	15.1172	-1.01385	0.495222922645765	-2.0192926342291	0.00005	Probable alpha,alpha-trehalose-phosphate synthase [UDP-forming] 8 [Source:UniProtKB/Swiss-Prot;Acc:Q0WUI9]
N/A	N/A	unknown	none	Pt:18340-19238	7.70475	3.81402	-1.01444	0.495020439252248	-2.02011860663884	0.0001	N/A
N/A	SUE4	unknown	none	chr3:20736572-20738967	9.63241	4.76733	-1.01472	0.49492437440864	-2.02051071175238	0.00005	N/A
AT5G54020	N/A	NM_124781	none	chr5:21921695-21923609	2.2786	1.12769	-1.01477	0.494907221934136	-2.020580738531	0.0004	Cysteine/Histidine-rich C1 domain family protein(AT5G54020)
AT4G34140	N/A	NM_001203980	NM_001203981,NM_119577	chr4:16350565-16354245	14.3112	7.08264	-1.01479	0.494900361110781	-2.020608749922	0.00005	D111/G-patch domain-containing protein(AT4G34140)
AT3G03000	CML18	unknown	none	chr3:677243-678088	8.91878	4.41356	-1.0149	0.494862628282396	-2.02076281951391	0.00005	Probable calcium-binding protein CML18 [Source:UniProtKB/Swiss-Prot;Acc:Q9M8U1]
AT2G39100	N/A	NM_179979	none	chr2:16317346-16321682	9.00833	4.45766	-1.01497	0.494838617980405	-2.02086086991618	0.00005	RING/U-box superfamily protein(AT2G39100)
AT4G25760	GDU2	NM_118708	none	chr4:13116076-13116885	2.39785	1.18613	-1.01548	0.494663720939349	-2.02157538074762	0.0118	glutamine dumper 2(GDU2)
AT4G22010	sks4	NM_118322	none	chr4:11663256-11666716	68.0937	33.6765	-1.01578	0.49456086920438	-2.02199579924053	0.00005	SKU5 similar 4(sks4)
AT4G33960	N/A	NM_119557	none	chr4:16277334-16278061	9.3692	4.63165	-1.0164	0.494348376714403	-2.02286494121073	0.00015	hypothetical protein(AT4G33960)
AT3G53150	UGT73D1	NM_115175	none	chr3:19697571-19699281	3.12475	1.54438	-1.01671	0.494242164709101	-2.02329965228397	0.0001	UDP-glucosyl transferase 73D1(UGT73D1)
AT4G24350	N/A	NM_001125571	NM_118568	chr4:12609437-12611399	9.9715	4.92649	-1.01725	0.49405720474246	-2.02405711403657	0.00005	Phosphorylase superfamily protein(AT4G24350)
AT2G37390	NAKR2	NM_001202770	NM_129294	chr2:15694071-15695813	3.40786	1.68366	-1.01726	0.494053780210743	-2.02407114378002	0.00045	Chloroplast-targeted copper chaperone protein(NAKR2)
AT1G34245	EPF2	NM_103147	none	chr1:12472876-12473864	6.54424	3.23307	-1.01732	0.494033233518915	-2.02415532428288	0.0003	Putative membrane lipoprotein(EPF2)
AT5G14690	N/A	NM_121473	none	chr5:4733679-4736646	4.50049	2.22305	-1.01754	0.493957902959287	-2.02446401608119	0.00035	transmembrane protein(AT5G14690)
AT1G78915	N/A	NM_001198501	NM_001198502,NM_148666	chr1:29665115-29671270	19.8183	9.78901	-1.0176	0.493937360254799	-2.02454821292349	0.00005	Tetratricopeptide repeat (TPR)-like superfamily protein(AT1G78915)
AT4G23450	AIRP1	NM_001203883	NM_001203884,NM_118474	chr4:12240852-12242686	4.58857	2.2653	-1.01834	0.493684070466591	-2.02558692860979	0.00055	RING/U-box superfamily protein(AIRP1)
AT5G63480	MED30	unknown	none	chr5:25417205-25422478	8.70311	4.29639	-1.01841	0.493660117347195	-2.02568521308496	0.0152	Mediator of RNA polymerase II transcription subunit 30 [Source:UniProtKB/Swiss-Prot;Acc:Q9FMV4]
AT1G56000	N/A	NM_104478	none	chr1:20944113-20949267	7.59383	3.74745	-1.01892	0.493485636838451	-2.02640142964761	0.003	FAD/NAD(P)-binding oxidoreductase family protein(AT1G56000)
AT1G23050	N/A	NM_102153	none	chr1:8168348-8169273	4.39192	2.16568	-1.02003	0.493106098287015	-2.02796112940778	0.0008	hydroxyproline-rich glycoprotein family protein(AT1G23050)
AT5G27030	TPR3	NM_001203480	NM_122585,NM_100300	chr5:9508730-9515493	8.09432	3.9892	-1.02081	0.492839570164001	-2.02905785277597	0.00005	TOPLESS-related 3(TPR3)
AT2G42190	N/A	NM_129781	none	chr2:17582628-17584347	41.7764	20.5849	-1.0211	0.492740513116223	-2.02946576013353	0.00005	rho GTPase-activating gacO-like protein(AT2G42190)
AT5G38360	N/A	NM_123197	none	chr5:15331546-15333581	8.32056	4.09977	-1.02114	0.492726851637716	-2.02952202965237	0.00005	alpha/beta-Hydrolases superfamily protein(AT5G38360)
N/A	N/A	unknown	none	Mt:344148-345414	2.11557	1.04177	-1.02201	0.492429808172614	-2.03074627775064	0.00235	N/A
AT1G75750	GASA1	unknown	none	chr1:28423567-28442369	815.431	401.525	-1.02207	0.49240932901848	-2.0308307358703	0.00005	GAST1 protein homolog 1(GASA1)
AT1G15530	LECRKS1	NM_001198478	NM_106225	chr1:5339867-5342095	7.1442	3.51786	-1.02207	0.49240932901848	-2.0308307358703	0.00005	L-type lectin-domain containing receptor kinase S.1 [Source:UniProtKB/Swiss-Prot;Acc:Q9M9E0]
AT2G03750	SOT11	unknown	none	chr2:1147785-1149122	24.5477	12.0831	-1.02259	0.492231878688385	-2.03156285339468	0.00005	Cytosolic sulfotransferase 11 [Source:UniProtKB/Swiss-Prot;Acc:Q8RV79]
AT1G21350	N/A	NM_101987	NM_179363,NM_202147	chr1:7475668-7479042	32.4385	15.9671	-1.0226	0.49222846680882	-2.03157693516413	0.00005	Thioredoxin superfamily protein(AT1G21350)
AT2G30480	N/A	NM_001084512	NM_001124946,NM_128600,NM_201836	chr2:12987762-12993348	2.51015	1.23555	-1.02262	0.492221643120639	-2.03160509899584	0.0002	hypothetical protein(AT2G30480)
AT4G32900	N/A	NM_119443	NM_202942	chr4:15878684-15881046	22.7652	11.2047	-1.02273	0.492184114526509	-2.03176000704944	0.00005	Peptidyl-tRNA hydrolase II (PTH2) family protein(AT4G32900)
AT3G50270	N/A	NM_114887	none	chr3:18635913-18637377	13.68	6.7328	-1.02279	0.492163645590273	-2.03184450732979	0.00005	HXXXD-type acyl-transferase family protein(AT3G50270)
AT4G10080	N/A	NM_117076	none	chr4:6300086-6302687	60.0891	29.5679	-1.02307	0.492068135142836	-2.03223888844118	0.00005	transmembrane protein(AT4G10080)
AT1G56220	N/A	NM_001084259	NM_104501,NM_179488,NM_179489	chr1:21043110-21044702	110.086	54.1348	-1.024	0.491751037013124	-2.03354934658391	0.00005	Dormancy-associated protein homolog 3 [Source:UniProtKB/Swiss-Prot;Acc:Q8LD26]
AT5G48940	RCH1	unknown	none	chr5:19839700-19843857	3.07992	1.51446	-1.02409	0.491720360943935	-2.0336762099506	0.00005	LRR receptor-like serine/threonine-protein kinase RCH1 [Source:UniProtKB/Swiss-Prot;Acc:C0LGV1]
AT5G19710	N/A	NM_121976	none	chr5:6663620-6664438	4.47043	2.19815	-1.02412	0.491710136012791	-2.03371849949822	0.0013	histidine containing phosphotransfer protein(AT5G19710)
AT3G20080	CYP705A15	NM_112899	NM_202614,NM_202615	chr3:7007908-7013748	4.21221	2.06982	-1.02507	0.491386456474619	-2.03505812344596	0.00005	cytochrome P450, family 705, subfamily A, polypeptide 15(CYP705A15)
AT5G56170	LLG1	NM_124999	none	chr5:22735891-22741209	92.9279	45.6565	-1.02529	0.491311529497549	-2.03536847796483	0.00005	LORELEI-LIKE-GPI-ANCHORED PROTEIN 1(LLG1)
AT2G44920	N/A	NM_130056	NM_130057	chr2:18524355-18526754	64.8711	31.8656	-1.02558	0.491212779574456	-2.03577765396559	0.00005	Tetratricopeptide repeat (TPR)-like superfamily protein(AT2G44920)
AT4G39770	TPPH	NM_120140	none	chr4:18448970-18451289	5.2036	2.55414	-1.02667	0.490841793536716	-2.03731632710937	0.0001	Haloacid dehalogenase-like hydrolase (HAD) superfamily protein(TPPH)
AT5G43020	N/A	NM_123668	none	chr5:17255252-17257920	7.16923	3.51813	-1.02701	0.490726130460614	-2.0377965181136	0.00005	Leucine-rich repeat protein kinase family protein(AT5G43020)
N/A	ORF107A	unknown	none	Mt:8809-12402	87.7153	43.0314	-1.02744	0.490579889718948	-2.03840398058897	0.019	N/A
AT1G63930	ROH1	NM_105066	none	chr1:23727615-23729392	1.58703	0.778488	-1.02759	0.490528885760378	-2.03861592870292	0.0016	from the Czech 'roh' meaning 'corner'(ROH1)
AT3G14680	CYP72A14	NM_112329	none	chr3:4934421-4936615	13.55	6.64647	-1.02763	0.490515285600351	-2.03867245192182	0.00005	cytochrome P450, family 72, subfamily A, polypeptide 14(CYP72A14)
AT4G28025	N/A	NM_001203927	NM_118941	chr4:13935679-13937420	185.235	90.8273	-1.02816	0.490335119073852	-2.03942153254045	0.00005	hypothetical protein(AT4G28025)
AT3G16800	N/A	NM_001035636	NM_112554,NM_180268	chr3:5720902-5723143	48.038	23.5528	-1.02828	0.490294335841364	-2.03959117390977	0.00005	Probable protein phosphatase 2C 41 [Source:UniProtKB/Swiss-Prot;Acc:Q9LRZ4]
AT5G10830	N/A	NM_121121	none	chr5:3420787-3427905	25.4711	12.4883	-1.02828	0.490294335841364	-2.03959117390977	0.0163	S-adenosyl-L-methionine-dependent methyltransferases superfamily protein(AT5G10830)
AT3G29670	PMAT2	unknown	none	chr3:11527714-11529421	1.75638	0.861052	-1.02844	0.490239963474619	-2.03981738435278	0.0014	Phenolic glucoside malonyltransferase 2 [Source:UniProtKB/Swiss-Prot;Acc:Q9LRQ8]
AT3G63480	KIN1	NM_116213	NM_180411	chr3:23438454-23443945	2.38021	1.16672	-1.02863	0.490175404120669	-2.04008604184029	0.00615	Kinesin-like protein KIN-1 [Source:UniProtKB/Swiss-Prot;Acc:Q8GW44]
AT3G29280	N/A	NM_113853	none	chr3:11236593-11240620	13.1484	6.44185	-1.02934	0.489934231243747	-2.04109028565202	0.0124	hypothetical protein(AT3G29280)
AT1G08670	N/A	NM_100740	none	chr1:2760236-2761556	3.19437	1.56485	-1.02951	0.489876503234726	-2.04133081173899	0.004	ENTH/VHS family protein(AT1G08670)
AT5G50800	SWEET13	NM_124458	none	chr5:20665060-20667291	2.89339	1.41722	-1.0297	0.489811991744598	-2.04159966855493	0.0004	Nodulin MtN3 family protein(SWEET13)
AT4G16155	LPD2	unknown	none	chr4:9148009-9157296	46.6303	22.8389	-1.02977	0.489788226495075	-2.04169872999194	0.00005	Dihydrolipoyl dehydrogenase 2, chloroplastic [Source:UniProtKB/Swiss-Prot;Acc:F4JLP5]
AT5G13240	N/A	NM_121327	none	chr5:4225008-4227696	32.0627	15.7029	-1.02987	0.489754278138823	-2.04184025466858	0.00005	transcription regulator(AT5G13240)
AT5G22890	N/A	NM_122195	none	chr5:7653287-7654771	8.05309	3.94358	-1.03004	0.489696571333331	-2.04208086913337	0.00005	C2H2 and C2HC zinc fingers superfamily protein(AT5G22890)
AT5G66160	RMR1	NM_126014	NM_203272	chr5:26444998-26448723	12.8528	6.29388	-1.03006	0.489689782744431	-2.04210917858154	0.00005	receptor homology region transmembrane domain ring H2 motif protein 1(RMR1)
AT5G40090	N/A	NM_123372	none	chr5:16041910-16043689	1.44312	0.706602	-1.03023	0.489632083538307	-2.04234982473685	0.0029	Disease resistance protein (TIR-NBS class)(AT5G40090)
AT5G41315	GL3	NM_148067	none	chr5:16529384-16533182	1.28442	0.628858	-1.03031	0.489604933323221	-2.04246307979874	0.00155	basic helix-loop-helix (bHLH) DNA-binding superfamily protein(GL3)
AT3G24715	N/A	NM_113383	none	chr3:9025507-9030907	2.30601	1.12843	-1.03108	0.489343689470468	-2.04355348095349	0.00035	kinase superfamily with octicosapeptide/Phox/Bem1p domain-containing protein(AT3G24715) Arabidopsis thaliana
AT4G25680	N/A	NM_118700	none	chr4:13088053-13090107	31.5579	15.4416	-1.03117	0.489313163574749	-2.04368096843002	0.00005	PPPDE putative thiol peptidase family protein(AT4G25680) Arabidopsis thaliana
AT4G15165	PAC2	unknown	none	chr4:8648860-8650513	2.41249	1.18015	-1.03156	0.489180906696384	-2.04423350607317	0.0034	Putative proteasome subunit alpha type-4-B [Source:UniProtKB/Swiss-Prot;Acc:F4JJE5]
AT1G02230	NAC004	unknown	none	chr1:434959-436862	1.19748	0.585521	-1.03221	0.488960558000617	-2.04515473413448	0.0123	NAC domain-containing protein 4 [Source:UniProtKB/Swiss-Prot;Acc:O81913]
AT5G48440	N/A	NM_124219	NM_203177	chr5:19629708-19632688	9.88547	4.83346	-1.03225	0.488947001323266	-2.04521143865008	0.00005	FAD-dependent oxidoreductase family protein(AT5G48440) Arabidopsis thaliana
AT3G27150	N/A	NM_113629	none	chr3:10009456-10011679	6.52184	3.18879	-1.03227	0.488940223125541	-2.04523979149745	0.00005	Galactose oxidase/kelch repeat superfamily protein(AT3G27150) Arabidopsis thaliana
AT5G54470	N/A	NM_124827	none	chr5:22114373-22115449	2.28985	1.11924	-1.03273	0.488784350509598	-2.04589201548171	0.00625	B-box type zinc finger family protein(BBX29) Arabidopsis thaliana
AT1G56010	NAC021	unknown	none	chr1:20944113-20949267	12.4422	6.0797	-1.03317	0.488635301462036	-2.04651607652562	0.00005	NAC domain-containing protein 21/22 [Source:UniProtKB/Swiss-Prot;Acc:Q84TE6]
AT2G07732	N/A	NM_001161033	none	chr2:3468167-3469037	58.3182	28.4957	-1.0332	0.488625140682234	-2.04655863307354	0.00005	Ribulose bisphosphate carboxylase large chain, catalytic domain-containing protein(AT2G07732) Arabidopsis thaliana
AT1G30720	N/A	NM_102808	none	chr1:10898132-10899961	11.9196	5.8229	-1.03353	0.488513386048276	-2.04702681351126	0.00005	FAD-binding Berberine family protein(AT1G30720) Arabidopsis thaliana
AT1G47380	N/A	NM_103632	none	chr1:17372523-17376145	26.9829	13.1755	-1.03419	0.48828995345353	-2.04796349572072	0.00005	Protein phosphatase 2C family protein(AT1G47380) Arabidopsis thaliana
AT5G57830	N/A	NM_125168	none	chr5:23429294-23431093	4.13935	2.02073	-1.03453	0.488174891698826	-2.04844619623932	0.00005	zein-binding protein (Protein of unknown function, DUF593)(AT5G57830) Arabidopsis thaliana
AT2G13360	AGT1	NM_126925	NM_179620	chr2:5539352-5541445	857.136	418.265	-1.03511	0.48797867245514	-2.0492698891301	0.00005	alanine:glyoxylate aminotransferase(AGT)
AT5G18850	N/A	NM_121890	none	chr5:6286799-6287415	18.4153	8.982	-1.0358	0.487745341938982	-2.05025023104188	0.0001	Low-density receptor-like protein(AT5G18850) Arabidopsis thaliana
AT1G71692	AGL12	NM_105825	none	chr1:26952530-26955108	3.46276	1.68894	-1.03581	0.487741961157613	-2.0502644423428	0.0005	AGAMOUS-like 12(AGL12)
AT5G40030	N/A	NM_123366	none	chr5:16026063-16028405	1.64872	0.80407	-1.03595	0.487694632678912	-2.05046341089913	0.0025	Protein kinase superfamily protein(AT5G40030) Arabidopsis thaliana
AT5G63140	PAP29	unknown	none	chr5:25328145-25329798	11.6598	5.68553	-1.03618	0.487616888719486	-2.05079032973215	0.00005	Probable inactive purple acid phosphatase 29 [Source:UniProtKB/Swiss-Prot;Acc:Q9FMK9]
AT5G61310	N/A	NM_001037041	NM_001125999,NM_125524,NM_180908	chr5:24653395-24654939	53.2321	25.9425	-1.03698	0.487346571456984	-2.0519278447171	0.00005	Cytochrome c oxidase subunit Vc family protein(AT5G61310) Arabidopsis thaliana
AT1G65985	N/A	NM_148629	none	chr1:24562323-24568959	3.88021	1.89085	-1.0371	0.487306036794562	-2.05209852637549	0.00795	transmembrane protein, putative (DUF247)(AT1G65985) Arabidopsis thaliana
AT2G32180	PTAC18	NM_128777	none	chr2:13672251-13673252	23.3705	11.38	-1.03819	0.486938001305107	-2.05364953509434	0.00005	plastid transcriptionally active 18(PTAC18)
AT4G20960	PYRD	NM_122236	none	chr4:11211657-11213632	18.6743	9.08923	-1.03882	0.486725410313184	-2.05454652420253	0.00005	Riboflavin biosynthesis protein PYRD, chloroplastic [Source:UniProtKB/Swiss-Prot;Acc:Q8GWP5]
AT5G45960	N/A	NM_123964	none	chr5:18637064-18640351	2.6956	1.31199	-1.03885	0.486715289248039	-2.05458924774065	0.00075	GDSL-like Lipase/Acylhydrolase superfamily protein(AT5G45960) Arabidopsis thaliana
AT2G39420	N/A	NM_129500	none	chr2:16460269-16463050	18.1234	8.81825	-1.03929	0.48656687113641	-2.05521596171238	0.00005	alpha/beta-Hydrolases superfamily protein(AT2G39420) Arabidopsis thaliana
AT3G03500	N/A	NM_111221	none	chr3:832881-834623	6.09409	2.96509	-1.03933	0.486553380825231	-2.05527294518831	0.00005	TatD related DNase(AT3G03500) Arabidopsis thaliana
AT5G38550	JAL44	unknown	none	chr5:15432811-15435801	1.96582	0.955949	-1.04013	0.48628365313325	-2.05641294655238	0.0001	Jacalin-related lectin 44 [Source:UniProtKB/Swiss-Prot;Acc:Q9FFW6]
AT1G44608	N/A	NM_103553	none	chr1:16875090-16876405	5.12015	2.488	-1.0412	0.485923126072235	-2.05793868689292	0.0006	N/A
AT1G68010	HPR	NM_001198420	NM_105471	chr1:25493236-25495862	854.154	414.853	-1.04189	0.485690778430382	-2.05892317583571	0.00005	hydroxypyruvate reductase(HPR)
AT1G80180	N/A	NM_106667	none	chr1:30156883-30157808	91.1103	44.2394	-1.04228	0.485559500649631	-2.05947983442214	0.00005	N/A
AT4G11175	N/A	NM_117188	none	chr4:6818054-6818913	145.509	70.6283	-1.04279	0.485387883243806	-2.06020799966634	0.00005	Translation initiation factor IF-1, chloroplastic [Source:UniProtKB/Swiss-Prot;Acc:O82499]
AT3G53130	CYP97C1	NM_115173	none	chr3:19692753-19697496	15.5015	7.52322	-1.04299	0.485320598859162	-2.06049362493718	0.00005	Carotene epsilon-monooxygenase, chloroplastic [Source:UniProtKB/Swiss-Prot;Acc:Q6TBX7]
N/A	COX3	unknown	none	chr2:3311386-3312754	1.2709	0.616495	-1.04369	0.485085176954154	-2.06149362526184	0.00975	N/A
N/A	N/A	unknown	none	Pt:17622-17962	31.7063	15.3785	-1.04385	0.485031382269582	-2.06172226489913	0.0002	N/A
AT4G00310	MEE46	NM_001036486	NM_116253	chr4:133642-135418	8.58391	4.16342	-1.04386	0.485028020299883	-2.06173655571841	0.00005	N/A
AT3G60550	CYCU2-2	unknown	none	chr3:22379791-22380916	2.68639	1.30297	-1.04387	0.485024658353487	-2.06175084663675	0.0039	Cyclin-U2-2 [Source:UniProtKB/Swiss-Prot;Acc:Q9M205]
AT5G42655	N/A	NM_148075	none	chr5:17102110-17102859	2.43176	1.17945	-1.04389	0.485017934530604	-2.06177942877059	0.01345	N/A
AT5G44490	N/A	NM_123816	none	chr5:17923854-17925766	4.62636	2.24323	-1.0443	0.484880116701105	-2.06236544984258	0.00025	FBD-associated F-box protein At5g44490 [Source:UniProtKB/Swiss-Prot;Acc:Q9FI16]
AT3G27884	N/A	unknown	none	chr3:10346117-10348294	1.93239	0.936736	-1.04467	0.484755778130253	-2.06289444110825	0.01015	N/A
AT2G45270	GCP1	NM_130090	none	chr2:18666526-18669460	16.1259	7.81588	-1.0449	0.484678502656993	-2.06322334190196	0.00005	Probable tRNA N6-adenosine threonylcarbamoyltransferase, mitochondrial [Source:UniProtKB/Swiss-Prot;Acc:O22145]
AT1G80240	N/A	NM_106673	none	chr1:30171361-30172941	26.5054	12.8455	-1.04503	0.484634830664758	-2.06340926554605	0.00005	N/A
AT3G01060	N/A	NM_110971	NM_202471,NM_202472	chr3:16744-18827	90.266	43.7456	-1.04504	0.484631471443735	-2.06342356805876	0.00005	N/A
AT2G19930	RDR5	unknown	none	chr2:8607257-8612683	4.00004	1.93844	-1.04511	0.484607957548527	-2.06352368842367	0.00005	Probable RNA-dependent RNA polymerase 5 [Source:UniProtKB/Swiss-Prot;Acc:O82188]
AT5G44020	CESA4	NM_123769	NM_123770	chr5:17712164-17721603	354.993	171.982	-1.04553	0.48446689813369	-2.06412451263914	0.00005	N/A
AT5G07280	EMS1	NM_120810	none	chr5:2284988-2288843	1.44727	0.701011	-1.04583	0.484366166547971	-2.06455377989528	0.00005	Leucine-rich repeat receptor protein kinase EMS1 [Source:UniProtKB/Swiss-Prot;Acc:Q9LYN8]
AT2G22680	N/A	NM_127833	none	chr2:9645303-9647633	6.52494	3.15977	-1.04614	0.484262099245897	-2.06499744984631	0.00005	N/A
AT3G12150	N/A	NM_112050	none	chr3:3876432-3878901	18.2754	8.85003	-1.04615	0.484258742608443	-2.06501176336752	0.00005	N/A
AT5G56220	N/A	NM_125005	none	chr5:22754015-22757992	5.57629	2.69985	-1.04643	0.484164766205277	-2.06541258224482	0.00005	N/A
AT3G58940	N/A	NM_115756	none	chr3:21780751-21783663	2.43001	1.17634	-1.04666	0.484087584945904	-2.0657418845223	0.00005	F-box/LRR-repeat protein At3g58940 [Source:UniProtKB/Swiss-Prot;Acc:Q9LXQ8]
AT2G28250	NCRK	NM_001036358	NM_179784	chr2:12043373-12046542	8.80024	4.2591	-1.04699	0.483976868107258	-2.0662144534114	0.00005	Receptor-like serine/threonine-protein kinase NCRK [Source:UniProtKB/Swiss-Prot;Acc:Q8VYY5]
AT3G29120	N/A	unknown	none	chr3:11097481-11100529	1.24535	0.602394	-1.04777	0.483715274412338	-2.06733186421473	0.00355	N/A
AT2G13130	N/A	unknown	none	chr2:5418684-5420853	1.73351	0.838258	-1.04823	0.483561067493725	-2.06799113332873	0.00275	N/A
AT2G22770	NAI1	NM_179700	none	chr2:9684623-9686603	30.6368	14.8081	-1.04888	0.483343250221858	-2.06892306769773	0.00005	Transcription factor NAI1 [Source:UniProtKB/Swiss-Prot;Acc:Q8S3F1]
AT1G16960	N/A	NM_101557	none	chr1:5799826-5800815	6.08544	2.9407	-1.0492	0.483236053147271	-2.06938202041651	0.0008	N/A
AT3G06840	N/A	NM_111564	none	chr3:2156714-2157916	13.7702	6.6527	-1.04953	0.483125531064516	-2.06985542204033	0.00005	N/A
AT1G76910	N/A	NM_106342	none	chr1:28889118-28890801	8.51642	4.11385	-1.04976	0.483048515470806	-2.0701854326689	0.00005	N/A
AT5G02400	PLL2	NM_120318	none	chr5:513451-516076	2.35069	1.13545	-1.04982	0.483028426465553	-2.07027153105101	0.00005	Probable protein phosphatase 2C 66 [Source:UniProtKB/Swiss-Prot;Acc:Q9LZ86]
AT5G41380	N/A	NM_123503	none	chr5:16561983-16563718	1.52776	0.737863	-1.04999	0.48297151215424	-2.07051549591323	0.0071	N/A
AT2G04650	N/A	NM_126494	none	chr2:1621804-1629216	5.06305	2.44504	-1.05015	0.482917951869597	-2.07074513616348	0.0015	N/A
AT4G37630	CYCD5-1	unknown	none	chr4:17679165-17681250	4.18041	2.01721	-1.05129	0.482536506728961	-2.07238206033123	0.00005	Cyclin-D5-1 [Source:UniProtKB/Swiss-Prot;Acc:Q2V3B2]
AT2G40113	N/A	NM_179995	none	chr2:16750218-16751182	9.06744	4.37097	-1.05274	0.482051770577274	-2.07446598277705	0.00005	N/A
AT5G25910	AtRLP52	NM_122492	none	chr5:9038808-9041775	0.551985	0.266066	-1.05284	0.482018358452698	-2.07460977878529	0.0094	N/A
AT2G16595	N/A	NM_127211	none	chr2:7198160-7200332	4.2106	2.02947	-1.05292	0.481991630420472	-2.07472482276847	0.00015	N/A
AT5G26150	N/A	NM_122516	none	chr5:9135924-9140366	1.89811	0.914809	-1.05302	0.481958222464349	-2.07486863671876	0.0001	N/A
AT1G53520	FAP3	unknown	none	chr1:19976405-19977986	28.2766	13.6279	-1.05305	0.481948200529058	-2.07491178284772	0.00005	Fatty-acid-binding protein 3, chloroplastic [Source:UniProtKB/Swiss-Prot;Acc:Q9C8L2]
AT2G20595	N/A	NM_127621	none	chr2:8869408-8870412	1.51442	0.729496	-1.05379	0.481701058750642	-2.07597633809159	0.01775	N/A
AT5G16235	N/A	unknown	none	chr5:5303204-5305819	4.47669	2.15583	-1.05419	0.481567521371411	-2.07655200074995	0.00115	Natural antisense transcript overlaps with AT5G16230
AT4G01710	ARPC5A	unknown	none	chr4:735709-736637	16.2891	7.84108	-1.05478	0.481370621305854	-2.07740139455794	0.00005	Actin-related protein 2/3 complex subunit 5A [Source:UniProtKB/Swiss-Prot;Acc:Q9M117]
AT1G47271	N/A	NM_001123971	none	chr1:17328828-17330419	2.13796	1.02907	-1.0549	0.481330583688319	-2.07757419513475	0.02265	N/A
AT1G78090	TPPB	unknown	none	chr1:29373893-29376488	9.05072	4.3556	-1.05516	0.481243846940706	-2.07794864569605	0.00005	Trehalose-phosphate phosphatase B [Source:UniProtKB/Swiss-Prot;Acc:Q9C9S4]
AT5G09270	N/A	NM_120963	NM_180468	chr5:2878835-2880290	2.0781	1	-1.05526507966698	0.4812087964968	-2.0781	0.00005	N/A
AT1G53830	PME2	NM_104260	none	chr1:20098509-20100900	17.8119	8.56812	-1.05579	0.481033741944785	-2.0788562481232	0.00005	Pectinesterase 2 [Source:UniProtKB/Swiss-Prot;Acc:Q42534]
AT1G03840	MGP	NM_001035874	NM_100263	chr1:967391-970203	3.46525	1.66621	-1.05639	0.480833727230369	-2.07972099993913	0.00005	Zinc finger protein MAGPIE [Source:UniProtKB/Swiss-Prot;Acc:Q9ZWA6]
AT1G80050	APT2	unknown	none	chr1:30111523-30113413	16.6202	7.98713	-1.05719	0.480567170308592	-2.08087456194284	0.00005	Adenine phosphoribosyltransferase 2 [Source:UniProtKB/Swiss-Prot;Acc:Q42563]
AT1G20330	SMT2	unknown	none	chr1:7038513-7040200	161.288	77.4945	-1.05747	0.480473910300725	-2.08127845979006	0.00005	24-methylenesterol C-methyltransferase 2 [Source:UniProtKB/Swiss-Prot;Acc:Q39227]
AT1G72230	N/A	NM_105882	none	chr1:27188057-27189181	33.2681	15.9844	-1.05748	0.480470579920905	-2.08129288616302	0.00005	N/A
AT5G49740	FRO7	unknown	none	chr5:20205340-20208747	7.89388	3.79119	-1.05808	0.480270799370293	-2.08215865155897	0.00005	Ferric reduction oxidase 7, chloroplastic [Source:UniProtKB/Swiss-Prot;Acc:Q3KTM0]
AT3G06130	N/A	NM_001202893	NM_111488	chr3:1852887-1855070	13.1182	6.29998	-1.05815	0.480247497051082	-2.08225968097786	0.00005	N/A
AT1G19150	LHCA6	NM_101773	none	chr1:6612736-6613986	146.415	70.298	-1.05851	0.480127674410075	-2.08277933828472	0.00005	Photosystem I chlorophyll a/b-binding protein 6, chloroplastic [Source:UniProtKB/Swiss-Prot;Acc:Q8LCQ4]
AT3G57040	ARR9	NM_115563	none	chr3:21109426-21111368	45.227	21.7134	-1.0586	0.480097723421361	-2.0829092728739	0.00005	Two-component response regulator ARR9 [Source:UniProtKB/Swiss-Prot;Acc:O80366]
AT1G05835	N/A	NM_001083996	none	chr1:1761957-1766352	12.5642	6.02872	-1.05939	0.479834900464177	-2.08405015773682	0.0113	Uncharacterized protein At1g05835 [Source:UniProtKB/Swiss-Prot;Acc:A8MS78]
AT2G30210	LAC3	NM_128574	none	chr2:12887491-12889863	23.433	11.2434	-1.05947	0.479808293505214	-2.08416572522028	0.00005	Laccase-3 [Source:UniProtKB/Swiss-Prot;Acc:Q56YT0]
AT5G11020	N/A	NM_180475	none	chr5:3486246-3489282	7.16134	3.43588	-1.05955	0.479781688021614	-2.08428129911234	0.00005	N/A
AT3G10020	N/A	NM_001125137	NM_111837	chr3:3091047-3091855	27.3343	13.1135	-1.05966	0.479745107890502	-2.08444022367862	0.00005	N/A
AT5G12420	N/A	NM_121280	none	chr5:4024323-4026945	35.9025	17.2142	-1.06048	0.47947250751372	-2.08562531600706	0.00005	N/A
AT3G15357	N/A	NM_112403	none	chr3:5187125-5187745	21.1795	10.154	-1.06062	0.479425981468871	-2.08582771617047	0.00005	N/A
AT2G32765	SUMO5	unknown	none	chr2:13894806-13895582	11.3762	5.45198	-1.06116	0.47924656615413	-2.08660858652536	0.00005	Small ubiquitin-related modifier 5 [Source:UniProtKB/Swiss-Prot;Acc:Q8VZI7]
AT2G20875	EPF1	NM_127657	none	chr2:8982999-8983676	5.67315	2.7187	-1.06123	0.479223313529818	-2.08670983186167	0.00265	Protein EPIDERMAL PATTERNING FACTOR 1 [Source:UniProtKB/Swiss-Prot;Acc:Q8S8I4]
AT3G09780	CCR1	NM_111813	none	chr3:3000715-3003292	3.03899	1.45606	-1.06152	0.479126993247238	-2.08712932916301	0.00005	Serine/threonine-protein kinase-like protein CCR1 [Source:UniProtKB/Swiss-Prot;Acc:Q9S7D9]
AT5G63060	N/A	NM_125700	none	chr5:25294954-25296877	13.4132	6.42551	-1.06177	0.479043974059386	-2.0874910324538	0.00005	N/A
AT2G40610	EXPA8	unknown	none	chr2:16948944-16950765	108.671	52.055	-1.06186	0.479014090673308	-2.08762126098292	0.00005	Expansin-A8 [Source:UniProtKB/Swiss-Prot;Acc:O22874]
AT3G45050	N/A	unknown	none	chr3:16475940-16477510	29.4258	14.0942	-1.06197	0.478977569066339	-2.08778044021828	0.00005	N/A
AT3G18500	CCR4-3	NM_114374	NM_180325,NM_180326,NM_202657	chr3:6352491-6355451	10.9968	5.26723	-1.06197	0.478977569066339	-2.08778044021828	0.00005	Carbon catabolite repressor protein 4 homolog 3 [Source:UniProtKB/Swiss-Prot;Acc:Q9LS39]
N/A	SADHU4-1	unknown	none	chr5:10933767-10934870	4.92777	2.36029	-1.06197	0.478977569066339	-2.08778044021828	0.00015	N/A
AT1G03870	FLA9	NM_100267	none	chr1:982533-983586	468.016	224.095	-1.06245	0.478818234637195	-2.08847518256632	0.00005	Fasciclin-like arabinogalactan protein 9 [Source:UniProtKB/Swiss-Prot;Acc:Q9ZWA8]
N/A	AtGH9B13	unknown	none	chr4:1002434-1005233	17.0339	8.15608	-1.06246	0.478814915733604	-2.08848965882334	0.00005	N/A
AT1G52290	PERK15	unknown	none	chr1:19467965-19472564	19.2736	9.21882	-1.06397	0.478314025203064	-2.09067672555798	0.00005	Proline-rich receptor-like protein kinase PERK15 [Source:UniProtKB/Swiss-Prot;Acc:Q9C821]
AT1G26640	N/A	NM_102426	none	chr1:9207333-9209900	18.3412	8.77277	-1.06398	0.478310709794375	-2.09069121707498	0.00005	N/A
AT3G27270	N/A	NM_113641	none	chr3:10073202-10074178	7.01956	3.35698	-1.06422	0.478231146879633	-2.09103904361899	0.00005	N/A
AT1G73330	ATDR4	NM_105993	none	chr1:27568836-27569768	39.0407	18.6569	-1.06527	0.477883214708627	-2.09256146527288	0.00005	N/A
AT3G28270	N/A	NM_113746	NM_180313	chr3:10538046-10540036	49.5302	23.6592	-1.06591	0.477671265945979	-2.09348996117571	0.00005	UPF0496 protein At3g28270 [Source:UniProtKB/Swiss-Prot;Acc:Q9LHD9]
N/A	CRK35	unknown	none	chr4:6986997-6989795	2.19335	1.04747	-1.06623	0.477565326818247	-2.0939543636102	0.0001	N/A
AT5G17250	N/A	NM_121731	none	chr5:5666830-5673772	4.94459	2.36103	-1.06643	0.477499126795025	-2.09424466744474	0.00005	N/A
AT5G21950	N/A	NM_147878	none	chr5:7253918-7255954	4.40409	2.10207	-1.06703	0.477300581780087	-2.09511582045534	0.00005	N/A
AT5G18100	CSD3	NM_001125773	NM_121815	chr5:5987190-5988795	38.9593	18.5878	-1.06761	0.477108733406154	-2.09595827949081	0.00005	Superoxide dismutase [Cu-Zn] 3 [Source:UniProtKB/Swiss-Prot;Acc:Q9FK60]
AT2G05540	N/A	NM_126577	none	chr2:2033176-2034160	287.389	137.083	-1.06795	0.476996306419561	-2.09645229227501	0.00005	N/A
AT2G10930	N/A	NM_126827	NM_001124822	chr2:4303531-4305914	4.83046	2.30248	-1.06897	0.476659184390117	-2.09793502936379	0.00005	N/A
AT5G26010	N/A	NM_122502	none	chr5:9085320-9087509	5.5719	2.65344	-1.0703	0.47621996156809	-2.09986997753562	0.00005	Probable protein phosphatase 2C 72 [Source:UniProtKB/Swiss-Prot;Acc:Q9XGZ9]
AT2G36320	SAP4	unknown	none	chr2:15228936-15230224	51.0907	24.3182	-1.07103	0.475979056439627	-2.10093277523617	0.00005	Zinc finger A20 and AN1 domain-containing stress-associated protein 4 [Source:UniProtKB/Swiss-Prot;Acc:Q9SJM6]
	-	unknown	none	chr5:17045321-17047200	2.54609	1.21159	-1.07138	0.475863597206144	-2.10144252653728	0.01005	N/A
AT2G25260	N/A	NM_128083	none	chr2:10755469-10757856	7.54657	3.58786	-1.0727	0.475428402893783	-2.10336613023815	0.00005	N/A
N/A	ANAC080	unknown	none	chr5:2435716-2437558	12.6146	5.99668	-1.07286	0.47537567912034	-2.10359941394236	0.00005	N/A
AT1G17970	N/A	NM_101660	none	chr1:6184735-6187464	10.7778	5.12175	-1.07336	0.475210955010658	-2.10432859229344	0.00005	N/A
AT1G77200	ERF037	unknown	none	chr1:29004155-29005180	5.60074	2.66126	-1.07351	0.475161548909084	-2.10454739508254	0.00015	Ethylene-responsive transcription factor ERF037 [Source:UniProtKB/Swiss-Prot;Acc:O80654]
AT5G66985	N/A	NM_126098	none	chr5:26743131-26743861	7.62149	3.61989	-1.07413	0.474957391510154	-2.10545202132857	0.00025	N/A
AT1G73410	ATMYB54	NM_106001	none	chr1:27601519-27603267	2.56964	1.22002	-1.07467	0.474779648473314	-2.10624023842548	0.0009	N/A
AT1G68872	N/A	unknown	none	chr1:25890523-25891747	1.93566	0.918987	-1.07471	0.474766484968811	-2.10629863661436	0.0095	N/A
AT3G06750	N/A	NM_111555	none	chr3:2129638-2130353	109.509	51.9552	-1.07571	0.474437515943478	-2.10775911768144	0.00005	N/A
AT2G32010	IP5P7	NM_001202725	NM_128761	chr2:13624768-13629191	8.28471	3.92966	-1.07605	0.474325718408641	-2.1082559118974	0.00005	Type IV inositol polyphosphate 5-phosphatase 7 [Source:UniProtKB/Swiss-Prot;Acc:Q0WQ41]
AT4G01330	N/A	NM_001203722	NM_116363	chr4:550214-553084	27.6645	13.1217	-1.07608	0.47431585518516	-2.10829975230246	0.00005	N/A
AT4G11410	N/A	NM_117212	none	chr4:6944933-6947319	15.3245	7.26449	-1.07691	0.474043053986503	-2.10951303176035	0.00005	N/A
AT1G49730	N/A	NM_001036087	NM_103860,NM_179457,NM_202268	chr1:18400672-18405669	46.9972	22.2741	-1.0772	0.473947774897139	-2.10993711325479	0.00005	N/A
AT3G17100	BHLH147	unknown	none	chr3:5831016-5832209	33.2309	15.7436	-1.07776	0.473763841881605	-2.11075627052582	0.00005	Transcription factor bHLH147 [Source:UniProtKB/Swiss-Prot;Acc:Q9LSN7]
AT2G23770	LYK4	unknown	none	chr2:10120095-10122124	4.23848	2.00743	-1.0782	0.473619373161753	-2.11140011719595	0.00005	LysM domain receptor-like kinase 4 [Source:UniProtKB/Swiss-Prot;Acc:O64825]
AT1G23410	RPS27AA	unknown	none	chr1:8314934-8315492	40.6239	19.2332	-1.07873	0.47344541251292	-2.11217592054017	0.00005	Ubiquitin-40S ribosomal protein S27a-1 [Source:UniProtKB/Swiss-Prot;Acc:P59271]
AT3G17580	N/A	NM_112638	none	chr3:6015104-6015841	7.78988	3.68477	-1.08003	0.473018987107211	-2.1140800417243	0.00005	N/A
AT1G70170	MMP	NM_105685	none	chr1:26423866-26425487	4.84771	2.29293	-1.08011	0.472992758092259	-2.11419727446429	0.00005	Metalloendoproteinase 2-MMP [Source:UniProtKB/Swiss-Prot;Acc:O04529]
AT4G26550	N/A	NM_118788	none	chr4:13402488-13406249	64.0481	30.2934	-1.08015	0.47297964413019	-2.11425589327211	0.00005	N/A
AT5G04220	SYT3	unknown	none	chr5:1155628-1158914	5.35877	2.53435	-1.08028	0.472937026264466	-2.11444641562237	0.00005	Synaptotagmin-3 [Source:UniProtKB/Swiss-Prot;Acc:Q7XA06]
AT1G01390	UGT72B2	unknown	none	chr1:148069-149976	1.64707	0.778925	-1.08034	0.472917357775483	-2.11453435480528	0.0009	UDP-glycosyltransferase 72B2 [Source:UniProtKB/Swiss-Prot;Acc:Q8W4C2]
AT3G48260	WNK3	NM_148852	none	chr3:17872887-17875434	3.41653	1.61419	-1.08172	0.472465208220441	-2.11655796575274	0.00005	Probable serine/threonine-protein kinase WNK3 [Source:UniProtKB/Swiss-Prot;Acc:Q9STK6]
AT3G50740	UGT72E1	NM_114934	none	chr3:18855176-18857060	73.2285	34.5972	-1.08175	0.472455383684779	-2.11660197879594	0.00005	UDP-glycosyltransferase 72E1 [Source:UniProtKB/Swiss-Prot;Acc:Q94A84]
AT4G29520	N/A	NM_119097	none	chr4:14487908-14495829	24.4256	11.5382	-1.08197	0.47238334333195	-2.11692476907952	0.00065	N/A
AT2G37290	N/A	NM_001202768	NM_129285	chr2:15650269-15660959	1.01147	0.477786	-1.08201	0.472370246266212	-2.1169834635106	0.00535	N/A
AT3G20830	UCNL	unknown	none	chr3:7284831-7286356	9.24044	4.36324	-1.08256	0.472190198430887	-2.11779067698367	0.00005	Serine/threonine-protein kinase UCNL [Source:UniProtKB/Swiss-Prot;Acc:Q9LT38]
AT1G12160	N/A	NM_101088	none	chr1:4125933-4128282	2.22229	1.04929	-1.08263	0.472167288175367	-2.11789343532115	0.0003	Flavin-containing monooxygenase FMO GS-OX-like 1 [Source:UniProtKB/Swiss-Prot;Acc:Q9FWW6]
AT5G17530	N/A	NM_001203397	NM_121759,NM_180508	chr5:5775681-5782035	25.9619	12.2559	-1.08291	0.472075658268601	-2.11830451853338	0.00005	N/A
AT5G12920	N/A	NM_001161239	NM_001203369,NM_121295	chr5:4077647-4082087	2.04342	0.964463	-1.08319	0.471984046143754	-2.11871568153689	0.003	N/A
AT2G29370	N/A	NM_179801	none	chr2:12606015-12607553	2.13808	1.0091	-1.08326	0.471961145890562	-2.11881848475696	0.00505	Tropinone reductase homolog At2g29370 [Source:UniProtKB/Swiss-Prot;Acc:Q9ZW20]
AT3G60130	BGLU16	NM_001035822	NM_001084847,NM_115876	chr3:22210199-22213845	19.5568	9.22317	-1.08434	0.471607968480559	-2.12040522390203	0.00005	Beta-glucosidase 16 [Source:UniProtKB/Swiss-Prot;Acc:Q9M1D0]
AT1G75620	N/A	NM_106214	none	chr1:28394868-28396698	2.39715	1.13004	-1.08495	0.471408605453299	-2.12130196273871	0.00015	N/A
AT5G24230	N/A	NM_122329	none	chr5:8228818-8234148	3.21335	1.51429	-1.08544	0.471248522422884	-2.12202256859838	0.01255	N/A
AT4G09490	N/A	NM_117017	none	chr4:6015555-6016222	5.65397	2.66405	-1.08564	0.471183198033999	-2.12231676378207	0.0014	N/A
AT3G46840	N/A	NM_114551	none	chr3:17254238-17255228	45.7781	21.5696	-1.08566	0.47117666609317	-2.12234618554362	0.00005	Subtilisin-like protease SBT4.5 [Source:UniProtKB/Swiss-Prot;Acc:F4JA91]
AT3G53470	N/A	NM_115207	NM_180362	chr3:19822677-19823332	63.2124	29.7772	-1.086	0.471065636952404	-2.12284641789959	0.00005	N/A
AT5G41765	N/A	NM_148069	none	chr5:16715356-16717647	0.567287	0.267227	-1.08601	0.47106237178554	-2.12286113240068	0.0137	Probable transcription factor At5g41765 [Source:UniProtKB/Swiss-Prot;Acc:F4JYJ1]
AT2G44010	N/A	NM_129963	none	chr2:18216446-18217454	5.77972	2.72156	-1.08657	0.47087955855772	-2.12368530726403	0.00005	N/A
AT2G35600	BRXL1	unknown	none	chr2:14940873-14945357	1.06221	0.499996	-1.08708	0.470713129668597	-2.12443617348011	0.0074	Protein Brevis radix-like 1 [Source:UniProtKB/Swiss-Prot;Acc:O82281]
AT5G48320	N/A	NM_124207	none	chr5:19583730-19584694	0.646801	0.304238	-1.08812	0.470373927526301	-2.12596817442456	0.02105	N/A
AT3G06778	N/A	NM_001084648	none	chr3:2140103-2141638	6.99027	3.28769	-1.08827	0.470325024314379	-2.12618922724293	0.00005	N/A
AT5G44520	RPI4	unknown	none	chr5:17929961-17936560	9.64357	4.53427	-1.0887	0.470184863283388	-2.12682303938246	0.00005	Probable ribose-5-phosphate isomerase 4, chloroplastic [Source:UniProtKB/Swiss-Prot;Acc:Q9FI13]
AT5G38340	N/A	NM_123195	none	chr5:15320417-15324783	1.02817	0.483424	-1.08872	0.470178345182321	-2.12685252361469	0.00015	N/A
AT1G64150	N/A	NM_105088	none	chr1:23808886-23812671	25.4494	11.9642	-1.0889	0.470119686338748	-2.12711790009883	0.00005	GDT1-like protein 1, chloroplastic [Source:UniProtKB/Swiss-Prot;Acc:Q94AX5]
AT3G60910	N/A	NM_115955	none	chr3:22501631-22503374	18.9573	8.91213	-1.08891	0.470116427728691	-2.12713264420768	0.00005	N/A
AT3G55230	DIR24	unknown	none	chr3:20471784-20472887	48.0039	22.5608	-1.08933	0.469979586500296	-2.12775198907361	0.00005	Dirigent protein 24 [Source:UniProtKB/Swiss-Prot;Acc:Q9M3C8]
AT1G07290	GONST2	NM_100603	none	chr1:2242054-2244934	2.24568	1.0554	-1.08936	0.469969813651148	-2.12779623489241	0.0001	N/A
AT5G13090	N/A	NM_121312	none	chr5:4153380-4154844	26.5942	12.4981	-1.08939	0.469960041005218	-2.12784048163128	0.00005	N/A
AT2G28140	N/A	NM_128374	none	chr2:11994943-11995983	6.36634	2.99103	-1.08982	0.469819988742492	-2.12847478600596	0.00005	N/A
AT1G10300	N/A	NM_100904	none	chr1:3378277-3380597	0.661042	0.310372	-1.09074	0.469520482201092	-2.12983253746896	0.0118	N/A
AT1G28290	AGP31	NM_001084147	NM_102594	chr1:9889116-9891013	248.243	116.498	-1.09145	0.469289471822942	-2.13088095949719	0.00005	Non-classical arabinogalactan protein 31 [Source:UniProtKB/Swiss-Prot;Acc:Q9FZA2]
AT4G34215	N/A	NM_119585	NM_179162,NM_119586	chr4:16378921-16384423	27.0227	12.6808	-1.09153	0.469263449610496	-2.13099912390371	0.00005	Probable carbohydrate esterase At4g34215 [Source:UniProtKB/Swiss-Prot;Acc:Q8L9J9]
AT2G23690	N/A	NM_127932	none	chr2:10072064-10072981	14.8475	6.9671	-1.09159	0.469243933898095	-2.13108775150873	0.00005	N/A
AT2G45050	GATA2	NM_130069	none	chr2:18582685-18584067	9.05509	4.24392	-1.09333	0.468678331155619	-2.13365955608467	0.00005	GATA transcription factor 2 [Source:UniProtKB/Swiss-Prot;Acc:O49741]
AT4G27710	CYP709B3	NM_118910	none	chr4:13828326-13830614	18.0099	8.43936	-1.09359	0.468593874369579	-2.13404411516336	0.00005	Cytochrome P450 709B3 [Source:UniProtKB/Swiss-Prot;Acc:Q9T093]
AT2G46330	AGP16	NM_130196	NM_201970	chr2:19015834-19019623	123.821	58.0121	-1.09382	0.46851917528389	-2.13438435981637	0.00005	Arabinogalactan peptide 16 [Source:UniProtKB/Swiss-Prot;Acc:O82337]
AT1G50670	N/A	NM_103949	none	chr1:18774868-18777047	48.2971	22.6176	-1.09449	0.468301641460682	-2.13537581649489	0.00005
AT5G51930	N/A	NM_124572	none	chr5:21101325-21101872	2.13608	1	-1.09496567953576	0.468147260402232	-2.13608	0.00005	N/A
AT2G41880	GK-1	NM_129752	none	chr2:17474548-17477239	10.6656	4.98943	-1.09601	0.46780850630299	-2.13762679927055	0.00005	Guanylate kinase 1 [Source:UniProtKB/Swiss-Prot;Acc:P93757]
AT1G80170	N/A	NM_106666	none	chr1:30153549-30155692	3.53802	1.65467	-1.0964	0.467682061937046	-2.13820473647888	0.00005	Probable polygalacturonase At1g80170 [Source:UniProtKB/Swiss-Prot;Acc:Q94AJ5]
AT2G26210	N/A	NM_001084492	NM_001202676,NM_179745	chr2:11157145-11159310	26.4341	12.35	-1.09789	0.46719929424969	-2.14041419220458	0.00005	N/A
AT4G13395	N/A	NM_001084915	none	chr4:7785663-7786097	5.46717	2.55363	-1.09824	0.467085964741452	-2.14093352291914	0.0125	N/A
AT5G66590	N/A	unknown	none	chr5:26573873-26578717	20.0296	9.35283	-1.09866	0.466950005618539	-2.14155688610682	0.00005	N/A
AT4G07400	FBL8	NM_126057	none	chr4:4197600-4199517	4.90605	2.29089	-1.09866	0.466950005618539	-2.14155688610682	0.00005	Putative F-box/LRR-repeat protein 8 [Source:UniProtKB/Swiss-Prot;Acc:Q9S9X4]
AT1G02660	N/A	NM_100146	none	chr1:571931-575060	14.3709	6.7103	-1.0987	0.466937059194821	-2.14161626349467	0.00005	N/A
AT5G61430	NAC100	unknown	none	chr5:24701155-24702764	5.15066	2.40485	-1.09881	0.466901458380383	-2.14177955980018	0.00005	NAC domain-containing protein 100 [Source:UniProtKB/Swiss-Prot;Acc:Q9FLJ2]
AT4G30760	N/A	NM_119222	NM_179144	chr4:14982523-14983358	104.457	48.7665	-1.09895	0.466856152178562	-2.14198740946981	0.00005	N/A
AT1G78030	N/A	NM_106452	none	chr1:29342151-29343033	2.14276	1	-1.09947026989323	0.466687823181318	-2.14276	0.00015	N/A
AT1G08810	N/A	NM_100755	NM_202066	chr1:2819059-2820353	12.9186	6.02892	-1.09948	0.46668467566441	-2.14277445167086	0.00005	N/A
AT1G13700	N/A	NM_101239	none	chr1:4694363-4696233	6.74985	3.15	-1.0995	0.466678206085911	-2.14280415703816	0.00005	Probable 6-phosphogluconolactonase 1 [Source:UniProtKB/Swiss-Prot;Acc:Q9LMX8]
AT2G03720	N/A	NM_126419	none	chr2:1132142-1133413	2.56777	1.19815	-1.0997	0.466613515233487	-2.14310123336143	0.00395	N/A
AT1G33750	TPS22	unknown	none	chr1:12233638-12236455	7.86191	3.66837	-1.09974	0.466600578139135	-2.14316065356827	0.00005	Terpenoid synthase 22 [Source:UniProtKB/Swiss-Prot;Acc:Q9LQ27]
AT2G43060	IBH1	NM_129867	none	chr2:17909071-17910097	8.42812	3.92916	-1.10099	0.466196474634937	-2.14501836545003	0.00005	Transcription factor IBH1 [Source:UniProtKB/Swiss-Prot;Acc:Q9SKX1]
AT1G48330	N/A	NM_103730	none	chr1:17863804-17864375	10.6376	4.95853	-1.10118	0.466135081551021	-2.14530087860496	0.0001	N/A
AT2G34620	N/A	NM_129016	none	chr2:14577081-14578258	73.834	34.4114	-1.1014	0.466064004922623	-2.14562804558576	0.00005	N/A
AT4G13690	N/A	NM_117443	none	chr4:7953309-7955396	2.54322	1.1851	-1.10164	0.465986479142981	-2.14598501192384	0.00145	N/A
AT2G07806	N/A	NM_001161036	NM_001161037,NM_001202591	chr2:3484806-3485022	2.14622	1	-1.10179796828508	0.465935458620272	-2.14622	0.01205	N/A
AT4G34760	N/A	NM_119642	none	chr4:16582176-16582963	48.8294	22.7493	-1.10193	0.465892819364581	-2.14641642548574	0.00005	N/A
AT3G15160	N/A	NM_112379	none	chr3:5104496-5108495	13.7557	6.40768	-1.10215	0.465821779676504	-2.14674376259192	0.00005	N/A
AT3G58710	WRKY69	NM_115733	NM_180689	chr3:21714878-21718030	8.30248	3.86699	-1.10233	0.465763664352421	-2.147011620991	0.0001	Probable WRKY transcription factor 69 [Source:UniProtKB/Swiss-Prot;Acc:Q93WV5]
AT1G77210	STP14	unknown	none	chr1:29008929-29011457	5.4333	2.53002	-1.10268	0.465650683087924	-2.14753255244593	0.00005	Sugar transport protein 14 [Source:UniProtKB/Swiss-Prot;Acc:Q8GW61]
AT2G01540	CAR10	NM_126215	none	chr2:242149-243374	13.8325	6.43568	-1.1039	0.465257076896971	-2.14934935900275	0.00005	Protein C2-DOMAIN ABA-RELATED 10 [Source:UniProtKB/Swiss-Prot;Acc:Q9ZVF1]
AT5G51520	N/A	NM_124531	none	chr5:20925841-20926800	1.6503	0.767629	-1.10425	0.465144218516452	-2.14987085766526	0.0133	N/A
AT2G44420	N/A	NM_130005	none	chr2:18330465-18332903	7.35225	3.41838	-1.10487	0.4649443651529	-2.15079496591198	0.00005	N/A
AT1G21840	UREF	NM_102032	none	chr1:7666372-7667749	5.25796	2.44434	-1.10506	0.464883136958397	-2.15107823988352	0.00005	Urease accessory protein F [Source:UniProtKB/Swiss-Prot;Acc:Q9XHZ3]
AT3G33004	N/A	unknown	none	chr3:13538883-13541507	4.64899	2.16051	-1.10554	0.46472849111686	-2.15179404558724	0.00005	N/A
AT3G21330	BHLH87	unknown	none	chr3:7507241-7509132	6.64698	3.08858	-1.10575	0.464660849738847	-2.15210728547935	0.00005	Transcription factor bHLH87 [Source:UniProtKB/Swiss-Prot;Acc:Q8S3D2]
AT2G25605	N/A	NM_179731	none	chr2:10899360-10901144	14.4884	6.73155	-1.10589	0.464615760956496	-2.15231613740636	0.00005	N/A
AT5G16180	N/A	NM_121623	none	chr5:5279965-5283105	1.45468	0.675636	-1.10639	0.464454765304153	-2.15306220261329	0.0034	Chloroplastic group IIA intron splicing facilitator CRS1, chloroplastic [Source:UniProtKB/Swiss-Prot;Acc:Q9LF10]
AT5G36120	CCB3	NM_123003	none	chr5:14198571-14199387	37.67	17.4945	-1.10651	0.464416134649451	-2.15324129674094	0.00005	Protein COFACTOR ASSEMBLY OF COMPLEX C SUBUNIT B CCB3, chloroplastic [Source:UniProtKB/Swiss-Prot;Acc:Q8RWM7]
AT3G03180	GOT1	NM_111188	none	chr3:733372-734607	5.76635	2.67765	-1.10669	0.464358194691827	-2.15350996586515	0.0003	Vesicle transport protein GOT1 [Source:UniProtKB/Swiss-Prot;Acc:Q6NMM1]
AT3G07070	N/A	NM_111587	none	chr3:2237972-2240269	1.15091	0.534325	-1.10699	0.464261644158709	-2.15395782223644	0.0032	Serine/threonine-protein kinase At3g07070 [Source:UniProtKB/Swiss-Prot;Acc:Q9SFT7]
N/A	N/A	unknown	none	chr1:29422113-29422712	3.82091	1.773	-1.10772	0.464026788377657	-2.15504799517335	0.0065	N/A
AT1G15410	N/A	NM_101410	none	chr1:5297880-5301254	13.4545	6.23944	-1.1086	0.463743832486805	-2.1563629097503	0.00005	N/A
N/A	-	unknown	none	chr5:26971134-26971395	2.15686	1	-1.10893253539467	0.463636953719759	-2.15686	0.0001	N/A
AT1G73000	PYL3	NM_105958	none	chr1:27463146-27464031	3.82895	1.77504	-1.10909	0.463586352294077	-2.15709542580677	0.00055	Abscisic acid receptor PYL3 [Source:UniProtKB/Swiss-Prot;Acc:Q9SSM7]
AT1G30420	ABCC11	unknown	none	chr1:10748310-10756659	3.35433	1.55399	-1.11004	0.463281185885204	-2.15851631895924	0.00005	ABC transporter C family member 11 [Source:UniProtKB/Swiss-Prot;Acc:Q9C8H1]
AT2G26215	N/A	unknown	none	chr2:11159553-11161403	4.33604	2.00771	-1.11083	0.463027568912363	-2.15969861654019	0.0007	N/A
AT2G25250	N/A	NM_128082	none	chr2:10753659-10754698	26.1552	12.1061	-1.11137	0.462854290366308	-2.1605071419098	0.00005	N/A
N/A	N/A	unknown	none	chr1:6177612-6179272	4.95694	2.29372	-1.11176	0.462729185079676	-2.16109126513776	0.00015	N/A
AT1G14390	N/A	NM_101306	none	chr1:4924049-4927057	2.58824	1.19748	-1.11198	0.462658627784937	-2.16142084021578	0.00005	Probable LRR receptor-like serine/threonine-protein kinase At1g14390 [Source:UniProtKB/Swiss-Prot;Acc:Q9M9S4]
AT1G30550	N/A	NM_001160914	NM_102792	chr1:10819472-10823692	2.01266	0.930975	-1.11229	0.462559224402744	-2.16188532677345	0.00005	N/A
AT3G63140	CSP41A	NM_116179	none	chr3:23324610-23328831	397.266	183.693	-1.11281	0.462392531202146	-2.16266468967429	0.00005	Chloroplast stem-loop binding protein of 41 kDa a, chloroplastic [Source:UniProtKB/Swiss-Prot;Acc:Q9LYA9]
N/A	N/A	unknown	none	chr3:8108036-8109423	1.5876	0.733875	-1.11324	0.462254734124497	-2.16330937506564	0.00325	N/A
AT3G21530	N/A	NM_113048	none	chr3:7582743-7584749	9.2267	4.26485	-1.11332	0.462229101989924	-2.16342933773521	0.00005	N/A
AT5G21930	PAA2	NM_001036263	NM_126597	chr5:7243056-7248935	42.645	19.7116	-1.11333	0.46222589807304	-2.16344433353663	0.00005	Copper-transporting ATPase PAA2, chloroplastic [Source:UniProtKB/Swiss-Prot;Acc:B9DFX7]
AT4G03270	CYCD6-1	unknown	none	chr4:1431977-1433805	4.30962	1.9918	-1.11349	0.462174638423046	-2.16368428049629	0.00005	Putative cyclin-D6-1 [Source:UniProtKB/Swiss-Prot;Acc:Q9ZR04]
AT3G45443	N/A	NM_148845	none	chr3:16667890-16669589	6.13988	2.83697	-1.11386	0.462056122253695	-2.16423925977317	0.00005	N/A
AT1G73177	APC13	NM_105976	none	chr1:27516579-27517845	36.0906	16.6741	-1.11401	0.462008083816306	-2.16446429192265	0.00005	Anaphase-promoting complex subunit 13 [Source:UniProtKB/Swiss-Prot;Acc:Q8L981]
AT5G53380	N/A	NM_124717	none	chr5:21654608-21656746	0.676965	0.312761	-1.11402	0.462004881431398	-2.16447929489786	0.0232	N/A
AT2G27920	SCPL51	NM_001036357	NM_128351,NM_201822	chr2:11885587-11889173	7.67515	3.54264	-1.11537	0.461572763175667	-2.16650565150313	0.00005	Serine carboxypeptidase-like 51 [Source:UniProtKB/Swiss-Prot;Acc:Q67Y83]
AT5G18080	SAUR24	unknown	none	chr5:5983739-5984292	12.797	5.90423	-1.11599	0.461374444319768	-2.16743691010966	0.00005	Auxin-responsive protein SAUR24 [Source:UniProtKB/Swiss-Prot;Acc:Q9FK62]
AT1G64200	VHA-E3	NM_105094	none	chr1:23828342-23830107	61.7311	28.4804	-1.11603	0.461361652481291	-2.16749700505408	0.00005	V-type proton ATPase subunit E3 [Source:UniProtKB/Swiss-Prot;Acc:P0CAN7]
AT1G44180	N/A	NM_103542	none	chr1:16807920-16810338	0.790116	0.364426	-1.11644	0.461230556583527	-2.16811307430995	0.0168	N/A
AT4G28780	N/A	NM_119022	none	chr4:14215430-14217451	55.4253	25.5602	-1.11664	0.461166620883338	-2.16841365943736	0.00005	GDSL esterase/lipase At4g28780 [Source:UniProtKB/Swiss-Prot;Acc:Q9SVU5]
AT3G62660	GATL7	NM_116131	none	chr3:23172830-23174753	25.5693	11.7881	-1.11708	0.461025993538091	-2.16907509341418	0.00005	Probable galacturonosyltransferase-like 7 [Source:UniProtKB/Swiss-Prot;Acc:Q8VYF4]
AT3G14550	N/A	NM_112315	none	chr3:4884559-4887426	1.88501	0.868751	-1.11755	0.460875825332491	-2.16978184802504	0.00015	N/A
AT2G27310	N/A	NM_128290	none	chr2:11683801-11685221	7.71432	3.55493	-1.11772	0.460821521219601	-2.17003753937841	0.00005	F-box protein At2g27310 [Source:UniProtKB/Swiss-Prot;Acc:Q9XIN8]
AT1G68850	PER11	unknown	none	chr1:25883603-25885245	22.7854	10.4987	-1.11789	0.460767223505261	-2.17029326086295	0.00005	Peroxidase 11 [Source:UniProtKB/Swiss-Prot;Acc:Q96519]
AT2G26980	CIPK3	NM_001036350	NM_179761,NM_179762,NM_179763,NM_179764	chr2:11515109-11518603	59.7318	27.495	-1.11933	0.460307546469901	-2.17246058134176	0.00005	CBL-interacting serine/threonine-protein kinase 3 [Source:UniProtKB/Swiss-Prot;Acc:Q2V452]
AT5G60520	N/A	NM_125445	none	chr5:24331674-24333061	7.44419	3.42558	-1.11977	0.460167181089308	-2.17312324975631	0.00005	N/A
AT4G40070	ATL32	unknown	none	chr4:18576411-18577759	2.61309	1.20132	-1.12113	0.459733595013459	-2.17517277581319	0.00025	RING-H2 finger protein ATL32 [Source:UniProtKB/Swiss-Prot;Acc:Q8W571]
AT1G69700	HVA22C	NM_105638	none	chr1:26220239-26221824	25.7415	11.8317	-1.12143	0.45963800603883	-2.17562513730756	0.00005	HVA22-like protein c [Source:UniProtKB/Swiss-Prot;Acc:Q9S784]
AT2G25840	OVA4	NM_179739	NM_201804,NM_201805	chr2:11021694-11030776	25.4123	11.6796	-1.12154	0.459602961728168	-2.17579102675898	0.00005	Tryptophan--tRNA ligase, chloroplastic/mitochondrial [Source:UniProtKB/Swiss-Prot;Acc:Q8RXE9]
AT4G21410	CRK29	NM_118260	NM_118261	chr4:11399045-11405993	6.86969	3.1572	-1.1216	0.459583847775809	-2.17588151724561	0.00005	Cysteine-rich receptor-like protein kinase 29 [Source:UniProtKB/Swiss-Prot;Acc:Q8S9L6]
AT2G01590	CRR3	NM_126220	none	chr2:266597-267802	47.5493	21.8397	-1.12247	0.459306784777934	-2.17719405230097	0.00005	Probable NAD(P)H dehydrogenase subunit CRR3, chloroplastic [Source:UniProtKB/Swiss-Prot;Acc:Q9ZVE7]
AT5G44578	N/A	NM_001085244	none	chr5:17977178-17978653	6.24545	2.86802	-1.12275	0.45921765061104	-2.17761664576566	0.0015	N/A
AT3G63490	RPL1	unknown	none	chr3:23444127-23446085	389.985	178.987	-1.12356	0.458959895585964	-2.17883961020881	0.00005	50S ribosomal protein L1, chloroplastic [Source:UniProtKB/Swiss-Prot;Acc:Q9LY66]
AT3G29770	MES11	unknown	none	chr3:11648273-11650789	10.4232	4.78242	-1.12398	0.458826301794743	-2.17947401029192	0.00005	Putative methylesterase 11, chloroplastic [Source:UniProtKB/Swiss-Prot;Acc:Q9FW03]
AT3G03280	N/A	NM_111198	none	chr3:765496-766331	1.994	0.914847	-1.12406	0.458800859767556	-2.17959486934404	0.0123	N/A
AT1G71866	EPFL7	unknown	none	chr1:27030500-27031090	2.68646	1.23239	-1.12424	0.45874362036438	-2.17986682671619	0.01955	EPIDERMAL PATTERNING FACTOR-like protein 7 [Source:UniProtKB/Swiss-Prot;Acc:C4B8C5]
AT3G63190	RRF	unknown	none	chr3:23342578-23344762	156.12	71.616	-1.1243	0.45872454215028	-2.1799574867141	0.00005	Ribosome-recycling factor, chloroplastic [Source:UniProtKB/Swiss-Prot;Acc:Q9M1X0]
AT5G19340	N/A	NM_121939	none	chr5:6515203-6516450	16.7434	7.67774	-1.12484	0.458552873923504	-2.18077359638754	0.00005	N/A
AT3G07350	N/A	NM_111614	none	chr3:2347280-2348676	11.8474	5.43131	-1.1252	0.458438464131195	-2.1813178392331	0.00005	N/A
AT1G35430	N/A	NM_103238	none	chr1:13030548-13031280	13.3613	6.1243	-1.12545	0.458359029681646	-2.18169586556319	0.00005	N/A
AT4G19820	N/A	NM_118102	none	chr4:10767093-10768707	1.58317	0.72531	-1.12615	0.45813668643844	-2.18275468785094	0.00255	N/A
N/A	N/A	unknown	none	chr3:11647148-11647862	9.80594	4.4897	-1.12704	0.457854148620591	-2.18410164680777	0.00005	N/A
AT5G56100	N/A	NM_124992	none	chr5:22717009-22717717	26.6867	12.2171	-1.12722	0.457797027327876	-2.18437416650981	0.00005	N/A
AT1G34040	TAR3	unknown	none	chr1:12374313-12376337	4.18695	1.91599	-1.12781	0.45760984638088	-2.18526766394724	0.00005	Tryptophan aminotransferase-related protein 3 [Source:UniProtKB/Swiss-Prot;Acc:Q9FE98]
AT5G58240	FHIT	NM_125209	NM_203228	chr5:23558188-23560429	49.3134	22.5459	-1.12912	0.457194514797684	-2.18725283797973	0.0041	Bifunctional bis(5'-adenosyl)-triphosphatase/adenylylsulfatase FHIT [Source:UniProtKB/Swiss-Prot;Acc:F4KEV7]
N/A	ATMYB68	unknown	none	chr5:26322887-26324589	3.63532	1.66127	-1.12979	0.456982239023285	-2.18826885293686	0.00005	N/A
AT4G19830	FKBP17-1	unknown	none	chr4:10772385-10774067	18.1712	8.30093	-1.13031	0.456817555609744	-2.18905772713843	0.00005	Peptidyl-prolyl cis-trans isomerase FKBP17-1, chloroplastic [Source:UniProtKB/Swiss-Prot;Acc:O81864]
AT4G17810	N/A	NM_117891	none	chr4:9906660-9907642	22.7571	10.3952	-1.1304	0.456789058736554	-2.18919429192531	0.00005	N/A
AT2G23540	N/A	NM_127918	none	chr2:10027069-10027334	2.19014	1	-1.13102309395892	0.456591816048289	-2.19014	0.00035	GDSL esterase/lipase At2g23540 [Source:UniProtKB/Swiss-Prot;Acc:O80470]
AT5G05890	UGT76C5	unknown	none	chr5:1772353-1774163	7.12942	3.2549	-1.13117	0.456545324808487	-2.19036302785377	0.00005	UDP-glycosyltransferase 76C5 [Source:UniProtKB/Swiss-Prot;Acc:Q9FI97]
AT3G27710	ARI3	unknown	none	chr3:10268969-10269210	2.19205	1	-1.13228070611293	0.456193973677608	-2.19205	0.0016	Probable E3 ubiquitin-protein ligase ARI3 [Source:UniProtKB/Swiss-Prot;Acc:Q9LVX0]
AT1G26600	CLE9	NM_102422	none	chr1:9191619-9192510	2.64395	1.20588	-1.13261	0.456089859682694	-2.19255039060879	0.0038	CLAVATA3/ESR (CLE)-related protein 9 [Source:UniProtKB/Swiss-Prot;Acc:Q9FZE4]
AT2G28570	N/A	NM_128417	none	chr2:12241763-12242724	9.72003	4.43089	-1.13336	0.455852818252016	-2.19369050702491	0.00005	N/A
AT4G15700	GRXS3	unknown	none	chr4:8937386-8938157	2.19604	1.001	-1.13346	0.455821222037498	-2.19384256733385	0.00995	Monothiol glutaredoxin-S3 [Source:UniProtKB/Swiss-Prot;Acc:O23421]
AT1G16150	WAKL4	NM_101482	none	chr1:5532398-5535050	2.58817	1.17952	-1.13373	0.455735923196953	-2.19425318281928	0.00005	Wall-associated receptor kinase-like 4 [Source:UniProtKB/Swiss-Prot;Acc:Q9S9M2]
AT5G02940	N/A	NM_120372	none	chr5:684512-689793	16.2828	7.41274	-1.13527	0.455249708958827	-2.19659668160368	0.00005	Putative ion channel POLLUX-like 1 [Source:UniProtKB/Swiss-Prot;Acc:Q8VZM7]
AT3G55970	ATJRG21	NM_115455	none	chr3:20766814-20769302	1.12368	0.511155	-1.1364	0.454893271359047	-2.19831785379543	0.01265	N/A
AT4G01740	N/A	NM_116404	none	chr4:753258-755583	1.90414	0.865724	-1.13716	0.454653700395345	-2.19947621482119	0.00005	N/A
AT3G62320	N/A	NM_116097	none	chr3:23062199-23062454	2.20116	1	-1.1382640170227	0.45430591142852	-2.20116	0.0006	N/A
AT2G24800	PER18	unknown	none	chr2:10571049-10572533	1.45132	0.659263	-1.13843	0.454253646252582	-2.2014132594193	0.008	Peroxidase 18 [Source:UniProtKB/Swiss-Prot;Acc:Q9SK52]
AT1G70985	N/A	NM_105767	none	chr1:26762218-26765322	11.0829	5.03384	-1.13861	0.454196974153897	-2.20168793916528	0.01575	N/A
AT5G23190	CYP86B1	NM_122225	none	chr5:7803183-7805931	13.4144	6.08996	-1.13927	0.453989236942677	-2.20269539149067	0.00005	Cytochrome P450 86B1 [Source:UniProtKB/Swiss-Prot;Acc:Q9FMY1]
AT3G09220	LAC7	NM_111756	none	chr3:2827215-2830572	25.9527	11.78	-1.13954	0.453904280925583	-2.20310766393487	0.00005	Laccase-7 [Source:UniProtKB/Swiss-Prot;Acc:Q9SR40]
AT1G01200	RABA3	unknown	none	chr1:86558-88208	3.30907	1.50172	-1.13981	0.453819340806499	-2.20352001354298	0.00085	Ras-related protein RABA3 [Source:UniProtKB/Swiss-Prot;Acc:Q9LNK1]
AT4G28652	N/A	unknown	none	chr4:14142019-14147647	5.83121	2.64613	-1.13991	0.453787885537012	-2.20367275520501	0.00005	Natural antisense transcript overlaps with AT4G28650
AT1G66140	ZFP4	NM_105285	none	chr1:24619896-24622062	17.4004	7.89524	-1.14006	0.453740706720679	-2.20390188755005	0.00005	Zinc finger protein 4 [Source:UniProtKB/Swiss-Prot;Acc:Q39263]
AT3G63240	IP5P4	NM_116189	none	chr3:23363897-23367442	4.81444	2.18329	-1.14086	0.45348916919488	-2.20512432915518	0.00005	Type I inositol polyphosphate 5-phosphatase 4 [Source:UniProtKB/Swiss-Prot;Acc:Q8GTS0]
AT1G48520	GATB	NM_103748	NM_202261,NM_202262	chr1:17939989-17942701	44.3226	20.0708	-1.14294	0.452835824029778	-2.20830585155789	0.00005	Glutamyl-tRNA(Gln) amidotransferase subunit B, chloroplastic/mitochondrial [Source:UniProtKB/Swiss-Prot;Acc:Q9FV81]
AT3G06145	N/A	NM_148692	none	chr3:1859954-1860784	17.5567	7.94913	-1.14316	0.452766775282186	-2.20864262704955	0.00005	N/A
AT3G20960	N/A	NM_112988	none	chr3:7345324-7347205	5.11365	2.31378	-1.1441	0.452471867394554	-2.21008215551223	0.00005	N/A
AT3G61950	BHLH67	unknown	none	chr3:22939424-22941500	3.96076	1.79093	-1.14507	0.452167748932262	-2.21156861001559	0.00005	Transcription factor bHLH67 [Source:UniProtKB/Swiss-Prot;Acc:Q700E4]
AT2G45380	N/A	NM_001036465	NM_180102	chr2:18698600-18702099	20.9223	9.45648	-1.14566	0.451982869646479	-2.21247323108098	0.00005	N/A
AT2G15370	FUT5	NM_127097	none	chr2:6697910-6699784	2.42997	1.09759	-1.1466	0.45168847235275	-2.21391525621899	0.0001	Probable fucosyltransferase 5 [Source:UniProtKB/Swiss-Prot;Acc:Q9SJP4]
AT5G62770	N/A	NM_125672	none	chr5:25210223-25211633	5.56061	2.51161	-1.14663	0.451679079852673	-2.21396129377118	0.00005	N/A
AT2G39430	DIR9	unknown	none	chr2:16463252-16466878	17.8793	8.07558	-1.14665	0.45167281829446	-2.2139919860045	0.0023	Dirigent protein 9 [Source:UniProtKB/Swiss-Prot;Acc:O80630]
AT2G31020	ORP1A	NM_128656	none	chr2:13201504-13204870	5.15732	2.32867	-1.14712	0.451525696662291	-2.21471337598739	0.00005	N/A
AT5G61350	N/A	NM_125528	none	chr5:24667881-24670668	1.45736	0.657651	-1.14797	0.451259747316298	-2.2160186144391	0.00005	Probable receptor-like protein kinase At5g61350 [Source:UniProtKB/Swiss-Prot;Acc:Q9FLJ8]
AT2G38480	N/A	NM_129405	none	chr2:16108356-16111841	13.5494	6.11181	-1.14855	0.451078365914203	-2.21690968923614	0.01835	CASP-like protein 4B1 [Source:UniProtKB/Swiss-Prot;Acc:Q8LE26]
AT5G58780	N/A	NM_125265	none	chr5:23735601-23737416	3.82217	1.724	-1.14863	0.451053353511897	-2.21703262422064	0.0001	Dehydrodolichyl diphosphate synthase 3 [Source:UniProtKB/Swiss-Prot;Acc:Q8RX73]
AT5G56850	N/A	NM_125068	NM_203215	chr5:22985147-22988119	29.1456	13.1319	-1.1502	0.450562765713586	-2.21944660344099	0.00005	N/A
AT2G24280	N/A	NM_179719	none	chr2:10333127-10337138	37.075	16.691	-1.15138	0.450194394935222	-2.2212626617528	0.00005	N/A
AT2G42540	COR15A	unknown	none	chr2:17711032-17712055	4.39126	1.97649	-1.15169	0.450097669525139	-2.22174000824092	0.00125	Protein COLD-REGULATED 15A, chloroplastic [Source:UniProtKB/Swiss-Prot;Acc:Q42512]
AT1G03210	N/A	NM_100203	none	chr1:780530-784310	9.88791	4.44943	-1.15204	0.449988488393715	-2.22227907111494	0.00005	N/A
AT3G13470	CPN60B2	unknown	none	chr3:4389042-4392855	183.529	82.5803	-1.15214	0.44995729864948	-2.22243311310082	0.00005	Chaperonin 60 subunit beta 2, chloroplastic [Source:UniProtKB/Swiss-Prot;Acc:Q9LJE4]
AT3G13980	N/A	NM_112252	none	chr3:4619018-4620310	12.804	5.7598	-1.15251	0.449841915391781	-2.22300316129739	0.00005	Protein BIG GRAIN 1-like A [Source:UniProtKB/Swiss-Prot;Acc:Q9LVK2]
AT4G04695	CPK31	NM_148230	none	chr4:2381430-2384119	3.67044	1.65071	-1.15287	0.449729678999777	-2.2235579431272	0.00005	Calcium-dependent protein kinase 31 [Source:UniProtKB/Swiss-Prot;Acc:Q9S9V0]
AT3G02240	RGF7	NM_111091	none	chr3:418321-419324	5.34801	2.40478	-1.1531	0.449657987077057	-2.22391245955703	0.0002	Root meristem growth factor 7 [Source:UniProtKB/Swiss-Prot;Acc:Q6NNL3]
AT5G46530	N/A	NM_124023	none	chr5:18875423-18876895	12.3233	5.54029	-1.15335	0.449580074036413	-2.22429786761191	0.00005	N/A
AT2G05620	PGR5	NM_126585	none	chr2:2081128-2081906	283.232	127.333	-1.15338	0.449570725378791	-2.22434412106669	0.00005	Protein PROTON GRADIENT REGULATION 5, chloroplastic [Source:UniProtKB/Swiss-Prot;Acc:Q9SL05]
AT1G05020	AP180	unknown	none	chr1:1435198-1437745	2.09545	0.941852	-1.15369	0.449474133965698	-2.22482212975645	0.00005	Clathrin coat assembly protein AP180 [Source:UniProtKB/Swiss-Prot;Acc:Q9ZVN6]
AT1G16060	ADAP	NM_101474	NM_202110	chr1:5508421-5514015	11.302	5.07834	-1.15415	0.449330843015708	-2.22553162228626	0.00005	AP2-like ethylene-responsive transcription factor At1g16060 [Source:UniProtKB/Swiss-Prot;Acc:Q94AN4]
AT4G15563	N/A	NM_148332	none	chr4:8890444-8892505	5.66501	2.5438	-1.15509	0.449038173109266	-2.22698215850051	0.00015	N/A
AT2G14230	N/A	unknown	none	chr2:6027399-6031198	2.39941	1.07742	-1.1551	0.449035060624617	-2.22699759481805	0.0001	N/A
N/A	N/A	unknown	none	chr3:11138146-11139304	1.05809	0.475011	-1.15543	0.448932360733317	-2.22750705332655	0.01725	N/A
AT1G20480	4CLL2	unknown	none	chr1:7094100-7097138	2.68149	1.20367	-1.1556	0.44887946389591	-2.22776954713145	0.00015	4-coumarate--CoA ligase-like 2 [Source:UniProtKB/Swiss-Prot;Acc:Q84P25]
AT4G13500	N/A	NM_117424	none	chr4:7856879-7858179	103.586	46.494	-1.15571	0.448845239851824	-2.22793941254702	0.00005	N/A
AT4G12390	N/A	NM_117309	none	chr4:7336457-7337526	54.3665	24.4002	-1.15582	0.448811018417091	-2.22810929091468	0.00005	N/A
AT3G33000	N/A	unknown	none	chr3:13536874-13538775	11.4691	5.1449	-1.15654	0.448587087993512	-2.22922154195946	0.00005	N/A
AT1G29440	SAUR63	unknown	none	chr1:10304484-10305245	31.9439	14.3202	-1.15748	0.448294902529026	-2.2306744831551	0.00005	Auxin-responsive protein SAUR63 [Source:UniProtKB/Swiss-Prot;Acc:F4I1H5]
AT5G27300	N/A	NM_001161270	NM_122612	chr5:9620674-9625022	4.08719	1.83189	-1.15778	0.448201691916339	-2.2311383871051	0.00005	N/A
AT4G01915	N/A	NM_202767	NM_202768,NM_202769	chr4:827229-828511	10.549	4.72546	-1.15857	0.447956330007008	-2.23236046242355	0.00005	N/A
AT1G13260	RAV1	NM_101197	none	chr1:4542215-4543640	24.4758	10.964	-1.15858	0.447953225021098	-2.23237593602078	0.00005	AP2/ERF and B3 domain-containing transcription factor RAV1 [Source:UniProtKB/Swiss-Prot;Acc:Q9ZWM9]
AT1G23750	N/A	NM_102223	none	chr1:8400055-8401475	15.965	7.15115	-1.15867	0.447925281116377	-2.23251520322244	0.00005	N/A
AT4G15500	UGT84A4	NM_117640	none	chr4:8856964-8858618	5.31952	2.38271	-1.15869	0.447919071596505	-2.23254615266934	0.00005	UDP-glycosyltransferase 84A4 [Source:UniProtKB/Swiss-Prot;Acc:O23402]
AT5G48560	BHLH78	unknown	none	chr5:19683818-19687032	8.60886	3.85472	-1.1592	0.447760757921282	-2.23333550854808	0.00005	Transcription factor bHLH78 [Source:UniProtKB/Swiss-Prot;Acc:Q9FJL4]
AT1G61280	N/A	NM_104809	none	chr1:22603133-22604925	2.85607	1.27792	-1.16023	0.447441196978654	-2.23493054898051	0.0008	Phosphatidylinositol N-acetylglucosaminyltransferase subunit P [Source:UniProtKB/Swiss-Prot;Acc:O64792]
AT1G27360	SPL11	NM_001084134	NM_001084135,NM_102498,NM_202191	chr1:9500998-9503829	5.55639	2.48554	-1.16059	0.447329559570347	-2.23548830745834	0.00005	Squamosa promoter-binding-like protein 11 [Source:UniProtKB/Swiss-Prot;Acc:Q9FZK0]
AT5G42840	N/A	NM_001203527	NM_123649	chr5:17179078-17181454	0.714448	0.319493	-1.16105	0.447186952303976	-2.23620120141665	0.0048	N/A
AT5G13220	TIFY9	NM_001161241	NM_121325,NM_203046,NM_203047	chr5:4218830-4220817	4.85874	2.17188	-1.16164	0.447004109532573	-2.23711589820883	0.00005	Protein TIFY 9 [Source:UniProtKB/Swiss-Prot;Acc:Q93ZM9]
AT1G01860	PFC1	NM_100068	none	chr1:303531-306296	12.7395	5.69303	-1.16204	0.446880190856854	-2.23773624443408	0.00005	Ribosomal RNA small subunit methyltransferase, chloroplastic [Source:UniProtKB/Swiss-Prot;Acc:O65090]
AT2G34610	N/A	NM_179902	none	chr2:14575122-14576491	3.52004	1.57272	-1.16233	0.446790371298733	-2.23818610301111	0.00005	N/A
AT4G31290	GGCT2;2	NM_119278	none	chr4:15185773-15188414	50.4264	22.5276	-1.16249	0.446740823408516	-2.23843433955792	0.00005	Gamma-glutamylcyclotransferase 2-2 [Source:UniProtKB/Swiss-Prot;Acc:Q84MC1]
AT5G40160	EMB506	NM_123380	none	chr5:16062478-16064490	22.806	10.1848	-1.16299	0.44658602166407	-2.23921025623193	0.00005	Ankyrin repeat domain-containing protein EMB506, chloroplastic [Source:UniProtKB/Swiss-Prot;Acc:Q9SQK3]
AT1G15580	IAA5	NM_101427	none	chr1:5365512-5366595	5.17471	2.31078	-1.1631	0.446551972479549	-2.23938099399123	0.0001	Auxin-responsive protein IAA5 [Source:UniProtKB/Swiss-Prot;Acc:P33078]
AT1G79170	N/A	NM_106568	none	chr1:29782165-29782915	2.26852	1.01231	-1.1641	0.446242553487691	-2.24093375269641	0.0114	N/A
AT2G35960	NHL12	NM_129155	none	chr2:15106972-15107972	36.0823	16.088	-1.1653	0.445871533690523	-2.24279848440402	0.00005	NDR1/HIN1-like protein 12 [Source:UniProtKB/Swiss-Prot;Acc:Q9SJ54]
AT5G07770	FH16	unknown	none	chr5:2474607-2479417	5.28911	2.35737	-1.16585	0.445701586059171	-2.24365367160089	0.00005	Formin-like protein 16 [Source:UniProtKB/Swiss-Prot;Acc:Q9FF15]
AT1G28480	GRXC9	unknown	none	chr1:10013177-10014230	1.16256	0.518079	-1.16606	0.445636714053173	-2.24398028363678	0.017	Glutaredoxin-C9 [Source:UniProtKB/Swiss-Prot;Acc:Q9SGP6]
AT1G29000	N/A	NM_102641	none	chr1:10112802-10114486	2.69037	1.19816	-1.16699	0.445349537220403	-2.24542727997739	0.00045	N/A
AT3G51750	N/A	NM_001203128	NM_115034,NM_202683,NM_001125349,NM_001203129,NM_001203130,NM_115035	chr3:19196528-19199486	8.40475	3.74195	-1.16742	0.445216819106203	-2.24609663670738	0.0001	N/A
AT5G24090	CHIB1	unknown	none	chr5:8143609-8145274	24.3057	10.8212	-1.16743	0.445213733109069	-2.24611220551685	0.00005	Acidic endochitinase [Source:UniProtKB/Swiss-Prot;Acc:P19172]
AT2G04500	N/A	NM_126482	none	chr2:1568293-1570020	0.694134	0.308978	-1.16771	0.445127333873296	-2.24654817599821	0.0171	N/A
AT4G30850	HHP2	NM_119232	NM_202914	chr4:15017610-15022506	24.0308	10.6874	-1.16897	0.444738744755006	-2.24851109059741	0.00005	Heptahelical transmembrane protein 2 [Source:UniProtKB/Swiss-Prot;Acc:Q84N34]
AT4G10350	BRN2	NM_117103	none	chr4:6415122-6416892	1.59105	0.707251	-1.16969	0.444516846157582	-2.24963352602727	0.00435	Protein BEARSKIN2 [Source:UniProtKB/Swiss-Prot;Acc:Q9SV87]
N/A	N/A	unknown	none	chr3:11033682-11035146	13.6789	6.07871	-1.17012	0.444384376192707	-2.25030413662957	0.00005	N/A
AT1G34044	N/A	unknown	none	chr1:12387209-12387517	2.25074	1	-1.17039940980177	0.444298319663755	-2.25074	0.00005	N/A
AT4G30500	N/A	NM_119196	none	chr4:14903466-14904971	10.486	4.6587	-1.17047	0.444276580946776	-2.250850130045	0.00005	N/A
AT4G13710	N/A	NM_001203791	NM_117445	chr4:7962427-7966498	2.6518	1.17782	-1.17085	0.444159575714204	-2.25144307289111	0.00015	Probable pectate lyase 15 [Source:UniProtKB/Swiss-Prot;Acc:Q944R1]
AT2G17500	PILS5	NM_001036286	NM_127304,NM_179633,NM_201750	chr2:7606736-7616000	58.9253	26.1624	-1.17139	0.443993358126605	-2.2522859445903	0.00005	Protein PIN-LIKES 5 [Source:UniProtKB/Swiss-Prot;Acc:Q9SHL8]
AT1G02640	BXL2	NM_100144	none	chr1:564067-567801	16.0918	7.14142	-1.17204	0.443793363899412	-2.25330093089597	0.00005	Probable beta-D-xylosidase 2 [Source:UniProtKB/Swiss-Prot;Acc:Q94KD8]
AT2G03200	N/A	NM_126371	none	chr2:966391-968093	15.5897	6.91644	-1.17249	0.443654959132359	-2.25400388165539	0.00005	N/A
AT1G04680	N/A	NM_100348	none	chr1:1303707-1307903	65.4997	29.0548	-1.17271	0.443587310289963	-2.25434762627976	0.00005	Probable pectate lyase 1 [Source:UniProtKB/Swiss-Prot;Acc:Q940Q1]
AT1G75590	N/A	NM_106211	none	chr1:28382826-28383765	3.89929	1.72953	-1.17283	0.443550415269189	-2.25453514544249	0.0003	N/A
AT3G53370	S1FA1	unknown	none	chr3:19787909-19788951	11.7558	5.21222	-1.17341	0.443372132591197	-2.25544170797498	0.00005	DNA-binding protein S1FA1 [Source:UniProtKB/Swiss-Prot;Acc:P42551]
AT2G29620	N/A	NM_128516	none	chr2:12662787-12666051	0.71622	0.317341	-1.17437	0.443077201470905	-2.25694302636256	0.0032	N/A
AT2G26540	UROS	unknown	none	chr2:11287356-11290350	24.4548	10.834	-1.17456	0.443018852947716	-2.25724028073816	0.00005	Uroporphyrinogen-III synthase, chloroplastic [Source:UniProtKB/Swiss-Prot;Acc:O48721]
AT4G01910	N/A	NM_116422	none	chr4:824517-826788	2.01314	0.891839	-1.17459	0.443009640725432	-2.25728721921828	0.00005	N/A
AT5G19040	IPT5	unknown	none	chr5:6361793-6363672	3.56029	1.57622	-1.17552	0.442724156829025	-2.25874279633264	0.0001	Adenylate isopentenyltransferase 5, chloroplastic [Source:UniProtKB/Swiss-Prot;Acc:Q94ID2]
AT5G56380	N/A	NM_125021	none	chr5:22838647-22841186	6.12502	2.71134	-1.17571	0.442665854798035	-2.25904028774988	0.00005	FBD-associated F-box protein At5g56380 [Source:UniProtKB/Swiss-Prot;Acc:Q9FM93]
AT1G14260	N/A	NM_101292	NM_179329	chr1:4872863-4874794	1.18016	0.522406	-1.17573	0.442659718188787	-2.25907160491508	0.0071	N/A
AT2G42850	N/A	NM_129846	none	chr2:17831649-17833517	1.16362	0.514974	-1.17605	0.442561544009659	-2.25957273860689	0.0038	N/A
AT1G78120	N/A	NM_106462	none	chr1:29393819-29396211	7.26106	3.21239	-1.17653	0.442414323564424	-2.26032464759107	0.00005	N/A
AT5G39090	N/A	NM_123271	none	chr5:15643605-15645084	1.5303	0.676961	-1.17667	0.442371393493695	-2.26054400150595	0.0028	N/A
AT4G32800	ERF043	unknown	none	chr4:15819548-15820761	2.37164	1.04881	-1.17713	0.442230366875183	-2.26126488568852	0.00145	Ethylene-responsive transcription factor ERF043 [Source:UniProtKB/Swiss-Prot;Acc:Q9M080]
AT2G22620	N/A	NM_001202649	NM_127827	chr2:9604761-9610426	2.41483	1.06783	-1.17724	0.442196649780084	-2.26143730509339	0.00005	N/A
AT2G21220	N/A	NM_127694	none	chr2:9089210-9090001	6.16802	2.72694	-1.17752	0.442110836046676	-2.26187625017728	0.0001	N/A
AT4G02660	BCHA2	NM_116500	none	chr4:1164443-1168618	0.855692	0.378272	-1.17767	0.44206487125432	-2.2621114343752	0.0001	BEACH domain-containing protein A2 [Source:UniProtKB/Swiss-Prot;Acc:F4JHT3]
AT1G55580	SCL18	unknown	none	chr1:20764010-20765813	0.884116	0.39055	-1.17873	0.441740189566308	-2.26377409984313	0.0075	Scarecrow-like protein 18 [Source:UniProtKB/Swiss-Prot;Acc:Q9ZWC5]
AT2G14660	N/A	NM_127030	none	chr2:6272476-6273265	14.7216	6.49815	-1.17983	0.441403507872469	-2.26550079952904	0.00005	N/A
AT5G15960	KIN1	NM_121601	none	chr5:5209926-5210588	87.2755	38.5104	-1.18033	0.441250555580127	-2.26628609834897	0.00005	Stress-induced protein KIN1 [Source:UniProtKB/Swiss-Prot;Acc:P18612]
AT2G01430	ATHB-17	NM_126204	none	chr2:187632-190262	6.13601	2.70662	-1.18081	0.441103771242147	-2.26704024131103	0.00005	Homeobox-leucine zipper protein ATHB-17 [Source:UniProtKB/Swiss-Prot;Acc:Q8S9N6]
AT1G73620	N/A	NM_106020	none	chr1:27681386-27683106	24.3648	10.7446	-1.18119	0.440987601604682	-2.26763744912819	0.00005	N/A
AT3G59270	N/A	NM_115789	none	chr3:21906288-21907776	0.952419	0.419975	-1.18129	0.440957035732755	-2.26779463522622	0.0143	N/A
AT1G20900	AHL27	unknown	none	chr1:7272525-7274253	9.26153	4.07998	-1.18269	0.440529335911074	-2.26999638498958	0.00005	AT-hook motif nuclear-localized protein 27 [Source:UniProtKB/Swiss-Prot;Acc:Q9S7C9]
N/A	N/A	unknown	none	chr2:19349433-19352152	22.3841	9.85476	-1.18358	0.440257656735511	-2.27139718003987	0.00005	N/A
AT1G69320	CLE10	NM_105599	none	chr1:26061777-26062496	2.20901	0.972494	-1.18364	0.440239347315038	-2.27149164675731	0.0111	CLAVATA3/ESR (CLE)-related protein 10 [Source:UniProtKB/Swiss-Prot;Acc:Q4PSX1]
AT3G63470	SCPL40	unknown	none	chr3:23438454-23443945	6.80979	2.99641	-1.18437	0.44001664368	-2.27264130655759	0.00005	Serine carboxypeptidase-like 40 [Source:UniProtKB/Swiss-Prot;Acc:Q0WRX3]
AT3G60620	CDS5	NM_115926	none	chr3:22406322-22408646	19.1645	8.43178	-1.18453	0.439967846978559	-2.27289336452064	0.00005	Phosphatidate cytidylyltransferase 5, chloroplastic [Source:UniProtKB/Swiss-Prot;Acc:Q9M001]
AT1G19840	N/A	NM_101839	none	chr1:6872337-6873404	4.7289	2.07953	-1.18524	0.43975137689353	-2.27401220904446	0.00005	N/A
AT1G68520	COL6	unknown	none	chr1:25709193-25711011	133.781	58.8303	-1.18524	0.43975137689353	-2.27401220904446	0.00005	Zinc finger protein CONSTANS-LIKE 6 [Source:UniProtKB/Swiss-Prot;Acc:Q8LG76]
AT3G29375	N/A	NM_001203072	NM_113863	chr3:11280316-11282036	11.8351	5.20352	-1.18551	0.4396690852389	-2.27443782966145	0.00005	N/A
AT2G41800	N/A	NM_129744	none	chr2:17436449-17438053	21.3027	9.36253	-1.18607	0.439498455340485	-2.27532085232311	0.00005	N/A
AT3G55240	N/A	NM_115382	none	chr3:20473484-20474774	18.17	7.98344	-1.18648	0.43937357186944	-2.27596756842979	0.00005	N/A
AT4G28840	SPEAR3	NM_119028	none	chr4:14240665-14242604	1.48038	0.650274	-1.18685	0.439260902613442	-2.2765513480721	0.01685	Protein SPEAR3 [Source:UniProtKB/Swiss-Prot;Acc:Q6IDB0]
AT5G61340	N/A	NM_125527	none	chr5:24661761-24663262	19.7965	8.69094	-1.18766	0.439014349144042	-2.2778298749226	0.00005	N/A
N/A	N/A	unknown	none	chr1:19149704-19152098	3.38984	1.48814	-1.1877	0.439002177250447	-2.27789303065235	0.00005	N/A
AT3G49940	LBD38	NM_114854	none	chr3:18515664-18516416	1.92295	0.844012	-1.18799	0.438913941113824	-2.27835096206404	0.01425	LOB domain-containing protein 38 [Source:UniProtKB/Swiss-Prot;Acc:Q9SN23]
AT1G23120	N/A	NM_102160	none	chr1:8198685-8199435	10.8976	4.78011	-1.18889	0.438640217736753	-2.27977271477679	0.00005	N/A
AT3G22540	N/A	NM_113153	none	chr3:7984098-7984650	11.6774	5.11927	-1.18971	0.438390973947373	-2.28106886187863	0.00015	N/A
AT4G27950	CRF4	NM_118933	none	chr4:13909540-13910922	4.73869	2.07737	-1.18973	0.438384896600147	-2.28110048442683	0.00005	Ethylene-responsive transcription factor CRF4 [Source:UniProtKB/Swiss-Prot;Acc:Q9SUE3]
AT5G42690	N/A	NM_001085225	NM_001085226,NM_123633	chr5:17116465-17119864	3.26416	1.43091	-1.18978	0.438369703600669	-2.28117954271526	0.00005	N/A
AT1G32385	N/A	unknown	none	chr1:11684696-11685646	3.95382	1.73296	-1.19001	0.438299822584626	-2.28154324613472	0.00025	N/A
AT3G26760	N/A	NM_113588	none	chr3:9843537-9845069	9.79735	4.29253	-1.19056	0.438132760973732	-2.28241320684977	0.00005	N/A
AT2G16750	N/A	NM_127227	none	chr2:7271768-7274705	2.89679	1.2691	-1.19065	0.43810542968233	-2.28255559563619	0.00005	N/A
AT5G53290	CRF3	NM_124708	none	chr5:21617746-21619275	4.13073	1.80885	-1.19132	0.43790201698523	-2.28361588029344	0.00005	Ethylene-responsive transcription factor CRF3 [Source:UniProtKB/Swiss-Prot;Acc:Q9FK12]
AT1G18210	CML27	unknown	none	chr1:6268084-6268939	2.22867	0.975532	-1.19192	0.437719936521362	-2.28456580695679	0.0224	Probable calcium-binding protein CML27 [Source:UniProtKB/Swiss-Prot;Acc:Q9LE22]
AT5G05435	N/A	unknown	none	chr5:1606430-1607636	5.24397	2.29484	-1.19227	0.437613757882476	-2.28512011331361	0.0012	Natural antisense transcript overlaps with AT5G05430
AT2G24610	CNGC14	unknown	none	chr2:10456894-10460545	3.11879	1.36405	-1.19309	0.437365097347284	-2.28641930063743	0.00005	Probable cyclic nucleotide-gated ion channel 14 [Source:UniProtKB/Swiss-Prot;Acc:Q9SJA4]
AT1G23720	N/A	NM_102220	none	chr1:8388467-8391587	58.8147	25.719	-1.19334	0.437289314317547	-2.28681554124103	0.00005	N/A
AT5G27360	SFP2	NM_122618	none	chr5:9656947-9662598	14.4943	6.33717	-1.19358	0.43721657496273	-2.28719599682433	0.00005	Sugar transporter ERD6-like 18 [Source:UniProtKB/Swiss-Prot;Acc:Q94CI6]
AT2G16370	THY-1	NM_127191	none	chr2:7081779-7084730	15.8846	6.93894	-1.19484	0.436834891811781	-2.28919442733267	0.00005	Bifunctional dihydrofolate reductase-thymidylate synthase 1 [Source:UniProtKB/Swiss-Prot;Acc:Q05762]
AT5G64460	N/A	NM_001037061	NM_001037062,NM_001037063,NM_001085325,NM_001085326,NM_001203684,NM_125842,NM_180935	chr5:25772891-25775588	92.4245	40.3549	-1.19553	0.436626016062622	-2.29028954577131	0.00005	Phosphoglycerate mutase-like protein 1 [Source:UniProtKB/Swiss-Prot;Acc:Q9FGF0]
AT2G21660	RBG7	unknown	none	chr2:9265285-9266441	235.57	102.823	-1.19599	0.436486821052489	-2.29101991576453	0.00005	Glycine-rich RNA-binding protein 7 [Source:UniProtKB/Swiss-Prot;Acc:Q03250]
AT5G18430	N/A	NM_121848	none	chr5:6110218-6112067	8.45523	3.68983	-1.19629	0.43639606560604	-2.29149636949926	0.00005	GDSL esterase/lipase At5g18430 [Source:UniProtKB/Swiss-Prot;Acc:Q5PNZ0]
AT3G07900	N/A	NM_111669	none	chr3:2520687-2523193	1.40991	0.615176	-1.19653	0.436323474835542	-2.29187760382803	0.0006	N/A
AT3G53380	LECRK81	unknown	none	chr3:19789028-19791722	7.87011	3.43276	-1.19701	0.436178329517108	-2.29264026277302	0.00005	L-type lectin-domain containing receptor kinase VIII.1 [Source:UniProtKB/Swiss-Prot;Acc:Q9LFH9]
AT5G24170	N/A	NM_122323	none	chr5:8189496-8191462	11.6176	5.06691	-1.19713	0.436142050732402	-2.29283096716019	0.00005	N/A
AT5G20710	BGAL7	NM_122078	none	chr5:7012422-7014137	1.25429	0.54691	-1.1975	0.436030210140451	-2.29341907221953	0.00565	Beta-galactosidase 7 [Source:UniProtKB/Swiss-Prot;Acc:Q9SCV5]
AT3G57600	DREB2F	unknown	none	chr3:21332810-21333846	1.28064	0.558153	-1.19814	0.435836823847165	-2.29443669117475	0.01575	Dehydration-responsive element-binding protein 2F [Source:UniProtKB/Swiss-Prot;Acc:Q9SVX5]
AT3G29100	VTI13	NM_001203068	NM_113833	chr3:11075785-11077570	3.92526	1.71026	-1.19857	0.435706940605967	-2.29512065749798	0.00005	Vesicle transport v-SNARE 13 [Source:UniProtKB/Swiss-Prot;Acc:Q9LVP9]
AT4G24180	N/A	NM_118551	none	chr4:12549865-12551286	2.40758	1.04897	-1.19862	0.435691840415763	-2.29520020169701	0.00025	N/A
AT3G59340	N/A	NM_115796	none	chr3:21928776-21931565	5.36722	2.33835	-1.19869	0.435670701028658	-2.29531156820716	0.00005	N/A
N/A	N/A	unknown	none	chr2:12300259-12302127	45.0709	19.6296	-1.19917	0.435525772858893	-2.29607536985875	0.00005	N/A
AT5G64570	BXL4	unknown	none	chr5:25810214-25813438	21.0543	9.16831	-1.19939	0.435459363560944	-2.29642553055366	0.00005	Beta-D-xylosidase 4 [Source:UniProtKB/Swiss-Prot;Acc:Q9FLG1]
AT5G03350	LLP	NM_120414	none	chr5:815687-816657	5.4305	2.36052	-1.20198	0.434678305924087	-2.30055189405897	0.00005	Lectin-like protein [Source:UniProtKB/Swiss-Prot;Acc:Q9LZF5]
AT1G06515	N/A	NM_001084000	NM_001084001	chr1:1989413-1993847	31.7211	13.7843	-1.20241	0.434548767931511	-2.30123768331017	0.00005	N/A
AT5G07322	N/A	unknown	none	chr5:2313118-2313604	33.1696	14.4119	-1.2026	0.434491542511701	-2.30154077158607	0.00005	N/A
AT3G11090	LBD21	NM_111946	none	chr3:3474857-3475727	12.6084	5.47742	-1.20281	0.434428302131066	-2.30187581033407	0.00005	LOB domain-containing protein 21 [Source:UniProtKB/Swiss-Prot;Acc:Q9SRL8]
AT5G02160	N/A	NM_120294	none	chr5:426216-427184	302.335	131.242	-1.20392	0.434094184425938	-2.30364753981313	0.00005	N/A
AT1G15000	SCPL50	unknown	none	chr1:5168420-5170558	8.91864	3.87122	-1.20404	0.434058078988338	-2.30383915979794	0.00005	Serine carboxypeptidase-like 50 [Source:UniProtKB/Swiss-Prot;Acc:Q9M9Q6]
AT5G55170	SUMO3	unknown	none	chr5:22385286-22386192	3.18549	1.38143	-1.20535	0.433664123240727	-2.30593204834909	0.00685	Small ubiquitin-related modifier 3 [Source:UniProtKB/Swiss-Prot;Acc:Q9FLP5]
AT3G49290	ABIL2	NM_001035755	NM_114788	chr3:18272479-18275417	12.8579	5.57432	-1.20579	0.433531882459156	-2.306635429735	0.00005	Protein ABIL2 [Source:UniProtKB/Swiss-Prot;Acc:Q9M3A3]
AT3G14760	N/A	NM_112337	none	chr3:4956202-4957280	8.08414	3.50463	-1.20583	0.433519862569708	-2.30669938413538	0.00005	N/A
AT3G13175	N/A	NM_112157	none	chr3:4235129-4235785	3.54929	1.53854	-1.20597	0.43347779558098	-2.30692323850112	0.00405	N/A
AT4G11820	HMGS	unknown	none	chr4:7108939-7112071	51.2667	22.2005	-1.20743	0.433039340164429	-2.30925901471282	0.00005	Hydroxymethylglutaryl-CoA synthase [Source:UniProtKB/Swiss-Prot;Acc:P54873]
AT1G79060	N/A	NM_106557	none	chr1:29741601-29743719	6.11923	2.64896	-1.20793	0.432889286169453	-2.31005948160277	0.00005	N/A
AT1G63260	TET10	NM_001036145	NM_105005,NM_202348	chr1:23466688-23469222	15.0458	6.51151	-1.2083	0.432778279689035	-2.31065200573035	0.00005	Tetraspanin-10 [Source:UniProtKB/Swiss-Prot;Acc:F4I214]
AT5G19850	N/A	NM_121990	none	chr5:6709812-6711800	39.9398	17.2844	-1.20836	0.432760281320641	-2.31074810504405	0.00005	N/A
AT5G51670	N/A	NM_124546	none	chr5:20993423-20995531	6.00211	2.59672	-1.20878	0.432634313698573	-2.31142091215799	0.00005	N/A
AT4G10030	N/A	NM_117071	none	chr4:6270273-6273398	19.4532	8.41344	-1.20924	0.432496391230685	-2.3121580209131	0.00005	N/A
AT4G37560	N/A	NM_119920	none	chr4:17646270-17648663	11.7775	5.09277	-1.20951	0.432415457217682	-2.31259078117689	0.00005	N/A
AT2G23540	N/A	NM_127918	none	chr2:10024218-10026233	56.9221	24.6072	-1.20991	0.43229558281457	-2.31323205638431	0.00005	GDSL esterase/lipase At2g23540 [Source:UniProtKB/Swiss-Prot;Acc:O80470]
AT2G15830	N/A	NM_127145	none	chr2:6894036-6894554	21.5297	9.3034	-1.2105	0.432118828725436	-2.31417826191367	0.00005	N/A
AT2G37950	N/A	NM_129351	none	chr2:15882398-15884008	3.71333	1.60434	-1.21073	0.432049944168509	-2.31454722653541	0.00005	N/A
AT2G29220	LECRK31	unknown	none	chr2:12562685-12564653	0.608018	0.262669	-1.21087	0.432008019814632	-2.31477184249747	0.01445	Probable inactive L-type lectin-domain containing receptor kinase III.1 [Source:UniProtKB/Swiss-Prot;Acc:Q9ZW09]
AT1G48670	N/A	NM_103763	none	chr1:17998850-18001239	1.74102	0.75182	-1.21147	0.431828390085625	-2.31573472925603	0.00065	N/A
AT3G55260	HEXO1	NM_115384	none	chr3:20489129-20493054	21.0936	9.10732	-1.21171	0.431756559109065	-2.31611999610038	0.00005	Beta-hexosaminidase 1 [Source:UniProtKB/Swiss-Prot;Acc:A7WM73]
AT1G65490	N/A	NM_105223	none	chr1:24354688-24355261	148.521	64.1094	-1.21206	0.431651827019089	-2.31668195847988	0.00005	N/A
AT4G02090	N/A	NM_116441	none	chr4:923102-923902	11.5218	4.9675	-1.21377	0.4311405011094	-2.31942950714865	0.00005	N/A
AT3G46385	N/A	unknown	none	chr3:17065330-17066563	9.50927	4.09895	-1.21408	0.431047869476838	-2.31992794956555	0.0006	N/A
AT2G40330	PYL6	NM_129593	none	chr2:16844795-16846108	6.82564	2.94166	-1.21434	0.430970193776331	-2.32034608063636	0.00005	Abscisic acid receptor PYL6 [Source:UniProtKB/Swiss-Prot;Acc:Q8S8E3]
AT1G16170	N/A	NM_101484	none	chr1:5538720-5539891	33.7184	14.5246	-1.21504	0.43076113645575	-2.32147219275137	0.00005	N/A
N/A	N/A	unknown	none	chr4:8646145-8647309	46.4424	20.0036	-1.21518	0.430719337162485	-2.32169748074895	0.00005	N/A
AT4G15440	CYP74B2	unknown	none	chr4:8835980-8838613	2.21411	0.953501	-1.21542	0.430647690667438	-2.32208373961127	0.00115	Probable inactive linolenate hydroperoxide lyase [Source:UniProtKB/Swiss-Prot;Acc:B3LF83]
AT1G23850	N/A	NM_102233	none	chr1:8425757-8427087	1.69508	0.729799	-1.21578	0.430540243270094	-2.32266324839851	0.0015	N/A
	N/A	unknown	none	chr1:12599677-12602176	0.458251	0.197253	-1.21609	0.430447740604454	-2.32316238574224	0.02025	N/A
AT2G30010	TBL45	NM_128556	none	chr2:12805711-12821063	48.6183	20.9248	-1.21628	0.430391055246032	-2.32346836164695	0.00005	Protein trichome birefringence-like 45 [Source:UniProtKB/Swiss-Prot;Acc:O80872]
AT3G29034	N/A	NM_180315	none	chr3:11030115-11030831	29.2126	12.5714	-1.21644	0.430343325997315	-2.32372605682338	0.00005	N/A
AT1G59970	5MMP	NM_104689	none	chr1:22073359-22074890	7.10007	3.055	-1.21666	0.430277706922767	-2.32408043435886	0.00005	Metalloendoproteinase 5-MMP [Source:UniProtKB/Swiss-Prot;Acc:Q9ZUJ5]
AT4G30670	N/A	NM_119213	none	chr4:14957365-14957973	35.0388	15.0748	-1.21682	0.430229990244085	-2.32433819742009	0.00005	N/A
AT1G19400	N/A	NM_101797	NM_180615	chr1:6712021-6714528	15.5304	6.68014	-1.21715	0.430131591305769	-2.32486992402547	0.00005	N/A
AT5G52030	N/A	NM_124582	NM_203197	chr5:21128102-21130183	8.21583	3.53359	-1.21727	0.430095815453692	-2.32506330931199	0.00005	N/A
AT2G29950	EFL1	unknown	none	chr2:12767614-12768373	3.28386	1.41229	-1.21736	0.430068985517403	-2.32520835883325	0.0027	Protein ELF4-LIKE 1 [Source:UniProtKB/Swiss-Prot;Acc:O80877]
AT2G37530	N/A	NM_129308	none	chr2:15750910-15754040	4.1353	1.77759	-1.21807	0.429857385805055	-2.32635295570683	0.0179	N/A
AT2G02960	N/A	NM_126348	NM_179598,NM_201676,NM_201677,NM_201678	chr2:862073-864462	40.7334	17.497	-1.2191	0.429550602262787	-2.32801442887566	0.00005	N/A
AT5G50290	N/A	NM_124408	none	chr5:20459103-20463743	5.66985	2.43537	-1.21917	0.429529760843187	-2.32812738758067	0.00005	N/A
AT1G27740	BHLH54	unknown	none	chr1:9654553-9655988	1.8174	0.780491	-1.21942	0.429455335456168	-2.32853085627123	0.00255	Transcription factor bHLH54 [Source:UniProtKB/Swiss-Prot;Acc:Q8LEG1]
AT5G64040	PSAN	NM_001037056	NM_125800	chr5:25628641-25629604	978.16	420.065	-1.21946	0.429443428591035	-2.32859541775016	0.00005	Photosystem I reaction center subunit N, chloroplastic [Source:UniProtKB/Swiss-Prot;Acc:P49107]
AT3G61060	PP2A13	unknown	none	chr3:22602886-22606790	8.88686	3.81634	-1.21948	0.429437475282265	-2.32862769916088	0.00145	F-box protein PP2-A13 [Source:UniProtKB/Swiss-Prot;Acc:Q9LEX0]
AT5G24105	N/A	NM_203099	none	chr5:8151842-8152877	12.5902	5.40623	-1.21961	0.429398780786877	-2.32883753923915	0.00005	N/A
AT4G03110	BRN1	unknown	none	chr4:1376397-1379642	40.76	17.499	-1.21988	0.429318426436615	-2.32927342136255	0.00005	RNA-binding protein BRN1 [Source:UniProtKB/Swiss-Prot;Acc:Q8LFS6]
AT3G18170	N/A	NM_112700	none	chr3:6227340-6229673	6.30854	2.70659	-1.22083	0.429035817680317	-2.33080772930972	0.00005	N/A
AT1G68238	N/A	NM_001124097	none	chr1:25574336-25574811	97.07	41.6442	-1.22091	0.429012027542535	-2.33093698031777	0.00005	N/A
AT4G21320	HSA32	NM_118250	none	chr4:11340167-11341957	7.49099	3.21318	-1.22116	0.428937691864087	-2.33134093591584	0.00005	Protein HEAT-STRESS-ASSOCIATED 32 [Source:UniProtKB/Swiss-Prot;Acc:Q8GWL1]
AT3G28760	N/A	NM_001035714	NM_113797	chr3:10791623-10795414	4.85598	2.082	-1.22179	0.428750423075982	-2.33235921454189	0.00005	N/A
AT2G22930	UGT79B8	unknown	none	chr2:9759681-9761166	1.49505	0.640538	-1.22284	0.428438490098605	-2.33405733404076	0.00165	UDP-glycosyltransferase 79B8 [Source:UniProtKB/Swiss-Prot;Acc:O81010]
AT3G44550	FAR5	NM_114323	none	chr3:16138016-16141570	24.9016	10.665	-1.22336	0.42828409304109	-2.33489876520831	0.00005	Probable fatty acyl-CoA reductase 5 [Source:UniProtKB/Swiss-Prot;Acc:Q0WRB0]
AT1G22440	N/A	NM_102093	none	chr1:7922450-7925080	21.9011	9.37641	-1.22389	0.428126784064869	-2.33575668988858	0.00005	Alcohol dehydrogenase-like 2 [Source:UniProtKB/Swiss-Prot;Acc:Q9SK87]
AT4G39800	IPS1	NM_180219	none	chr4:18469455-18472042	169.641	72.5943	-1.22456	0.427928004460813	-2.33684168733008	0.00005	Inositol-3-phosphate synthase isozyme 1 [Source:UniProtKB/Swiss-Prot;Acc:P42801]	N/A
AT1G09575	N/A	NM_100829	none	chr1:3101601-3103150	5.70943	2.4429	-1.22475	0.42787165092466	-2.3371494648896	0.00005	Calcium uniporter protein 6, mitochondrial [Source:UniProtKB/Swiss-Prot;Acc:F4I111]
AT3G10260	RTNLB8	unknown	none	chr3:3171225-3172978	42.983	18.3873	-1.22505	0.427782686766225	-2.33763551199182	0.00005	Reticulon-like protein B8 [Source:UniProtKB/Swiss-Prot;Acc:Q9SS37]
AT1G46554	N/A	unknown	none	chr1:17252942-17253938	3.74503	1.6014	-1.22564	0.427607777879453	-2.33859169952215	0.0004	N/A
AT5G47370	HAT2	NM_124108	none	chr5:19216357-19217915	69.5239	29.7227	-1.22595	0.427515905261457	-2.33909425986953	0.00005	Homeobox-leucine zipper protein HAT2 [Source:UniProtKB/Swiss-Prot;Acc:P46601]
AT1G29460	SAUR65	unknown	none	chr1:10307464-10308187	12.2433	5.23287	-1.22632	0.427406276685555	-2.3396942313407	0.00005	Auxin-responsive protein SAUR65 [Source:UniProtKB/Swiss-Prot;Acc:Q0WPR6]
	N/A	unknown	none	chr1:27712753-27713873	1.27946	0.546819	-1.2264	0.427382576906207	-2.33982397513472	0.00905	N/A
AT3G15630	N/A	NM_112433	none	chr3:5296901-5297828	11.969	5.11309	-1.22704	0.427193025975008	-2.34086218453038	0.00005	N/A
AT1G23340		NM_102183	NM_202164	chr1:8283916-8286837	4.24178	1.80924	-1.22928	0.426530259513241	-2.34449954650628	0.00005
	RRN26	unknown	none	Mt:8809-12402	342.665	146.08	-1.23004	0.426305626018412	-2.34573493514442	0.00005	N/A
AT1G07610	MT1C	NM_100634	none	chr1:2341527-2342095	806.175	343.626	-1.23026	0.426240622615399	-2.34609266912204	0.00005	Metallothionein-like protein 1C [Source:UniProtKB/Swiss-Prot;Acc:Q38804]
AT1G68650	N/A	NM_105537	none	chr1:25775740-25777887	3.09873	1.32024	-1.23087	0.426060437744605	-2.34708485325134	0.00085	GDT1-like protein 5 [Source:UniProtKB/Swiss-Prot;Acc:Q9SX28]
AT1G03800	ERF10	NM_100259	none	chr1:957107-958076	2.26467	0.964854	-1.23092	0.426045671870921	-2.34716619842337	0.0022	Ethylene-responsive transcription factor 10 [Source:UniProtKB/Swiss-Prot;Acc:Q9ZWA2]
AT1G08830	CSD1	NM_001084025	NM_100757	chr1:2827070-2829330	190.56	81.1813	-1.23103	0.426013188750107	-2.34734516772575	0.00005	Superoxide dismutase [Cu-Zn] 1 [Source:UniProtKB/Swiss-Prot;Acc:P24704]
AT1G54820	N/A	NM_104355	none	chr1:20447258-20450887	15.8646	6.75263	-1.23229	0.425641285978026	-2.34939615338825	0.00005	N/A
AT1G62760	N/A	NM_104953	none	chr1:23237396-23238652	1.34689	0.573271	-1.23234	0.425626534630783	-2.34947757866522	0.0051	N/A
AT2G45180	N/A	NM_130081	none	chr2:18626218-18626969	2316.55	985.201	-1.23349	0.425287394708904	-2.35135113911493	0.00005	N/A
AT5G20225	N/A	unknown	none	chr5:6821973-6826049	7.9767	3.3923	-1.23353	0.425275603402024	-2.35141633331521	0.00005	Natural antisense transcript overlaps with AT5G20220
AT2G26710	CYP734A1	unknown	none	chr2:11380489-11383547	25.0384	10.646	-1.23383	0.425187179020371	-2.35190534743779	0.00005	Cytochrome P450 734A1 [Source:UniProtKB/Swiss-Prot;Acc:O48786]
AT3G51360	N/A	NM_114995	none	chr3:19064165-19066659	1.01921	0.433096	-1.2347	0.424930852269448	-2.35332406357235	0.004	N/A
AT4G19680	IRT2	NM_001036593	NM_118088	chr4:10703339-10704738	5.95524	2.53032	-1.23484	0.424889618723039	-2.35355244264474	0.00005	Fe(2+) transport protein 2 [Source:UniProtKB/Swiss-Prot;Acc:O81850]
AT4G37160	N/A	NM_119879	none	chr4:17494606-17497227	7.49121	3.18201	-1.23526	0.424765942089063	-2.35423771284922	0.00005	N/A
AT4G03935	N/A	unknown	none	chr4:1868798-1875668	6.24499	2.65211	-1.23556	0.424677623677483	-2.35472731372218	0.00005	N/A
AT5G58940	CRCK1	NM_125284	none	chr5:23798558-23800833	5.09485	2.16313	-1.23592	0.424571665822923	-2.3553149691743	0.00005	Calmodulin-binding receptor-like cytoplasmic kinase 1 [Source:UniProtKB/Swiss-Prot;Acc:Q9FIL7]
AT4G12080	AHL1	unknown	none	chr4:7239182-7241491	13.0031	5.52027	-1.23605	0.424533409761655	-2.35552721412769	0.00005	AT-hook motif nuclear-localized protein 1 [Source:UniProtKB/Swiss-Prot;Acc:Q8VYJ2]
AT5G44680	N/A	NM_123835	none	chr5:18024235-18026010	89.1977	37.8606	-1.23631	0.424456907980004	-2.3559517614144	0.00005	N/A
AT5G52830	WRKY27	NM_124661	none	chr5:21410729-21412468	5.76677	2.44747	-1.23647	0.424409836812786	-2.35621305931492	0.00005	Probable WRKY transcription factor 27 [Source:UniProtKB/Swiss-Prot;Acc:Q9FLX8]
AT5G04820	OFP13	unknown	none	chr5:1399490-1400594	11.2959	4.79262	-1.23691	0.424280418017182	-2.35693177798157	0.00005	Transcription repressor OFP13 [Source:UniProtKB/Swiss-Prot;Acc:Q9FMC8]
AT2G04680	N/A	NM_126498	none	chr2:1640141-1642193	1.27264	0.539929	-1.23699	0.424256891567439	-2.35706247765463	0.0005	N/A
AT1G05280	N/A	NM_100407	none	chr1:1534917-1537567	3.65151	1.54815	-1.23795	0.423974675904514	-2.3586314391693	0.00005	N/A
AT1G65870	DIR21	unknown	none	chr1:24503451-24504301	15.7858	6.69179	-1.23816	0.42391296625712	-2.35897478869156	0.00005	Dirigent protein 21 [Source:UniProtKB/Swiss-Prot;Acc:Q9SS03]
AT1G68470	GT17	NM_105518	none	chr1:25676443-25678246	1.1039	0.467914	-1.23829	0.423874769548025	-2.35918736344297	0.00485	Probable xyloglucan galactosyltransferase GT17 [Source:UniProtKB/Swiss-Prot;Acc:Q9CA34]
AT3G16700	N/A	NM_001084695	NM_112543	chr3:5687737-5689784	4.4887	1.90247	-1.23843	0.42383363847955	-2.35941631152113	0.00015	N/A
AT5G44350	N/A	NM_123802	none	chr5:17864470-17865732	1.80335	0.764194	-1.23867	0.423763137361861	-2.35980884563368	0.00225	N/A
AT1G78995	N/A	NM_106549	none	chr1:29713316-29716192	10.0308	4.25018	-1.23883	0.423716143132001	-2.36007057132225	0.00005	N/A
AT1G29290	N/A	NM_102669	none	chr1:10244966-10245804	2.16388	0.916384	-1.2396	0.423490056280804	-2.36133053224968	0.0052	N/A
AT1G56500	N/A	NM_104525	none	chr1:21159740-21173664	31.1016	13.1677	-1.23998	0.423378525413205	-2.36195257901668	0.00005	N/A
AT3G49860	N/A	NM_114846	none	chr3:18491018-18492235	4.44859	1.88309	-1.24025	0.42329929764674	-2.36239465919109	0.00035	N/A
AT1G14580	IDD6	unknown	none	chr1:4989574-4992741	15.7983	6.68731	-1.24027	0.423293429513121	-2.36242740916205	0.00005	Protein indeterminate-domain 6, chloroplastic [Source:UniProtKB/Swiss-Prot;Acc:Q8RWX7]
AT3G59310	N/A	NM_115793	NM_202729	chr3:21918208-21924415	9.97365	4.22167	-1.24031	0.423281693489929	-2.362492910466	0.00005	N/A
AT4G24130	N/A	NM_118545	none	chr4:12527680-12528550	95.3028	40.32	-1.24102	0.423073433216343	-2.36365586086952	0.00005	N/A
AT3G29630	UGT79B4	unknown	none	chr3:11446908-11448637	2.35433	0.995951	-1.24117	0.423029447679406	-2.36390162785512	0.00005	UDP-glycosyltransferase 79B4 [Source:UniProtKB/Swiss-Prot;Acc:Q9LJA6]
AT1G26440	UPS5	unknown	none	chr1:9143957-9146058	9.69262	4.09855	-1.24177	0.422853551257202	-2.3648849513664	0.00005	Ureide permease 5 [Source:UniProtKB/Swiss-Prot;Acc:Q93Z75]
AT5G39530	N/A	NM_123315	none	chr5:15826146-15827929	112.651	47.6304	-1.2419	0.422815450006774	-2.36509805870145	0.00005	N/A
AT5G41080	GDPD2	unknown	none	chr5:16441704-16444023	33.8903	14.3289	-1.24195	0.422800796593846	-2.36518002817442	0.00005	Glycerophosphodiester phosphodiesterase GDPD2 [Source:UniProtKB/Swiss-Prot;Acc:Q9FLM1]
AT3G15820	ROD1	NM_112452	none	chr3:5350971-5353744	28.4371	12.02	-1.24234	0.422686517400703	-2.36581948757076	0.00005	Phosphatidylcholine:diacylglycerol cholinephosphotransferase 1 [Source:UniProtKB/Swiss-Prot;Acc:Q9LVZ7]
N/A	N/A	unknown	none	chr4:7895762-7898476	2.36795	1	-1.24363861833442	0.422306214235943	-2.36795	0.00005	N/A
AT5G62330		NM_125627	none	chr5:25031447-25032424	2.36811	1	-1.24373609649417	0.422277681357707	-2.36811	0.00005	Floral homeotic protein PISTILLATA [Source:UniProtKB/Swiss-Prot;Acc:P48007]
AT1G14860	NUDT18	NM_101355	none	chr1:5124712-5126159	13.8545	5.84944	-1.24398	0.422206296693404	-2.36851038895371	0.00005	Nudix hydrolase 18, mitochondrial [Source:UniProtKB/Swiss-Prot;Acc:Q9LQU5]
AT5G16030	N/A	NM_001036812	NM_001125761,NM_121608	chr5:5238110-5243575	151.703	64.0293	-1.24444	0.422071698644767	-2.36926570345964	0.00005	N/A
AT5G56840	N/A	NM_125067	none	chr5:22980678-22982319	1.81125	0.764469	-1.24446	0.422065847529166	-2.36929854868415	0.00535	N/A
AT4G20050	QRT3	NM_001084941	NM_118124	chr4:10849766-10851638	0.838346	0.353743	-1.24484	0.421954691742953	-2.36992269447067	0.01905	Polygalacturonase QRT3 [Source:UniProtKB/Swiss-Prot;Acc:O49432]
AT2G04430	NUDT5	unknown	none	chr2:1538584-1541312	6.61285	2.78914	-1.24545	0.421776318665451	-2.37092495653648	0.00005	Nudix hydrolase 5 [Source:UniProtKB/Swiss-Prot;Acc:Q9SJC6]
AT5G01610	N/A	NM_120239	none	chr5:230837-232216	7.88747	3.32586	-1.24584	0.421662316379333	-2.3715659691543	0.00005	Uncharacterized protein At5g01610 [Source:UniProtKB/Swiss-Prot;Acc:Q9M015]
AT1G29500	SAUR66	unknown	none	chr1:10321109-10321820	26.5122	11.1769	-1.24614	0.421574643281479	-2.37205917371153	0.00005	Auxin-responsive protein SAUR66 [Source:UniProtKB/Swiss-Prot;Acc:Q9C7Q1]
AT3G51470	N/A	NM_115006	none	chr3:19097726-19107729	8.00047	3.37243	-1.24629	0.421530813568744	-2.37230581445244	0.0002	Probable protein phosphatase 2C 47 [Source:UniProtKB/Swiss-Prot;Acc:Q9SD02]
AT2G02780	N/A	NM_126333	none	chr2:781761-784875	9.79049	4.12693	-1.24631	0.42152496995135	-2.37233870182213	0.00005	Probable LRR receptor-like serine/threonine-protein kinase At2g02780 [Source:UniProtKB/Swiss-Prot;Acc:C0LGJ9]
AT5G02100	ORP3A	unknown	none	chr5:413340-416224	11.9172	5.02067	-1.2471	0.421294211849979	-2.37363811766798	0.00005	Oxysterol-binding protein-related protein 3A [Source:UniProtKB/Swiss-Prot;Acc:Q9LZM1]
AT3G21055	PSBT	unknown	none	chr3:7376559-7377243	1522.94	641.503	-1.24733	0.421227052857614	-2.37401656236459	0.00005	Photosystem II 5 kDa protein, chloroplastic [Source:UniProtKB/Swiss-Prot;Acc:Q39195]
AT1G23880	N/A	NM_102236	none	chr1:8436195-8440857	28.8438	12.149	-1.24743	0.421197856635083	-2.37418112235642	0.00005	N/A
AT5G22860	N/A	NM_122191	NM_180728	chr5:7639262-7643002	6.72379	2.83129	-1.24782	0.421084010701968	-2.37482301532407	0.00005	N/A
AT5G16590	N/A	NM_121665	none	chr5:5431535-5434118	37.087	15.6028	-1.24911	0.420707662563455	-2.3769474363904	0.00005	Probable inactive receptor kinase At5g16590 [Source:UniProtKB/Swiss-Prot;Acc:Q9FMD7]
AT1G61810	BGLU45	NM_001198358	NM_104863,NM_202337	chr1:22829958-22832953	5.04691	2.12007	-1.25129	0.420072427743841	-2.38054186362785	0.00005	Beta-glucosidase 45 [Source:UniProtKB/Swiss-Prot;Acc:O80689]
AT1G77760	NIA1	unknown	none	chr1:29235774-29239450	158.229	66.4638	-1.25137	0.420049134628156	-2.38067387255836	0.00005	Nitrate reductase [NADH] 1 [Source:UniProtKB/Swiss-Prot;Acc:P11832]
AT1G04540	N/A	NM_100333	none	chr1:1236814-1239075	0.632271	0.265563	-1.25149	0.420014197376372	-2.38087189967988	0.0062	N/A
AT2G43040	N/A	NM_180051	none	chr2:17895940-17899400	4.74572	1.99247	-1.25207	0.419845374953204	-2.38182926300298	0.00005	N/A
AT5G02090	N/A	NM_120287	none	chr5:412036-412851	13.5944	5.70745	-1.2521	0.419836644604838	-2.38187879226509	0.00005	N/A
AT4G00080	N/A	NM_116225	none	chr4:32760-33733	13.3363	5.59506	-1.25313	0.419537012733294	-2.38357992179277	0.00005	N/A
AT1G15210	ABCG35	unknown	none	chr1:5231356-5236829	14.1511	5.92644	-1.25568	0.418796125406065	-2.38779668515414	0.00005	ABC transporter G family member 35 [Source:UniProtKB/Swiss-Prot;Acc:Q7PC86]
AT4G21445	N/A	NM_148367	none	chr4:11424602-11425690	45.1963	18.9206	-1.25625	0.418630694297101	-2.38874027543308	0.00005	N/A
AT5G54064	N/A	unknown	none	chr5:21940194-21941648	1.00323	0.419645	-1.25741	0.418294229267585	-2.3906617161584	0.00615	N/A
AT3G19800	N/A	NM_001125194	NM_112870	chr3:6876053-6877564	46.9732	19.6469	-1.25753	0.418259437978655	-2.39086057407994	0.00005	N/A
AT5G14740	BCA2	unknown	none	chr5:4759048-4762706	1850.72	773.881	-1.2579	0.418152183053215	-2.39147382347335	0.00005	Beta carbonic anhydrase 2, chloroplastic [Source:UniProtKB/Swiss-Prot;Acc:P42737]
AT2G32880	N/A	NM_128848	none	chr2:13948734-13950555	9.52026	3.97783	-1.25902	0.417827687099112	-2.3933311048456	0.00005	N/A
AT5G04190	PKS4	NM_120501	none	chr5:1150824-1152520	9.72966	4.0646	-1.25928	0.417752393702288	-2.39376246569793	0.00005	Protein PHYTOCHROME KINASE SUBSTRATE 4 [Source:UniProtKB/Swiss-Prot;Acc:Q9FYE2]
AT1G04360	ATL1	unknown	none	chr1:1167355-1168908	9.25313	3.86435	-1.25972	0.417625005015777	-2.39449263810777	0.00005	RING-H2 finger protein ATL1 [Source:UniProtKB/Swiss-Prot;Acc:P93823]
AT4G37890	N/A	NM_119950	NM_179183	chr4:17812697-17814539	4.78796	1.99891	-1.2602	0.417486079842517	-2.39528944384737	0.00295	N/A
AT5G43350	PHT1-1	unknown	none	chr5:17399839-17402061	48.6484	20.303	-1.2607	0.417341415262844	-2.3961197317793	0.00005	Inorganic phosphate transporter 1-1 [Source:UniProtKB/Swiss-Prot;Acc:Q8VYM2]
AT4G20240	N/A	NM_118143	none	chr4:10931347-10934227	11.6624	4.86581	-1.26112	0.417219935755734	-2.3968173960543	0.00005	N/A
AT5G16350	N/A	NM_121640	none	chr5:5352610-5356346	4.13796	1.72602	-1.26147	0.417118729844835	-2.39739893812007	0.00005	N/A
AT1G64590	N/A	NM_105134	none	chr1:23993483-23995502	11.6837	4.87066	-1.26231	0.416875935810231	-2.39879521483153	0.00005	N/A
AT4G38470	STY46	NM_120008	none	chr4:17998857-18006150	24.6182	10.2611	-1.26254	0.416809481140305	-2.39917767048918	0.00005	Serine/threonine-protein kinase STY46 [Source:UniProtKB/Swiss-Prot;Acc:F4JTP5]
AT2G44480	BGLU17	NM_001125053	NM_130011	chr2:18359743-18363173	2.30011	0.958382	-1.26303	0.416667939123306	-2.39999267067214	0.00005	Beta-glucosidase 17 [Source:UniProtKB/Swiss-Prot;Acc:O64882]
AT5G19060	N/A	NM_121911	none	chr5:6372855-6374910	1.32941	0.553656	-1.26373	0.416465819616707	-2.40115743693047	0.00055	N/A
AT2G24070	QWRF4	NM_001036329	NM_127969	chr2:10231545-10233902	0.644617	0.268433	-1.26388	0.416422521051367	-2.40140710323553	0.00905	QWRF motif-containing protein 4 [Source:UniProtKB/Swiss-Prot;Acc:F4INP9]
AT2G07689	N/A	NM_147274	none	chr2:3333464-3338360	0.847552	0.352514	-1.26562	0.415920586550096	-2.40430513020436	0.00015	N/A
AT5G10278	N/A	unknown	none	chr5:3228389-3234250	5.69068	2.36599	-1.26616	0.41576493682349	-2.40520522880106	0.00005	N/A
AT2G43160	EPSIN2	unknown	none	chr2:17945723-17953565	229.178	106.361	-1.26849	0.415094004693665	-2.40909285292615	0.00005	Clathrin interactor EPSIN 2 [Source:UniProtKB/Swiss-Prot;Acc:Q67YI9]
AT1G01080	N/A	NM_001035848	NM_099990	chr1:45324-46975	67.7179	28.0981	-1.26907	0.414927159915196	-2.41006156406918	0.00005	N/A
AT5G22940	F8H	NM_122200	none	chr5:7676778-7679193	16.1878	6.71637	-1.26915	0.414904152105831	-2.41019520996484	0.00005	Probable glucuronoxylan glucuronosyltransferase F8H [Source:UniProtKB/Swiss-Prot;Acc:Q6NMM8]
AT2G23620	MES1	unknown	none	chr2:10047305-10049346	2.75245	1.1417	-1.26953	0.414794882432627	-2.41083012918421	0.0005	Methylesterase 1 [Source:UniProtKB/Swiss-Prot;Acc:Q8S8S9]
AT1G47290	3BETAHSD/D1	unknown	none	chr1:17335809-17339280	13.0722	5.42137	-1.26977	0.414725884835061	-2.41123121697047	0.00005	3beta-hydroxysteroid-dehydrogenase/decarboxylase isoform 1 [Source:UniProtKB/Swiss-Prot;Acc:Q9FX01]
AT1G55940	N/A	NM_104472	none	chr1:20922464-20924543	2.96127	1.22808	-1.26981	0.414714386351353	-2.41129807142206	0.00005	N/A
AT4G37410	CYP81F4	NM_119904	none	chr4:17590739-17592918	91.2974	37.8474	-1.27038	0.414550567594026	-2.4122509487897	0.00005	Cytochrome P450 81F4 [Source:UniProtKB/Swiss-Prot;Acc:Q9SZU1]
AT2G40020	N/A	NM_001084558	NM_129560,NM_201914	chr2:16710985-16713120	21.0544	8.72255	-1.2713	0.414286294873175	-2.41378972071989	0.00005	N/A
AT1G69600	ZHD11	NM_105628	none	chr1:26182346-26183399	7.23355	2.99646	-1.27144	0.414246094230941	-2.41402396770096	0.00005	Zinc-finger homeodomain protein 11 [Source:UniProtKB/Swiss-Prot;Acc:Q9SEZ1]
AT5G19230	N/A	NM_121928	none	chr5:6467549-6468481	43.086	17.8263	-1.27321	0.413738179550697	-2.41698748006761	0.00005	Uncharacterized GPI-anchored protein At5g19230 [Source:UniProtKB/Swiss-Prot;Acc:Q8GUL8]
N/A	N/A	unknown	none	chr1:11311085-11311991	163.501	67.6464	-1.27322	0.413735311746109	-2.41700423340625	0.00005	N/A
AT1G56720	N/A	NM_001084262	NM_104549,NM_202312	chr1:21263420-21266398	20.9155	8.6488	-1.274	0.413511684221633	-2.41831135166672	0.00005	N/A
AT3G11397	PRA1A3	unknown	none	chr3:3575870-3578101	1.82311	0.753384	-1.27494	0.413242344985711	-2.41988753605243	0.00005	PRA1 family protein A3 [Source:UniProtKB/Swiss-Prot;Acc:Q8W115]
AT3G18320	N/A	NM_112717	none	chr3:6289098-6290450	2.71413	1.1214	-1.27519	0.41317074174826	-2.42030690694282	0.00055	N/A
AT1G56520	N/A	NM_001198323	NM_104528	chr1:21174743-21179043	1.53954	0.63562	-1.27626	0.412864420052558	-2.42210263570956	0.00005	N/A
AT1G61590	N/A	NM_104841	none	chr1:22723449-22726092	12.5536	5.17837	-1.27753	0.412501136697561	-2.42423574394459	0.00005	N/A
AT2G16760	N/A	NM_127228	none	chr2:7275657-7277303	8.91189	3.66949	-1.28015	0.411752695625137	-2.42864226664446	0.00005	N/A
AT3G21680	N/A	NM_113063	none	chr3:7633223-7634136	5.93554	2.4431	-1.28067	0.411604311653815	-2.42951779582198	0.00005	N/A
AT1G34570	N/A	NM_103180	none	chr1:12654991-12656554	21.9863	9.04902	-1.28077	0.411575782405761	-2.42968620299949	0.00005	N/A
AT5G42860	N/A	NM_123651	none	chr5:17183061-17185076	11.0458	4.54589	-1.28086	0.411550107773219	-2.42983777944007	0.00005	N/A
AT4G01883	N/A	NM_001036495	none	chr4:813033-815049	39.21	16.1338	-1.28114	0.411470241380631	-2.4303094110637	0.00005	N/A
AT4G01460	BHLH57	unknown	none	chr4:620688-622926	10.9886	4.52052	-1.28145	0.411381835953371	-2.43083168142929	0.00005	Transcription factor bHLH57 [Source:UniProtKB/Swiss-Prot;Acc:Q9M128]
AT5G18370	N/A	NM_001125774	NM_121842	chr5:6083245-6088959	2.11035	0.867993	-1.28173	0.411302002216013	-2.43130350596934	0.00035	N/A
AT5G01280	N/A	NM_120206	none	chr5:114034-115651	0.774798	0.318573	-1.2822	0.411168030412908	-2.432095703053	0.01385	N/A
AT2G02910	N/A	NM_126345	none	chr2:847178-849706	7.78812	3.20221	-1.28221	0.411165180423175	-2.43211256111422	0.00005	N/A
AT1G10560	PUB18	NM_100931	none	chr1:3484527-3486946	1.21466	0.499235	-1.28276	0.411008461406088	-2.4330399344552	0.0004	U-box domain-containing protein 18 [Source:UniProtKB/Swiss-Prot;Acc:Q9XIJ5]
AT4G25110	AMC2	unknown	none	chr4:12887517-12890163	1.73673	0.713743	-1.2829	0.410968578831364	-2.4332760495793	0.0005	Metacaspase-2 [Source:UniProtKB/Swiss-Prot;Acc:Q7XJE5]
AT1G05470	IP5P6	NM_100426	none	chr1:1607305-1611777	7.24785	2.97859	-1.28292	0.41096288163662	-2.43330978218178	0.00005	Type IV inositol polyphosphate 5-phosphatase 6 [Source:UniProtKB/Swiss-Prot;Acc:Q9LR47]
AT3G55850	N/A	NM_115443	NM_202716	chr3:20721679-20725890	7.98516	3.28101	-1.28318	0.410888825291666	-2.43374834857132	0.00005	N/A
AT4G01770	RGXT1	NM_116407	none	chr4:764288-766842	1.9104	0.784945	-1.28321	0.410880281187578	-2.43379895747169	0.0003	UDP-D-xylose:L-fucose alpha-1,3-D-xylosyltransferase 1 [Source:UniProtKB/Swiss-Prot;Acc:Q9ZSJ2]
AT2G07050	CAS1	NM_126681	none	chr2:2924284-2930438	45.9172	18.8653	-1.2833	0.410854649941306	-2.43395079048724	0.00005	Cycloartenol synthase [Source:UniProtKB/Swiss-Prot;Acc:P38605]
AT3G10960	AZG1	NM_111933	none	chr3:3424807-3426895	4.62075	1.8973	-1.28418	0.410604117544477	-2.43543587916329	0.00005	Adenine/guanine permease AZG1 [Source:UniProtKB/Swiss-Prot;Acc:Q9SRK7]
AT3G54970	N/A	NM_115354	NM_202707	chr3:20367038-20367271	2.43645	1	-1.28478061633601	0.410433212255536	-2.43645	0.00235	N/A
AT1G67030	ZFP6	NM_105372	none	chr1:25016432-25017455	14.79	6.06885	-1.28513	0.410333827913647	-2.4370401170299	0.00005	Zinc finger protein 6 [Source:UniProtKB/Swiss-Prot;Acc:Q39265]
AT5G01360	TBL3	NM_001036741	NM_120214	chr5:147389-149397	1.80178	0.738513	-1.28673	0.409879005389974	-2.43974438029234	0.0003	Protein trichome birefringence-like 3 [Source:UniProtKB/Swiss-Prot;Acc:Q8LED3]
AT5G01040	LAC8	NM_120181	none	chr5:9869-16170	16.8624	6.90984	-1.28709	0.409776739818116	-2.44035325295394	0.0041	Laccase-8 [Source:UniProtKB/Swiss-Prot;Acc:Q9LFD2]
AT5G63500	N/A	NM_125745	none	chr5:25423269-25423880	20.6477	8.46056	-1.28716	0.40975685780903	-2.44047166250493	0.00005	N/A
AT4G15393	N/A	NM_001084924	NM_001084925,NM_148329	chr4:8804138-8807183	1.37697	0.563857	-1.28809	0.409492802642747	-2.4420453633038	0.00145	N/A
AT3G48340	CEP2	unknown	none	chr3:17897711-17899956	15.3262	6.27227	-1.28894	0.409251610737487	-2.44348457956698	0.00005	KDEL-tailed cysteine endopeptidase CEP2 [Source:UniProtKB/Swiss-Prot;Acc:Q9STL4]
AT4G07960	CSLC12	unknown	none	chr4:4802336-4805285	1.95215	0.798713	-1.28932	0.409143829724604	-2.44412826822564	0.00005	Probable xyloglucan glycosyltransferase 12 [Source:UniProtKB/Swiss-Prot;Acc:Q9ZQB9]
AT3G56730	N/A	NM_001203179	NM_115532	chr3:21013729-21015083	5.35102	2.18777	-1.29036	0.408848995238794	-2.44589080967641	0.0001	N/A
AT5G57090	PIN2	unknown	none	chr5:23100618-23104751	21.7915	8.90855	-1.2905	0.408809322209807	-2.44612817191773	0.00005	Auxin efflux carrier component 2 [Source:UniProtKB/Swiss-Prot;Acc:Q9LU77]
AT5G10720	AHK5	unknown	none	chr5:3386032-3393163	2.30976	0.943831	-1.29114	0.40862800881077	-2.44721354982567	0.00375	Histidine kinase 5 [Source:UniProtKB/Swiss-Prot;Acc:Q3S4A7]
AT3G56890	N/A	NM_115548	none	chr3:21062687-21063856	0.984448	0.402107	-1.29174	0.408458100533329	-2.44823152899719	0.0147	N/A
AT5G42180	PER64	unknown	none	chr5:16852627-16854222	26.1145	10.6658	-1.29186	0.408424127356562	-2.4484351756403	0.00005	Peroxidase 64 [Source:UniProtKB/Swiss-Prot;Acc:Q43872]
AT2G03090	EXPA15	unknown	none	chr2:916856-918639	20.4198	8.33372	-1.29294	0.408118495893594	-2.45026875787742	0.00005	Expansin-A15 [Source:UniProtKB/Swiss-Prot;Acc:O80622]
AT3G11110	ATL66	unknown	none	chr3:3479748-3480533	10.9399	4.46439	-1.29306	0.408084550963172	-2.45047257397952	0.00005	RING-H2 finger protein ATL66 [Source:UniProtKB/Swiss-Prot;Acc:Q9SRM0]
AT5G06770	N/A	NM_120760	none	chr5:2090718-2092955	18.0055	7.34511	-1.29358	0.407937488886953	-2.45135597301556	0.00005	Zinc finger CCCH domain-containing protein 52 [Source:UniProtKB/Swiss-Prot;Acc:Q9FG30]
AT1G68360	N/A	NM_105507	none	chr1:25621525-25622478	1.56246	0.637183	-1.29404	0.407807439689676	-2.45213770685733	0.0077	N/A
AT1G31935	N/A	unknown	none	chr1:11469351-11470010	20.0317	8.16241	-1.29522	0.407474024779672	-2.45414416425861	0.00005	N/A
AT1G11260	STP1	NM_100998	none	chr1:3777325-3780344	39.1172	15.9335	-1.29574	0.407327182719741	-2.45502888690845	0.00005	Sugar transport protein 1 [Source:UniProtKB/Swiss-Prot;Acc:P23586]
AT4G01240	N/A	NM_116354	none	chr4:517654-520099	2.85243	1.16182	-1.29581	0.407307419561024	-2.45514800854291	0.0001	N/A
AT5G01730	SCAR4	unknown	none	chr5:272812-277759	6.54842	2.66633	-1.29629	0.407171926587296	-2.45596499832757	0.01905	Protein SCAR4 [Source:UniProtKB/Swiss-Prot;Acc:Q5XPJ6]
AT1G57560	N/A	NM_104552	none	chr1:21316706-21318113	2.80669	1.14268	-1.29645	0.407126772279562	-2.45623738866608	0.00005	N/A
AT5G65050	AGL31	unknown	none	chr5:25982278-25986277	45.0281	18.3322	-1.29645	0.407126772279562	-2.45623738866608	0.00005	Agamous-like MADS-box protein AGL31 [Source:UniProtKB/Swiss-Prot;Acc:Q9FPN7]
AT4G40090	AGP3	NM_120175	none	chr4:18580832-18581645	17.5151	7.12656	-1.29732	0.406881333357832	-2.45771903996527	0.00005	Classical arabinogalactan protein 3 [Source:UniProtKB/Swiss-Prot;Acc:Q9ZT17]
AT2G28710	N/A	NM_128432	none	chr2:12322903-12323649	2.69562	1.09663	-1.29753	0.406822111651821	-2.45807681381845	0.0033	N/A
AT3G14850	TBL41	NM_112347	NM_202585	chr3:4995480-4997721	6.24908	2.54144	-1.298	0.406689599066063	-2.45887773450916	0.00005	Protein trichome birefringence-like 41 [Source:UniProtKB/Swiss-Prot;Acc:F4IWA8]
AT4G17340	TIP2-2	unknown	none	chr4:9699131-9700326	210.313	85.4565	-1.29928	0.406328932527855	-2.46106028871436	0.00005	Probable aquaporin TIP2-2 [Source:UniProtKB/Swiss-Prot;Acc:Q41975]
AT5G12340	N/A	NM_121272	none	chr5:3992654-3993652	2.44809	0.994706	-1.29932	0.406317666853872	-2.46112852474032	0.00085	N/A
AT5G27890	N/A	NM_122671	none	chr5:9902510-9906018	2.78972	1.13279	-1.30024	0.406058642542381	-2.46269847561643	0.00005	N/A
AT4G12970	EPFL9	unknown	none	chr4:7586145-7587071	21.3522	8.6694	-1.30038	0.406019240277771	-2.46293746896297	0.00005	EPIDERMAL PATTERNING FACTOR-like protein 9 [Source:UniProtKB/Swiss-Prot;Acc:Q9SV72]
AT5G10130	DFC	unknown	none	chr5:3171408-3172531	48.4111	19.6552	-1.30043	0.406005168967027	-2.46302282935027	0.00005	Protein DOWNSTREAM OF FLC [Source:UniProtKB/Swiss-Prot;Acc:Q9LX15]
AT1G22550	NPF5.16	unknown	none	chr1:7963930-7968779	8.08288	3.27699	-1.3025	0.405423044517247	-2.46655934714007	0.00005	Protein NRT1/ PTR FAMILY 5.16 [Source:UniProtKB/Swiss-Prot;Acc:Q9SK96]
AT1G54540	N/A	NM_104332	none	chr1:20367629-20368460	20.7753	8.41686	-1.30352	0.405136507624379	-2.46830384618694	0.00005	N/A
AT4G15093	LIGB	unknown	none	chr4:8618369-8619624	18.5165	7.49908	-1.30403	0.404993315129225	-2.46917655833633	0.00005	Extradiol ring-cleavage dioxygenase [Source:UniProtKB/Swiss-Prot;Acc:Q949R4]
AT3G06070	N/A	NM_111482	none	chr3:1831198-1832145	99.6786	40.3595	-1.30438	0.404895075055218	-2.46977565697391	0.00005	N/A
AT4G25100	FSD1	NM_001036633	NM_001203905,NM_118642,NM_179109,NM_179110	chr4:12884466-12886844	292.301	118.127	-1.30712	0.404126818680969	-2.47447076950721	0.00005	Superoxide dismutase [Fe] 1, chloroplastic [Source:UniProtKB/Swiss-Prot;Acc:P21276]
AT1G74500	PRE3	unknown	none	chr1:27998145-27998846	22.8766	9.24393	-1.30729	0.404079201194485	-2.47476236600135	0.00005	Transcription factor PRE3 [Source:UniProtKB/Swiss-Prot;Acc:Q9CA64]
AT3G58120	BZIP61	unknown	none	chr3:21521136-21523649	64.094	25.8938	-1.30758	0.403997984313452	-2.47525987462384	0.00005	Basic leucine zipper 61 [Source:UniProtKB/Swiss-Prot;Acc:Q9M2K4]
AT2G31585	N/A	unknown	none	chr2:13446000-13446729	11.0306	4.45534	-1.30791	0.403905584960455	-2.4758261267863	0.00005	N/A
AT2G47370	N/A	NM_130305	none	chr2:19438985-19440475	9.7241	3.92644	-1.30834	0.403785217511809	-2.47656416488489	0.00005	N/A
AT1G27210	N/A	NM_102483	none	chr1:9455302-9458241	20.7627	8.37401	-1.31001	0.403318084013446	-2.47943258593547	0.00005	N/A
AT1G73640	RABA6A	unknown	none	chr1:27686761-27688081	4.09764	1.65246	-1.31018	0.403270561818614	-2.4797247671398	0.0001	Ras-related protein RABA6a [Source:UniProtKB/Swiss-Prot;Acc:Q9C9U7]
AT3G24020	DIR16	unknown	none	chr3:8678639-8683331	22.6487	9.12839	-1.311	0.403041415746484	-2.48113459543078	0.0116	Dirigent protein 16 [Source:UniProtKB/Swiss-Prot;Acc:Q7Y225]
AT2G22970	SCPL11	NM_001036324	NM_001084476,NM_127862	chr2:9774777-9778534	9.03892	3.64197	-1.31143	0.402921305827932	-2.48187421597172	0.00005	Serine carboxypeptidase-like 11 [Source:UniProtKB/Swiss-Prot;Acc:Q2V465]
AT5G07390	RBOHA	unknown	none	chr5:2335897-2339857	2.45977	0.991046	-1.3115	0.402901756438509	-2.48199464018127	0.00005	Respiratory burst oxidase homolog protein A [Source:UniProtKB/Swiss-Prot;Acc:O81209]
AT3G05490	RALFL22	NM_111422	none	chr3:1591158-1592615	48.0021	19.3364	-1.31178	0.402823568365547	-2.48247639545395	0.00005	Protein RALF-like 22 [Source:UniProtKB/Swiss-Prot;Acc:Q9MA62]
AT4G08040	ACS11	NM_116873	none	chr4:4886939-4889228	4.45848	1.79501	-1.31256	0.402605838733009	-2.48381892112388	0.00015	1-aminocyclopropane-1-carboxylate synthase 11 [Source:UniProtKB/Swiss-Prot;Acc:Q9S9U6]
AT3G15300	VQ19	unknown	none	chr3:5147341-5148320	14.464	5.82285	-1.31266	0.402577933189953	-2.48399109229903	0.00005	VQ motif-containing protein 19 [Source:UniProtKB/Swiss-Prot;Acc:Q9LDZ1]
AT3G05020	ACP1	NM_111374	none	chr3:1389434-1393055	102.957	41.4464	-1.31273	0.40255840046067	-2.48411161922256	0.00005	Acyl carrier protein 1, chloroplastic [Source:UniProtKB/Swiss-Prot;Acc:P11829]
AT3G25882	NIMIN-2	NM_148752	none	chr3:9470399-9470955	4.82972	1.94369	-1.31314	0.402444013504955	-2.48481768008132	0.00245	Protein NIM1-INTERACTING 2 [Source:UniProtKB/Swiss-Prot;Acc:Q9LUA3]
AT3G23510	N/A	NM_113254	none	chr3:8427524-8433316	13.3229	5.35881	-1.31392	0.402226489025111	-2.48616147192029	0.00005	N/A
AT4G15680	GRXS4	unknown	none	chr4:8931659-8932330	2.20788	0.887677	-1.31455	0.402050882011384	-2.48724737276335	0.00915	Monothiol glutaredoxin-S4 [Source:UniProtKB/Swiss-Prot;Acc:O23419]
AT4G25835	N/A	NM_118716	none	chr4:13135789-13137878	6.31737	2.53951	-1.31477	0.401989576990009	-2.48762668795478	0.00005	AAA-ATPase At4g25835 [Source:UniProtKB/Swiss-Prot;Acc:Q8RY66]
AT3G13720	PRA1F3	unknown	none	chr3:4495063-4497145	30.4138	12.218	-1.31572	0.401724958079191	-2.48926530425544	0.00005	PRA1 family protein F3 [Source:UniProtKB/Swiss-Prot;Acc:Q9LIC6]
AT1G35260	MLP165	NM_103224	none	chr1:12936788-12938249	7.74803	3.11203	-1.31597	0.40165535047989	-2.48969669843865	0.00005	MLP-like protein 165 [Source:UniProtKB/Swiss-Prot;Acc:Q9C7I7]
AT3G06370	NHX3	unknown	none	chr3:1930441-1934157	5.4988	2.2058	-1.31782	0.401140628963435	-2.49289133983771	0.00005	Sodium/hydrogen exchanger 3 [Source:UniProtKB/Swiss-Prot;Acc:Q84WG1]
AT3G29776	N/A	unknown	none	chr3:11655548-11657716	1.6461	0.660083	-1.31833	0.400998848781971	-2.49377274532705	0.0001	N/A
AT4G29310	N/A	NM_119076	none	chr4:14437595-14439901	36.0664	14.4578	-1.31881	0.400865454387777	-2.4946025881109	0.00005	N/A
AT2G06025	N/A	NM_147251	none	chr2:2348123-2355585	35.3588	14.1621	-1.32004	0.400523833762219	-2.49673032090689	0.00005	N/A
AT5G66280	GMD1	NM_126026	none	chr5:26476068-26481207	19.3435	7.74637	-1.32026	0.400462761586311	-2.49711108228591	0.00005	GDP-mannose 4,6 dehydratase 1 [Source:UniProtKB/Swiss-Prot;Acc:Q9SNY3]
AT3G50640	N/A	NM_114924	none	chr3:18803787-18804772	11.5069	4.60783	-1.32034	0.400440555831262	-2.49724955536567	0.00005	N/A
AT5G66620	DAR6	NM_126060	none	chr5:26590263-26592257	0.791561	0.316687	-1.32164	0.400079884839486	-2.49950081944561	0.01645	Protein DA1-related 6 [Source:UniProtKB/Swiss-Prot;Acc:Q9FJX8]
AT3G15900	N/A	NM_112460	none	chr3:5374173-5377263	34.8458	13.9374	-1.32203	0.39997174690124	-2.50017659434059	0.00005	N/A
AT2G37585	GLCAT14C	NM_129314	none	chr2:15765778-15767818	8.3852	3.35205	-1.3228	0.399758329606926	-2.50151135307994	0.00005	Beta-glucuronosyltransferase GlcAT14C [Source:UniProtKB/Swiss-Prot;Acc:Q8S8P3]
N/A	MIR824A	unknown	none	chr4:12623518-12626432	3.80117	1.51915	-1.32318	0.399653048756361	-2.50217032776754	0.0001	N/A
AT1G26210	N/A	NM_102385	none	chr1:9067039-9069353	17.0521	6.81371	-1.32344	0.399581030466235	-2.50262130520358	0.00005	N/A
AT3G15540	IAA19	NM_112422	none	chr3:5264030-5265633	24.2377	9.67915	-1.3243	0.399342908566683	-2.50411357895196	0.00005	Auxin-responsive protein IAA19 [Source:UniProtKB/Swiss-Prot;Acc:O24409]
AT4G26830	N/A	NM_118817	none	chr4:13494571-13496729	1.64214	0.655004	-1.326	0.398872619904516	-2.50706604088138	0.00015	N/A
AT2G18620	N/A	NM_127418	none	chr2:8078235-8079507	1.29267	0.515517	-1.32626	0.398800742249253	-2.50751790069386	0.00425	Geranylgeranyl pyrophosphate synthase 7, chloroplastic [Source:UniProtKB/Swiss-Prot;Acc:Q9ZU77]
AT2G45420	LBD18	NM_180105	none	chr2:18718405-18720627	1.12442	0.448316	-1.3266	0.398706767935721	-2.50810891718101	0.00965	LOB domain-containing protein 18 [Source:UniProtKB/Swiss-Prot;Acc:O22131]
AT5G06980	LNK4	NM_001203316	NM_001203317,NM_120780,NM_180454	chr5:2167357-2169346	90.2693	35.9435	-1.3285	0.398182024852621	-2.5114142215991	0.00005	Protein LNK4 [Source:UniProtKB/Swiss-Prot;Acc:Q9FL48]
AT1G51190	PLT2	NM_103997	none	chr1:18977506-18980654	1.1464	0.456341	-1.32893	0.398063363075679	-2.51216286842726	0.0007	AP2-like ethylene-responsive transcription factor PLT2 [Source:UniProtKB/Swiss-Prot;Acc:Q5YGP7]
AT4G01510	N/A	NM_116381	none	chr4:642741-644334	3.40475	1.35521	-1.32903	0.398035772382131	-2.51233700432322	0.0009	N/A
AT3G60580	ZAT9	unknown	none	chr3:22393881-22395044	1.59655	0.635301	-1.32944	0.39792267053103	-2.51305108770379	0.0024	Zinc finger protein ZAT9 [Source:UniProtKB/Swiss-Prot;Acc:Q9M202]
AT2G23960	GGP4	NM_127958	none	chr2:10195964-10197826	1.54259	0.613668	-1.32983	0.397815115668106	-2.51373052610272	0.0054	Gamma-glutamyl peptidase 4 [Source:UniProtKB/Swiss-Prot;Acc:F4INN2]
AT5G62220	XLT2	NM_125616	none	chr5:24988235-24990217	33.5224	13.3285	-1.33061	0.397600093147691	-2.51508995403717	0.00005	Xyloglucan galactosyltransferase XLT2 [Source:UniProtKB/Swiss-Prot;Acc:F4K6F1]
AT1G61300	N/A	NM_104811	NM_104812	chr1:22607484-22615965	9.19057	3.65354	-1.33086	0.397531200271087	-2.51552582367893	0.00005	Probable disease resistance protein At1g61300 [Source:UniProtKB/Swiss-Prot;Acc:O64790]
AT2G12905	N/A	NM_147306	none	chr2:5296388-5296582	40.5934	16.133	-1.33123	0.39742926072024	-2.51617104937807	0.01995	N/A
AT3G62720	XXT1	NM_001035840	NM_116137	chr3:23201081-23202932	21.886	8.6961	-1.33157	0.397335609585734	-2.51676410539345	0.00005	Xyloglucan 6-xylosyltransferase 1 [Source:UniProtKB/Swiss-Prot;Acc:Q9LZJ3]
AT3G22100	BHLH117	unknown	none	chr3:7782908-7784686	3.63632	1.44472	-1.33168	0.397305315414329	-2.51695600638303	0.00005	Transcription factor bHLH117 [Source:UniProtKB/Swiss-Prot;Acc:Q9LRJ4]
AT3G61490	N/A	NM_001203225	NM_116014,NM_202744	chr3:22758049-22760193	10.1116	4.01495	-1.33255	0.397065797419314	-2.51847428436141	0.00005	N/A
AT3G13750	BGAL1	NM_112225	none	chr3:4510957-4516298	133.359	52.9496	-1.33262	0.397046532134038	-2.51859648446044	0.00005	Beta-galactosidase 1 [Source:UniProtKB/Swiss-Prot;Acc:Q9SCW1]
AT4G37540	LBD39	NM_119918	none	chr4:17639394-17640863	38.733	15.3769	-1.33279	0.396999748904113	-2.51889328081547	0.00005	LOB domain-containing protein 39 [Source:UniProtKB/Swiss-Prot;Acc:Q9SZE8]
AT5G09540	N/A	NM_120991	none	chr5:2962187-2963346	1.56561	0.621469	-1.33297	0.396950219727774	-2.51920757390132	0.00265	N/A
AT2G18328	RL4	unknown	none	chr2:7964297-7964908	7.51386	2.98211	-1.33322	0.396881439455895	-2.51964415713406	0.00005	Protein RADIALIS-like 4 [Source:UniProtKB/Swiss-Prot;Acc:Q1G3C4]
AT3G11000	N/A	NM_001161132	NM_111937	chr3:3448628-3450407	0.701185	0.278172	-1.33382	0.396716415423591	-2.5206922656131	0.01315	N/A
AT4G34790	N/A	NM_119645	none	chr4:16594422-16595048	3.17949	1.26124	-1.33395	0.396680669261715	-2.52091941324279	0.0046	N/A
N/A	N/A	unknown	none	chr2:17931327-17935811	11.4692	4.54865	-1.33426	0.396595441411618	-2.52146115558127	0.00005	N/A
AT4G30640	FBL19	unknown	none	chr4:14952608-14953876	1.04908	0.415717	-1.33545	0.39626844646593	-2.52354182857195	0.0109	Putative F-box/LRR-repeat protein 19 [Source:UniProtKB/Swiss-Prot;Acc:Q9M096]
AT5G24580	N/A	NM_001161262	NM_122366,NM_203101	chr5:8410254-8412320	8.83185	3.49894	-1.3358	0.39617232280153	-2.52415411790634	0.00005	N/A
AT1G19190	CXE1	unknown	none	chr1:6623761-6626054	1.96024	0.776371	-1.33621	0.396059750449563	-2.52487156007373	0.00425	Probable carboxylesterase 1 [Source:UniProtKB/Swiss-Prot;Acc:Q9LMA7]
AT1G12070	N/A	NM_101079	none	chr1:4078817-4080207	1.40223	0.55384	-1.34019	0.394968635940982	-2.53184660502872	0.0152	N/A
AT2G25810	TIP4-1	unknown	none	chr2:11012525-11014074	37.697	14.8878	-1.34032	0.394933047262905	-2.53207475781156	0.00005	Aquaporin TIP4-1 [Source:UniProtKB/Swiss-Prot;Acc:O82316]
AT3G62280	N/A	NM_116093	none	chr3:23049340-23051176	1.95979	0.773726	-1.34081	0.394798934142599	-2.53293490310895	0.00045	GDSL esterase/lipase At3g62280 [Source:UniProtKB/Swiss-Prot;Acc:Q6NLP7]
AT2G44790	N/A	NM_130043	none	chr2:18462007-18463322	222.34	87.7727	-1.34092	0.394768833375658	-2.53312803710725	0.00005	Uclacyanin-2 [Source:UniProtKB/Swiss-Prot;Acc:O80517]
AT3G23640	N/A	NM_001125213	NM_113268	chr3:8501709-8509572	13.7065	5.40973	-1.34123	0.39468401628836	-2.53367240306329	0.00005	N/A
AT3G44190	N/A	NM_114287	none	chr3:15901789-15903606	68.1348	26.8704	-1.34237	0.39437226498668	-2.53567527126629	0.00005	N/A
AT1G28620	N/A	unknown	none	chr1:10056050-10057903	1.52166	0.599841	-1.343	0.394200087028139	-2.53678279865173	0.00085	N/A
AT2G14878	N/A	unknown	none	chr2:6392179-6393027	46.1109	18.1719	-1.3434	0.394090806706749	-2.53748624170297	0.00005	N/A
AT5G11870	N/A	NM_001203363	NM_121225	chr5:3825557-3827569	1.13074	0.445608	-1.34342	0.394085343485986	-2.53752141897549	0.00775	N/A
AT3G60900	FLA10	NM_115954	none	chr3:22499332-22500928	6.34957	2.50127	-1.344	0.393926943024673	-2.53854177203961	0.00005	Fasciclin-like arabinogalactan protein 10 [Source:UniProtKB/Swiss-Prot;Acc:Q9LZX4]
AT1G31935	N/A	unknown	none	chr1:11471861-11472789	1.44283	0.568365	-1.34401	0.393924212540637	-2.53855936793131	0.00875	N/A
AT3G49920	VDAC5	unknown	none	chr3:18505568-18507698	2.77019	1.09077	-1.34464	0.393752230196145	-2.53966815502697	0.00015	Putative mitochondrial outer membrane protein porin 5 [Source:UniProtKB/Swiss-Prot;Acc:Q9M2W6]
AT1G22690	GASA9	unknown	none	chr1:8027240-8028131	129.41	50.9497	-1.34481	0.393705835127487	-2.53996743450904	0.00005	Gibberellin-regulated protein 9 [Source:UniProtKB/Swiss-Prot;Acc:Q8GWK5]
AT1G57590	PAE2	NM_112287	none	chr1:21327331-21329745	5.02342	1.97737	-1.34509	0.393629431636883	-2.54046044230373	0.00005	Pectin acetylesterase 2 [Source:UniProtKB/Swiss-Prot;Acc:F4I839]
AT5G66520	PCMP-H61	unknown	none	chr5:26551790-26553694	6.18852	2.433	-1.34686	0.393146795422109	-2.54357917104814	0.00005	Pentatricopeptide repeat-containing protein At5g66520 [Source:UniProtKB/Swiss-Prot;Acc:Q9FJY7]
N/A	N/A	unknown	none	chr1:12709080-12710679	6.60998	2.59815	-1.34716	0.393065051343667	-2.5441081484644	0.00005	N/A
AT1G53560	N/A	NM_104234	none	chr1:19984770-19986057	34.0588	13.3854	-1.34737	0.393007840601848	-2.54447849810989	0.00005	N/A
AT4G31805	POLAR	unknown	none	chr4:15385331-15387036	4.55058	1.78745	-1.34815	0.392795416455302	-2.54585455457777	0.00005	Protein POLAR LOCALIZATION DURING ASYMMETRIC DIVISION AND REDISTRIBUTION [Source:UniProtKB/Swiss-Prot;Acc:Q6NQ99]
AT1G50060	N/A	NM_103894	none	chr1:18551118-18552663	17.5519	6.89385	-1.34824	0.39277091336641	-2.54601337820328	0.00005	N/A
AT4G06701	N/A	unknown	none	chr4:3939229-3940726	5.98153	2.34793	-1.34913	0.392528687323262	-2.54758450094238	0.00005	N/A
AT5G24620	N/A	NM_001203456	NM_122370	chr5:8428071-8436027	37.5517	14.7236	-1.35075	0.392088164852836	-2.55044678631229	0.00005	N/A
AT2G34700	N/A	NM_129024	none	chr2:14634121-14635601	2.34877	0.92064	-1.3512	0.391965885261622	-2.55124243614349	0.008	N/A
AT3G01210	N/A	NM_110987	none	chr3:71575-75557	11.0979	4.34938	-1.35141	0.391908834503772	-2.55161382433795	0.00005	N/A
AT3G48180	N/A	NM_114687	none	chr3:17790398-17790855	7.42696	2.90892	-1.35229	0.39166985495307	-2.55317070577162	0.0009	N/A
AT4G29930	BHLH27	unknown	none	chr4:14643991-14647591	13.3065	5.20453	-1.35429	0.391127261425799	-2.55671260641522	0.00005	Transcription factor bHLH27 [Source:UniProtKB/Swiss-Prot;Acc:Q700E3]
AT4G28190	ULT1	NM_001203928	NM_118959	chr4:13984930-13987358	10.725	4.19324	-1.35483	0.390980890091276	-2.55766976172811	0.00005	Protein ULTRAPETALA 1 [Source:UniProtKB/Swiss-Prot;Acc:Q8GZA8]
AT4G34419	N/A	NM_001203983	none	chr4:16456563-16457216	3.50551	1.36937	-1.35611	0.390634154584741	-2.55994000591945	0.0026	N/A
AT1G35250	ALT2	NM_103223	none	chr1:12932923-12934623	7.97696	3.11442	-1.35687	0.390428425885811	-2.56128891673598	0.00005	Acyl-acyl carrier protein thioesterase ATL2, chloroplastic [Source:UniProtKB/Swiss-Prot;Acc:Q9C7I8]
AT5G40630	N/A	NM_123427	none	chr5:16271102-16272464	3.36836	1.31459	-1.35744	0.390274200467888	-2.56230106627886	0.0004	N/A
AT4G01920	N/A	NM_116423	none	chr4:828777-831264	1.58433	0.618306	-1.35747	0.390266085028415	-2.56235434838564	0.00005	N/A
AT2G41660	MIZ1	NM_129729	none	chr2:17367559-17369098	32.3786	12.6327	-1.35788	0.390155190933709	-2.56308264823243	0.00005	Protein MIZU-KUSSEI 1 [Source:UniProtKB/Swiss-Prot;Acc:O22227]
AT4G23400	PIP1-5	unknown	none	chr4:12220635-12222370	188.264	73.4205	-1.3585	0.389987557274919	-2.56418437292618	0.00005	Probable aquaporin PIP1-5 [Source:UniProtKB/Swiss-Prot;Acc:Q8LAA6]
AT2G39560	N/A	NM_129514	none	chr2:16504842-16506192	3.49328	1.36232	-1.35852	0.389982150936878	-2.56421992031594	0.00005	N/A
AT4G32860	N/A	NM_119439	none	chr4:15856521-15857372	4.54937	1.77382	-1.35881	0.389903767456945	-2.56473541284882	0.0001	N/A
AT1G32540	LOL1	NM_001123927	NM_102989,NM_179411	chr1:11767542-11769900	3.95829	1.54193	-1.36014	0.389544486363304	-2.56710089606392	0.00005	Protein LOL1 [Source:UniProtKB/Swiss-Prot;Acc:Q93ZB1]
AT3G05980	N/A	NM_111472	none	chr3:1795348-1796410	1.43614	0.559256	-1.36061	0.389417601551301	-2.5679373403163	0.0054	N/A
AT4G19560	CYCT1-2	unknown	none	chr4:10662983-10664707	0.95687	0.372027	-1.36292	0.38879457669271	-2.57205233804062	0.0077	Cyclin-T1-2 [Source:UniProtKB/Swiss-Prot;Acc:Q56YF8]
AT1G26930	N/A	NM_102457	none	chr1:9336154-9337834	9.76108	3.79332	-1.36358	0.388616752740338	-2.57322926237349	0.00005	F-box/kelch-repeat protein At1g26930 [Source:UniProtKB/Swiss-Prot;Acc:Q84M94]
AT1G21920	N/A	NM_102040	none	chr1:7704222-7706422	36.5369	14.1944	-1.36403	0.388495555770056	-2.57403201953714	0.00005	N/A
AT1G52330	N/A	NM_001084235	NM_104112	chr1:19488864-19489826	3.56911	1.38646	-1.36416	0.388460550349345	-2.57426397378239	0.0007	N/A
AT1G79760	N/A	NM_106625	none	chr1:30012041-30013166	2.49843	0.969961	-1.36502	0.38822905546571	-2.57579896692797	0.0005	N/A
AT1G68190,AT1G68200	N/A	NM_105490	NM_001084323,NM_105491	chr1:25559199-25564255	15.1067	5.85861	-1.36655	0.387817550898632	-2.57853208985217	0.00005	N/A
AT5G54569	N/A	unknown	none	chr5:22167425-22170613	2.3351	0.9053	-1.36702	0.387691228594608	-2.57937225875609	0.01305	Natural antisense transcript overlaps with AT5G54570
AT3G49550	N/A	NM_114815	none	chr3:18367913-18370384	3.88264	1.50325	-1.36895	0.387172932085403	-2.58282518515375	0.00005	N/A
AT4G26470	CML21	unknown	none	chr4:13371013-13372466	8.86648	3.43169	-1.36944	0.387041454179515	-2.58370257036133	0.00005	Probable calcium-binding protein CML21 [Source:UniProtKB/Swiss-Prot;Acc:Q52K82]
AT5G08760	N/A	NM_001085080	none	chr5:2854930-2856787	16.6476	6.43859	-1.3705	0.386757185329296	-2.58560160724247	0.0002	N/A
AT5G58540	N/A	NM_125240	NM_180885,NM_203231	chr5:23663082-23668902	7.05126	2.7265	-1.37083	0.386668729161001	-2.58619310170184	0.00025	N/A
AT2G28960	N/A	NM_128455	none	chr2:12437667-12442489	2.0153	0.77881	-1.37165	0.386449016568782	-2.58766346173898	0.00005	Probable LRR receptor-like serine/threonine-protein kinase At2g28960 [Source:UniProtKB/Swiss-Prot;Acc:C0LGL4]
N/A	N/A	unknown	none	chr5:26266251-26269686	1.67512	0.646879	-1.3727	0.386167859546293	-2.58954746046161	0.00005	N/A
AT3G55710	UGT76F2	unknown	none	chr3:20673835-20675960	1.50878	0.582458	-1.37316	0.386044750438853	-2.59037326336702	0.0007	UDP-glycosyltransferase 76F2 [Source:UniProtKB/Swiss-Prot;Acc:Q9M051]
AT2G41310	ARR8	NM_129695	none	chr2:17221857-17224883	19.126	7.38292	-1.37327	0.38601531711962	-2.59057077698841	0.00005	Two-component response regulator ARR8 [Source:UniProtKB/Swiss-Prot;Acc:O80365]
AT4G13150	N/A	NM_117384	none	chr4:7650144-7652291	8.97379	3.46249	-1.37391	0.38584411322229	-2.59172024590119	0.00005	N/A
AT3G20160	N/A	NM_112907	none	chr3:7038983-7040243	2.09392	0.807736	-1.37425	0.385753192038277	-2.59233110869702	0.0006	Geranylgeranyl pyrophosphate synthase 10, mitochondrial [Source:UniProtKB/Swiss-Prot;Acc:Q9LJY2]
AT5G63270	N/A	NM_125722	none	chr5:25365221-25365993	2.09969	0.809412	-1.37523	0.385491244953908	-2.59409263657743	0.0212	N/A
N/A	N/A	unknown	none	chr5:4985046-4986373	395.677	152.53	-1.37523	0.385491244953908	-2.59409263657743	0.00005	N/A
AT2G41560	ACA4	NM_129719	NM_118217	chr2:17332065-17337373	34.4582	13.2822	-1.37535	0.385459182027037	-2.59430841611099	0.00005	Calcium-transporting ATPase 4, plasma membrane-type [Source:UniProtKB/Swiss-Prot;Acc:O22218]
AT1G76500	AHL29	unknown	none	chr1:28705013-28706685	4.67718	1.80142	-1.3765	0.385152047517687	-2.59637721373941	0.00005	AT-hook motif nuclear-localized protein 29 [Source:UniProtKB/Swiss-Prot;Acc:Q9C9K7]
AT5G62180	CXE20	unknown	none	chr5:24978790-24979968	10.1929	3.92539	-1.37666	0.385109335157275	-2.59666517715446	0.00005	Probable carboxylesterase 120 [Source:UniProtKB/Swiss-Prot;Acc:Q9LVB8]
AT4G17280	N/A	NM_117834	none	chr4:9678792-9680498	25.8779	9.95638	-1.37803	0.384743804434533	-2.59913217178304	0.00005	Cytochrome b561 and DOMON domain-containing protein At4g17280 [Source:UniProtKB/Swiss-Prot;Acc:Q8VYH6]
AT4G04840	MSRB6	unknown	none	chr4:2449443-2451577	293.235	112.693	-1.37966	0.384309354852065	-2.60207040857733	0.00005	Peptide methionine sulfoxide reductase B6 [Source:UniProtKB/Swiss-Prot;Acc:Q8GWF4]
AT1G62510	N/A	NM_104930	none	chr1:23136366-23137275	117.336	45.0771	-1.38018	0.384170860680939	-2.60300845885997	0.00005	N/A
AT2G26220	N/A	unknown	none	chr2:11162973-11164112	1.47766	0.566678	-1.38271	0.383497745081387	-2.60757726173273	0.0033	N/A
AT3G43540	N/A	NM_114222	NM_202650	chr3:15430645-15433136	44.3787	17.0166	-1.38292	0.383441926864002	-2.6079568506724	0.00005	N/A
AT1G11070	N/A	NM_100980	none	chr1:3690231-3692606	0.772132	0.296055	-1.38298	0.383425980294173	-2.60806531480412	0.0032	N/A
AT1G25550	N/A	NM_102366	none	chr1:8976362-8978009	73.3674	28.1307	-1.38299	0.383423322597012	-2.60808339259796	0.00005	N/A
AT1G53860	N/A	NM_104263	none	chr1:20107021-20109602	1.05517	0.404218	-1.38426	0.383085944745467	-2.61038029120183	0.0029	N/A
AT2G27370	CASP3	unknown	none	chr2:11708449-11710063	14.0489	5.37689	-1.38561	0.382727640240706	-2.61282409436402	0.00005	Casparian strip membrane protein 3 [Source:UniProtKB/Swiss-Prot;Acc:Q9ZQI2]
AT3G44798	N/A	unknown	none	chr3:16342156-16343119	5.86931	2.24412	-1.38704	0.382348468373216	-2.61541521077543	0.00005	N/A
AT1G08990	GUX5	unknown	none	chr1:2888436-2890932	7.28174	2.78388	-1.38719	0.382308716875349	-2.6156871550644	0.00005	Putative UDP-glucuronate:xylan alpha-glucuronosyltransferase 5 [Source:UniProtKB/Swiss-Prot;Acc:F4HZC3]
AT2G07729	N/A	unknown	none	chr2:3459132-3459361	2.61623	1	-1.3874893777142	0.382229391146803	-2.61623	0.00235	N/A
AT4G04745	N/A	NM_148231	none	chr4:2412774-2413474	25.9929	9.92241	-1.38936	0.381734107353238	-2.61962444732414	0.00005	N/A
AT1G16460	STR2	unknown	none	chr1:5619708-5622623	29.3453	11.1976	-1.38994	0.38158067140414	-2.62067781452399	0.00005	Thiosulfate/3-mercaptopyruvate sulfurtransferase 2 [Source:UniProtKB/Swiss-Prot;Acc:Q24JL3]
AT5G38770	GDU7	unknown	none	chr5:15526059-15526569	3.49024	1.33062	-1.39123	0.381239629778892	-2.62302216739632	0.0081	Protein GLUTAMINE DUMPER 7 [Source:UniProtKB/Swiss-Prot;Acc:Q3E8L0]
AT3G47070	N/A	NM_114574	none	chr3:17332794-17337797	276.532	105.352	-1.39223	0.380975466167101	-2.62484093808126	0.00005	N/A
AT1G72610	GLP1	NM_105920	none	chr1:27337971-27340044	1367.99	520.883	-1.39302	0.380766906339075	-2.6262786585489	0.00005	Germin-like protein subfamily 3 member 1 [Source:UniProtKB/Swiss-Prot;Acc:P94040]
AT3G11030	TBL32	NM_111940	none	chr3:3455491-3459571	10.2123	3.88813	-1.39315	0.380732597308892	-2.62651532090564	0.00005	Protein trichome birefringence-like 32 [Source:UniProtKB/Swiss-Prot;Acc:Q9SRL3]
AT3G59300	N/A	NM_115792	none	chr3:21918208-21924415	15.8193	6.02273	-1.3932	0.380719402351226	-2.62660635056752	0.00005	N/A
AT1G43670	N/A	NM_103492	none	chr1:16467878-16471866	77.4006	29.4587	-1.39365	0.38060066830858	-2.6274257595082	0.00005	Fructose-1,6-bisphosphatase, cytosolic [Source:UniProtKB/Swiss-Prot;Acc:Q9MA79]
AT2G42380	BZIP34	unknown	none	chr2:17646876-17648967	19.283	7.33518	-1.39442	0.380397587052282	-2.62882845222296	0.00005	Basic leucine zipper 34 [Source:UniProtKB/Swiss-Prot;Acc:F4IN23]
AT3G54830	N/A	NM_115340	none	chr3:20310258-20315170	17.6682	6.71786	-1.39509	0.380220968152104	-2.6300495863236	0.00005	N/A
AT4G39720	N/A	NM_120133	none	chr4:18428886-18429162	2.63264	1	-1.3965102537335	0.379846845751793	-2.63264	0.00005	N/A
AT1G03055	D27	unknown	none	chr1:709992-711834	10.2184	3.87952	-1.39723	0.379657391185133	-2.63395372569573	0.00005	Beta-carotene isomerase D27, chloroplastic [Source:UniProtKB/Swiss-Prot;Acc:Q7XA78]
AT4G22750	PAT13	unknown	none	chr4:11949201-11951541	3.17198	1.20336	-1.39832	0.379370656806242	-2.6359445098326	0.00005	Probable protein S-acyltransferase 13 [Source:UniProtKB/Swiss-Prot;Acc:Q94C49]
AT2G24395	N/A	NM_179721	none	chr2:10375455-10376257	46.8606	17.7684	-1.39906	0.379176116524322	-2.63729690879899	0.00005	N/A
AT3G26460	N/A	NM_113553	none	chr3:9683874-9684653	10.2195	3.87441	-1.39928	0.379118299464422	-2.63769910714596	0.00005	N/A
AT1G61795	RIC9	unknown	none	chr1:22819594-22821003	6.6089	2.50543	-1.39935	0.379099904976053	-2.63782709220982	0.00005	CRIB domain-containing protein RIC9 [Source:UniProtKB/Swiss-Prot;Acc:Q1G3Y0]
AT2G25090	CIPK16	unknown	none	chr2:10670419-10672788	5.50212	2.08536	-1.39969	0.379010573012603	-2.63844882228852	0.00005	CBL-interacting serine/threonine-protein kinase 16 [Source:UniProtKB/Swiss-Prot;Acc:Q9SEZ7]
AT5G57500	N/A	NM_125131	none	chr5:23286215-23287727	1.73083	0.655886	-1.39994	0.378944901175277	-2.63890607024545	0.00105	N/A
AT5G24880	N/A	NM_122397	none	chr5:8552642-8554241	0.745237	0.282353	-1.4002	0.378876614535354	-2.63938169218065	0.0104	N/A
AT1G18970	GLP1	NM_101754	none	chr1:3093664-3094765	744.003	281.784	-1.40072	0.378740078169464	-2.64033319323697	0.00005	Germin-like protein subfamily T member 1 [Source:UniProtKB/Swiss-Prot;Acc:P92995]
AT3G56300	N/A	NM_115488	none	chr3:20880084-20882437	3.07969	1.1656	-1.40171	0.378480269930732	-2.64214565314862	0.00005	Cysteine--tRNA ligase 1, cytoplasmic [Source:UniProtKB/Swiss-Prot;Acc:Q9LYL3]
N/A	N/A	unknown	none	chr2:11721514-11722488	35.6925	13.5081	-1.4018	0.378456659839296	-2.64231048391282	0.00005	N/A
AT1G20570	N/A	NM_101907	none	chr1:7121973-7124838	0.868127	0.328374	-1.40257	0.378254722585018	-2.64372112307265	0.0034	N/A
AT5G58010	BHLH82	unknown	none	chr5:23483560-23484936	5.02208	1.89944	-1.40271	0.378218018298721	-2.64397768381883	0.00005	Transcription factor bHLH82 [Source:UniProtKB/Swiss-Prot;Acc:Q9LSQ3]
AT4G24460	CLT2	NM_001203891	NM_118579	chr4:12642882-12645467	11.8008	4.46097	-1.40345	0.378024069086817	-2.64533420428935	0.00005	Protein CLT2, chloroplastic [Source:UniProtKB/Swiss-Prot;Acc:A1L4X0]
AT3G16150	N/A	NM_112485	none	chr3:5471695-5473205	10.2696	3.88175	-1.4036	0.377984767182352	-2.64560925947994	0.00005	Probable isoaspartyl peptidase/L-asparaginase 2 [Source:UniProtKB/Swiss-Prot;Acc:Q8GXG1]
AT4G14650	N/A	NM_117547	none	chr4:8400555-8402931	2.55449	0.965362	-1.40389	0.377908795086342	-2.64614111394662	0.00005	N/A
AT2G34560	N/A	NM_129009	NM_201871	chr2:14560053-14562820	69.0788	26.092	-1.40464	0.377712386331464	-2.64751709551416	0.00005	N/A
N/A	N/A	unknown	none	chr3:19400663-19403046	0.818381	0.309073	-1.40483	0.377662645654536	-2.64786579108685	0.0057	N/A
AT2G40850	PI4KG1	unknown	none	chr2:17051110-17057243	1.91812	0.724079	-1.40547	0.377495146299084	-2.6490406825197	0.00275	Phosphatidylinositol 4-kinase gamma 1 [Source:UniProtKB/Swiss-Prot;Acc:O22199]
AT5G52020	ERF025	unknown	none	chr5:21124088-21125038	1.67811	0.632981	-1.40661	0.377196972067598	-2.65113474935528	0.00495	Ethylene-responsive transcription factor ERF025 [Source:UniProtKB/Swiss-Prot;Acc:Q9FJ90]
AT2G22482	N/A	unknown	none	chr2:9549081-9550176	2.27318	0.857095	-1.40719	0.377045359795361	-2.65220078704256	0.00075	N/A
AT2G03710	AGL3	unknown	none	chr2:1129186-1131802	4.44714	1.67668	-1.40727	0.377024452540792	-2.65234786036008	0.00005	Agamous-like MADS-box protein AGL3 [Source:UniProtKB/Swiss-Prot;Acc:P29383]
AT4G10370	N/A	NM_117105	none	chr4:6423208-6425652	0.96585	0.36405	-1.40766	0.376922546275291	-2.6530649595836	0.00045	N/A
AT4G18760	RLP51	NM_117992	none	chr4:10307849-10309647	17.6414	6.64905	-1.40775	0.376899033356683	-2.65323047155082	0.00005	Receptor-like protein 51 [Source:UniProtKB/Swiss-Prot;Acc:Q9SN38]
AT1G26945	PRE6	unknown	none	chr1:9351057-9352763	35.9765	13.5514	-1.40862	0.376671817416472	-2.65483095299996	0.00005	Transcription factor PRE6 [Source:UniProtKB/Swiss-Prot;Acc:Q8GW32]
AT4G24340	N/A	NM_118567	none	chr4:12607462-12609225	2.20528	0.830533	-1.40885	0.376611771731062	-2.65525423011498	0.0006	N/A
AT1G26250	N/A	NM_102389	none	chr1:9083850-9085441	1.75853	0.662157	-1.40912	0.376541295531379	-2.65575120675354	0.00025	N/A
AT4G00750	N/A	NM_116300	none	chr4:314231-320915	14.8835	5.59955	-1.41033	0.376225619699612	-2.65797954110203	0.00005	Probable methyltransferase PMT15 [Source:UniProtKB/Swiss-Prot;Acc:Q9ZPH9]
AT1G32170	XTH30	NM_102950	none	chr1:11575306-11577940	35.2795	13.2452	-1.41336	0.375436286308468	-2.66356779157562	0.00005	Probable xyloglucan endotransglucosylase/hydrolase protein 30 [Source:UniProtKB/Swiss-Prot;Acc:Q38908]
AT1G09460	N/A	NM_100817	none	chr1:3053550-3057332	7.43437	2.78986	-1.41402	0.375264572070931	-2.66478659171424	0.00005	N/A
AT1G67148	N/A	NM_001084311	none	chr1:25121178-25121946	8.45329	3.17049	-1.41481	0.375059138594066	-2.66624619186342	0.00025	N/A
AT4G26542	N/A	unknown	none	chr4:13394542-13398172	14.6797	5.50497	-1.41502	0.375004548618509	-2.66663432132739	0.00005	Natural antisense transcript overlaps with AT4G26540
AT1G65310	XTH17	unknown	none	chr1:24257190-24258485	31.5103	11.8043	-1.41651	0.374617447864773	-2.66938981539636	0.00005	Probable xyloglucan endotransglucosylase/hydrolase protein 17 [Source:UniProtKB/Swiss-Prot;Acc:O80803]
AT3G12915	N/A	NM_001161139	NM_001202944	chr3:4111009-4115946	3.66299	1.372	-1.41674	0.374557729668763	-2.66981541372632	0.00005	N/A
AT3G19850	N/A	NM_112875	none	chr3:6898162-6901292	8.00205	2.99412	-1.41824	0.374168496599265	-2.67259271982751	0.00005	BTB/POZ domain-containing protein At3g19850 [Source:UniProtKB/Swiss-Prot;Acc:Q9LT24]
N/A	N/A	unknown	none	chr2:19175968-19177134	2.81831	1.05379	-1.41924	0.37390923262522	-2.67444586211202	0.0001	N/A
AT2G23050	N/A	NM_127869	none	chr2:9810657-9812647	6.66319	2.49138	-1.41927	0.373901457482149	-2.67450147622852	0.00005	N/A
AT1G06420	N/A	NM_001197994	NM_100522	chr1:1958925-1959944	1.71167	0.639555	-1.42026	0.373644968441967	-2.67633739099932	0.00325	N/A
AT1G76470	N/A	NM_106297	none	chr1:28689779-28691439	1.36375	0.508918	-1.42207	0.37317648874879	-2.6796972214216	0.0044	N/A
AT1G24130	N/A	NM_102259	none	chr1:8534044-8535512	1.87021	0.697732	-1.42246	0.373075622552751	-2.68042171492619	0.0001	N/A
	N/A	unknown	none	chr5:26379563-26380017	2.89941	1.08101	-1.42338	0.372837789782608	-2.68213155266014	0.0223	N/A
AT1G29430	SAUR62	unknown	none	chr1:10302706-10303352	41.3886	15.4246	-1.424	0.37267759669973	-2.68328444976452	0.00005	Auxin-responsive protein SAUR62 [Source:UniProtKB/Swiss-Prot;Acc:Q9C7Q8]
AT4G32950	N/A	NM_119449	none	chr4:15904193-15906078	2.96483	1.1048	-1.42416	0.372636267723472	-2.68358205203495	0.00005	Probable protein phosphatase 2C 61 [Source:UniProtKB/Swiss-Prot;Acc:O82637]
AT3G09580	N/A	NM_111792	none	chr3:2942457-2944288	19.9242	7.42119	-1.4248	0.372470997646116	-2.68477279122306	0.00005	N/A
AT5G64100	PER69	unknown	none	chr5:25650714-25652202	104.793	39.0134	-1.4255	0.372290317427654	-2.68607576718491	0.00005	Peroxidase 69 [Source:UniProtKB/Swiss-Prot;Acc:Q96511]
AT3G04570	AHL19	NM_111328	none	chr3:1230731-1232455	9.61126	3.57481	-1.42686	0.37193953209475	-2.68860907139404	0.00005	AT-hook motif nuclear-localized protein 19 [Source:UniProtKB/Swiss-Prot;Acc:Q9SR17]
AT1G70880	N/A	NM_105755	none	chr1:26722876-26723765	3.70428	1.37762	-1.42702	0.371898284967937	-2.68890726421665	0.00065	N/A
AT3G54510	N/A	NM_001125365	NM_115308	chr3:20180171-20185239	1.74263	0.64801	-1.42718	0.371857042415323	-2.68920549011174	0.0003	CSC1-like protein At3g54510 [Source:UniProtKB/Swiss-Prot;Acc:F4JCY2]
AT5G04360	PU1	unknown	none	chr5:1221532-1228683	8.86571	3.29345	-1.42864	0.371480915342398	-2.69192832982628	0.00005	Pullulanase 1, chloroplastic [Source:UniProtKB/Swiss-Prot;Acc:Q8GTR4]
AT2G24040	N/A	NM_127966	none	chr2:10223825-10224679	18.9729	7.04512	-1.42924	0.371326452894727	-2.69304810417992	0.00005	UPF0057 membrane protein At2g24040 [Source:UniProtKB/Swiss-Prot;Acc:O82232]
AT1G36640	N/A	NM_103338	none	chr1:13852972-13853687	3.28396	1.21857	-1.43025	0.371066586146192	-2.69493410976655	0.0075	N/A
AT5G47650	NUDT2	NM_124139	none	chr5:19309107-19312605	18.1609	6.73008	-1.43214	0.370580789321695	-2.69846691683717	0.00575	Nudix hydrolase 2 [Source:UniProtKB/Swiss-Prot;Acc:Q94B74]
AT5G07860,AT5G07870	N/A	NM_120868	NM_120869	chr5:2511360-2515520	46.9339	17.381	-1.43312	0.370329145111641	-2.70030056559155	0.00005	N/A
AT1G27920	MAP65-8	NM_102557	none	chr1:9726687-9730383	8.57841	3.17422	-1.43431	0.370023806859993	-2.70252881425647	0.00005	65-kDa microtubule-associated protein 8 [Source:UniProtKB/Swiss-Prot;Acc:Q9C7G0]
AT5G14150	N/A	NM_121419	none	chr5:4565177-4567021	2.75438	1.01876	-1.43491	0.369869950280708	-2.70365299814452	0.00005	N/A
AT5G47980	BAHD1	unknown	none	chr5:19428898-19430434	1.64374	0.607916	-1.43504	0.369836623121553	-2.70389663295009	0.00035	BAHD acyltransferase At5g47980 [Source:UniProtKB/Swiss-Prot;Acc:Q9FI40]
AT1G30820	N/A	NM_102819	none	chr1:10944950-10949468	24.0274	8.88109	-1.43587	0.36962391280839	-2.70545266512124	0.00005	N/A
AT5G49360	BXL1	NM_124313	none	chr5:20011887-20016860	170.972	63.1676	-1.4365	0.369462539668376	-2.7066343475514	0.00005	Beta-D-xylosidase 1 [Source:UniProtKB/Swiss-Prot;Acc:Q9FGY1]
AT5G44600	N/A	NM_123827	none	chr5:17989824-17991689	9.80893	3.62165	-1.43745	0.369219332430101	-2.708417225659	0.00005	N/A
AT3G25530	GLYR1	unknown	none	chr3:9271825-9273673	117.478	43.3681	-1.43768	0.369160474753849	-2.708849046385	0.00005	Glyoxylate/succinic semialdehyde reductase 1 [Source:UniProtKB/Swiss-Prot;Acc:Q9LSV0]
AT5G39860	PRE1	unknown	none	chr5:15957421-15958455	10.343	3.8158	-1.4386	0.368925137859583	-2.71057701787893	0.00005	Transcription factor PRE1 [Source:UniProtKB/Swiss-Prot;Acc:Q9FLE9]
AT2G44940	ERF034	unknown	none	chr2:18537229-18538358	15.0087	5.53431	-1.43932	0.368741065813666	-2.71193011224121	0.00005	Ethylene-responsive transcription factor ERF034 [Source:UniProtKB/Swiss-Prot;Acc:Q8LBQ7]
AT1G05260	PER3	unknown	none	chr1:1529766-1531432	58.7878	21.6728	-1.43963	0.368661840858388	-2.71251290253315	0.00005	Peroxidase 3 [Source:UniProtKB/Swiss-Prot;Acc:O23044]
AT5G27290	N/A	NM_001036874	NM_122611	chr5:9618453-9620619	26.0272	9.5863	-1.44098	0.36831702737691	-2.7150523208819	0.00005	N/A
AT3G22620	N/A	NM_113160	none	chr3:8008363-8009587	168.286	61.9784	-1.44108	0.368291498470777	-2.71524052049045	0.00005	N/A
AT4G37770	ACS8	NM_119939	none	chr4:17752269-17754118	1.03173	0.379854	-1.44155	0.368171536311943	-2.71612523340947	0.0025	1-aminocyclopropane-1-carboxylate synthase 8 [Source:UniProtKB/Swiss-Prot;Acc:Q9T065]
AT2G48020	N/A	NM_130369	NM_180152	chr2:19644115-19647209	40.0467	14.7353	-1.44241	0.367952132238919	-2.71774481619441	0.00005	Sugar transporter ERD6-like 7 [Source:UniProtKB/Swiss-Prot;Acc:P93051]
AT4G12450	N/A	NM_117315	none	chr4:7385749-7386850	1.96985	0.724753	-1.44253	0.367921528113761	-2.71797088125488	0.0012	N/A
AT2G38600	N/A	NM_129417	none	chr2:16145778-16146969	1.50605	0.553647	-1.44373	0.36761562682831	-2.7202325663567	0.00465	N/A
AT2G20515	N/A	NM_127611	none	chr2:8838866-8839758	15.1615	5.57358	-1.44374	0.367613078719789	-2.72025142163738	0.00005	N/A
AT2G03830	RGF8	NM_126429	none	chr2:1171162-1172357	2.20411	0.809992	-1.44421	0.367493337539985	-2.72113776726958	0.00845	Probable root meristem growth factor 8 [Source:UniProtKB/Swiss-Prot;Acc:Q9SI57]
AT3G55150	N/A	NM_115373	none	chr3:20440516-20442644	4.50398	1.65507	-1.44431	0.367467865725702	-2.72132638870375	0.00005	N/A
AT2G04780	FLA7	NM_126508	NM_179604	chr2:1676823-1678432	83.6952	30.7354	-1.44524	0.367231062395779	-2.72308119437419	0.00005	Fasciclin-like arabinogalactan protein 7 [Source:UniProtKB/Swiss-Prot;Acc:Q9SJ81]
AT5G17170	N/A	NM_001085129	NM_121723	chr5:5649141-5651115	52.8635	19.4025	-1.44603	0.367030026754325	-2.72457272458899	0.00005	N/A
AT5G65207	N/A	NM_148161	none	chr5:26052253-26052648	57.1343	20.9684	-1.44614	0.367002043180054	-2.72478047079806	0.00005	N/A
AT1G58590	N/A	unknown	none	chr1:21742943-21744061	5.86584	2.15224	-1.4465	0.366910475489773	-2.72546047824103	0.00005	N/A
AT2G04450	NUDT6	unknown	none	chr2:1543344-1545473	2.11819	0.777015	-1.44682	0.366829101167094	-2.72606507176891	0.00035	Nudix hydrolase 6 [Source:UniProtKB/Swiss-Prot;Acc:Q9SJC4]
AT5G03620	SBT4.15	NM_120443	none	chr5:919623-921816	0.854326	0.313377	-1.44689	0.36681130293988	-2.72619734448014	0.00115	Subtilisin-like protease SBT4.15 [Source:UniProtKB/Swiss-Prot;Acc:Q9LZS6]
AT5G26670	PAE10	unknown	none	chr5:9318190-9321033	6.38808	2.34228	-1.44747	0.366663865130886	-2.72729356530139	0.00005	Pectin acetylesterase 10 [Source:UniProtKB/Swiss-Prot;Acc:Q66GM8]
AT3G15240	N/A	NM_001084689	none	chr3:5133558-5135954	8.62973	3.16239	-1.4483	0.366452979619009	-2.72886306188497	0.00005	N/A
AT2G27430	N/A	NM_128303	none	chr2:11729781-11733186	2.03949	0.746957	-1.44911	0.366247292627612	-2.73039561009607	0.0001	N/A
AT1G49310	N/A	NM_103821	none	chr1:18237692-18238614	9.58864	3.51042	-1.44968	0.366102619140684	-2.7314745858612	0.00005	N/A
AT4G12980	N/A	NM_117367	none	chr4:7589410-7591290	27.7093	10.1386	-1.45051	0.365892056427586	-2.73304648852881	0.00005	Cytochrome b561 and DOMON domain-containing protein At4g12980 [Source:UniProtKB/Swiss-Prot;Acc:Q9SV71]
AT3G28550	N/A	NM_113775	none	chr3:10700571-10703976	87.3774	31.9655	-1.45074	0.365833729156209	-2.73348223605977	0.00005	N/A
AT2G21550	N/A	NM_127727	none	chr2:9226880-9231507	2.48729	0.909692	-1.45112	0.365737382730585	-2.73420231898098	0.00795	N/A
AT2G42870	PAR1	NM_129848	none	chr2:17836543-17837442	5.25558	1.92089	-1.45207	0.365496627662784	-2.73600335629533	0.00005	Transcription factor PAR1 [Source:UniProtKB/Swiss-Prot;Acc:Q9SJH0]
AT3G61390	PUB36	unknown	none	chr3:22716359-22718494	1.99176	0.72798	-1.45207	0.365496627662784	-2.73600335629533	0.00005	U-box domain-containing protein 36 [Source:UniProtKB/Swiss-Prot;Acc:Q8GZ84]
AT4G37980	CAD7	NM_001036728	NM_119959	chr4:17852573-17854495	56.9342	20.7956	-1.45302	0.365256031077559	-2.73780557996497	0.00005	Cinnamyl alcohol dehydrogenase 7 [Source:UniProtKB/Swiss-Prot;Acc:Q02971]
AT1G17610	N/A	NM_101623	none	chr1:6056922-6058346	0.680733	0.24842	-1.45431	0.364929579766459	-2.74025471062105	0.01535	N/A
AT3G28770	N/A	NM_113798	none	chr3:10796577-10799397	0.638329	0.232942	-1.45433	0.364924520803339	-2.7402926988809	0.0014	N/A
AT1G63220	N/A	NM_001084296	NM_105001	chr1:23448909-23452393	38.4095	14.0083	-1.45518	0.364709579686229	-2.74190768682394	0.00005	C2 domain-containing protein At1g63220 [Source:UniProtKB/Swiss-Prot;Acc:Q9C8S6]
AT5G66940	DOF5.8	unknown	none	chr5:26727819-26728738	2.25055	0.820628	-1.45548	0.364633748345779	-2.7424779097839	0.002	Dof zinc finger protein DOF5.8 [Source:UniProtKB/Swiss-Prot;Acc:Q9FGD6]
AT1G57770	N/A	NM_104572	none	chr1:21395152-21398300	44.0761	16.0596	-1.45656	0.364360886047766	-2.74453169451593	0.00005	N/A
AT4G06534	N/A	NM_178980	none	chr4:3356611-3361465	4.63235	1.68715	-1.45716	0.364209384121368	-2.74567335054377	0.00005	N/A
AT5G07100	WRKY26	NM_120792	NM_203017	chr5:2204256-2209567	9.16191	3.3339	-1.45844	0.363886390521198	-2.74811047087441	0.00005	Probable WRKY transcription factor 26 [Source:UniProtKB/Swiss-Prot;Acc:Q9C5T3]
AT2G47270	UPB1	NM_130295	none	chr2:19411519-19412136	7.04827	2.56326	-1.45929	0.363672060864458	-2.74973006621123	0.0001	Transcription factor UPBEAT1 [Source:UniProtKB/Swiss-Prot;Acc:O22901]
AT3G25190	N/A	NM_113425	none	chr3:9174462-9175788	29.2009	10.612	-1.46032	0.363412512914975	-2.75169391383604	0.00005	Vacuolar iron transporter homolog 2.1 [Source:UniProtKB/Swiss-Prot;Acc:Q9LSF6]
AT5G60400	N/A	NM_125433	NM_203238,NM_203239	chr5:24291175-24292091	19.8453	7.21128	-1.46047	0.363374730125381	-2.75198002804145	0.00005	N/A
AT4G35060	HIPP25	NM_119672	none	chr4:16685851-16686532	46.4629	16.8762	-1.46109	0.363218602930515	-2.75316294906652	0.00005	Heavy metal-associated isoprenylated plant protein 25 [Source:UniProtKB/Swiss-Prot;Acc:O49613]
AT4G37390	N/A	NM_119902	none	chr4:17579668-17581990	7.80631	2.83343	-1.46209	0.362966926214546	-2.75507195773785	0.00005	N/A
AT5G14750	WER	NM_121479	none	chr5:4763434-4764797	5.61673	2.03766	-1.46281	0.362785826967431	-2.75644726355249	0.00005	Transcription factor WER [Source:UniProtKB/Swiss-Prot;Acc:Q9SEI0]
AT5G54370	N/A	NM_124817	none	chr5:22075282-22076778	56.2357	20.395	-1.46327	0.362670171978944	-2.75732629056149	0.00005	N/A
AT5G52100	DAPB3	unknown	none	chr5:21169927-21174023	29.8724	10.8302	-1.46376	0.362547014829287	-2.75826295376028	0.00005	Dihydrodipicolinate reductase-like protein CRR1, chloroplastic [Source:UniProtKB/Swiss-Prot;Acc:Q9FJ82]
AT1G09170	N/A	NM_100787	none	chr1:2959313-2962499	1.65587	0.599875	-1.46486	0.362270691900262	-2.76036682612822	0.00015	N/A
AT4G12440	APT4	NM_117314	NM_179034	chr4:7376163-7380319	1.71933	0.622461	-1.46579	0.362037237728681	-2.7621468064272	0.00655	Adenine phosphoribosyltransferase 4 [Source:UniProtKB/Swiss-Prot;Acc:Q9SU38]
AT1G44740	N/A	NM_103555	none	chr1:16887991-16889367	3.40705	1.23241	-1.46704	0.361723692218301	-2.76454106134828	0.0013	N/A
AT5G02020	N/A	NM_120280	NM_180421	chr5:386131-388161	19.0396	6.8848	-1.46752	0.361603362913278	-2.76546100662185	0.00005	N/A
AT4G14400	ACD6	NM_117519	NM_179050,NM_179051	chr4:8294459-8298539	3.42913	1.23892	-1.46876	0.361292697445436	-2.76783894905881	0.00005	Protein ACCELERATED CELL DEATH 6 [Source:UniProtKB/Swiss-Prot;Acc:Q8LPS2]
AT1G46768	RAP2-1	unknown	none	chr1:17265653-17266781	2.8991	1.04611	-1.47057	0.360839705149695	-2.77131364904854	0.00025	Ethylene-responsive transcription factor RAP2-1 [Source:UniProtKB/Swiss-Prot;Acc:Q8LC30]
AT1G28170	SOT7	NM_102583	none	chr1:9841268-9842430	1.15234	0.415751	-1.47078	0.360787184817148	-2.77171707334011	0.0055	Cytosolic sulfotransferase 7 [Source:UniProtKB/Swiss-Prot;Acc:Q9FZ91]
AT4G30690	N/A	NM_001203945	NM_119215	chr4:14960678-14962459	26.557	9.57674	-1.47148	0.360612172244939	-2.77306224516672	0.00005	N/A
AT1G31885	NIP3-1	unknown	none	chr1:11450418-11452001	1.95313	0.704098	-1.47194	0.360497210210788	-2.77394657066912	0.00165	Aquaporin NIP3-1 [Source:UniProtKB/Swiss-Prot;Acc:Q9C6T0]
AT2G29995	PSY3	unknown	none	chr2:12796841-12799468	22.1303	7.97669	-1.47216	0.360442241324595	-2.77436960863712	0.00005	Protein PSY3 [Source:UniProtKB/Swiss-Prot;Acc:Q8S8P7]
AT5G59950	ALY1	unknown	none	chr5:24140089-24141862	59.264	21.3347	-1.47395	0.359995305899038	-2.77781399816489	0.00005	THO complex subunit 4A [Source:UniProtKB/Swiss-Prot;Acc:Q8L773]
AT1G35340	N/A	NM_001198210	NM_103231,NM_179417,NM_202233	chr1:12977598-12979910	35.2452	12.6764	-1.47529	0.359661091295265	-2.78039527822888	0.00005	N/A
AT5G54790	N/A	NM_124860	none	chr5:22254005-22255558	2.32191	0.834719	-1.47595	0.359496592198305	-2.78166753649887	0.0043	N/A
AT1G57980	PUP22	unknown	none	chr1:21439232-21440849	6.40604	2.3027	-1.47611	0.359456724961167	-2.78197605040783	0.00005	Probable purine permease 22 [Source:UniProtKB/Swiss-Prot;Acc:Q9C654]
AT2G37750	N/A	NM_129331	none	chr2:15830943-15831537	54.3688	19.5175	-1.47801	0.35898363936226	-2.78564226987201	0.00005	N/A
AT3G21180	ACA9	NM_113013	none	chr3:7425664-7432273	1.59754	0.573393	-1.47825	0.35892392548986	-2.7861057148397	0.00005	Calcium-transporting ATPase 9, plasma membrane-type [Source:UniProtKB/Swiss-Prot;Acc:Q9LU41]
AT5G38280	N/A	unknown	none	chr5:15293094-15297623	1.61332	0.578776	-1.47895	0.358749816757426	-2.7874578697727	0.00005	N/A
-	N/A	NM_123189	none	chr1:25119370-25120083	4.76164	1.70823	-1.47895	0.358749816757426	-2.7874578697727	0.0015	N/A
AT5G44050	DTX28	NM_123772	none	chr5:17722418-17726435	6.46228	2.31768	-1.47936	0.358647878009271	-2.78825015095768	0.00005	Protein DETOXIFICATION 28 [Source:UniProtKB/Swiss-Prot;Acc:Q9FNC1]
AT2G16140	N/A	unknown	none	chr2:7007931-7008130	55.2378	19.8021	-1.48	0.358488812003957	-2.78948733270081	0.00415	N/A
AT3G25790	N/A	NM_113478	none	chr3:9413034-9415119	4.495	1.60927	-1.48191	0.358014518711545	-2.79318281168845	0.00005	N/A
AT1G50560	N/A	NM_103937	none	chr1:18724158-18728369	3.85573	1.38016	-1.48217	0.357950003769002	-2.79368623961612	0.00565	N/A
AT1G71970	N/A	NM_105855	none	chr1:27092917-27093933	26.7859	9.57958	-1.48344	0.357635040134515	-2.79614659576947	0.00005	N/A
AT2G30130	LBD12	unknown	none	chr2:12868637-12869933	3.21334	1.14878	-1.48397	0.357503680593177	-2.79717399927402	0.00015	LOB domain-containing protein 12 [Source:UniProtKB/Swiss-Prot;Acc:Q8LBW3]
AT3G50845	AEL1	NM_001084798	none	chr3:18899911-18904207	2.69884	0.964754	-1.48411	0.357468989902853	-2.79744545190273	0.00675	Protein AE7-like 1 [Source:UniProtKB/Swiss-Prot;Acc:A8MR89]
AT1G49960	NAT4	unknown	none	chr1:18498677-18501613	6.88877	2.46223	-1.48428	0.357426870018677	-2.79777510836761	0.00005	Nucleobase-ascorbate transporter 4 [Source:UniProtKB/Swiss-Prot;Acc:P93039]
AT3G48020	N/A	NM_114671	none	chr3:17724471-17726036	4.82736	1.72527	-1.48442	0.357392186781736	-2.79804661933114	0.00005	N/A
AT4G17870	PYR1	NM_117896	none	chr4:9928503-9929721	102.504	36.5451	-1.48793	0.356523727560534	-2.80486240521036	0.00005	Abscisic acid receptor PYR1 [Source:UniProtKB/Swiss-Prot;Acc:O49686]
AT2G38490	CIPK22	NM_129406	none	chr2:16113489-16115061	0.775107	0.276115	-1.48912	0.356229771945423	-2.80717693678115	0.0066	CBL-interacting serine/threonine-protein kinase 22 [Source:UniProtKB/Swiss-Prot;Acc:O80902]
AT1G16370	OCT6	NM_101503	none	chr1:5596697-5598487	1.99296	0.709073	-1.49091	0.355788059830508	-2.81066205672103	0.00005	Organic cation/carnitine transporter 6 [Source:UniProtKB/Swiss-Prot;Acc:Q9SA36]
AT4G18375	N/A	NM_117948	NM_179075	chr4:10152393-10155339	1.92922	0.685514	-1.49276	0.355332117268125	-2.81426854315402	0.00005	KH domain-containing protein At4g18375 [Source:UniProtKB/Swiss-Prot;Acc:P58223]
AT5G45210	N/A	NM_123889	none	chr5:18295515-18298483	1.97681	0.701908	-1.49382	0.355071137852791	-2.81633704740764	0.00005	N/A
N/A	N/A	unknown	none	chr3:21765875-21766930	3.94318	1.39832	-1.49567	0.354616114026252	-2.81995081567548	0.00005	N/A
AT3G24210	N/A	NM_113326	none	chr3:8753466-8756032	2.13836	0.757757	-1.4967	0.354363029186492	-2.8219648147147	0.00005	N/A
AT4G32780	N/A	NM_119431	none	chr4:15808879-15811852	2.74592	0.972711	-1.49721	0.354237782200885	-2.82296256990709	0.00005	N/A
AT1G08500	N/A	NM_100723	none	chr1:2689018-2690039	9.5884	3.39488	-1.49793	0.354061038285604	-2.824371766072	0.00005	N/A
AT5G35170	N/A	NM_001036889	NM_122908	chr5:13419119-13423711	65.8677	23.3164	-1.49822	0.353989874679212	-2.82493955768144	0.00005	Adenylate kinase 5, chloroplastic [Source:UniProtKB/Swiss-Prot;Acc:Q8VYL1]
N/A	N/A	unknown	none	chr3:3923613-3925393	49.2084	17.4096	-1.49902	0.35379363542645	-2.82650647119369	0.00005	N/A
AT3G52790	N/A	NM_115139	none	chr3:19565874-19566370	29.2952	10.3613	-1.49945	0.353688201783467	-2.82734904629987	0.00005	N/A
AT2G45470	FLA8	NM_130109	none	chr2:18742647-18744203	245.159	86.6042	-1.50121	0.35325698682037	-2.83080034453358	0.00005	Fasciclin-like arabinogalactan protein 8 [Source:UniProtKB/Swiss-Prot;Acc:O22126]
AT5G59940	N/A	NM_125387	none	chr5:24137355-24139450	0.80693	0.28504	-1.50128	0.353239847100276	-2.83093769915523	0.00185	N/A
AT5G57980	NRPB5L1	unknown	none	chr5:23466720-23469860	4.06562	1.43561	-1.50181	0.353110101915688	-2.83197788614603	0.0041	DNA-directed RNA polymerase subunit 5-like protein 1 [Source:UniProtKB/Swiss-Prot;Acc:Q9FJL8]
AT3G20230	N/A	NM_112914	none	chr3:7055355-7056837	50.6288	17.8375	-1.50504	0.352320420253847	-2.83832540639995	0.00005	N/A
AT1G52060	JAL9	unknown	none	chr1:19358789-19360733	29.2949	10.2913	-1.50922	0.351301100226135	-2.84656096823009	0.00005	Jacalin-related lectin 9 [Source:UniProtKB/Swiss-Prot;Acc:F4IB95]
AT3G53480	ABCG37	unknown	none	chr3:19825213-19831821	54.6624	19.186	-1.51049	0.350991987025515	-2.84906789033707	0.00005	ABC transporter G family member 37 [Source:UniProtKB/Swiss-Prot;Acc:Q9LFH0]
AT2G25480	WDL6	NM_128105	none	chr2:10842806-10845726	15.9553	5.59716	-1.51127	0.350802272812246	-2.85060866904706	0.00005	Protein WVD2-like 6 [Source:UniProtKB/Swiss-Prot;Acc:Q0WSZ8]
AT1G62250	N/A	NM_104905	NM_202341	chr1:22995428-22999841	11.6027	4.06816	-1.51201	0.35062238232302	-2.8520712037109	0.00005	N/A
AT3G62780	N/A	NM_116143	none	chr3:23221722-23222918	0.809532	0.28367	-1.51287	0.350413436298713	-2.85377184894115	0.01615	N/A
AT1G62320	N/A	NM_104912	none	chr1:23041405-23044901	1.24582	0.436485	-1.51309	0.350360004993962	-2.85420706058397	0.00005	CSC1-like protein At1g62320 [Source:UniProtKB/Swiss-Prot;Acc:F4HYR3]
AT2G30740	PTI12	unknown	none	chr2:13095347-13098597	35.4226	12.4051	-1.51373	0.350204614791389	-2.85547350823942	0.00005	PTI1-like tyrosine-protein kinase 2 [Source:UniProtKB/Swiss-Prot;Acc:O49339]
AT2G45480	GRF9	NM_180107	none	chr2:18745218-18749173	2.0593	0.721083	-1.51391	0.350160923715591	-2.85582979787951	0.00115	Growth-regulating factor 9 [Source:UniProtKB/Swiss-Prot;Acc:Q8S9M3]
AT1G22460	N/A	NM_102095	none	chr1:7927288-7930638	1.46045	0.511113	-1.5147	0.349969232888972	-2.85739403931331	0.00005	N/A
AT1G21500	N/A	NM_101999	none	chr1:7529817-7531083	234.909	82.2052	-1.5148	0.349944975710965	-2.8575921056399	0.00005	N/A
AT5G06300	LOG7	unknown	none	chr5:1919195-1925380	25.0191	8.7532	-1.51515	0.349860088827582	-2.85828544590812	0.00245	Cytokinin riboside 5'-monophosphate phosphoribohydrolase LOG7 [Source:UniProtKB/Swiss-Prot;Acc:Q8GW29]
AT4G34880	N/A	NM_119654	none	chr4:16615498-16617527	1.53034	0.535318	-1.51538	0.349804317230504	-2.85874116110765	0.00015	N/A
AT1G34760	GRF11	NM_001084180	NM_103196	chr1:12742900-12745635	21.9949	7.69225	-1.51569	0.349729160883794	-2.8593555009051	0.00005	14-3-3-like protein GF14 omicron [Source:UniProtKB/Swiss-Prot;Acc:Q9S9Z8]
AT1G55420	N/A	NM_104418	none	chr1:20691675-20693696	0.547671	0.191498	-1.51598	0.349658867952186	-2.85993032539574	0.00655	N/A
AT5G40230	N/A	NM_123387	none	chr5:16079643-16081744	2.13655	0.747009	-1.51608	0.349634632286292	-2.86012856753037	0.00005	WAT1-related protein At5g40230 [Source:UniProtKB/Swiss-Prot;Acc:F4KHA8]
AT3G04890	N/A	NM_001125103	NM_111361	chr3:1347627-1349244	14.2943	4.99655	-1.51644	0.349547397797232	-2.86084235300212	0.00005	N/A
AT2G47480	N/A	NM_130316	none	chr2:19483931-19484901	1.08043	0.377504	-1.51704	0.349402055346486	-2.86203239133309	0.0133	N/A
AT2G34060	PER19	unknown	none	chr2:14384812-14386716	10.6952	3.73509	-1.51775	0.349230144846323	-2.8634412428516	0.00005	Peroxidase 19 [Source:UniProtKB/Swiss-Prot;Acc:O22959]
AT3G48450	N/A	NM_114704	none	chr3:17943958-17945009	21.1933	7.40064	-1.51789	0.349196256985961	-2.86371912640576	0.00005	N/A
AT2G04790	N/A	NM_001036243	NM_001084410,NM_126509,NM_201690	chr2:1679378-1680538	20.3452	7.09739	-1.51933	0.348847886937092	-2.86657892292273	0.00005	N/A
AT5G41050	N/A	NM_123470	none	chr5:16433342-16434511	25.0459	8.71899	-1.52234	0.348120818851332	-2.87256591921053	0.00005	N/A
AT5G64572	N/A	unknown	none	chr5:25810214-25813438	41.766	14.5282	-1.52347	0.347848257778446	-2.87481675598021	0.00005	N/A
AT1G62520	N/A	NM_104931	none	chr1:23144424-23145551	6.4049	2.2255	-1.52505	0.347467512445575	-2.87796690102541	0.00005	N/A
AT5G60530	N/A	NM_125446	none	chr5:24333910-24335837	44.5872	15.4884	-1.52544	0.347373595150987	-2.87874499950218	0.00005	N/A
AT3G29647	N/A	unknown	none	chr3:11509350-11510447	28.1733	9.78517	-1.52566	0.347320627363504	-2.87918401965054	0.00005	N/A
AT3G25940	N/A	NM_113498	none	chr3:9494611-9496131	1.98142	0.688037	-1.52598	0.347243597726326	-2.87982271393275	0.00235	N/A
AT1G26940	CYP23	unknown	none	chr1:9343129-9345168	14.121	4.90037	-1.52688	0.347027043451483	-2.8816198013104	0.00005	Peptidyl-prolyl cis-trans isomerase CYP23 [Source:UniProtKB/Swiss-Prot;Acc:Q8LDR3]
AT2G44110	MLO15	unknown	none	chr2:18245369-18248374	2.83086	0.981819	-1.52771	0.346827451992786	-2.88327810919881	0.00005	MLO-like protein 15 [Source:UniProtKB/Swiss-Prot;Acc:O80580]
AT1G53700	WAG1	NM_104248	none	chr1:20048440-20050208	2.45923	0.852475	-1.52848	0.346642391480458	-2.884817392729	0.00005	Serine/threonine-protein kinase WAG1 [Source:UniProtKB/Swiss-Prot;Acc:Q9C8M5]
AT3G55940	PLC7	unknown	none	chr3:20748495-20750394	0.991661	0.343628	-1.529	0.346517471412604	-2.88585737372326	0.00385	Phosphoinositide phospholipase C 7 [Source:UniProtKB/Swiss-Prot;Acc:Q9LY51]
AT5G61440	N/A	NM_125537	none	chr5:24707482-24709071	10.4962	3.63487	-1.52989	0.346303770364166	-2.88763821123986	0.00005	Thioredoxin-like 1-2, chloroplastic [Source:UniProtKB/Swiss-Prot;Acc:Q9XFI1]
AT5G04770	CAT6	unknown	none	chr5:1378958-1382430	6.41939	2.22302	-1.52992	0.346296569254577	-2.88769825861272	0.00005	Cationic amino acid transporter 6, chloroplastic [Source:UniProtKB/Swiss-Prot;Acc:Q9LZ20]
AT1G23980	ATL47	unknown	none	chr1:8484628-8486164	4.39484	1.51744	-1.53417	0.345277923807465	-2.89621760051368	0.00005	RING-H2 finger protein ATL47 [Source:UniProtKB/Swiss-Prot;Acc:Q8GW38]
	-	unknown	none	Pt:16835-17424	2.74032	0.945837	-1.53468	0.345155887885001	-2.8972416090818	0.00625	N/A
AT1G75040	PR5	NM_106161	none	chr1:28177714-28178934	1.65814	0.572273	-1.53479	0.345129572066895	-2.89746252113735	0.0039	Pathogenesis-related protein 5 [Source:UniProtKB/Swiss-Prot;Acc:P28493]
AT2G02770	N/A	NM_126332	none	chr2:775368-777819	4.34449	1.49839	-1.53578	0.34489281997378	-2.89945148778691	0.00005	N/A
AT2G47360	N/A	NM_130304	none	chr2:19437681-19438875	5.26831	1.81552	-1.53696	0.344610842752815	-2.90182395890917	0.00005	N/A
AT5G38140	NFYC10	unknown	none	chr5:15220162-15225187	5.02613	1.73075	-1.53805	0.344350577107394	-2.9040172036306	0.00005	Nuclear transcription factor Y subunit C-10 [Source:UniProtKB/Swiss-Prot;Acc:Q58CM8]
AT4G04955	ALN	unknown	none	chr4:2522049-2525326	8.80122	3.02882	-1.53895	0.344135827029912	-2.90582938902517	0.00005	Allantoinase [Source:UniProtKB/Swiss-Prot;Acc:Q94AP0]
AT1G21930	N/A	NM_102041	none	chr1:7712900-7714414	32.1755	11.0707	-1.53922	0.344071428126095	-2.90637326512773	0.00005	N/A
AT2G18890	N/A	NM_001036296	NM_127445	chr2:8183542-8186755	5.47114	1.88168	-1.53982	0.343928362593609	-2.90758224317084	0.00005	N/A
AT3G46270	N/A	NM_114495	none	chr3:17000697-17004339	1.01947	0.350506	-1.54031	0.343811569870921	-2.90856994828719	0.00115	N/A
-		unknown	none	chr4:11236710-11236959	2.91321	1	-1.54260970252138	0.343263959687081	-2.91321	0.00005	N/A
AT2G30695	N/A	NM_128622	NM_201839	chr2:13079074-13081454	25.6956	8.81818	-1.54297	0.343178243930498	-2.91393763353636	0.00005	N/A
AT3G25930	N/A	NM_113497	none	chr3:9492897-9494296	51.8228	17.7835	-1.54304	0.343161593222195	-2.91407902210229	0.00005	N/A
AT5G67390	N/A	NM_001037089	NM_126139	chr5:26887655-26889236	11.6176	3.98608	-1.54327	0.343106889439967	-2.91454363283769	0.00005	N/A
AT2G41970	N/A	NM_129761	none	chr2:17520315-17522794	3.07247	1.05322	-1.5446	0.342790729841721	-2.91723174795811	0.00005	Probable protein kinase At2g41970 [Source:UniProtKB/Swiss-Prot;Acc:P93749]
AT5G11440	CID5	unknown	none	chr5:3652732-3654176	1.45473	0.498586	-1.54483	0.342736085179248	-2.91769686135327	0.00745	Polyadenylate-binding protein-interacting protein 5 [Source:UniProtKB/Swiss-Prot;Acc:Q9LYE5]
N/A	N/A	unknown	none	chr1:844487-847673	22.2511	7.62174	-1.54568	0.342534213085643	-2.91941640220906	0.00005	N/A
AT1G05385	PSB27-2	unknown	none	chr1:1582667-1583792	29.8595	10.2261	-1.54594	0.342472487725577	-2.91994258178572	0.00005	Photosystem II D1 precursor processing protein PSB27-H2, chloroplastic [Source:UniProtKB/Swiss-Prot;Acc:Q9ZVZ9]
-		unknown	none	chr4:6962974-6963246	2.92085	1	-1.54638827058998	0.342366092062242	-2.92085	0.00005
AT5G65230	N/A	NM_125921	none	chr5:26068032-26069649	2.24909	0.769179	-1.54795	0.341995678437248	-2.92401355645635	0.00005	N/A
AT4G14640	CML8	unknown	none	chr4:8397710-8400199	1.63111	0.557332	-1.54925	0.341687647897561	-2.92664954719055	0.01185	Calmodulin-like protein 8 [Source:UniProtKB/Swiss-Prot;Acc:O23320]
AT2G18700	TPS11	NM_127426	none	chr2:8108848-8112015	19.8716	6.78443	-1.55041	0.341413024115547	-2.92900366818333	0.00005	Probable alpha,alpha-trehalose-phosphate synthase [UDP-forming] 11 [Source:UniProtKB/Swiss-Prot;Acc:Q9ZV48]
AT4G09146	N/A	unknown	none	chr4:5828085-5828317	2.9303	1	-1.55104837330157	0.341261986827287	-2.9303	0.00075	N/A
AT3G58190	LBD29	NM_115681	none	chr3:21548438-21549555	1.17809	0.40201	-1.55114	0.341240313697944	-2.93048611157113	0.00775	LOB domain-containing protein 29 [Source:UniProtKB/Swiss-Prot;Acc:Q9M2J7]
AT2G30170	N/A	NM_001084511	NM_128572	chr2:12877721-12881698	27.979	9.53797	-1.55259	0.340897517838655	-2.93343291655557	0.00005	Probable protein phosphatase 2C 26 [Source:UniProtKB/Swiss-Prot;Acc:O64730]
AT3G44205	N/A	unknown	none	chr3:15912673-15915419	1.2133	0.413216	-1.55397	0.340571590573623	-2.9362402140346	0.00005	N/A
AT4G15300	N/A	NM_117618	none	chr4:8730542-8732795	2.10305	0.715091	-1.55628	0.340026713900838	-2.94094539963595	0.00005	N/A
AT1G69910	LRK10L-1.5	NM_105659	none	chr1:26329890-26332382	9.64295	3.27841	-1.55648	0.339979579456413	-2.94135312949937	0.00005	LEAF RUST 10 DISEASE-RESISTANCE LOCUS RECEPTOR-LIKE PROTEIN KINASE-like 1.5 [Source:UniProtKB/Swiss-Prot;Acc:F4I3V3]
AT1G67900	N/A	NM_001198418	NM_105460,NM_202374	chr1:25464615-25470074	62.7114	21.3037	-1.55762	0.339711037858411	-2.9436782693437	0.00005	BTB/POZ domain-containing protein At1g67900 [Source:UniProtKB/Swiss-Prot;Acc:Q9C9V6]
AT5G23750	N/A	NM_122280	NM_203095	chr5:8009843-8011843	19.5819	6.65021	-1.55805	0.339609800954475	-2.94455577309458	0.00005	N/A
AT1G79790	N/A	NM_106628	NM_202453	chr1:30016898-30018457	29.3186	9.95308	-1.5586	0.339480355863468	-2.94567854289095	0.00005	N/A
AT5G55110	N/A	NM_124893	none	chr5:22367724-22368635	6.11107	2.07457	-1.55861	0.339478002773108	-2.94569896084948	0.00005	Stigma-specific STIG1-like protein 2 [Source:UniProtKB/Swiss-Prot;Acc:Q9FLQ0]
AT1G18773	N/A	NM_001123836	none	chr1:6474804-6475910	6.04961	2.04942	-1.56163	0.338768115211876	-2.95187166411624	0.00015	N/A
AT2G17880	N/A	NM_127342	none	chr2:7766902-7767997	13.745	4.65505	-1.56204	0.338671854263531	-2.95271067675399	0.00005	N/A
AT4G26540	N/A	NM_118787	none	chr4:13394542-13398172	44.4509	15.0364	-1.56375	0.338270670524398	-2.95621254556231	0.00005	Probable LRR receptor-like serine/threonine-protein kinase At4g26540 [Source:UniProtKB/Swiss-Prot;Acc:C0LGR3]
AT5G50012	N/A	NM_001125932	none	chr5:20348500-20350887	3.56281	1.20434	-1.56478	0.338029251211911	-2.95832386225386	0.00005	N/A
AT5G51500	PME60	unknown	none	chr5:20917832-20919908	2.97691	1.00584	-1.56541	0.337881671902796	-2.95961599328088	0.00005	Probable pectinesterase/pectinesterase inhibitor 60 [Source:UniProtKB/Swiss-Prot;Acc:Q9FHN4]
AT2G36100	CASP1	unknown	none	chr2:15159667-15160801	67.6066	22.8353	-1.5659	0.33776693254222	-2.96062137425191	0.00005	Casparian strip membrane protein 1 [Source:UniProtKB/Swiss-Prot;Acc:Q9SIH4]
AT1G05530	UGT75B2	unknown	none	chr1:1636167-1637899	2.38016	0.803509	-1.56667	0.337586706550234	-2.96220194870499	0.00005	UDP-glycosyltransferase 75B2 [Source:UniProtKB/Swiss-Prot;Acc:Q9ZVY5]
AT4G38080	N/A	NM_119969	none	chr4:17882597-17883638	171.007	57.6857	-1.56777	0.337329407651778	-2.96446137608106	0.00005	N/A
AT3G23090	WDL3	NM_001203023	NM_113210	chr3:8214315-8217210	22.9516	7.74185	-1.56785	0.337310702656169	-2.96462576528243	0.00005	Protein WVD2-like 3 [Source:UniProtKB/Swiss-Prot;Acc:Q84WL6]
AT5G19410	ABCG23	unknown	none	chr5:6539894-6547135	6.56634	2.21476	-1.56794	0.337289660775879	-2.96481071403038	0.0117	ABC transporter G family member 23 [Source:UniProtKB/Swiss-Prot;Acc:Q3E9B8]
AT5G46060	N/A	NM_123974	none	chr5:18681493-18682639	1.8787	0.633577	-1.56814	0.337242905741287	-2.96522175255821	0.00165	N/A
AT5G45810	CIPK19	NM_123949	none	chr5:18584862-18586576	2.05008	0.69066	-1.56963	0.336894784675861	-2.96828578383051	0.00005	CBL-interacting serine/threonine-protein kinase 19 [Source:UniProtKB/Swiss-Prot;Acc:Q9FJ55]
AT3G43110	N/A	NM_114179	none	chr3:15091548-15092619	3.16369	1.06518	-1.57051	0.336689351786405	-2.97009689998868	0.00015	N/A
AT1G69526	N/A	NM_001036179	NM_001160990,NM_105621	chr1:26128284-26133071	8.59287	2.8929	-1.57062	0.336663681484808	-2.97032336719435	0.00005	N/A
AT5G20860	PME54	unknown	none	chr5:7076816-7079120	0.808572	0.272164	-1.5709	0.336598347730187	-2.97089990709517	0.0043	Probable pectinesterase/pectinesterase inhibitor 54 [Source:UniProtKB/Swiss-Prot;Acc:Q3E989]
AT1G22500	ATL15	unknown	none	chr1:7949368-7952872	6.27399	2.10782	-1.57363	0.335962007696295	-2.9765270390454	0.00005	E3 ubiquitin-protein ligase ATL15 [Source:UniProtKB/Swiss-Prot;Acc:Q9SK92]
AT4G11320	RDL5	NM_117203	none	chr4:6883925-6888956	66.1215	22.1854	-1.57551	0.335524495120568	-2.9804083294743	0.00005	Probable cysteine protease RDL5 [Source:UniProtKB/Swiss-Prot;Acc:Q9SUS9]
AT2G37130	PER21	unknown	none	chr2:15598150-15600061	85.078	28.5438	-1.57561	0.335501239140788	-2.98061492279724	0.00005	Peroxidase 21 [Source:UniProtKB/Swiss-Prot;Acc:Q42580]
AT3G25640	N/A	NM_113462	none	chr3:9333659-9334832	17.9741	6.0244	-1.57703	0.335171178133904	-2.98355009391795	0.00005	N/A
AT2G02900	N/A	unknown	none	chr2:846705-846927	2.98582	1	-1.57812719530007	0.334916371382066	-2.98582	0.00235	N/A
AT5G15600	SP1L4	NM_121564	none	chr5:5078205-5079077	20.7411	6.94644	-1.57815	0.334911077396316	-2.98586719726996	0.00005	Protein SPIRAL1-like 4 [Source:UniProtKB/Swiss-Prot;Acc:Q9LF22]
AT5G18020	SAUR20	unknown	none	chr5:5965912-5966712	17.7615	5.94592	-1.57879	0.334762539037431	-2.98719206418788	0.00005	Auxin-responsive protein SAUR20 [Source:UniProtKB/Swiss-Prot;Acc:Q9FJG0]
AT5G62865	N/A	NM_001203672	none	chr5:25233848-25234784	13.315	4.45352	-1.58003	0.334474933413501	-2.98976066694879	0.00005	N/A
AT5G44550	N/A	NM_123822	none	chr5:17941976-17943280	80.9661	27.0776	-1.58022	0.334430886646157	-2.99015443827126	0.00005	CASP-like protein 1B1 [Source:UniProtKB/Swiss-Prot;Acc:Q9FI10]
	-	unknown	none	chr1:20006488-20006969	6.46513	2.16186	-1.5804	0.334389163480327	-2.99052753262691	0.00065
AT2G38500	N/A	NM_129407	none	chr2:16117457-16119087	1.35399	0.452478	-1.5813	0.334180625718114	-2.99239370281003	0.0019	N/A
AT5G03960	N/A	NM_120478	none	chr5:1068160-1070051	2.87003	0.95891	-1.5816	0.334111142035173	-2.99301601828869	0.00005	N/A
AT2G48080	N/A	NM_130375	none	chr2:19665001-19667204	3.42326	1.14315	-1.58236	0.333935181357536	-2.99459313012403	0.00005	N/A
AT5G49170	N/A	NM_124294	none	chr5:19938569-19939617	4.26212	1.42309	-1.58254	0.333893520035258	-2.99496677831425	0.00005	N/A
AT1G53541	N/A	NM_001124009	none	chr1:19981422-19981994	8.79212	2.93476	-1.58297	0.333794016803259	-2.99585957105219	0.00335	N/A
AT1G74660	MIF1	NM_106124	none	chr1:28045390-28048265	10.5556	3.52128	-1.58383	0.333595099288962	-2.99764595502583	0.00005	Mini zinc finger protein 1 [Source:UniProtKB/Swiss-Prot;Acc:Q9CA51]
N/A	N/A	unknown	none	chr1:24911777-24913648	13.8555	4.62008	-1.58447	0.333447144587179	-2.99897604832706	0.00005	N/A
AT4G32870	N/A	NM_119440	none	chr4:15862139-15862737	16.0936	5.36528	-1.58477	0.333377813411494	-2.99959973270832	0.00005	N/A
N/A	N/A	unknown	none	chr1:24997292-25001990	8.55294	2.85045	-1.58523	0.333271533605874	-3.00055630068483	0.00005	N/A
AT2G27000	N/A	NM_128258	none	chr2:11523300-11525150	8.41958	2.8057	-1.58539	0.33323457465953	-3.00088909148072	0.00005	N/A
AT1G78790	N/A	NM_001084374	NM_106526	chr1:29623271-29625119	8.6308	2.87401	-1.58643	0.332994441392605	-3.00305313151154	0.00005	N/A
AT3G48420	N/A	NM_114701	none	chr3:17929584-17931660	124.626	41.4886	-1.58682	0.332904436036915	-3.0038650487947	0.00005	Haloacid dehalogenase-like hydrolase domain-containing protein At3g48420 [Source:UniProtKB/Swiss-Prot;Acc:Q94K71]
AT4G35380	BIG4	unknown	none	chr4:16819821-16826155	2.19219	0.729303	-1.58778	0.332682988022812	-3.00586454974196	0.00005	Brefeldin A-inhibited guanine nucleotide-exchange protein 4 [Source:UniProtKB/Swiss-Prot;Acc:F4JN05]
AT5G13150	N/A	NM_121318	none	chr5:4172705-4175109	1.69526	0.563318	-1.58949	0.332288898571915	-3.00942945821458	0.00005	N/A
AT1G48510	N/A	NM_001198242	NM_103747	chr1:17934858-17936948	1.5456	0.513219	-1.59052	0.332051748371113	-3.01157878223958	0.00025	Surfeit locus protein 1-like [Source:UniProtKB/Swiss-Prot;Acc:Q9LP74]
	-	unknown	none	Mt:2398-2656	3.01759	1	-1.59339680018241	0.3313902816486	-3.01759	0.00005
AT2G34510	N/A	NM_129003	none	chr2:14543974-14547025	40.6014	13.4517	-1.59374	0.331311457258001	-3.01830793379799	0.00005	N/A
AT2G22920	SCPL12	NM_001202652	NM_127857,NM_179702	chr2:9753887-9757581	2.52745	0.836996	-1.59439	0.331162219938024	-3.01966812575162	0.00005	Serine carboxypeptidase-like 12 [Source:UniProtKB/Swiss-Prot;Acc:O81009]
AT5G59520	ZIP2	NM_125344	none	chr5:23991256-23992801	39.1516	12.9564	-1.5954	0.330930461471419	-3.02178287110136	0.00005	Zinc transporter 2 [Source:UniProtKB/Swiss-Prot;Acc:Q9LTH9]
AT2G32550	N/A	NM_128814	none	chr2:13819370-13822834	7.49646	2.48023	-1.59574	0.330852480265144	-3.02249509871772	0.00005	N/A
AT2G45510	N/A	NM_130113	none	chr2:18752973-18756304	5.8554	1.93512	-1.59735	0.330483465770591	-3.02586998616797	0.0031	N/A
AT4G17800	AHL23	unknown	none	chr4:9895281-9896675	19.1481	6.30873	-1.60178	0.329470225801772	-3.03517562950182	0.00005	AT-hook motif nuclear-localized protein 23 [Source:UniProtKB/Swiss-Prot;Acc:O23620]
AT3G55950	CCR3	NM_115453	none	chr3:20753537-20756602	3.33866	1.09958	-1.60232	0.329346928344928	-3.0363119067948	0.00005	Putative serine/threonine-protein kinase-like protein CCR3 [Source:UniProtKB/Swiss-Prot;Acc:Q9LY50]
AT5G38005	N/A	unknown	none	chr5:15155063-15156081	3.9105	1.28685	-1.60351	0.329075380138112	-3.0388174271205	0.00095	N/A
AT2G30930	N/A	NM_128646	none	chr2:13162197-13163350	88.1569	29.0053	-1.60376	0.329018360660633	-3.03934405968138	0.00005	N/A
AT1G78955	CAMS1	NM_148667	none	chr1:29690549-29691158	0.898202	0.295227	-1.60522	0.328685564185595	-3.04242141719172	0.01785	Camelliol C synthase [Source:UniProtKB/Swiss-Prot;Acc:P0C8Y0]
AT1G79580	SMB	NM_001036605	NM_001160786,NM_118163,NM_179083,NM_106606,NM_202449,NM_202450	chr1:29940791-29943532	1.34385	0.441526	-1.6058	0.328553450810017	-3.04364479366933	0.0005	Protein SOMBRERO [Source:UniProtKB/Swiss-Prot;Acc:Q9MA17]
AT1G14220	N/A	NM_101288	none	chr1:4858450-4859621	3.02107	0.992181	-1.60638	0.328421390536692	-3.04486866207418	0.00045	N/A
AT1G71050	HIPP20	NM_105774	none	chr1:26803121-26804116	3.22874	1.05968	-1.60734	0.328202924644231	-3.04689545677873	0.0003	Heavy metal-associated isoprenylated plant protein 20 [Source:UniProtKB/Swiss-Prot;Acc:Q9C9A3]
AT5G15890	TBL21	NM_121594	none	chr5:5185629-5192140	1.44564	0.474341	-1.60771	0.328118763052129	-3.04767697737885	0.00305	Protein trichome birefringence-like 21 [Source:UniProtKB/Swiss-Prot;Acc:Q9LFT1]
AT1G02900	RALF1	unknown	none	chr1:653807-654419	62.6684	20.5497	-1.60862	0.327911862829685	-3.04959994850626	0.00005	Protein RALF-like 1 [Source:UniProtKB/Swiss-Prot;Acc:Q9SRY3]
AT4G21540	SPHK1	NM_001036611	NM_001036612,NM_118274	chr4:11459166-11462633	12.292	4.02761	-1.60973	0.327659666647817	-3.0519471933506	0.00005	Sphingosine kinase 1 [Source:UniProtKB/Swiss-Prot;Acc:Q8L7L1]
AT3G61898	N/A	NM_001035838	none	chr3:22922015-22923186	4.85524	1.59031	-1.61023	0.327546128136618	-3.05300510095758	0.00005	N/A
AT4G19985	N/A	NM_118117	none	chr4:10830226-10835696	23.6021	7.73056	-1.61027	0.327537046755505	-3.05308974940617	0.00005	N/A
AT5G36000	N/A	NM_122991	NM_001036895,NM_001203497	chr5:14140298-14143229	3.55902	1.16571	-1.61028	0.327534776449568	-3.05311091188503	0.00175	Probable F-box protein At5g36000 [Source:UniProtKB/Swiss-Prot;Acc:Q9FGB8]
AT2G25590	N/A	NM_128117	none	chr2:10890896-10893818	10.9534	3.58671	-1.61064	0.327453055915517	-3.05387285882591	0.00005	N/A
AT5G20220	N/A	NM_001085139	NM_122028	chr5:6821973-6826049	23.5962	7.71473	-1.61287	0.326947296744481	-3.05859693582825	0.00005	N/A
AT5G46220	N/A	NM_123991	none	chr5:18738782-18742053	0.82388	0.26904	-1.61461	0.326553211122217	-3.06228806191631	0.0037	N/A
AT3G47340	ASN1	unknown	none	chr3:17437874-17441289	6.61999	2.1613	-1.61493	0.326480787334539	-3.06296737447927	0.00005	Asparagine synthetase [glutamine-hydrolyzing] 1 [Source:UniProtKB/Swiss-Prot;Acc:P49078]
AT3G50130	N/A	NM_114873	none	chr3:18588947-18591155	1.02277	0.333777	-1.61552	0.326347298082095	-3.06422025209611	0.0009	N/A
AT3G51380	N/A	NM_114997	none	chr3:19073355-19074815	3.8648	1.26096	-1.61587	0.326268135336642	-3.06496372674642	0.00005	N/A
AT5G63595	FLS4	NM_148158	none	chr5:25458777-25460436	1.33128	0.434236	-1.61626	0.326179948040035	-3.06579238242217	0.0018	Probable flavonol synthase 4 [Source:UniProtKB/Swiss-Prot;Acc:F4KAS1]
N/A	MIR164B	unknown	none	chr5:288163-289337	0.714881	0.23295	-1.61768	0.325859057177303	-3.06881143234846	0.01905	N/A
AT2G44740	CYCU4-1	unknown	none	chr2:18442075-18443389	11.6749	3.80382	-1.61789	0.325811628289067	-3.06925816383931	0.00005	Cyclin-U4-1 [Source:UniProtKB/Swiss-Prot;Acc:O80513]
AT5G58910	LAC16	NM_125281	none	chr5:23789382-23791939	1.06119	0.344769	-1.62198	0.324889269504264	-3.07797177027687	0.00035	Laccase-16 [Source:UniProtKB/Swiss-Prot;Acc:Q1PDH6]
AT2G23610	MES3	unknown	none	chr2:10044257-10046752	26.1126	8.47466	-1.62352	0.324542652569748	-3.0812590951665	0.00005	Methylesterase 3 [Source:UniProtKB/Swiss-Prot;Acc:O80477]
AT5G17490	RGL3	NM_121755	none	chr5:5764073-5766194	2.19463	0.710923	-1.62621	0.323938085204579	-3.08700966534535	0.00005	DELLA protein RGL3 [Source:UniProtKB/Swiss-Prot;Acc:Q9LF53]
AT4G13860	N/A	NM_117460	none	chr4:8022525-8028856	8.23271	2.65981	-1.63004	0.323079249876346	-3.0952158034994	0.00615	N/A
AT5G53110	N/A	NM_124690	none	chr5:21529007-21533202	7.96839	2.57332	-1.63066	0.32294043599409	-3.09654626222868	0.00005	N/A
AT1G49832	N/A	unknown	none	chr1:18447644-18448554	1.24151	0.40038	-1.63266	0.322493055660759	-3.10084196371637	0.01705	N/A
AT3G47210	N/A	NM_114588	none	chr3:17385368-17387235	1.59425	0.513764	-1.6337	0.3222606628753	-3.10307808305773	0.00005	N/A
AT2G44380	N/A	NM_130001	none	chr2:18323352-18324497	11.4515	3.68708	-1.63499	0.321972639113992	-3.10585397179031	0.00005	N/A
AT1G21360	GLTP2	NM_101988	none	chr1:7481059-7483412	4.92581	1.58586	-1.63509	0.321950322444736	-3.10606926064394	0.00005	Glycolipid transfer protein 2 [Source:UniProtKB/Swiss-Prot;Acc:Q6NLQ3]
AT3G51350	N/A	NM_114994	none	chr3:19060248-19063449	4.55085	1.46509	-1.63515	0.321936933185663	-3.1061984411192	0.00005	N/A
AT1G32070	NSI	NM_001084172	NM_102941,NM_202221	chr1:11534740-11536437	58.2995	18.766	-1.63536	0.321890075163807	-3.10665061509309	0.00005	Acetyltransferase NSI [Source:UniProtKB/Swiss-Prot;Acc:Q7X9V3]
AT5G19100	N/A	NM_121915	none	chr5:6408073-6409569	1.13637	0.36578	-1.63538	0.321885612850776	-3.10669368271391	0.0024	N/A
AT4G04570	CRK40	NM_001084882	NM_116695	chr4:2289966-2292910	41.7602	13.4388	-1.63573	0.321807532385625	-3.10744746273276	0.00005	Cysteine-rich receptor-like protein kinase 40 [Source:UniProtKB/Swiss-Prot;Acc:Q9SYS3]
AT2G04110	N/A	unknown	none	chr2:1382529-1383545	12.2961	3.95641	-1.63594	0.321760693198096	-3.1078998185286	0.00005	N/A
AT5G01490	N/A	NM_120227	none	chr5:195501-198613	3.27494	1.05195	-1.6384	0.321212513000902	-3.11320374993359	0.00005	N/A
AT4G25560	LAF1	unknown	none	chr4:13052516-13053618	1.5483	0.497232	-1.6387	0.321145725680835	-3.11385118976746	0.00415	Transcription factor LAF1 [Source:UniProtKB/Swiss-Prot;Acc:Q9M0K4]
AT4G01110	N/A	NM_116341	none	chr4:479890-481140	1.60108	0.514093	-1.63894	0.321092305823264	-3.11436923857784	0.00095	N/A
AT1G15040	N/A	NM_101374	NM_180612	chr1:5177518-5181374	9.07494	2.91284	-1.63946	0.32097659328026	-3.11549197335661	0.0004	N/A
AT3G29140	N/A	NM_113837	none	chr3:11105545-11106259	1.5584	0.499939	-1.64024	0.320803102647645	-3.11717683447206	0.013	N/A
AT4G36280	MORC2	NM_119796	none	chr4:17165324-17169343	1.17685	0.377504	-1.64037	0.320774196660416	-3.11745773323108	0.00005	Protein MICRORCHIDIA 2 [Source:UniProtKB/Swiss-Prot;Acc:Q5FV35]
AT2G30400	OFP2	unknown	none	chr2:12956592-12957770	0.748271	0.24001	-1.64047	0.320751963057982	-3.11767382642404	0.01585	Transcription repressor OFP2 [Source:UniProtKB/Swiss-Prot;Acc:O04351]
AT5G48485	DIR1	NM_124224	none	chr5:16997947-16998821	3.32216	1.06527	-1.6409	0.320656376126582	-3.11860319785202	0.00005	Putative lipid-transfer protein DIR1 [Source:UniProtKB/Swiss-Prot;Acc:Q8W453]
AT5G07475	N/A	NM_147847	none	chr5:2364759-2365618	34.5142	11.0535	-1.64269	0.320258773744034	-3.12247495457922	0.00005	N/A
AT3G07720	N/A	NM_111651	none	chr3:2465262-2467233	233.053	74.5862	-1.64368	0.320039082529027	-3.12461838128567	0.00005	N/A
AT4G06477	N/A	unknown	none	chr4:3060706-3061523	4.18091	1.33617	-1.64571	0.319589075801902	-3.12901809140639	0.00005	N/A
AT1G65330	PHE1	NM_105207	none	chr1:24266342-24266557	3.13138	1	-1.64679859338558	0.319348019084238	-3.13138	0.0036	MADS-box transcription factor PHERES 1 [Source:UniProtKB/Swiss-Prot;Acc:O80805]
AT5G13870	XTH5	unknown	none	chr5:4474952-4477063	9.01963	2.88011	-1.64695	0.319314506204565	-3.13170864639442	0.00005	Probable xyloglucan endotransglucosylase/hydrolase protein 5 [Source:UniProtKB/Swiss-Prot;Acc:Q9XIW1]
AT5G15265	N/A	NM_001085119	none	chr5:4956462-4957601	16.8184	5.36867	-1.6474	0.319214922358921	-3.13268562951331	0.00005	N/A
AT2G28190	CSD2	NM_128379	none	chr2:12014293-12016530	108.102	34.4583	-1.64948	0.318755027083976	-3.13720542432904	0.00005	Superoxide dismutase [Cu-Zn] 2, chloroplastic [Source:UniProtKB/Swiss-Prot;Acc:O78310]
AT4G10150	ATL7	unknown	none	chr4:6327980-6329715	3.29341	1.04856	-1.65117	0.318381850089263	-3.14088255885075	0.00005	RING-H2 finger protein ATL7 [Source:UniProtKB/Swiss-Prot;Acc:Q9SN28]
AT1G70990	N/A	NM_105768	none	chr1:26767298-26768143	5.84691	1.86074	-1.6518	0.318242848587759	-3.14225442751541	0.00005	N/A
AT2G34910	N/A	NM_129044	none	chr2:14726839-14728028	5.53869	1.76242	-1.65199	0.318200939412182	-3.14266828327823	0.00005	N/A
N/A	N/A	unknown	none	chr5:10632246-10633905	3.65249	1.15978	-1.65503	0.317531142691557	-3.1492973933942	0.00005	N/A
AT5G65340	N/A	NM_125932	none	chr5:26113449-26114502	1.53863	0.488444	-1.65538	0.317454118499323	-3.15006151039156	0.0023	N/A
AT1G79380	N/A	NM_106586	none	chr1:29860507-29864454	38.1697	12.1127	-1.65591	0.317337517431972	-3.15121895479746	0.00005	N/A
AT4G01440	N/A	NM_116374	none	chr4:596405-598718	9.14572	2.90085	-1.65662	0.317181383114765	-3.15277016002598	0.00005	WAT1-related protein At4g01440 [Source:UniProtKB/Swiss-Prot;Acc:Q9M130]
AT1G30840	PUP4	unknown	none	chr1:10974464-10976030	2.09785	0.665024	-1.65743	0.317003351858236	-3.15454077737071	0.00005	Probable purine permease 4 [Source:UniProtKB/Swiss-Prot;Acc:Q9SY29]
N/A	N/A	unknown	none	chr5:20834939-20836599	0.519041	0.164373	-1.65888	0.316684903445093	-3.15771288470459	0.0161	N/A
AT3G07000	N/A	NM_111580	none	chr3:2209422-2211491	1.69065	0.535312	-1.65913	0.316630030887588	-3.15826012206349	0.00005	N/A
AT5G36002	N/A	unknown	none	chr5:14140298-14143229	4.0543	1.28368	-1.65917	0.31662125216076	-3.15834768884138	0.00005	Natural antisense transcript overlaps with AT5G36001.
AT4G15400	N/A	NM_117628	none	chr4:8811923-8813471	2.41667	0.76499	-1.65951	0.316546642809098	-3.15909210448673	0.00005	N/A
	36433	unknown	none	chr1:5602864-5604603	22.7002	7.18431	-1.65978	0.316487406730774	-3.15968338307586	0.00005
AT3G03840	N/A	NM_111255	none	chr3:981134-981752	12.6062	3.98943	-1.65988	0.316465470255678	-3.15990240322928	0.00005	N/A
AT5G01250	N/A	NM_120203	none	chr5:102241-103722	7.26667	2.29901	-1.66028	0.316377739558916	-3.16077863567193	0.00005	N/A
AT3G60490	ERF035	unknown	none	chr3:22349479-22350445	1.41005	0.445875	-1.66103	0.316213310049188	-3.16242222645355	0.0046	Ethylene-responsive transcription factor ERF035 [Source:UniProtKB/Swiss-Prot;Acc:Q9M210]
AT2G04170	N/A	NM_001036241	NM_001124791,NM_001124792,NM_001161021,NM_126454	chr2:1417183-1419548	9.74251	3.08055	-1.6611	0.316197967655897	-3.16257567185963	0.00005	N/A
AT4G15690	GRXS5	unknown	none	chr4:8934306-8934948	2.71023	0.855648	-1.66332	0.315711780580835	-3.16744594756723	0.0034	Monothiol glutaredoxin-S5 [Source:UniProtKB/Swiss-Prot;Acc:O23420]
AT5G64667	IDL2	NM_001085327	none	chr5:25850670-25851351	1.37856	0.434499	-1.66574	0.315182644447658	-3.17276353129294	0.019	Protein IDA-LIKE 2 [Source:UniProtKB/Swiss-Prot;Acc:Q6DUW9]
AT3G57540	N/A	NM_115614	none	chr3:21301426-21303048	4.35882	1.37347	-1.66611	0.315101821666483	-3.1735773367202	0.00005	N/A
AT3G18000, AT3G17990	N/A	NM_125084	none	chr3:6154351-6157545	31.3558	9.87889	-1.66631	0.31505814230632	-3.17401731845335	0.00005	N/A
AT4G25780	N/A	NM_118710	none	chr4:13120928-13121952	13.0836	4.11792	-1.66777	0.314739466354678	-3.1772310335975	0.00005	N/A
AT4G17220	MAP70.5	unknown	none	chr4:9656813-9659531	3.00449	0.945222	-1.6684	0.314602055071988	-3.1786187784793	0.00005	Microtubule-associated protein 70-5 [Source:UniProtKB/Swiss-Prot;Acc:Q8GYX3]
AT4G28410	N/A	NM_118983	none	chr4:14052243-14055016	5.35356	1.68069	-1.67145	0.313937657761467	-3.18534580123487	0.00005	N/A
AT3G48660	N/A	NM_114725	none	chr3:18029543-18030008	9.10072	2.8539	-1.67305	0.313589682751693	-3.18888042242073	0.00005	N/A
AT1G11545	XTH8	NM_101028	none	chr1:3878546-3880383	56.714	17.7834	-1.67318	0.313561426730196	-3.18916778261904	0.00005	Probable xyloglucan endotransglucosylase/hydrolase protein 8 [Source:UniProtKB/Swiss-Prot;Acc:Q8L9A9]
AT5G20250	RFS6	unknown	none	chr5:6833593-6836793	91.3371	28.6033	-1.67502	0.313161768282005	-3.1932378127955	0.00005	Probable galactinol--sucrose galactosyltransferase 6 [Source:UniProtKB/Swiss-Prot;Acc:Q8RX87]
AT4G24026	N/A	NM_001125565	none	chr4:12486359-12486888	5.62743	1.76093	-1.67614	0.312918747365445	-3.19571776513646	0.0002	N/A
AT2G46810	BHLH70	unknown	none	chr2:19239762-19242668	15.2022	4.7544	-1.67694	0.31274527646825	-3.19749033875982	0.00005	Transcription factor bHLH70 [Source:UniProtKB/Swiss-Prot;Acc:O81037]
AT3G60040	N/A	NM_115867	none	chr3:22174012-22175313	1.41183	0.441377	-1.67748	0.312628237979766	-3.19868738173524	0.00215	N/A
AT5G62260	AHL6	unknown	none	chr5:25008832-25011593	5.83587	1.82373	-1.67805	0.312504744869479	-3.19995141327425	0.00005	AT-hook motif nuclear-localized protein 6 [Source:UniProtKB/Swiss-Prot;Acc:Q9LVB0]
AT1G54095	N/A	NM_148589	none	chr1:20192942-20193887	1.59644	0.498845	-1.67819	0.312474420691247	-3.20026195356352	0.0046	N/A
AT3G14370	WAG2	NM_112295	none	chr3:4797891-4799541	2.82628	0.882814	-1.67872	0.312359648669562	-3.20143784339404	0.00005	Serine/threonine-protein kinase WAG2 [Source:UniProtKB/Swiss-Prot;Acc:Q9LUL2]
AT2G43390	N/A	NM_129900	none	chr2:18020313-18020877	6.44861	2.01322	-1.67949	0.312192979519582	-3.20314698152037	0.00005	N/A
AT1G29020	N/A	NM_102643	none	chr1:10120347-10121700	1.18661	0.370154	-1.68065	0.311942061415631	-3.20572350987834	0.0052	N/A
AT2G46950	CYP709B2	NM_130263	none	chr2:19289145-19291622	1.71066	0.533563	-1.68082	0.311905305881955	-3.20610127863123	0.00005	Cytochrome P450 709B2 [Source:UniProtKB/Swiss-Prot;Acc:F4IK45]
AT1G72270	N/A	NM_001198450	NM_105886	chr1:27209371-27211642	6.36942	1.98584	-1.68141	0.311777776153619	-3.2074127038076	0.00005	N/A
AT5G06800	PHL5	NM_001203314	NM_120763	chr5:2103096-2105961	6.36039	1.98074	-1.68307	0.311419243369852	-3.21110535488768	0.00005	Myb family transcription factor PHL5 [Source:UniProtKB/Swiss-Prot;Acc:Q0WVU3]
AT5G25190	ERF003	unknown	none	chr5:8706836-8707861	80.1417	24.9479	-1.68364	0.311296227831603	-3.21237429366139	0.00005	Ethylene-responsive transcription factor ERF003 [Source:UniProtKB/Swiss-Prot;Acc:Q94AW5]
AT2G27010	N/A	NM_128259	none	chr2:11526121-11527860	3.11144	0.967976	-1.68454	0.311102091699733	-3.21437890223243	0.00005	N/A
AT3G11430	GPAT5	unknown	none	chr3:3595764-3597933	16.2952	5.06771	-1.68504	0.310994290612453	-3.21549311413615	0.00005	Glycerol-3-phosphate acyltransferase 5 [Source:UniProtKB/Swiss-Prot;Acc:Q9CAY3]
N/A	N/A	unknown	none	chr3:16945314-16946633	8.102	2.51907	-1.68539	0.310918852078077	-3.21627329226368	0.00005	N/A
AT2G43880	N/A	NM_129950	none	chr2:18173000-18174594	4.44941	1.3832	-1.6856	0.310873597741391	-3.21674148999903	0.00005	N/A
AT3G50870	GATA18	unknown	none	chr3:18911003-18912515	2.26209	0.703102	-1.68585	0.31081973211918	-3.21729895712208	0.00005	GATA transcription factor 18 [Source:UniProtKB/Swiss-Prot;Acc:Q8LC79]
AT4G18940	N/A	NM_118011	none	chr4:10372678-10373791	1.79849	0.558804	-1.68637	0.310707721519838	-3.21845879821867	0.00275	N/A
AT1G55390	N/A	NM_104415	none	chr1:20681111-20683077	0.644295	0.200142	-1.6867	0.31063665880776	-3.21919506808389	0.003	N/A
AT1G47760	N/A	NM_103669	none	chr1:17572417-17573378	2.43197	0.75532	-1.68697	0.310578528677907	-3.21979759597958	0.0017	N/A
AT2G02710	TLP1	NM_118551	none	chr2:758694-760986	16.4412	5.10496	-1.68734	0.310498886537379	-3.22062346551963	0.00005	Protein TWIN LOV 1 [Source:UniProtKB/Swiss-Prot;Acc:O64511]
AT5G26310	UGT72E3	NM_122532	none	chr5:9234668-9236413	2.74661	0.852721	-1.68751	0.310462301050226	-3.22100299011254	0.00005	UDP-glycosyltransferase 72E3 [Source:UniProtKB/Swiss-Prot;Acc:O81498]
AT2G22790	N/A	NM_127844	none	chr2:9695935-9697076	2.53435	0.786253	-1.68855	0.310238577786564	-3.22332576153045	0.00005	N/A
AT3G56000	CSLA14	unknown	none	chr3:20783284-20785911	3.9886	1.23521	-1.69112	0.309686414382863	-3.22907287358014	0.00005	Probable mannan synthase 14 [Source:UniProtKB/Swiss-Prot;Acc:Q84W06]
AT5G35580	N/A	NM_122949	none	chr5:13761880-13764143	6.17845	1.90922	-1.69426	0.309013120402754	-3.23610854677188	0.00005	N/A
AT1G47370	N/A	NM_103631	none	chr1:17366680-17366902	3.24041	1	-1.69617636482115	0.308602923704099	-3.24041	0.001	N/A
AT3G23470	N/A	NM_113250	none	chr3:8414679-8418768	14.4199	4.4472	-1.69709	0.308407552387965	-3.24246274858417	0.00005	N/A
AT1G79700	N/A	NM_001084380	NM_106619	chr1:29985167-29993888	17.7621	5.47705	-1.69733	0.308356251417082	-3.24300219439171	0.00005	AP2-like ethylene-responsive transcription factor At1g79700 [Source:UniProtKB/Swiss-Prot;Acc:A0JPZ8]
AT1G59970	5MMP	NM_104689	none	chr1:22076581-22077039	3.98236	1.22766	-1.69771	0.308275042331437	-3.24385650047163	0.00505	Metalloendoproteinase 5-MMP [Source:UniProtKB/Swiss-Prot;Acc:Q9ZUJ5]
AT5G14130	PER55	unknown	none	chr5:4556014-4560249	17.8461	5.49867	-1.69845	0.308116959694923	-3.24552079505825	0.00005	Peroxidase 55 [Source:UniProtKB/Swiss-Prot;Acc:Q96509]
AT2G39470	PNSL1	unknown	none	chr2:16476172-16485173	144.765	44.5604	-1.69988	0.30781170532934	-3.24873935164375	0.00005	Photosynthetic NDH subunit of lumenal location 1, chloroplastic [Source:UniProtKB/Swiss-Prot;Acc:O80634]
AT4G31320	N/A	NM_119281	none	chr4:15193803-15194647	12.6741	3.89972	-1.70044	0.307692247578558	-3.25000063495161	0.00005	N/A
AT5G15130	WRKY72	NM_121517	none	chr5:4904341-4907064	4.22512	1.29914	-1.70144	0.307479045463427	-3.25225414464526	0.00005	Probable WRKY transcription factor 72 [Source:UniProtKB/Swiss-Prot;Acc:Q9LXG8]
AT2G01580	N/A	NM_126219	none	chr2:265021-265886	3.27314	1.00587	-1.70223	0.3073107202495	-3.25403552205441	0.00005	N/A
AT3G09910	RABC2B	unknown	none	chr3:3036684-3038459	5.67616	1.74426	-1.7023	0.307295809802082	-3.25419341267316	0.00005	Ras-related protein RABC2b [Source:UniProtKB/Swiss-Prot;Acc:Q9SF92]
AT1G01580	FRO2	unknown	none	chr1:209158-213130	102.296	31.3989	-1.70397	0.306940303556584	-3.25796250415075	0.00005	Ferric reduction oxidase 2 [Source:UniProtKB/Swiss-Prot;Acc:P92949]
AT3G25030	N/A	NM_001035685	NM_113407	chr3:9121986-9123527	5.84225	1.79046	-1.70619	0.306468351097461	-3.26297967284063	0.00005	N/A
AT1G12740	N/A	NM_001198045	NM_101144	chr1:4342277-4344875	15.9219	4.8789	-1.70639	0.306425868507499	-3.26343204922834	0.00005	N/A
AT2G12646	N/A	NM_001036275	none	chr2:5167046-5169140	7.20459	2.20479	-1.70827	0.306026819901023	-3.26768745407159	0.00005	N/A
AT5G55570	N/A	NM_124939	none	chr5:22514436-22515343	10.2665	3.13914	-1.7095	0.305766021489716	-3.27047457767846	0.00005	N/A
AT2G37720	TBL15	NM_129328	none	chr2:15819945-15821292	0.942357	0.287419	-1.71312	0.304999757346327	-3.27869113307031	0.0046	Protein trichome birefringence-like 15 [Source:UniProtKB/Swiss-Prot;Acc:O80940]
AT4G33000	CBL10	unknown	none	chr4:15924724-15926616	19.2985	5.879	-1.71485	0.304634237726725	-3.28262511614686	0.00005	Calcineurin B-like protein 10 [Source:UniProtKB/Swiss-Prot;Acc:Q7FRS8]
AT5G08250	N/A	NM_120908	none	chr5:2653536-2655877	4.40257	1.33998	-1.71613	0.304364077446765	-3.28553884672841	0.00005	N/A
AT5G62920	ARR6	NM_125686	none	chr5:25252437-25254244	41.8812	12.7449	-1.71638	0.304311339740734	-3.28610823655791	0.00005	Two-component response regulator ARR6 [Source:UniProtKB/Swiss-Prot;Acc:Q9ZWS6]
AT3G51330	N/A	NM_114992	none	chr3:19053314-19056455	20.3099	6.17969	-1.71658	0.304269156155314	-3.28656381946762	0.00005	N/A
AT3G27510	N/A	NM_113667	none	chr3:10188121-10190340	1.27281	0.386452	-1.71966	0.303620266868693	-3.29358777763169	0.00005	N/A
AT3G06460	N/A	NM_111521	none	chr3:1982654-1983879	5.73921	1.74065	-1.72123	0.303290034542327	-3.29717394608441	0.00005	N/A
AT3G12540	N/A	NM_112089	none	chr3:3975317-3977433	0.670601	0.203363	-1.7214	0.303254298460352	-3.29756249153626	0.00695	N/A
AT3G06880	N/A	NM_001202904	NM_111568	chr3:2170225-2175790	9.80723	2.97354	-1.72167	0.303197549808034	-3.29817968724727	0.00005	N/A
AT1G32583	TDL1	unknown	none	chr1:11785808-11788235	1.42812	0.432811	-1.72231	0.303063076900131	-3.29964313115428	0.00005	TPD1 protein homolog 1 [Source:UniProtKB/Swiss-Prot;Acc:Q1G3T1]
AT1G77080	AGL27	unknown	none	chr1:28955559-28960115	40.5719	12.2917	-1.7228	0.302960161392871	-3.30076401927719	0.00005	Agamous-like MADS-box protein AGL27 [Source:UniProtKB/Swiss-Prot;Acc:Q9AT76]
AT2G43920	HOL2	NM_001125049	NM_001161106,NM_129954	chr2:18189008-18190652	12.017	3.64019	-1.72299	0.302920264783559	-3.30119875180525	0.00005	Probable thiol methyltransferase 1 [Source:UniProtKB/Swiss-Prot;Acc:O80562]
AT4G02725	N/A	NM_001084878	NM_202774	chr4:1205993-1207438	75.555	22.8778	-1.72358	0.302796408797954	-3.30254907569682	0.00005	N/A
AT4G35160	N/A	NM_119682	none	chr4:16730732-16732809	14.312	4.33196	-1.72414	0.302678897419037	-3.30383124997173	0.00005	N/A
AT3G05890	RCI2B	NM_111463	none	chr3:1757516-1758664	106.466	32.2216	-1.72429	0.302647428901334	-3.30417477402727	0.00005	Hydrophobic protein RCI2B [Source:UniProtKB/Swiss-Prot;Acc:Q9ZNS6]
AT2G48130	N/A	NM_130380	none	chr2:19683916-19686005	170.748	51.6199	-1.72587	0.302316159178164	-3.30779539776658	0.00005	N/A
N/A	N/A	unknown	none	chr1:24920880-24922355	0.691542	0.209032	-1.72609	0.302270061782462	-3.30829984981999	0.00775	N/A
AT5G07130	LAC13	NM_120795	none	chr5:2209812-2212636	6.21761	1.87927	-1.72619	0.302249110744469	-3.30852917163892	0.00005	Laccase-13 [Source:UniProtKB/Swiss-Prot;Acc:Q9LYQ2]
AT5G13580	ABCG6	unknown	none	chr5:4370746-4379350	32.7386	9.89342	-1.72645	0.302194644841568	-3.30912548276384	0.00005	ABC transporter G family member 6 [Source:UniProtKB/Swiss-Prot;Acc:Q9FNB5]
AT1G35255	N/A	NM_001084196	none	chr1:12935752-12936461	1.29288	0.39066	-1.7266	0.302163226669994	-3.30946955730038	0.0159	N/A
AT4G38860	N/A	NM_120046	none	chr4:18130240-18130980	90.2667	27.2473	-1.72808	0.301853409100374	-3.31286634456222	0.00005	N/A
AT3G24360	N/A	NM_001084736	NM_113343	chr3:8839695-8842908	1.51277	0.45656	-1.72831	0.301805290303042	-3.31339453657655	0.0004	3-hydroxyisobutyryl-CoA hydrolase-like protein 4, mitochondrial [Source:UniProtKB/Swiss-Prot;Acc:Q9LK08]
AT5G17550	PEX19-2	NM_121761	none	chr5:5786482-5788343	25.5873	7.71682	-1.72935	0.301587805396473	-3.31578393458377	0.00005	Peroxisome biogenesis protein 19-2 [Source:UniProtKB/Swiss-Prot;Acc:Q94EI3]
AT1G12020	N/A	NM_101074	none	chr1:4061340-4062170	2.05376	0.619193	-1.72981	0.301491660146112	-3.31684133324075	0.0026	N/A
AT2G21045	STR19	unknown	none	chr2:9027860-9029154	64.194	19.3503	-1.73008	0.301435241340228	-3.3174621373196	0.00005	Rhodanese-like domain-containing protein 19, mitochondrial [Source:UniProtKB/Swiss-Prot;Acc:Q8RUD6]
AT5G55250	IAMT1	NM_001085287	NM_124907	chr5:22407442-22410908	7.78594	2.34472	-1.73145	0.30114913079559	-3.32061393422638	0.00005	Indole-3-acetate O-methyltransferase 1 [Source:UniProtKB/Swiss-Prot;Acc:Q9FLN8]
AT3G13435	N/A	NM_180246	none	chr3:4375358-4376206	10.5632	3.18032	-1.7318	0.301076080422185	-3.32141961791766	0.00005	N/A
AT1G74670	GASA6	unknown	none	chr1:28053213-28054710	103.532	31.1577	-1.73242	0.300946720397999	-3.32284730891072	0.00005	Gibberellin-regulated protein 6 [Source:UniProtKB/Swiss-Prot;Acc:Q6NMQ7]
AT3G56220	N/A	NM_115480	none	chr3:20858818-20860601	3.2737	0.984565	-1.73336	0.300750699915827	-3.32501304329425	0.00005	N/A
N/A	N/A	unknown	none	chr1:9933826-9935256	16.135	4.85129	-1.73375	0.30066940974892	-3.32591200692838	0.00005	N/A
AT2G20750	EXPB1	unknown	none	chr2:8941041-8942691	14.5627	4.37778	-1.73401	0.300615228511342	-3.32651145104005	0.00005	Expansin-B1 [Source:UniProtKB/Swiss-Prot;Acc:Q9SKU2]
AT1G69040	ACR4	NM_105575	NM_202378	chr1:25957561-25960297	27.849	8.37117	-1.73413	0.300590225079451	-3.32678815399165	0.00005	ACT domain-containing protein ACR4 [Source:UniProtKB/Swiss-Prot;Acc:Q8LJW3]
AT4G11460	CRK30	NM_117217	none	chr4:6964395-6967198	9.40126	2.82402	-1.7351	0.300388190337363	-3.32902568132558	0.00005	Putative cysteine-rich receptor-like protein kinase 30 [Source:UniProtKB/Swiss-Prot;Acc:Q9LDT0]
AT2G26520	N/A	NM_128209	none	chr2:11280131-11280833	1.73345	0.520266	-1.73633	0.300132197209569	-3.33186512242718	0.0099	N/A
AT2G24390	N/A	NM_001084484	NM_001202662,NM_128000	chr2:10373609-10375029	8.65544	2.59233	-1.73935	0.299504586254562	-3.33884703571803	0.00005	N/A
AT2G34500	CYP710A1	NM_129002	none	chr2:14539381-14541465	5.62315	1.68228	-1.74096	0.299170535461216	-3.34257515854076	0.00005	Cytochrome P450 710A1 [Source:UniProtKB/Swiss-Prot;Acc:O64697]
AT5G05810	ATL43	NM_120663	none	chr5:1746656-1748190	3.59364	1.07425	-1.74212	0.298930083854548	-3.34526383930824	0.00005	RING-H2 finger protein ATL43 [Source:UniProtKB/Swiss-Prot;Acc:Q5EAE9]
AT1G32740	N/A	NM_103008	none	chr1:11844790-11846214	6.0055	1.79366	-1.74338	0.298669122621939	-3.34818675335856	0.00005	N/A
AT2G22800	HAT9	NM_127845	none	chr2:9704613-9706140	5.80997	1.73392	-1.74449	0.298439416957383	-3.35076381731036	0.00005	Homeobox-leucine zipper protein HAT9 [Source:UniProtKB/Swiss-Prot;Acc:P46603]
AT5G01060	N/A	NM_120183	none	chr5:22693-24941	1.10983	0.330811	-1.74627	0.29807142887231	-3.35490054777571	0.0004	N/A
AT4G30420	N/A	NM_119188	none	chr4:14876980-14878828	2.55805	0.762429	-1.74637	0.298050768851287	-3.35513309982083	0.00005	WAT1-related protein At4g30420 [Source:UniProtKB/Swiss-Prot;Acc:Q9M0B8]
AT2G45430	AHL22	NM_130105	none	chr2:18727547-18729121	19.5046	5.81195	-1.74672	0.297978470054008	-3.35594715892981	0.00005	AT-hook motif nuclear-localized protein 22 [Source:UniProtKB/Swiss-Prot;Acc:O22130]
AT3G28945	N/A	unknown	none	chr3:10975311-10976046	0.389619	0.116009	-1.74782	0.29775135941659	-3.35850691650706	0.01805	N/A
AT1G58160	JAL15	NM_104597	none	chr1:21533545-21534617	2.64431	0.787311	-1.74789	0.297736912781001	-3.35866987623246	0.00025	Jacalin-related lectin 15 [Source:UniProtKB/Swiss-Prot;Acc:F4I9R6]
AT2G10940	N/A	NM_126828	NM_179618	chr2:4310618-4312171	1069.72	318.481	-1.74795	0.297724530508386	-3.35880956229044	0.00005	N/A
AT5G59780	MYB59	unknown	none	chr5:24082135-24083474	28.3489	8.43835	-1.74826	0.297660563636232	-3.35953136614392	0.00005	Transcription factor MYB59 [Source:UniProtKB/Swiss-Prot;Acc:Q4JL84]
AT5G59130	SBT4.11	NM_001203639	NM_125303	chr5:23870008-23873711	3.93951	1.17207	-1.74896	0.297516172862172	-3.36116181644775	0.00005	Subtilisin-like protease SBT4.11 [Source:UniProtKB/Swiss-Prot;Acc:Q9FIG1]
AT4G25420	GA20OX1	unknown	none	chr4:12990854-12992504	3.52962	1.04962	-1.74964	0.29737597460775	-3.36274644015555	0.00005	Gibberellin 20 oxidase 1 [Source:UniProtKB/Swiss-Prot;Acc:Q39110]
AT5G40730	AGP24	NM_123438	none	chr5:16300997-16301477	181.775	54.0552	-1.74965	0.29737391336171	-3.36276974901848	0.00005	Arabinogalactan peptide 24 [Source:UniProtKB/Swiss-Prot;Acc:Q5PP12]
AT1G06690	N/A	NM_100546	none	chr1:2049663-2052153	93.3679	27.7612	-1.74986	0.297330630495113	-3.36325927246313	0.00005	Uncharacterized oxidoreductase At1g06690, chloroplastic [Source:UniProtKB/Swiss-Prot;Acc:Q94A68]
AT3G01500	BCA1	unknown	none	chr3:194781-198274	2220.91	659.908	-1.75081	0.297134905749751	-3.36547467379079	0.00005	Beta carbonic anhydrase 1, chloroplastic [Source:UniProtKB/Swiss-Prot;Acc:P27140]
AT5G43540	N/A	NM_123720	none	chr5:17496901-17497622	2.35787	0.700456	-1.75112	0.297071065559976	-3.36619790996815	0.0027	N/A
AT3G59320	N/A	NM_115794	NM_202730	chr3:21924514-21928426	5.72604	1.6984	-1.75336	0.296610176156257	-3.3714284956737	0.00005	N/A
AT1G04350	N/A	NM_100315	none	chr1:1164956-1166780	37.3469	11.0586	-1.75582	0.296104844621696	-3.37718216423511	0.00005	1-aminocyclopropane-1-carboxylate oxidase homolog 6 [Source:UniProtKB/Swiss-Prot;Acc:P93824]
AT1G54450	B''DELTA	unknown	none	chr1:20336335-20339776	2.33633	0.690133	-1.7593	0.295391455420326	-3.38533827451798	0.00005	Probable serine/threonine protein phosphatase 2A regulatory subunit B''delta [Source:UniProtKB/Swiss-Prot;Acc:Q9SLI8]
AT1G77490	APXT	unknown	none	chr1:29117534-29121060	50.1167	14.7769	-1.76195	0.294849366588587	-3.39156231390293	0.00005	L-ascorbate peroxidase T, chloroplastic [Source:UniProtKB/Swiss-Prot;Acc:Q42593]
AT2G35310	N/A	NM_129083	none	chr2:14864811-14866602	0.979416	0.288078	-1.76546	0.294132885756744	-3.39982384977867	0.00605	B3 domain-containing protein At2g35310 [Source:UniProtKB/Swiss-Prot;Acc:Q5PNU4]
AT5G14070	GRXC8	unknown	none	chr5:4541838-4542517	5.17708	1.52229	-1.76589	0.294045231546602	-3.40083732948247	0.0001	Glutaredoxin-C8 [Source:UniProtKB/Swiss-Prot;Acc:Q8LF89]
AT2G20030	ATL12	unknown	none	chr2:8647761-8649228	2.42886	0.713978	-1.76633	0.293955565906414	-3.40187469121903	0.00005	Putative RING-H2 finger protein ATL12 [Source:UniProtKB/Swiss-Prot;Acc:Q9SL78]
AT5G28380	N/A	NM_122721	none	chr5:10340215-10341330	0.767805	0.225275	-1.76905	0.293401875859978	-3.40829450073877	0.01865	N/A
AT2G21100	DIR23	unknown	none	chr2:9048180-9049398	31.1912	9.14224	-1.77052	0.293103073210732	-3.41176907169796	0.00005	Dirigent protein 23 [Source:UniProtKB/Swiss-Prot;Acc:Q84TH6]
AT4G32590	N/A	NM_001036695	NM_119411,NM_202934,NM_202935	chr4:15721324-15722892	114.733	33.6026	-1.77164	0.292875618314532	-3.4144187411533	0.00005	N/A
AT1G28080	N/A	NM_102573	none	chr1:9789764-9790840	1.07519	0.314707	-1.77251	0.292699056415747	-3.41647838652275	0.0141	N/A
AT5G19110	N/A	NM_121916	none	chr5:6411461-6413220	2.51361	0.732582	-1.7787	0.291445897703588	-3.43116855608323	0.00005	N/A
AT2G35290	N/A	NM_129081	none	chr2:14861454-14862096	3.88942	1.1335	-1.77877	0.291431757003486	-3.43133504145891	0.0004	N/A
AT1G68862	N/A	NM_001084327	none	chr1:25886757-25890114	6.93093	2.01966	-1.77894	0.291397418159568	-3.43173939671767	0.00005	N/A
AT5G02550	N/A	NM_120333	none	chr5:573081-573572	19.0886	5.55987	-1.77959	0.291266159886478	-3.43328590039348	0.00005	N/A
AT3G62510	N/A	NM_116116	none	chr3:23122808-23124004	2.29879	0.668828	-1.78117	0.290947347793791	-3.43704800055009	0.002	N/A
AT4G21850	MSRB9	NM_118305	NM_179087	chr4:11591162-11592260	119.089	34.6328	-1.78183	0.290814276474337	-3.43862073115329	0.00005	Peptide methionine sulfoxide reductase B9 [Source:UniProtKB/Swiss-Prot;Acc:Q84JT6]
AT4G03965	N/A	NM_148213	none	chr4:1889349-1890382	1.42991	0.41574	-1.78217	0.290745748337095	-3.43943120654196	0.0028	N/A
AT2G22510	N/A	NM_127817	none	chr2:9569014-9569765	105.457	30.6526	-1.78258	0.290663132942655	-3.44040879858434	0.00005	N/A
AT1G19050	ARR7	NM_101763	none	chr1:6577865-6579329	58.8721	17.0686	-1.78624	0.289926678768017	-3.44914791646388	0.00005	Two-component response regulator ARR7 [Source:UniProtKB/Swiss-Prot;Acc:Q9ZWS7]
AT5G15290	CASP5	unknown	none	chr5:4967023-4968033	17.47	5.0632	-1.78676	0.289822197431416	-3.45039133945784	0.00005	Casparian strip membrane protein 5 [Source:UniProtKB/Swiss-Prot;Acc:Q9LXF3]
AT2G31230	ERF15	unknown	none	chr2:13306526-13307472	2.41257	0.698796	-1.78763	0.289647476306512	-3.45247268421484	0.0004	Ethylene-responsive transcription factor 15 [Source:UniProtKB/Swiss-Prot;Acc:Q8VYM0]
N/A	N/A	unknown	none	chr4:387432-391405	2.63025	0.761698	-1.78791	0.289591266628474	-3.45314280932005	0.00045	N/A
AT2G42170	N/A	NM_180032	none	chr2:17577730-17580404	8.9545	2.59216	-1.78846	0.28948088651648	-3.45445950519801	0.00005	N/A
AT2G24300	CBP60E	unknown	none	chr2:10340343-10343734	5.78031	1.67308	-1.78864	0.289444771254658	-3.4548905328823	0.00005	Calmodulin-binding protein 60 E [Source:UniProtKB/Swiss-Prot;Acc:F4IPM3]
AT5G50740	N/A	NM_001085273	NM_001125938,NM_001203578,NM_124452	chr5:20635828-20638052	31.3802	9.07473	-1.78993	0.2891860770319	-3.45798113886959	0.00005	N/A
AT5G55350	AT4	unknown	none	chr5:894621-895398	12.7467	3.68609	-1.78996	0.289180063639004	-3.45805304631353	0.00005	Probable long-chain-alcohol O-fatty-acyltransferase 4 [Source:UniProtKB/Swiss-Prot;Acc:Q9FJ75]
AT1G10460	GLP7	NM_100920	none	chr1:3439438-3440386	1.45544	0.420818	-1.79019	0.289133965114173	-3.45860438639618	0.00385	Germin-like protein subfamily 1 member 1 [Source:UniProtKB/Swiss-Prot;Acc:P92998]
AT1G68150	WRKY9	NM_105485	none	chr1:25543980-25549047	9.15195	2.64239	-1.79223	0.288725412751749	-3.46349838231877	0.00025	Probable WRKY transcription factor 9 [Source:UniProtKB/Swiss-Prot;Acc:Q9C9F0]
AT5G19520	MSL9	NM_121957	none	chr5:6585392-6591228	10.768	3.10633	-1.79347	0.288477359153166	-3.4664765475375	0.022	Mechanosensitive ion channel protein 9 [Source:UniProtKB/Swiss-Prot;Acc:Q84M97]
AT5G56830	N/A	unknown	none	chr5:22978732-22978956	3.4679	1	-1.79406229775694	0.288358949219989	-3.4679	0.00135	N/A
AT4G16270	PER40	unknown	none	chr4:9205028-9206522	4.51093	1.29946	-1.79552	0.288067737848424	-3.47140574459671	0.00005	Peroxidase 40 [Source:UniProtKB/Swiss-Prot;Acc:O23474]
AT5G48110	N/A	NM_124185	none	chr5:19500655-19504632	10.3705	2.98655	-1.79593	0.287985883410573	-3.47239242478539	0.00005	N/A
AT3G03850	N/A	NM_111256	none	chr3:983087-983678	16.9435	4.8785	-1.79623	0.287926004655569	-3.47311456357076	0.00005	N/A
AT1G09540	N/A	NM_100825	none	chr1:3086458-3087927	2.3444	0.67452	-1.79728	0.287716527040941	-3.47564323219327	0.0001	N/A
AT5G12050	N/A	NM_121243	none	chr5:3889942-3891495	37.9045	10.9004	-1.79799	0.287574966648516	-3.47735413709439	0.00005	Protein BIG GRAIN 1-like D [Source:UniProtKB/Swiss-Prot;Acc:Q9LYH0]
AT4G09100	ATL39	unknown	none	chr4:5811223-5811803	2.71983	0.780249	-1.80151	0.28687417406419	-3.48584881599081	0.00375	RING-H2 finger protein ATL39 [Source:UniProtKB/Swiss-Prot;Acc:Q9M0R7]
N/A	N/A	NM_001085123	none	chr5:5232551-5233386	0.938017	0.268825	-1.80294	0.286589965125829	-3.48930570392074	0.02255	N/A
AT5G35110	N/A	NM_122902	none	chr5:13363644-13364470	4.18854	1.2	-1.80341	0.286496615290008	-3.49044263223754	0.00005	N/A
AT5G50300	AZG2	NM_124409	none	chr5:20466156-20468065	1.60188	0.45875	-1.80398	0.286383444584964	-3.49182195726863	0.00005	Adenine/guanine permease AZG2 [Source:UniProtKB/Swiss-Prot;Acc:Q84MA8]
AT1G60750	N/A	NM_104758	none	chr1:22362058-22363899	7.97126	2.27921	-1.80627	0.28592922671322	-3.4973689520833	0.00005	Probable aldo-keto reductase 6 [Source:UniProtKB/Swiss-Prot;Acc:F4HPY8]
AT2G22540	SVP	NM_001161056	NM_127820	chr2:9579868-9583890	11.5493	3.29884	-1.80778	0.285630114807222	-3.50103139745934	0.00005	MADS-box protein SVP [Source:UniProtKB/Swiss-Prot;Acc:Q9FVC1]
AT5G51490	PME59	unknown	none	chr5:20913607-20915744	0.996314	0.283986	-1.81078	0.285036780796434	-3.50831916220025	0.00075	Probable pectinesterase/pectinesterase inhibitor 59 [Source:UniProtKB/Swiss-Prot;Acc:Q9FHN5]
AT4G26860	N/A	NM_001203921	NM_118820	chr4:13503085-13504873	67.6066	19.1979	-1.81622	0.283964010547141	-3.52157302636064	0.00005	N/A
AT3G63120	CYCU3-1	unknown	none	chr3:23322418-23322869	2.54904	0.723722	-1.81645	0.283918743519302	-3.52213449385041	0.02205	Cyclin-U3-1 [Source:UniProtKB/Swiss-Prot;Acc:Q8LB60]
AT3G13710	PRA1F4	unknown	none	chr3:4490612-4492692	10.4338	2.96194	-1.81666	0.283877419056906	-3.52264721626041	0.00005	PRA1 family protein F4 [Source:UniProtKB/Swiss-Prot;Acc:Q9LIC7]
AT5G64230	N/A	NM_125819	none	chr5:25694506-25694773	3.52741	1	-1.8186092736914	0.283494121749386	-3.52741	0.00005	N/A
N/A	N/A	unknown	none	chr4:12981052-12982570	4.0352	1.14354	-1.81914	0.283389851537516	-3.5287078721223	0.00005	N/A
AT3G60540	N/A	NM_115918	NM_202738	chr3:22374934-22375882	2.4688	0.698557	-1.82136	0.282954110333855	-3.53414198090323	0.00985	N/A
AT2G28460	N/A	NM_128406	none	chr2:12166585-12168828	0.834312	0.235848	-1.82273	0.282685541356136	-3.53749963723885	0.0004	N/A
AT4G17680	N/A	NM_001084933	NM_117876	chr4:9842706-9844291	18.8617	5.31717	-1.82673	0.281902856145717	-3.54732127823173	0.00005	N/A
AT4G08035	N/A	unknown	none	chr4:4866483-4868347	28.1082	7.92249	-1.82696	0.281857917688859	-3.54788685093421	0.00005	N/A
AT4G05310	N/A	NM_116770	none	chr4:2716489-2717367	1.34063	0.377441	-1.82859	0.281539646014971	-3.55189762491505	0.0065	N/A
AT5G59080	N/A	NM_125298	none	chr5:23847439-23848781	9.79023	2.75432	-1.82965	0.281332864672561	-3.5545082909666	0.00005	N/A
AT2G47050	N/A	NM_130273	none	chr2:19331688-19332628	1.69902	0.477908	-1.8299	0.281284117625806	-3.55512429368766	0.00155	N/A
AT3G63430	N/A	NM_116208	none	chr3:23420170-23422511	2.86627	0.80565	-1.83095	0.281079472248035	-3.55771267108956	0.00005	N/A
AT1G10417	N/A	NM_001035942	none	chr1:3426118-3427074	1.41807	0.398413	-1.83159	0.28095480905729	-3.55929127305341	0.01525	N/A
AT3G13270	N/A	unknown	none	chr3:4288201-4288919	2.54552	0.714213	-1.83354	0.280575316667206	-3.56410539557944	0.0017	N/A
AT5G53980	ATHB-52	unknown	none	chr5:21914033-21914630	3.62733	1.01618	-1.83576	0.280143903101975	-3.5695940155299	0.0009	Homeobox-leucine zipper protein ATHB-52 [Source:UniProtKB/Swiss-Prot;Acc:Q9FN29]
AT5G64110	PER70	unknown	none	chr5:25654418-25656021	1.70323	0.47656	-1.83754	0.279798474138541	-3.57400090575495	0.00035	Peroxidase 70 [Source:UniProtKB/Swiss-Prot;Acc:Q9FMI7]
AT5G51780	BHLH36	unknown	none	chr5:21034667-21036686	5.40539	1.51143	-1.83848	0.279616228484762	-3.57633033468405	0.00005	Transcription factor bHLH36 [Source:UniProtKB/Swiss-Prot;Acc:Q9FLI1]
AT1G67330	N/A	NM_105401	none	chr1:25213852-25215194	27.6409	7.72834	-1.83858	0.279596847636417	-3.57657823560437	0.00005	N/A
AT5G44460	CML43	NM_123813	none	chr5:17917205-17917976	3.07967	0.858764	-1.84244	0.278849772680376	-3.5861603557634	0.00025	Probable calcium-binding protein CML43 [Source:UniProtKB/Swiss-Prot;Acc:Q9FI19]
AT2G39530	N/A	NM_129511	none	chr2:16498546-16499504	20.3677	5.67261	-1.8442	0.278509800371915	-3.59053792241647	0.00005	CASP-like protein 4D1 [Source:UniProtKB/Swiss-Prot;Acc:Q8GWD5]
AT4G01580	N/A	NM_116389	none	chr4:685726-686813	8.7195	2.42602	-1.84565	0.278230020983295	-3.59414845481408	0.00005	B3 domain-containing protein At4g01580 [Source:UniProtKB/Swiss-Prot;Acc:Q9ZSH7]
AT3G58060	MTPC3	unknown	none	chr3:21497622-21499835	5.49092	1.52634	-1.84697	0.277975569658649	-3.59743844118384	0.00005	Putative metal tolerance protein C3 [Source:UniProtKB/Swiss-Prot;Acc:Q9M2P2]
AT2G27402	N/A	NM_201818	none	chr2:11723258-11724369	127.725	35.4401	-1.84959	0.2774712114522	-3.60397748929088	0.00005	N/A
AT3G03820	N/A	NM_111253	none	chr3:976738-977386	37.2091	10.3244	-1.8496	0.277469288174987	-3.60400247024582	0.00005	N/A
AT3G48580	XTH11	NM_001203104	NM_114717	chr3:18005984-18008587	0.935566	0.259564	-1.84975	0.277440440616464	-3.60437720534912	0.00015	Probable xyloglucan endotransglucosylase/hydrolase protein 11 [Source:UniProtKB/Swiss-Prot;Acc:Q9SMP1]
AT4G31470	N/A	NM_119296	none	chr4:15261562-15262366	13.4252	3.72392	-1.85005	0.277382754496662	-3.60512679245182	0.00005	N/A
AT4G17215	N/A	NM_117826	none	chr4:9655692-9656529	33.5824	9.31034	-1.8508	0.277238591666519	-3.6070014422915	0.00005	N/A
AT1G07050	N/A	NM_100579	none	chr1:2164226-2165262	2.91925	0.808028	-1.85312	0.276793122158878	-3.61280653290946	0.0002	N/A
AT4G29800	PLP8	NM_001203937	NM_119126	chr4:14590654-14592781	6.26062	1.7327	-1.85328	0.276762426521482	-3.61320722819426	0.00005	Patatin-like protein 8 [Source:UniProtKB/Swiss-Prot;Acc:Q8H133]
AT3G04530	PPCK2	NM_111324	none	chr3:1221499-1222628	3.29738	0.90837	-1.85997	0.275482007396894	-3.63000113673222	0.00005	Phosphoenolpyruvate carboxylase kinase 2 [Source:UniProtKB/Swiss-Prot;Acc:Q93VK0]
AT3G24300	AMT1-3	unknown	none	chr3:8805736-8807435	18.4991	5.09271	-1.86095	0.275294940354746	-3.63246777696457	0.00005	Ammonium transporter 1 member 3 [Source:UniProtKB/Swiss-Prot;Acc:Q9SQH9]
AT2G02300	PP2B5	unknown	none	chr2:606191-607918	0.694912	0.191262	-1.86128	0.275231976985226	-3.63329875748296	0.0091	F-box protein PP2-B5 [Source:UniProtKB/Swiss-Prot;Acc:Q9ZVR1]
AT5G26730	N/A	NM_180541	none	chr5:9300344-9300984	2.27247	0.624251	-1.86406	0.274702129616252	-3.64030668927453	0.00875	N/A
AT2G16990	N/A	NM_001036283	NM_127252	chr2:7382937-7387957	2.21157	0.607475	-1.86418	0.274679281485696	-3.64060949406582	0.00005	N/A
AT3G50400	N/A	NM_114900	none	chr3:18704751-18706645	27.6972	7.60223	-1.86525	0.274475636322142	-3.64331061729041	0.00005	GDSL esterase/lipase At3g50400 [Source:UniProtKB/Swiss-Prot;Acc:Q9M2R9]
AT2G21840	N/A	NM_127753	none	chr2:9306952-9310151	3.70458	1.01597	-1.86645	0.274247428827989	-3.64634229853514	0.00005	N/A
AT5G65730	XTH6	unknown	none	chr5:26299028-26300418	167.452	45.914	-1.86674	0.274192307156952	-3.64707533325354	0.00005	Probable xyloglucan endotransglucosylase/hydrolase protein 6 [Source:UniProtKB/Swiss-Prot;Acc:Q8LF99]
AT5G04120	IPSP	NM_125970	none	chr5:1120011-1121782	2.5975	0.712215	-1.86674	0.274192307156952	-3.64707533325354	0.0002	Metal-independent phosphoserine phosphatase [Source:UniProtKB/Swiss-Prot;Acc:F4KI56]
AT4G28110	N/A	NM_118951	none	chr4:13968045-13969533	3.09859	0.849437	-1.86703	0.274137196564957	-3.64780851533604	0.00005	N/A
AT2G46740	GULLO5	unknown	none	chr2:19204194-19207480	14.5898	3.99954	-1.86706	0.27413149610148	-3.64788437017034	0.00005	L-gulonolactone oxidase 5 [Source:UniProtKB/Swiss-Prot;Acc:O81030]
AT3G61270	N/A	NM_115991	none	chr3:22678171-22680375	10.8016	2.95876	-1.86818	0.273918763596467	-3.65071741296695	0.00005	N/A
AT1G49450	N/A	NM_103834	none	chr1:18305541-18307505	3.51684	0.962669	-1.86917	0.273730860716293	-3.6532234523474	0.00005	N/A
AT1G08590	PXL1	unknown	none	chr1:2718651-2722187	20.8185	5.6962	-1.86979	0.27361324980973	-3.65479376709789	0.00005	Leucine-rich repeat receptor-like protein kinase PXL1 [Source:UniProtKB/Swiss-Prot;Acc:Q9FRS6]
AT4G12090	N/A	NM_117279	none	chr4:7241954-7243097	4.98872	1.36489	-1.86988	0.273596181459385	-3.65502177210923	0.00005	Protein cornichon homolog 5 [Source:UniProtKB/Swiss-Prot;Acc:Q9SZ74]
AT5G48790	N/A	NM_124256	none	chr5:19777479-19782121	42.4484	11.5963	-1.87204	0.273186860322155	-3.66049816166398	0.00005	N/A
AT3G45440	LECRK16	unknown	none	chr3:16664639-16666189	0.541138	0.147729	-1.87304	0.272997567231721	-3.66303630519607	0.01105	Probable L-type lectin-domain containing receptor kinase I.6 [Source:UniProtKB/Swiss-Prot;Acc:Q9M1G3]
AT5G66816	N/A	NM_001126042	none	chr5:26681413-26681947	2.48845	0.675933	-1.88029	0.271629109247553	-3.68149055441858	0.00865	N/A
AT3G23180	N/A	NM_113219	none	chr3:8277042-8278532	14.3011	3.88415	-1.88045	0.271598986285758	-3.68189886742753	0.00005	N/A
AT5G17820	PER57	unknown	none	chr5:5887976-5890206	109.833	29.8247	-1.88073	0.271546279140613	-3.68261352416535	0.00005	Peroxidase 57 [Source:UniProtKB/Swiss-Prot;Acc:Q43729]
AT5G50175	N/A	NM_001036969	none	chr5:20427944-20428657	1.93906	0.526532	-1.88077	0.271538750383473	-3.68271562930808	0.00395	N/A
AT5G25020	N/A	NM_122411	none	chr5:8618441-8619629	1.05815	0.287095	-1.88195	0.271316745929384	-3.68572900494786	0.0033	N/A
AT3G12970	N/A	NM_112134	none	chr3:4141084-4142585	4.6181	1.25246	-1.88253	0.27120769163841	-3.68721105938713	0.00005	N/A
AT1G76220	N/A	NM_106272	none	chr1:28597400-28598379	2.39461	0.649392	-1.88263	0.271188893605227	-3.68746664623999	0.0003	N/A
AT3G16240	TIP2-1	unknown	none	chr3:5505302-5506885	1457.59	395.189	-1.88297	0.271124990037821	-3.6883357740668	0.00005	Aquaporin TIP2-1 [Source:UniProtKB/Swiss-Prot;Acc:Q41951]
AT5G44900	N/A	NM_123858	none	chr5:18135414-18136446	1.22681	0.332536	-1.88332	0.271059222682925	-3.68923067845496	0.00735	N/A
AT3G53830	N/A	NM_115243	none	chr3:19940614-19943788	26.3314	7.1296	-1.88489	0.270764405348717	-3.69324763612152	0.00005	N/A
AT2G16580	N/A	NM_127209	none	chr2:7184550-7186996	4.56246	1.23471	-1.88564	0.270623682241948	-3.69516810840657	0.00005	N/A
AT1G17285	N/A	NM_202120	none	chr1:5920759-5921424	8.47062	2.29182	-1.88597	0.270561787247133	-3.69601343254949	0.00005	N/A
AT4G11290	PER39	unknown	none	chr4:6869906-6871667	19.2616	5.20252	-1.88845	0.270097089703072	-3.70237236209889	0.00005	Peroxidase 39 [Source:UniProtKB/Swiss-Prot;Acc:Q9SUT2]
AT4G27400	N/A	NM_118874	none	chr4:13705281-13706836	6.19116	1.67036	-1.89005	0.269797708488026	-3.70648070216795	0.00005	N/A
AT3G20840	PLT1	NM_112975	none	chr3:7300446-7303592	0.946391	0.253768	-1.89892	0.268144022854109	-3.72933914154065	0.00025	AP2-like ethylene-responsive transcription factor PLT1 [Source:UniProtKB/Swiss-Prot;Acc:Q5YGP8]
AT2G35000	ATL9	unknown	none	chr2:14751582-14753077	7.27697	1.95056	-1.89945	0.268045533411237	-3.73070943310887	0.00005	E3 ubiquitin-protein ligase ATL9 [Source:UniProtKB/Swiss-Prot;Acc:O64763]
AT5G63660	PDF2.5	unknown	none	chr5:25485485-25486314	8.39679	2.25073	-1.89945	0.268045533411237	-3.73070943310887	0.00005	Defensin-like protein 6 [Source:UniProtKB/Swiss-Prot;Acc:Q9FFP8]
AT1G16160	WAKL5	NM_101483	none	chr1:5536199-5538480	0.696565	0.186679	-1.8997	0.267999088684045	-3.73135597180682	0.00195	Wall-associated receptor kinase-like 5 [Source:UniProtKB/Swiss-Prot;Acc:Q9S9M1]
AT4G25940	N/A	NM_118727	none	chr4:13169546-13172906	2.47672	0.663604	-1.90004	0.267935936769522	-3.73223544425173	0.00005	Putative clathrin assembly protein At4g25940 [Source:UniProtKB/Swiss-Prot;Acc:Q8VYT2]
AT4G03540	N/A	NM_116592	none	chr4:1569826-1571597	27.8153	7.43362	-1.90374	0.26724965673304	-3.7418195863163	0.00005	CASP-like protein 1C1 [Source:UniProtKB/Swiss-Prot;Acc:Q9ZT81]
AT5G54585	N/A	NM_148130	none	chr5:22175517-22176639	10.256	2.73841	-1.90506	0.267005247344986	-3.74524474684928	0.00005	N/A
AT5G04390	N/A	NM_120521	none	chr5:1239015-1240372	0.836489	0.2233	-1.90536	0.266949730937025	-3.74602362957956	0.00395	N/A
AT4G19690	IRT1	NM_118089	NM_179215	chr4:10707202-10714741	325.679	86.7847	-1.90794	0.266472766077329	-3.75272871115769	0.00005	Fe(2+) transport protein 1 [Source:UniProtKB/Swiss-Prot;Acc:Q38856]
AT5G23830	N/A	NM_001125795	NM_122288	chr5:8033722-8034922	26.0164	6.92208	-1.91014	0.266066725084494	-3.75845570197639	0.00005	N/A
AT1G08320	N/A	NM_001035921	NM_001035922,NM_100705	chr1:2621956-2627925	23.9092	6.35654	-1.91125	0.26586209384118	-3.76134854560116	0.00005	N/A
AT2G23560	MES7	unknown	none	chr2:10029132-10030409	5.6959	1.51395	-1.9116	0.265797603118002	-3.76226116514695	0.00005	Methylesterase 7 [Source:UniProtKB/Swiss-Prot;Acc:O80472]
AT5G14330	N/A	NM_121437	none	chr5:4619836-4620444	182.532	48.5119	-1.91174	0.265771811209165	-3.76262627496258	0.00005	N/A
AT2G18980	PER16	unknown	none	chr2:8233295-8235345	72.3857	19.2351	-1.91196	0.265731286123173	-3.7632000905474	0.00005	Peroxidase 16 [Source:UniProtKB/Swiss-Prot;Acc:Q96518]
AT3G02610	S-ACP-DES2	unknown	none	chr3:555624-557540	0.588093	0.156069	-1.91386	0.265381553774564	-3.76815941340625	0.0135	Stearoyl-[acyl-carrier-protein] 9-desaturase 2, chloroplastic [Source:UniProtKB/Swiss-Prot;Acc:Q9M881]
AT2G05310	N/A	NM_126555	none	chr2:1933260-1934192	175.816	46.5877	-1.91604	0.264980848918338	-3.77385763568213	0.00005	N/A
AT3G01550	PPT2	unknown	none	chr3:216807-219214	29.6177	7.84606	-1.91642	0.264911063232608	-3.77485178534027	0.00005	Phosphoenolpyruvate/phosphate translocator 2, chloroplastic [Source:UniProtKB/Swiss-Prot;Acc:Q8H0T6]
AT5G14120	N/A	NM_121416	none	chr5:4556014-4560249	55.2984	14.6487	-1.91646	0.264903718440166	-3.77495644790607	0.00005	N/A
AT2G04039	N/A	NM_001084408	NM_126442,NM_179602	chr2:1333268-1336510	117.176	31.0133	-1.91772	0.264672461686094	-3.77825480455922	0.00005	N/A
AT1G30850	N/A	NM_102822	none	chr1:10985062-10986174	1.06557	0.282013	-1.91779	0.264659620009696	-3.77843813107328	0.00425	N/A
AT1G47480	CXE2	unknown	none	chr1:17417473-17419481	14.2929	3.77698	-1.91999	0.26425634181938	-3.78420435670567	0.00005	Probable carboxylesterase 2 [Source:UniProtKB/Swiss-Prot;Acc:Q9SX78]
AT1G48690	N/A	NM_103764	none	chr1:18008796-18010044	4.3159	1.14043	-1.92009	0.264238025600351	-3.78446666685459	0.00005	N/A
AT2G02680	N/A	NM_126323	none	chr2:745729-748521	2.33496	0.61637	-1.92153	0.263974412769314	-3.78824594970837	0.00005	N/A
AT5G36910	THI2.2	NM_123049	none	chr5:14561842-14562809	308.547	81.3894	-1.92258	0.263782360889958	-3.79100405586699	0.00005	Thionin-2.2 [Source:UniProtKB/Swiss-Prot;Acc:Q42597]
AT4G26220	N/A	NM_118755	none	chr4:13283432-13285268	11.0463	2.90606	-1.92643	0.263079365321026	-3.80113430325383	0.00005	Probable caffeoyl-CoA O-methyltransferase At4g26220 [Source:UniProtKB/Swiss-Prot;Acc:Q9C5D7]
AT3G06125	N/A	unknown	none	chr3:1849716-1850574	36.72	9.64167	-1.92921	0.262572912869267	-3.80846595740777	0.00005	N/A
AT4G34800	N/A	NM_119646	none	chr4:16596626-16597372	6.45859	1.69537	-1.92961	0.262500122290951	-3.80952203478067	0.00005	N/A
AT5G24910	CYP714A1	NM_122400	none	chr5:8567536-8570323	2.13324	0.55964	-1.93048	0.262341872449978	-3.81182001432377	0.00005	Cytochrome P450 714A1 [Source:UniProtKB/Swiss-Prot;Acc:Q93Z79]
AT4G32570	TIFY8	NM_119409	none	chr4:15713687-15718849	29.1264	7.62467	-1.93358	0.261778768912148	-3.82001949262584	0.00005	Protein TIFY 8 [Source:UniProtKB/Swiss-Prot;Acc:Q84MB2]
AT3G49160	PKP4	unknown	none	chr3:18222071-18223443	0.513943	0.134493	-1.93408	0.26168805902408	-3.82134363994033	0.02215	Plastidial pyruvate kinase 4, chloroplastic [Source:UniProtKB/Swiss-Prot;Acc:Q9M3B6]
AT2G40435	N/A	NM_129604	none	chr2:16886830-16888605	8.75963	2.2904	-1.93527	0.261472295896942	-3.82449695700896	0.00005	N/A
AT2G27190	PAP12	NM_128277	none	chr1:18935331-18937583	65.4316	17.0951	-1.9364	0.261267576254679	-3.82749369185107	0.00005	Fe(3+)-Zn(2+) purple acid phosphatase 12 [Source:UniProtKB/Swiss-Prot;Acc:Q38924]
AT3G23190	N/A	NM_113220	none	chr3:8279278-8280915	9.44138	2.46351	-1.93828	0.260927335847661	-3.83248461396869	0.00005	N/A
AT1G73290	SCPL5	NM_105988	none	chr1:27556164-27558784	2.35397	0.613026	-1.94108	0.260421416022041	-3.83992996918258	0.00005	Serine carboxypeptidase-like 5 [Source:UniProtKB/Swiss-Prot;Acc:Q9CAU2]
AT5G26660	MYB86	unknown	none	chr5:9331567-9333157	4.19554	1.09163	-1.94237	0.260188661719674	-3.84336501594906	0.00005	Transcription factor MYB86 [Source:UniProtKB/Swiss-Prot;Acc:Q8LPH6]
AT5G01830	PUB16	unknown	none	chr5:320447-323186	4.92614	1.27944	-1.94494	0.259725577282901	-3.850217643027	0.00005	U-box domain-containing protein 16 [Source:UniProtKB/Swiss-Prot;Acc:Q9LZW3]
AT2G14820	NPY2	NM_127046	none	chr2:6358367-6361531	3.1803	0.825618	-1.94562	0.259603187053781	-3.85203283268181	0.00005	BTB/POZ domain-containing protein NPY2 [Source:UniProtKB/Swiss-Prot;Acc:O80970]
AT4G11050	N/A	NM_117175	none	chr4:6747207-6751453	3.59932	0.934293	-1.94578	0.259574397735482	-3.85246006048349	0.00005	Endoglucanase 19 [Source:UniProtKB/Swiss-Prot;Acc:Q8L7I0]
AT4G19100	PAM68	NM_202842	none	chr4:10444910-10454525	44.6846	11.594	-1.9464	0.259462869279545	-3.85411601581651	0.00005	Protein PAM68, chloroplastic [Source:UniProtKB/Swiss-Prot;Acc:O49668]
AT4G12330	N/A	NM_117303	none	chr4:7317534-7319732	5.12227	1.32774	-1.94781	0.259209410358792	-3.85788462932662	0.00005	N/A
AT2G30690	MYOB4	unknown	none	chr2:13075791-13077022	0.736517	0.190898	-1.94792	0.259189647382312	-3.85817878954468	0.009	Probable myosin-binding protein 4 [Source:UniProtKB/Swiss-Prot;Acc:F4INW9]
AT1G29090	N/A	NM_102650	none	chr1:10162828-10164437	1.61438	0.41833	-1.94827	0.259126775208403	-3.8591149031039	0.00005	N/A
AT3G16670	N/A	NM_112540	none	chr3:5681366-5682341	115.945	29.9257	-1.95398	0.258103211916282	-3.87441904568146	0.00005	N/A
AT5G09530	N/A	NM_120990	none	chr5:2959837-2961299	272.037	70.145	-1.95539	0.257851081190538	-3.87820751180428	0.00005	N/A
AT1G04660	N/A	NM_100346	none	chr1:1300445-1301357	2.20075	0.567289	-1.95584	0.257770665795154	-3.87941737635376	0.0004	N/A
AT3G61410	N/A	NM_116005	none	chr3:22720873-22726418	5.21694	1.34452	-1.95611	0.257722428596324	-3.88014347624483	0.00505	N/A
AT5G26790	N/A	NM_122561	none	chr5:9422829-9423693	3.21535	0.828212	-1.9569	0.257581341964349	-3.88226877138643	0.0001	N/A
AT1G27380	RIC2	NM_102500	NM_179382	chr1:9508699-9510206	1.85068	0.474852	-1.96251	0.256581667477848	-3.89739457939384	0.0023	CRIB domain-containing protein RIC2 [Source:UniProtKB/Swiss-Prot;Acc:Q8GYU0]
AT3G42800	N/A	NM_114148	none	chr3:14905662-14906945	2.41721	0.620068	-1.96285	0.256521205990414	-3.89831318677555	0.00005	Protein BIG GRAIN 1-like C [Source:UniProtKB/Swiss-Prot;Acc:Q9M2B3]
AT1G30520	AAE14	NM_102789	none	chr1:10810404-10813692	27.1596	6.96406	-1.96346	0.256412766677255	-3.89996181921275	0.00005	2-succinylbenzoate--CoA ligase, chloroplastic/peroxisomal [Source:UniProtKB/Swiss-Prot;Acc:Q8VYJ1]
AT2G03505	N/A	NM_147237	none	chr2:1064143-1065435	3.77317	0.966915	-1.96432	0.256259962889248	-3.9022873051464	0.00005	N/A
AT3G48100	ARR5	NM_114679	none	chr3:17758847-17760897	18.3496	4.70115	-1.96466	0.256199577209015	-3.90320706573287	0.00005	Two-component response regulator ARR5 [Source:UniProtKB/Swiss-Prot;Acc:Q9SB04]
AT5G47530	N/A	NM_124126	none	chr5:19281384-19285745	8.65817	2.21582	-1.96622	0.255922695870437	-3.90742992370734	0.0003	Cytochrome b561 and DOMON domain-containing protein At5g47530 [Source:UniProtKB/Swiss-Prot;Acc:Q9FGK4]
AT2G17080	N/A	NM_127263	none	chr2:7433218-7434167	2.91708	0.745101	-1.96902	0.255426479691146	-3.91502087492717	0.0001	N/A
AT1G74460	N/A	NM_106106	none	chr1:27987952-27989840	55.2589	14.1086	-1.96963	0.255318503152078	-3.91667657319908	0.00005	GDSL esterase/lipase At1g74460 [Source:UniProtKB/Swiss-Prot;Acc:Q9CA68]
AT2G30600	N/A	NM_001036370	NM_001036371,NM_001202713,NM_128612,NM_179820	chr2:13036844-13041863	15.482	3.94259	-1.97338	0.254655715041188	-3.92687044089414	0.00005	BTB/POZ domain-containing protein At2g30600 [Source:UniProtKB/Swiss-Prot;Acc:Q8LEV3]
AT5G25810	TINY	unknown	none	chr5:8986765-8987986	13.3828	3.40338	-1.97534	0.254309982718728	-3.93220898884657	0.00005	Ethylene-responsive transcription factor TINY [Source:UniProtKB/Swiss-Prot;Acc:Q39127]
AT2G34350	N/A	NM_179897	none	chr2:14493630-14495816	0.692481	0.175593	-1.97954	0.253570707497037	-3.94367318635054	0.0034	N/A
	-	unknown	none	chr1:16115477-16116107	2.38753	0.604959	-1.98061	0.253382712072259	-3.94659916543486	0.02125
AT5G47090	N/A	NM_124080	none	chr5:19129312-19129539	3.94784	1	-1.98106352072539	0.253303072059658	-3.94784	0.00025	N/A
AT3G46900	COPT2	NM_114557	none	chr3:17268733-17269876	34.3985	8.69793	-1.9836	0.252858117651341	-3.95478701371522	0.00005	Copper transporter 2 [Source:UniProtKB/Swiss-Prot;Acc:Q9STG2]
AT2G48140	N/A	NM_001202850	NM_130381	chr2:19686302-19689306	98.8427	24.9819	-1.98425	0.252744219182133	-3.95656922732376	0.00005	N/A
AT3G02850	SKOR	NM_111153	none	chr3:618393-623664	2.09741	0.529937	-1.98472	0.252661893789634	-3.95785840516417	0.00005	Potassium channel SKOR [Source:UniProtKB/Swiss-Prot;Acc:Q9M8S6]
AT3G50560	N/A	NM_114916	none	chr3:18761073-18764007	48.2158	12.1686	-1.98634	0.252378339376341	-3.96230517433123	0.00005	N/A
AT2G06200	GRF6	unknown	none	chr2:2426213-2427312	1.44934	0.365578	-1.98714	0.25223842990357	-3.9645029521564	0.00415	Growth-regulating factor 6 [Source:UniProtKB/Swiss-Prot;Acc:Q9ZQ12]
AT1G29450	SAUR64	unknown	none	chr1:10305884-10306507	26.8435	6.7509	-1.99142	0.251491230632502	-3.97628178718198	0.00005	Auxin-responsive protein SAUR64 [Source:UniProtKB/Swiss-Prot;Acc:Q0V7Z5]
AT4G37070	PLP1	unknown	none	chr4:17464762-17467201	58.0997	14.6051	-1.99206	0.251379690294802	-3.97804611353949	0.00005	Patatin-like protein 1 [Source:UniProtKB/Swiss-Prot;Acc:O23179]
AT1G53490	HEI10	unknown	none	chr1:19963267-19969830	15.7893	3.96482	-1.99362	0.25110801792946	-3.98234993946276	0.00005	E3 ubiquitin-protein ligase CCNB1IP1 homolog [Source:UniProtKB/Swiss-Prot;Acc:F4HRI2]
AT1G79810	PEX2	NM_106630	NM_202454	chr1:18317419-18319138	2.55995	0.642815	-1.99364	0.251104536857296	-3.98240514693808	0.00005	Peroxisome biogenesis protein 2 [Source:UniProtKB/Swiss-Prot;Acc:Q9CA86]
AT1G76090	SMT3	NM_106258	none	chr1:28550261-28551865	59.4899	14.913	-1.99607	0.250681945516322	-3.98911855395222	0.00005	24-methylenesterol C-methyltransferase 3 [Source:UniProtKB/Swiss-Prot;Acc:Q94JS4]
AT2G37440	IP5P8	NM_129299	NM_201893	chr2:15720120-15722161	1.74953	0.438533	-1.99621	0.250657620368879	-3.98950567921436	0.00005	Type I inositol polyphosphate 5-phosphatase 8 [Source:UniProtKB/Swiss-Prot;Acc:Q0WT19]
AT5G45070	PP2A8	unknown	none	chr5:18187715-18189484	32.6719	8.1883	-1.99641	0.250622874252783	-3.99005878047421	0.00005	Protein PHLOEM PROTEIN 2-LIKE A8 [Source:UniProtKB/Swiss-Prot;Acc:Q9FHE9]
AT5G06200	CASP4	unknown	none	chr5:1877266-1878298	13.6487	3.4165	-1.99818	0.250315580982404	-3.99495707009263	0.00005	Casparian strip membrane protein 4 [Source:UniProtKB/Swiss-Prot;Acc:Q9FFZ7]
AT1G13950	ELF5A-1	NM_101261	none	chr1:4773532-4774883	10.0058	2.50402	-1.99852	0.250256596049837	-3.9958986727401	0.00005	Eukaryotic translation initiation factor 5A-1 [Source:UniProtKB/Swiss-Prot;Acc:Q9XI91]
AT5G35525	PCR3	unknown	none	chr5:13707282-13708028	2.26276	0.564933	-2.00193	0.249665780090587	-4.00535467710941	0.0059	Protein PLANT CADMIUM RESISTANCE 3 [Source:UniProtKB/Swiss-Prot;Acc:P0CW97]
AT3G29780	RALFL27	NM_113904	none	chr3:11671720-11672237	8.93983	2.22959	-2.00347	0.249399417377283	-4.00963246232142	0.00005	Protein RALF-like 27 [Source:UniProtKB/Swiss-Prot;Acc:Q9LH43]
AT2G29310	N/A	NM_001202703	NM_128485	chr2:12589971-12591354	22.3392	5.57128	-2.00349	0.249395959991188	-4.00968804801543	0.00005	Tropinone reductase homolog At2g29310 [Source:UniProtKB/Swiss-Prot;Acc:Q9ZW14]
AT5G23955	N/A	unknown	none	chr5:8084765-8086598	1.83525	0.456817	-2.00628	0.248914124030806	-4.01744980881936	0.00005	N/A
AT5G54030	N/A	NM_124782	none	chr5:21925006-21927141	0.558255	0.138682	-2.00915	0.248419443302353	-4.02544980661153	0.0029	N/A
AT3G06890	N/A	NM_111569	none	chr3:2176789-2177609	12.2273	3.03318	-2.0112	0.248066701940648	-4.03117384226464	0.00005	N/A
AT3G07970	QRT2	NM_111676	none	chr3:2541156-2543598	2.15539	0.533695	-2.01386	0.247609745016968	-4.03861326189514	0.00005	Polygalacturonase QRT2 [Source:UniProtKB/Swiss-Prot;Acc:Q9SFB7]
AT5G14020	N/A	NM_121405	none	chr5:4523425-4526208	5.10141	1.25968	-2.01783	0.246929310567513	-4.04974199985298	0.00005	N/A
	-	unknown	none	chr1:21376093-21376816	2.51985	0.622029	-2.01828	0.246852301318417	-4.05100537713882	0.00115
N/A	N/A	NM_001125719	NM_001161227,NM_001203332,NM_203021	chr5:2634054-2635498	12.3203	3.03369	-2.02189	0.246235384518042	-4.06115474409702	0.00005	N/A
AT3G27690	N/A	NM_113685	none	chr3:10255853-10256932	1087.45	267.665	-2.02245	0.246139823742774	-4.06273143774182	0.00005	N/A
AT4G33790	FAR3	unknown	none	chr4:16204104-16208159	2.99419	0.736491	-2.02342	0.24597438657397	-4.06546394495947	0.00005	Fatty acyl-CoA reductase 3 [Source:UniProtKB/Swiss-Prot;Acc:Q93ZB9]
AT3G23800	SBP3	NM_113284	none	chr3:8581588-8583785	8.90969	2.19053	-2.0241	0.245858476304964	-4.06738061273752	0.00005	Selenium-binding protein 3 [Source:UniProtKB/Swiss-Prot;Acc:Q9LK38]
AT2G01880	PAP7	NM_126249	none	chr2:391419-394125	5.24743	1.2867	-2.02794	0.24520494857221	-4.07822112001754	0.00005	Purple acid phosphatase 7 [Source:UniProtKB/Swiss-Prot;Acc:Q8S341]
N/A	N/A	unknown	none	chr4:12353083-12355029	2.40521	0.589616	-2.02831	0.245142070281635	-4.07926717291379	0.00275	N/A
AT3G20130	N/A	NM_001084724	NM_112904	chr3:7026749-7028882	4.37427	1.07212	-2.02858	0.245096196300011	-4.08003067814217	0.00005	N/A
AT2G41990	N/A	NM_129763	none	chr2:17527280-17528637	5.92249	1.44871	-2.03143	0.244612494175024	-4.08809862052461	0.00005	N/A
AT5G39240	N/A	NM_123286	none	chr5:15712531-15713067	3.61538	0.883039	-2.0336	0.244244841902983	-4.09425227656276	0.00175	N/A
AT2G14050	MCM9	NM_126977	none	chr2:5909165-5914400	2.4863	0.607224	-2.0337	0.244227912727357	-4.09453607834066	0.00005	Probable DNA helicase MCM9 [Source:UniProtKB/Swiss-Prot;Acc:F4IFF3]
AT1G66780	DTX8	NM_105349	none	chr1:24910768-24911156	4.09622	1	-2.03429320176017	0.244127512682424	-4.09622	0.00005	Protein DETOXIFICATION 8 [Source:UniProtKB/Swiss-Prot;Acc:F4HQ05]
AT3G10470	N/A	NM_111882	none	chr3:3260351-3261824	0.859167	0.209684	-2.03472	0.244055302146358	-4.09743198039724	0.0029	N/A
AT5G05900	UGT76C3	unknown	none	chr5:1774446-1776471	0.711052	0.172824	-2.04065	0.24305420516134	-4.11430857300411	0.00585	UDP-glycosyltransferase 76C3 [Source:UniProtKB/Swiss-Prot;Acc:Q9FI96]
AT3G12977	N/A	NM_001035606	none	chr3:4143523-4145989	4.3165	1.048	-2.04223	0.242788164575594	-4.1188169190539	0.00005	N/A
AT5G52790	CBSDUF5	unknown	none	chr5:21391585-21394372	1.52128	0.368955	-2.04376	0.242530820522776	-4.12318730396613	0.00005	DUF21 domain-containing protein At5g52790 [Source:UniProtKB/Swiss-Prot;Acc:Q9LTD8]
N/A	N/A	unknown	none	chr2:19415005-19415694	1.1197	0.271299	-2.04516	0.242295581303795	-4.12719041188861	0.02245	N/A
AT1G10640	N/A	NM_100940	none	chr1:3515336-3518033	12.6856	3.07249	-2.04571	0.242203228334345	-4.12876412456223	0.00005	N/A
AT2G24580	N/A	NM_128019	none	chr2:10444624-10446501	11.4843	2.78069	-2.04615	0.242129371304221	-4.13002352673505	0.00005	Probable sarcosine oxidase [Source:UniProtKB/Swiss-Prot;Acc:Q9SJA7]
AT5G52050	DTX50	NM_124584	none	chr5:21138807-21140672	4.89596	1.18498	-2.04673	0.242032048719797	-4.13168423475071	0.00005	Protein DETOXIFICATION 50 [Source:UniProtKB/Swiss-Prot;Acc:Q9FJ87]
AT1G66470	BHLH83	unknown	none	chr1:24795218-24796981	3.53565	0.853531	-2.05046	0.241407097860064	-4.14238027325803	0.00005	Transcription factor bHLH83 [Source:UniProtKB/Swiss-Prot;Acc:Q9C707]
AT5G15530	BCCP2	unknown	none	chr5:5038738-5041793	21.0964	5.09088	-2.05101	0.241315083543444	-4.14395977788089	0.00005	Biotin carboxyl carrier protein of acetyl-CoA carboxylase 2, chloroplastic [Source:UniProtKB/Swiss-Prot;Acc:Q9LLC1]
AT5G01075	N/A	NM_120185	none	chr5:26914-27671	21.3244	5.14483	-2.05131	0.241264908699473	-4.14482157969203	0.00005	N/A
N/A	N/A	unknown	none	chr3:9570292-9571997	6.91322	1.66762	-2.05157	0.241221432273493	-4.14556861956701	0.00005	N/A
AT3G56160	BASS4	unknown	none	chr3:20837426-20841711	30.939	7.45171	-2.05378	0.240852198829761	-4.15192389714	0.00005	Probable sodium/metabolite cotransporter BASS4, chloroplastic [Source:UniProtKB/Swiss-Prot;Acc:F4IZC4]
N/A	N/A	unknown	none	chr5:20155871-20156448	3.4836	0.837171	-2.05698	0.240318563596794	-4.16114337999206	0.00105	N/A
AT5G23030	TET12	NM_122209	none	chr5:7726768-7727939	1.47725	0.35463	-2.05853	0.240060509236667	-4.16561642387476	0.00145	Tetraspanin-12 [Source:UniProtKB/Swiss-Prot;Acc:Q9FN51]
AT3G05920	N/A	NM_111466	none	chr3:1768815-1769725	9.78311	2.34764	-2.05908	0.239969008183464	-4.16720478852613	0.00005	N/A
AT5G25010	N/A	NM_122410	none	chr5:8615848-8617143	3.18172	0.761829	-2.06227	0.239438989417918	-4.1764292541955	0.00005	N/A
AT4G33800	N/A	NM_119538	none	chr4:16209951-16211397	1.03519	0.247772	-2.06282	0.239347725262146	-4.1780217418183	0.00495	N/A
AT1G23935	N/A	NM_202174	none	chr1:8462159-8465900	0.614682	0.147042	-2.06361	0.23921669761115	-4.18031019567669	0.00095	N/A
AT5G54230	N/A	NM_124803	none	chr5:22016132-22017934	6.95328	1.66234	-2.06448	0.239072484328411	-4.18283184202124	0.00005	N/A
AT5G03090	N/A	NM_120387	none	chr5:725425-726532	6.47937	1.54508	-2.06817	0.238461786831706	-4.19354401930129	0.00005	N/A
AT2G42060	N/A	NM_129769	none	chr2:17548065-17549121	6.44514	1.53568	-2.06934	0.238268476962933	-4.19694628826444	0.00005	N/A
AT3G58810	MTPA2	unknown	none	chr3:21748244-21752071	16.3979	3.90168	-2.07135	0.237936746307175	-4.2027976574455	0.00005	Metal tolerance protein A2 [Source:UniProtKB/Swiss-Prot;Acc:Q9LXS1]
AT5G52120	PP2A14	unknown	none	chr5:21176469-21180298	3.26882	0.775829	-2.07496	0.237342110666999	-4.21332732396167	0.00005	F-box protein PP2-A14 [Source:UniProtKB/Swiss-Prot;Acc:Q9FJ80]
AT2G23630	N/A	NM_127927	none	chr2:10052405-10055360	6.87038	1.62869	-2.07668	0.237059316890205	-4.2183535037484	0.00005	N/A
AT5G11920	CWINV6	unknown	none	chr5:3839374-3842382	0.99084	0.234618	-2.07834	0.236786707540523	-4.22321003736606	0.00035	Beta-fructofuranosidase, insoluble isoenzyme CWINV6 [Source:UniProtKB/Swiss-Prot;Acc:Q8W4S6]
AT4G10640	N/A	NM_117132	none	chr4:6571894-6576227	1.8533	0.437721	-2.08201	0.236185123133106	-4.2339669270212	0.00025	N/A
AT5G43590	PLP4	unknown	none	chr5:17509166-17510308	1.09624	0.258144	-2.08631	0.235482213651461	-4.24660522972706	0.00955	Patatin-like protein 4 [Source:UniProtKB/Swiss-Prot;Acc:Q9FIY1]
AT1G29110	N/A	NM_102652	none	chr1:10171426-10173022	1.32888	0.312459	-2.08847	0.235129913970321	-4.25296800017639	0.0032	N/A
AT5G43030	N/A	NM_123669	none	chr5:17258925-17260694	0.953076	0.223751	-2.09069	0.234768377411498	-4.25951744875425	0.0005	N/A
AT3G23175	N/A	NM_148742	none	chr3:8273965-8275476	13.6447	3.19266	-2.09551	0.233985332237415	-4.27377216527976	0.00005	N/A
AT2G30340	LBD13	NM_179810	none	chr2:12931212-12932747	11.5999	2.71252	-2.09641	0.233839410111627	-4.27643911487218	0.00005	LOB domain-containing protein 13 [Source:UniProtKB/Swiss-Prot;Acc:Q9AT61]
AT5G52330	N/A	NM_001036985	NM_124612	chr5:21247395-21249099	1.12033	0.261787	-2.09745	0.233670902322352	-4.279522996066	0.00335	N/A
AT3G51680	SDR2A	unknown	none	chr3:19173532-19174717	1.68875	0.394188	-2.099	0.233419986228828	-4.28412329276582	0.00055	Short-chain dehydrogenase reductase 2a [Source:UniProtKB/Swiss-Prot;Acc:Q9SCU0]
AT1G33280	BRN1	unknown	none	chr1:12072675-12073965	2.48148	0.57911	-2.09929	0.233373070566759	-4.28498454243862	0.00005	Protein BEARSKIN1 [Source:UniProtKB/Swiss-Prot;Acc:Q9C878]
AT2G01918	PQL3	NM_001035870	none	chr2:424096-425713	15.1254	3.52285	-2.10216	0.232909275428581	-4.2935172854747	0.00005	PsbQ-like protein 3, chloroplastic [Source:UniProtKB/Swiss-Prot;Acc:Q2V4B2]
AT3G54500	LNK2	NM_001203159	NM_001203160,NM_115307,NM_202703	chr3:20175369-20179115	178.093	41.4688	-2.10253	0.232849550136807	-4.29461856126612	0.00005	Protein LNK2 [Source:UniProtKB/Swiss-Prot;Acc:F4JCX9]
AT5G62280	N/A	NM_125622	none	chr5:25016928-25018253	84.8679	19.7563	-2.10291	0.232788226589863	-4.29574989529796	0.00005	N/A
AT3G44510	N/A	NM_001203079	NM_114319	chr3:16108115-16111151	3.23184	0.751996	-2.10356	0.232683368486415	-4.29768576286699	0.00005	N/A
AT5G61250	N/A	NM_125518	NM_180907	chr5:24629315-24635403	7.5357	1.75245	-2.10437	0.232552765258514	-4.30009937266651	0.0001	Heparanase-like protein 2 [Source:UniProtKB/Swiss-Prot;Acc:Q8L608]
AT1G66270	BGLU21	NM_105298	NM_179517	chr1:24699957-24703086	101.718	23.6226	-2.10634	0.232235431179323	-4.30597516891314	0.00005	Beta-glucosidase 21 [Source:UniProtKB/Swiss-Prot;Acc:Q9C525]
AT5G42250	N/A	NM_123590	none	chr5:16893961-16897617	23.2516	5.39033	-2.10889	0.23182531173176	-4.31359281922191	0.00005	Alcohol dehydrogenase-like 7 [Source:UniProtKB/Swiss-Prot;Acc:Q9FH04]
AT3G45390	LECRK12	unknown	none	chr3:16648886-16650097	4.32298	1	-2.11202616170974	0.231321912199455	-4.32298	0.0004	Probable L-type lectin-domain containing receptor kinase I.2 [Source:UniProtKB/Swiss-Prot;Acc:Q7FK82]
AT2G12440	N/A	NM_114408	none	chr2:5038431-5038650	4.32298	1	-2.11202616170974	0.231321912199455	-4.32298	0.0004	N/A
AT3G09960	N/A	NM_111831	none	chr3:3061929-3063605	1.43499	0.331666	-2.11323	0.231128969120629	-4.32658876039934	0.00125	N/A
AT5G04970	PME47	unknown	none	chr5:1464085-1467152	5.91962	1.36744	-2.11403	0.231000839534343	-4.32898859595412	0.00005	Probable pectinesterase/pectinesterase inhibitor 47 [Source:UniProtKB/Swiss-Prot;Acc:Q9FF77]
AT5G60780	NRT2.3	unknown	none	chr5:24450784-24452956	0.52929	0.122177	-2.11509	0.230831177235008	-4.33217042852883	0.0063	High affinity nitrate transporter 2.3 [Source:UniProtKB/Swiss-Prot;Acc:Q9FJH7]
AT4G05170	BHLH114	unknown	none	chr4:2668606-2669365	2.6552	0.611167	-2.11919	0.230176108580112	-4.34449954936114	0.0128	Transcription factor bHLH114 [Source:UniProtKB/Swiss-Prot;Acc:Q9M0X8]
AT3G62950	GRXC11	unknown	none	chr3:23266247-23267039	1.30911	0.301069	-2.12042	0.229979950728791	-4.34820512323386	0.01065	Glutaredoxin-C11 [Source:UniProtKB/Swiss-Prot;Acc:Q9LYC6]
AT3G61080	N/A	NM_115972	none	chr3:22607084-22609089	17.7448	4.08072	-2.1205	0.229967198286012	-4.34844624560887	0.00005	Protein-ribulosamine 3-kinase, chloroplastic [Source:UniProtKB/Swiss-Prot;Acc:Q9LEW8]
AT2G46210	SLD2	unknown	none	chr2:18977216-18979058	3.53202	0.811156	-2.12244	0.229658167946662	-4.35429755858824	0.00005	Delta(8)-fatty-acid desaturase 2 [Source:UniProtKB/Swiss-Prot;Acc:Q3EBF7]
AT3G50280	N/A	NM_114888	none	chr3:18637841-18639354	0.837306	0.192266	-2.12265	0.229624741128103	-4.35493142022583	0.0025	Uncharacterized acetyltransferase At3g50280 [Source:UniProtKB/Swiss-Prot;Acc:Q9SND9]
AT2G25770	N/A	NM_001036339	NM_128137	chr2:10992798-10993650	1.50625	0.345462	-2.12436	0.229352732364802	-4.36009630096505	0.00775	N/A
AT1G14730	CYB561C	unknown	none	chr1:5073076-5074745	23.9053	5.48044	-2.12497	0.229255777991486	-4.36194022572088	0.00005	Probable transmembrane ascorbate ferrireductase 3 [Source:UniProtKB/Swiss-Prot;Acc:Q67ZF6]
AT2G06255	EFL3	unknown	none	chr2:2457580-2459829	2.33653	0.535472	-2.12549	0.229173160723528	-4.36351271171055	0.0022	Protein ELF4-LIKE 3 [Source:UniProtKB/Swiss-Prot;Acc:Q8S8F5]
AT1G11740	N/A	NM_101046	none	chr1:3963139-3963791	6.44454	1.47466	-2.12769	0.228823955440447	-4.37017181210408	0.00005	N/A
AT3G42180	N/A	NM_001084762	NM_114085	chr3:14324181-14328668	2.74327	0.627138	-2.12904	0.228609933873861	-4.37426310858287	0.00075	Probable glycosyltransferase At3g42180 [Source:UniProtKB/Swiss-Prot;Acc:Q3EAR7]
AT1G09790	COBL6	NM_100851	none	chr1:3168501-3170657	1.2061	0.275496	-2.13025	0.228418277256427	-4.37793337736008	0.001	COBRA-like protein 6 [Source:UniProtKB/Swiss-Prot;Acc:O04500]
AT4G12950	N/A	NM_117364	none	chr4:7576942-7577155	4.38149	1	-2.13142156618783	0.228232861423854	-4.38149	0.00135	N/A
AT5G52900	MAKR6	unknown	none	chr5:21452498-21453825	68.6462	15.654	-2.13265	0.228038607180992	-4.38522236371279	0.00005	Probable membrane-associated kinase regulator 6 [Source:UniProtKB/Swiss-Prot;Acc:Q84JK8]
AT5G47635	N/A	NM_124137	none	chr5:19307055-19308168	6.53085	1.48849	-2.13342	0.227916930130248	-4.38756348389094	0.00005	N/A
AT3G28740	CYP81D11	unknown	none	chr3:10784896-10790665	57.145	13.0217	-2.13371	0.227871120541075	-4.38844552844398	0.00005	Cytochrome P450 81D11 [Source:UniProtKB/Swiss-Prot;Acc:Q9LHA1]
AT5G48485	DIR1	NM_124224	none	chr5:19646235-19646792	298.106	67.8365	-2.13569	0.227558597563333	-4.3944725038204	0.00005	Putative lipid-transfer protein DIR1 [Source:UniProtKB/Swiss-Prot;Acc:Q8W453]
AT5G26700	N/A	NM_180544	none	chr5:9308360-9309123	1.71353	0.389735	-2.13641	0.227445059145045	-4.39666618285292	0.00365	Probable germin-like protein subfamily 2 member 5 [Source:UniProtKB/Swiss-Prot;Acc:O65252]
AT2G38695	N/A	NM_001161090	NM_001161091,NM_201906	chr2:16177878-16180366	7.05434	1.59792	-2.14232	0.226515236307161	-4.41471406649207	0.00005	N/A
AT4G02830	N/A	NM_001203734	NM_116517	chr4:1262301-1264173	6.13605	1.38823	-2.14407	0.226240638190178	-4.42007239724722	0.00005	N/A
AT2G40230	N/A	NM_129581	none	chr2:16803080-16804632	6.8447	1.54745	-2.14509	0.226080740299853	-4.42319853815806	0.00005	N/A
AT4G24310	N/A	NM_118564	none	chr4:12600865-12601703	6.66581	1.50243	-2.14948	0.225393841188381	-4.43667845903657	0.00005	N/A
AT1G15825	N/A	NM_148468	none	chr1:5448108-5450509	7.76286	1.74853	-2.15045	0.225242347950168	-4.43966247510987	0.0002	N/A
AT5G57260	CYP71B10	NM_125108	none	chr5:23198673-23199886	0.977555	0.219312	-2.15619	0.224347964550917	-4.45736159007159	0.00425	Cytochrome P450 71B10 [Source:UniProtKB/Swiss-Prot;Acc:Q9LVD2]
AT3G44326	N/A	NM_001035730	none	chr3:16000875-16002117	3.48253	0.780378	-2.15789	0.224083759773907	-4.46261701878336	0.00005	F-box protein At3g44326 [Source:UniProtKB/Swiss-Prot;Acc:Q2V3R1]
AT4G38850	SAUR15	unknown	none	chr4:18126054-18126645	9.53809	2.13672	-2.1583	0.224020086381236	-4.46388543167601	0.00005	Auxin-responsive protein SAUR15 [Source:UniProtKB/Swiss-Prot;Acc:Q41220]
AT2G14100	N/A	NM_126982	none	chr2:5934594-5936377	3.99261	0.893056	-2.16051	0.223677182737973	-4.47072869820366	0.00005	N/A
AT5G44610	PCAP2	unknown	none	chr5:17993559-17994685	49.0222	10.9636	-2.16071	0.223646176645487	-4.47134851576359	0.00005	Plasma membrane-associated cation-binding protein 2 [Source:UniProtKB/Swiss-Prot;Acc:Q9LU05]
AT2G30615	N/A	NM_179821	none	chr2:13036844-13041863	9.14051	2.04193	-2.16234	0.223393637197302	-4.4764032339775	0.00005	N/A
AT3G54770	ARP1	NM_001036069	NM_001084202,NM_001198219,NM_001198220,NM_001198221,NM_001198222,NM_001198223,NM_103469,NM_202237	chr3:20273656-20275982	14.415	3.21809	-2.16329	0.223246583183112	-4.47935187066122	0.00005	Probable RNA-binding protein ARP1 [Source:UniProtKB/Swiss-Prot;Acc:Q9M1S3]
AT2G28560	RAD51B	unknown	none	chr2:12236606-12238650	1.30387	0.290559	-2.1659	0.222843069743477	-4.4874628641184	0.0051	DNA repair protein RAD51 homolog 2 [Source:UniProtKB/Swiss-Prot;Acc:Q9SK02]
N/A	T5E8_100	unknown	none	chr5:2882387-2886880	3.69094	0.822158	-2.1665	0.222750411185318	-4.48932953559419	0.00005	N/A
AT5G45105	N/A	NM_001161290	NM_148089	chr5:18223223-18224992	1.8011	0.400214	-2.17003	0.222206049598697	-4.50032751946221	0.00005	N/A
AT4G37400	CYP81F3	NM_119903	none	chr4:17584066-17586382	3.509	0.775939	-2.17704	0.221128977750792	-4.52224765008854	0.00005	Cytochrome P450 81F3 [Source:UniProtKB/Swiss-Prot;Acc:Q0WTF4]
AT1G10810	N/A	NM_100957	none	chr1:3599294-3600861	2.33777	0.516475	-2.17837	0.220925216034202	-4.52641856801529	0.00005	Probable aldo-keto reductase 1 [Source:UniProtKB/Swiss-Prot;Acc:Q9C5B9]
AT1G78450	N/A	NM_106492	none	chr1:29516986-29518061	12.6846	2.80085	-2.17914	0.22080733455328	-4.52883506801584	0.00005	N/A
AT1G13300	N/A	NM_101201	none	chr1:4556884-4558771	13.8857	3.06606	-2.17915	0.22080580403877	-4.52886645961723	0.00005	N/A
AT1G63410	N/A	NM_105020	none	chr1:23510676-23511980	1.22849	0.270785	-2.18167	0.220420452369869	-4.53678408354768	0.01715	Protein LURP-one-related 4 [Source:UniProtKB/Swiss-Prot;Acc:Q9SH27]
AT4G35810	P4H8	NM_119747	none	chr4:16970030-16970318	4.54831	1	-2.18533058761213	0.219861882765247	-4.54831	0.0036	Probable prolyl 4-hydroxylase 8 [Source:UniProtKB/Swiss-Prot;Acc:F4JNU8]
AT5G59340	WOX2	NM_125325	none	chr5:23933295-23934969	0.994422	0.218584	-2.18567	0.219810163540393	-4.54938017375268	0.00295	WUSCHEL-related homeobox 2 [Source:UniProtKB/Swiss-Prot;Acc:Q6X7K1]
AT4G21590	ENDO3	NM_001084951	NM_118279	chr4:11480364-11482764	0.872515	0.191693	-2.18638	0.219702013990106	-4.55161963169366	0.00545	Endonuclease 3 [Source:UniProtKB/Swiss-Prot;Acc:Q8LDW6]
AT1G06930	N/A	NM_100567	none	chr1:2129022-2129858	2.67502	0.586251	-2.18996	0.219157506581085	-4.56292835048301	0.0004	N/A
AT5G48490	N/A	NM_124225	none	chr5:19647794-19648313	171.43	37.5619	-2.19028	0.219108901281293	-4.56394055263047	0.00005	N/A
AT3G56230	N/A	NM_115481	none	chr3:20860777-20862268	4.16953	0.912972	-2.19124	0.218963150051185	-4.56697850650321	0.00005	BTB/POZ domain-containing protein At3g56230 [Source:UniProtKB/Swiss-Prot;Acc:Q9LYL9]
AT3G45530	N/A	NM_114422	none	chr3:16701284-16703394	0.690005	0.150871	-2.1933	0.218650719359919	-4.57350427626038	0.0011	N/A
AT4G04630	N/A	NM_116701	none	chr4:2331646-2332860	1.90284	0.416015	-2.19344	0.218629502391239	-4.57394811341836	0.0002	N/A
AT1G51860	N/A	NM_104066	none	chr1:19257413-19261799	9.88115	2.15977	-2.1938	0.218574953925001	-4.57508960675854	0.00005	Probable LRR receptor-like serine/threonine-protein kinase At1g51860 [Source:UniProtKB/Swiss-Prot;Acc:C0LGG4]
AT3G44120	N/A	NM_114280	none	chr3:15878429-15879817	1.03544	0.225902	-2.19648	0.218169298458453	-4.58359634955894	0.0016	F-box/kelch-repeat protein At3g44120 [Source:UniProtKB/Swiss-Prot;Acc:Q9LXQ1]
AT2G25900	N/A	NM_001202675	NM_128150	chr2:11041599-11043156	36.8277	8.02892	-2.19751	0.218013593909909	-4.58686993808852	0.00005	Zinc finger CCCH domain-containing protein 23 [Source:UniProtKB/Swiss-Prot;Acc:O82307]
AT4G03610	N/A	NM_001203741	NM_116599	chr4:1605024-1607078	1.87233	0.407929	-2.19844	0.217873101774891	-4.58982771096366	0.00035	N/A
AT1G49390	N/A	NM_103829	none	chr1:18279558-18281155	1.62594	0.352201	-2.20681	0.216612739678459	-4.6165336419474	0.00015	N/A
AT1G29510	SAUR67	NM_102691	none	chr1:10319751-10320355	1.69499	0.366105	-2.21095	0.215992032433769	-4.62980040852497	0.0124	Auxin-responsive protein SAUR67 [Source:UniProtKB/Swiss-Prot;Acc:F4I1I4]
AT3G01516	N/A	NM_148680	none	chr3:205402-208148	3.18653	0.687904	-2.21171	0.215878279554533	-4.63223999220075	0.00005	N/A
AT3G13437	N/A	NM_001084676	none	chr3:4376338-4376966	2.39443	0.516589	-2.21259	0.215746640536189	-4.63506637931755	0.00825	N/A
AT3G21490	N/A	NM_113044	none	chr3:7573219-7573505	4.63925	1	-2.21389159226278	0.215552082772	-4.63925	0.00235	N/A
AT5G18030	SAUR21	unknown	none	chr5:5968239-5969164	18.3996	3.95062	-2.21953	0.214711296185704	-4.65741680929121	0.00005	Auxin-responsive protein SAUR21 [Source:UniProtKB/Swiss-Prot;Acc:Q9FJF9]
AT4G23750	CRF2	NM_118506	NM_202870	chr4:12376036-12377945	19.0165	4.07821	-2.22124	0.214456953583703	-4.66294043298391	0.00005	Ethylene-responsive transcription factor CRF2 [Source:UniProtKB/Swiss-Prot;Acc:Q9SUQ2]
N/A	N/A	unknown	none	chr1:12965004-12966331	1.44218	0.309093	-2.22214	0.21432321009535	-4.66585023411656	0.00015	N/A
	-	unknown	none	chr5:20540464-20541193	2.90654	0.622773	-2.22252	0.214266765668346	-4.66707936193827	0.0017
AT2G43050	PME16	unknown	none	chr2:17902472-17904336	6.66836	1.42876	-2.22257	0.2142593398768	-4.66724111338625	0.00005	Probable pectinesterase/pectinesterase inhibitor 16 [Source:UniProtKB/Swiss-Prot;Acc:Q9SKX2]
AT3G60870	AHL18	NM_115951	none	chr3:22492868-22494254	0.973703	0.20846	-2.22371	0.214090101637228	-4.67093056779655	0.0016	AT-hook motif nuclear-localized protein 18 [Source:UniProtKB/Swiss-Prot;Acc:Q9LZX7]
AT1G64000	WRKY56	unknown	none	chr1:23747343-23749052	6.14757	1.31456	-2.22544	0.213833530506838	-4.67653504868836	0.00005	Probable WRKY transcription factor 56 [Source:UniProtKB/Swiss-Prot;Acc:Q8VWQ4]
AT1G14160	N/A	NM_101281	none	chr1:4822366-4841717	17.4386	3.70864	-2.23332	0.212668755705277	-4.70214816785702	0.00405	CASP-like protein 1A1 [Source:UniProtKB/Swiss-Prot;Acc:Q9XI72]
AT1G02610	N/A	NM_100141	none	chr1:553020-556006	4.16103	0.88306	-2.23636	0.212221098839732	-4.71206682779074	0.00005	N/A
AT1G15830	N/A	NM_101451	none	chr1:5448108-5450509	5.6132	1.18851	-2.23967	0.211734754456798	-4.72289021500266	0.00005	N/A
AT5G16410	N/A	NM_121646	none	chr5:5365570-5367471	1.53157	0.324058	-2.24068	0.211586575349805	-4.72619776725792	0.00005	N/A
AT3G25013	N/A	NM_001161173	none	chr3:9113713-9120131	0.879314	0.185983	-2.24121	0.211508859487622	-4.72793434006732	0.00655	N/A
AT1G53660	N/A	NM_104244	none	chr1:20033918-20036234	1.17975	0.24811	-2.24944	0.21030572074983	-4.75498239626849	0.0006	Probable sugar phosphate/phosphate translocator At1g53660 [Source:UniProtKB/Swiss-Prot;Acc:Q9C8M1]
AT5G10990	N/A	NM_121137	none	chr5:3476821-3477701	2.91499	0.612432	-2.25087	0.210097368897243	-4.75969787365158	0.00005	N/A
AT2G21880	RABG2	unknown	none	chr2:9324655-9326353	5.80611	1.21929	-2.25153	0.21000127613577	-4.76187582476157	0.00005	Ras-related protein RABG2 [Source:UniProtKB/Swiss-Prot;Acc:Q9SJ11]
AT2G35075	N/A	NM_129060	none	chr2:14786491-14789218	0.450166	0.0944366	-2.25304	0.209781592815219	-4.76686246195502	0.00275	N/A
N/A	N/A	unknown	none	chr1:28174300-28175361	11.592	2.43117	-2.2534	0.209729251918827	-4.76805209979501	0.00005	N/A
AT2G36295	N/A	NM_179930	none	chr2:15211561-15212379	3.41097	0.713399	-2.2574	0.209148564336145	-4.78129029082309	0.00005	N/A
AT4G30000	MITHPPK/DHPS	unknown	none	chr4:14669369-14672546	1.08842	0.227628	-2.25748	0.20913696699868	-4.78155542920499	0.0003	Folate synthesis bifunctional protein, mitochondrial [Source:UniProtKB/Swiss-Prot;Acc:Q9SZV3]
AT2G19660	N/A	NM_127524	none	chr2:8496594-8498801	1.40492	0.293604	-2.25855	0.208981914416558	-4.78510306880779	0.00005	N/A
AT4G15340	PEN1	NM_112015	NM_202559,NM_117622	chr4:8754450-8758616	5.17451	1.07991	-2.26051	0.208698190948536	-4.79160837693411	0.00005	Arabidiol synthase [Source:UniProtKB/Swiss-Prot;Acc:Q9FR95]
AT2G46850	N/A	NM_130252	none	chr2:19251070-19253479	0.876289	0.182798	-2.26115	0.208605630000637	-4.79373447397822	0.0003	Probably inactive receptor-like protein kinase At2g46850 [Source:UniProtKB/Swiss-Prot;Acc:Q8S8N4]
AT5G43040	N/A	NM_123670	none	chr5:17263671-17265651	1.7995	0.374842	-2.26324	0.208303646486874	-4.80068408242201	0.00005	N/A
AT5G65800	ACS5	unknown	none	chr5:26330768-26332749	0.900659	0.187581	-2.26347	0.208270440564242	-4.80144948697865	0.0005	1-aminocyclopropane-1-carboxylate synthase 5 [Source:UniProtKB/Swiss-Prot;Acc:Q37001]
AT4G18650	N/A	NM_117981	none	chr4:10263957-10265418	4.25843	0.886807	-2.26363	0.208247343914029	-4.80198201429561	0.00005	N/A
AT3G18010	WOX1	NM_112682	none	chr3:6160811-6163428	6.71365	1.39752	-2.26423	0.208160754285508	-4.80397951781259	0.00005	WUSCHEL-related homeobox 1 [Source:UniProtKB/Swiss-Prot;Acc:Q6X7K0]
AT3G16220	N/A	NM_112493	none	chr3:5497526-5499327	24.5689	5.11401	-2.26431	0.208149211722344	-4.80424591438726	0.00005	N/A
	-	unknown	none	chr2:1780997-1781846	1.90217	0.395905	-2.26442	0.208133341743048	-4.80461223379844	0.00115
AT4G30170	PER45	unknown	none	chr4:14762850-14764633	54.5551	11.3537	-2.26455	0.208114587872937	-4.80504519274999	0.00005	Peroxidase 45 [Source:UniProtKB/Swiss-Prot;Acc:Q96522]
AT1G72200	ATL11	unknown	none	chr1:27169798-27171410	13.0107	2.70443	-2.2663	0.207862296349954	-4.81087728539481	0.00005	RING-H2 finger protein ATL11 [Source:UniProtKB/Swiss-Prot;Acc:Q84W40]
AT5G35940	JAL41	unknown	none	chr5:14090528-14105535	12.236	2.53895	-2.26883	0.207498095499365	-4.81932134168943	0.00005	Jacalin-related lectin 41 [Source:UniProtKB/Swiss-Prot;Acc:Q9FGC5]
AT4G29740	CKX4	NM_119120	NM_179139	chr4:14566278-14569316	3.58658	0.742659	-2.27184	0.207065628373311	-4.82938674011669	0.00005	Cytokinin dehydrogenase 4 [Source:UniProtKB/Swiss-Prot;Acc:Q9FUJ2]
AT5G07040	ATL69	unknown	none	chr5:2190261-2191052	1.86283	0.385176	-2.2739	0.206770173830413	-4.836287465813	0.0027	Putative RING-H2 finger protein ATL69 [Source:UniProtKB/Swiss-Prot;Acc:Q9FL42]
AT2G34020	N/A	NM_128953	none	chr2:14371141-14373849	6.13584	1.26649	-2.27642	0.206409317231051	-4.84474254076726	0.00005	N/A
AT5G18050	SAUR22	unknown	none	chr5:5974330-5975060	5.71876	1.17947	-2.27756	0.206246279533374	-4.84857231006769	0.00005	Auxin-responsive protein SAUR22 [Source:UniProtKB/Swiss-Prot;Acc:Q9FJF7]
AT3G59370	N/A	NM_115799	none	chr3:21941847-21942564	18.8394	3.88536	-2.27763	0.206236272644244	-4.84880756997094	0.00005	N/A
AT5G48100	TT10	NM_124184	none	chr5:19489635-19490442	4.8673	1	-2.28312169904085	0.20545271505763	-4.8673	0.00015	Laccase-15 [Source:UniProtKB/Swiss-Prot;Acc:Q84J37]
AT3G30580	N/A	NM_113959	none	chr3:12167854-12168054	4.87722	1	-2.28605905044441	0.205034835418538	-4.87722	0.00235	N/A
AT2G01818	N/A	NM_001084398	none	chr2:353479-355616	2.07689	0.425765	-2.28629	0.205002015652182	-4.87800081779028	0.00015	N/A
N/A	N/A	unknown	none	Mt:34233-35179	0.771636	0.157827	-2.28958	0.204535050588247	-4.88913756895935	0.0227	N/A
AT2G03370	N/A	NM_126388	none	chr2:1024661-1026978	1.24693	0.255027	-2.28966	0.204523709071212	-4.88940868782999	0.0008	N/A
AT3G16390	NSP3	NM_112510	none	chr3:5562994-5564622	1.87968	0.384235	-2.29042	0.204415996020334	-4.89198506706161	0.00005	Nitrile-specifier protein 3 [Source:UniProtKB/Swiss-Prot;Acc:O04318]
AT3G18560	N/A	NM_112742	none	chr3:6393753-6394800	30.1983	6.15375	-2.29493	0.203777970229578	-4.90730179947024	0.00005	N/A
AT2G26360	N/A	NM_128193	none	chr2:11220702-11223159	2.21835	0.451999	-2.29509	0.203755371782641	-4.9078460668353	0.0039	N/A
AT5G49340	TBL4	NM_124311	none	chr5:20007088-20009245	1.60526	0.326853	-2.29609	0.2036141882573	-4.91124910576632	0.00005	Protein trichome birefringence-like 4 [Source:UniProtKB/Swiss-Prot;Acc:Q9FJ06]
AT5G22390	N/A	NM_122144	none	chr5:7418267-7419181	16.3652	3.33094	-2.29663	0.203537989834428	-4.91308772781667	0.00005	N/A
AT3G09550	N/A	NM_111789	none	chr3:2933377-2934342	4.9188	1	-2.29830639580649	0.203301618280882	-4.9188	0.0036	N/A
AT5G46960	N/A	NM_124067	none	chr5:19062141-19062910	0.99913	0.202425	-2.30329	0.20260055059778	-4.93582074209307	0.0215	N/A
AT5G18060	SAUR23	unknown	none	chr5:5975922-5976353	16.8236	3.40756	-2.30367	0.202547193464952	-4.93712098841317	0.00005	Auxin-responsive protein SAUR23 [Source:UniProtKB/Swiss-Prot;Acc:Q9FJF6]
AT5G15180	PER56	unknown	none	chr5:4930431-4932333	13.166	2.66254	-2.30594	0.202228747372711	-4.94489538698959	0.00005	Peroxidase 56 [Source:UniProtKB/Swiss-Prot;Acc:Q9LXG3]
AT5G09290	SAL4	unknown	none	chr5:2882387-2886880	1.14403	0.231178	-2.30704	0.202074614425751	-4.94866711903307	0.0082	Probable SAL4 phosphatase [Source:UniProtKB/Swiss-Prot;Acc:Q84VY5]
	-	unknown	none	chr2:11277962-11279034	1.56479	0.315708	-2.3093	0.201758309802718	-4.95642534365902	0.0017
AT1G05650	N/A	NM_100445	none	chr1:1690112-1692174	4.97187	0.993686	-2.32293	0.199861154676574	-5.0034735445127	0.00005	N/A
AT2G43445	N/A	NM_001084580	none	chr2:18041487-18043115	3.87871	0.770383	-2.33193	0.198618236807194	-5.03478439883008	0.00005	F-box/kelch-repeat protein At2g43445 [Source:UniProtKB/Swiss-Prot;Acc:Q0WRU9]
AT4G16750	ERF039	unknown	none	chr4:9420789-9421803	3.20152	0.634242	-2.33565	0.198106757901119	-5.04778338000528	0.00005	Ethylene-responsive transcription factor ERF039 [Source:UniProtKB/Swiss-Prot;Acc:Q9SUK8]
AT5G42785	N/A	NM_148076	none	chr5:17156723-17157777	5.20031	1.02941	-2.33677	0.197953022385619	-5.05170362113476	0.00005	N/A
AT2G29290	N/A	NM_001124936	NM_128483	chr2:12585567-12589576	31.0116	6.1274	-2.33946	0.197584269815738	-5.06113164237505	0.00005	Tropinone reductase homolog At2g29290 [Source:UniProtKB/Swiss-Prot;Acc:Q9ZW13]
AT3G30122	N/A	unknown	none	chr3:11758464-11761119	4.03742	0.797591	-2.33971	0.197550034037241	-5.06200874565015	0.00005	N/A
AT1G35612	N/A	unknown	none	chr1:13145601-13146824	12.6114	2.48837	-2.34146	0.197310549628859	-5.06815272615175	0.00005	N/A
AT2G23410	DPS	unknown	none	chr2:9966163-9967779	4.01567	0.790574	-2.34467	0.196872021216915	-5.0794419329814	0.00005	Dehydrodolichyl diphosphate synthase 1 [Source:UniProtKB/Swiss-Prot;Acc:O80458]
AT2G40960	N/A	NM_129661	none	chr2:17095178-17098724	9.1874	1.80388	-2.34856	0.196341901825579	-5.09315632935223	0.00005	N/A
AT4G16745	N/A	NM_001203814	NM_117776	chr4:9412269-9414075	0.96767	0.189838	-2.34974	0.196181376756254	-5.09732379563454	0.001	N/A
AT2G43670	N/A	NM_129929	none	chr2:18105118-18106047	14.5172	2.84492	-2.35131	0.195968000247815	-5.10287393214929	0.00005	N/A
AT4G22230	N/A	NM_118348	NM_179089	chr4:11762245-11762801	2.348	0.459945	-2.3519	0.195887874179541	-5.10496121410482	0.01765	Defensin-like protein 96 [Source:UniProtKB/Swiss-Prot;Acc:Q8L7G7]
AT4G36060	BHLH11	unknown	none	chr4:17055477-17056742	1.23884	0.24266	-2.35198	0.195877012150488	-5.10524430111138	0.0041	Transcription factor bHLH11 [Source:UniProtKB/Swiss-Prot;Acc:Q8W2F2]
AT1G11540	N/A	NM_101027	none	chr1:3875462-3877278	0.935563	0.183213	-2.35231	0.195832212646796	-5.10641220095697	0.002	N/A
AT3G28650	N/A	NM_113785	none	chr3:10737326-10740985	1.15594	0.225142	-2.36015	0.194770893128019	-5.13423737982615	0.0222	N/A
AT3G45700	NPF2.4	unknown	none	chr3:16778723-16781222	3.35161	0.649463	-2.36754	0.193775757846142	-5.16060425264342	0.00005	Protein NRT1/ PTR FAMILY 2.4 [Source:UniProtKB/Swiss-Prot;Acc:Q9M173]
AT4G19160	N/A	NM_118035	NM_202843,NM_202844	chr4:10477251-10480143	80.4986	15.5897	-2.36837	0.193664308358562	-5.16357406522495	0.00005	N/A
AT5G10430	AGP4	NM_121081	none	chr5:3277598-3278412	132.673	25.6754	-2.36942	0.19352340987528	-5.16733350577312	0.00005	Classical arabinogalactan protein 4 [Source:UniProtKB/Swiss-Prot;Acc:Q9ZT16]
AT5G57920	N/A	NM_125177	none	chr5:23453296-23454424	1.25818	0.242711	-2.37403	0.192906010472941	-5.18387165619325	0.0097	N/A
AT1G09155	PP2B15	unknown	none	chr1:2949693-2950922	1.07644	0.207638	-2.37413	0.192892639710615	-5.18423098724886	0.0043	F-box protein PP2-B15 [Source:UniProtKB/Swiss-Prot;Acc:O80494]
AT5G18245	N/A	unknown	none	chr5:6028065-6033323	4.03212	0.776519	-2.37645	0.192582698050895	-5.19257446344284	0.0037	Natural antisense transcript overlaps with AT5G18240
AT2G31920	N/A	NM_128750	none	chr2:13574011-13576453	0.697507	0.13416	-2.37826	0.192341235992218	-5.19909313695197	0.00175	N/A
AT4G22110	N/A	NM_118332	NM_202860	chr4:11711419-11713916	0.691364	0.132895	-2.37916	0.192221284703972	-5.20233751189437	0.01445	Alcohol dehydrogenase-like 5 [Source:UniProtKB/Swiss-Prot;Acc:Q0V7W6]
AT5G28770	BZIP63	unknown	none	chr5:10796619-10798346	40.7573	7.81838	-2.38212	0.191827305589789	-5.21302218641615	0.00005	Basic leucine zipper 63 [Source:UniProtKB/Swiss-Prot;Acc:B9DGI8]
AT2G47530	N/A	NM_130321	none	chr2:19504196-19504971	4.46292	0.855503	-2.38314	0.191691729675064	-5.21670914908586	0.00005	N/A
AT5G09980	PEP4	unknown	none	chr5:3122711-3123971	10.5166	2.01103	-2.38666	0.191224595333718	-5.22945282354938	0.00005	Elicitor peptide 4 [Source:UniProtKB/Swiss-Prot;Acc:Q9FIA9]
AT3G46650	N/A	NM_114532	none	chr3:17185269-17186573	4.34852	0.830538	-2.38841	0.190992779078637	-5.23580003822173	0.00005	N/A
AT3G03830	N/A	NM_111254	none	chr3:979972-980596	9.20698	1.74105	-2.40277	0.189101144490312	-5.28817529209206	0.00005	N/A
AT5G10230	ANNAT7	NM_121061	none	chr5:3209548-3211445	13.9535	2.62628	-2.40954	0.188215846050218	-5.31304893283635	0.00005	Annexin D7 [Source:UniProtKB/Swiss-Prot;Acc:Q9LX07]
AT5G01330	PDC3	NM_120211	none	chr5:132282-134851	3.36629	0.632197	-2.41271	0.187802737805764	-5.32473600589496	0.00005	Pyruvate decarboxylase 3 [Source:UniProtKB/Swiss-Prot;Acc:Q9M039]
AT3G49930	N/A	NM_114853	none	chr3:18510117-18511067	1.77828	0.33372	-2.41377	0.187664803050281	-5.32864971878648	0.001	N/A
AT2G19200	N/A	unknown	none	chr2:8333517-8334759	3.14152	0.58823	-2.41701	0.187243818923273	-5.34063023148321	0.0001	N/A
AT1G14430	N/A	NM_101310	none	chr1:4934157-4936170	6.85343	1.28161	-2.41887	0.187002569675634	-5.34752009950748	0.00005	N/A
AT5G48430	N/A	NM_124218	none	chr5:19627692-19629363	6.01884	1.12421	-2.42057	0.186782344935372	-5.35382506492252	0.00005	N/A
AT5G58360	OFP3	unknown	none	chr5:23589830-23590954	0.61809	0.114648	-2.43061	0.185487002172452	-5.39121333725732	0.0231	Transcription repressor OFP3 [Source:UniProtKB/Swiss-Prot;Acc:Q9LVL4]
AT2G02610	N/A	NM_126316	none	chr2:710587-712829	1.17295	0.216784	-2.43581	0.184819642677216	-5.41068030169542	0.00005	N/A
AT2G12170	N/A	NM_126877	none	chr2:4890022-4891441	1.12202	0.20691	-2.43903	0.184407597447298	-5.42277006936112	0.0014	N/A
AT5G50770	HSD6	NM_124455	none	chr5:20646678-20648845	0.657906	0.121241	-2.44	0.184283652161388	-5.42641730979069	0.00825	11-beta-hydroxysteroid dehydrogenase-like 6 [Source:UniProtKB/Swiss-Prot;Acc:Q9LUE4]
AT2G31860	N/A	unknown	none	chr2:13542989-13544922	1.72203	0.316265	-2.44491	0.18365753595572	-5.44491678381823	0.0004	N/A
AT1G20390	N/A	unknown	none	chr1:7065494-7075067	19.4742	3.57232	-2.44663	0.183438707497156	-5.45141215637655	0.00005	N/A
AT4G20210	TPS08	unknown	none	chr4:10913549-10917652	0.677281	0.123827	-2.45143	0.182829401562126	-5.46957979108297	0.00945	Terpenoid synthase 8 [Source:UniProtKB/Swiss-Prot;Acc:O65435]
AT5G59930	N/A	NM_125386	none	chr5:24135089-24136459	0.625436	0.113951	-2.45645	0.182194334118096	-5.48864488481741	0.0104	N/A
AT1G10070	BCAT2	unknown	none	chr1:3288187-3296224	2.97066	0.54006	-2.45959	0.181798222623776	-5.50060383191677	0.01055	Branched-chain-amino-acid aminotransferase 2, chloroplastic [Source:UniProtKB/Swiss-Prot;Acc:Q9M439]
-		unknown	none	chr3:23116884-23117079	5.52329	1	-2.46552787801157	0.181051510965385	-5.52329	0.0015
AT5G56870	BGAL4	NM_125070	none	chr5:23004097-23008674	35.0946	6.33407	-2.47004	0.180486145232431	-5.54059148812887	0.00005	Beta-galactosidase 4 [Source:UniProtKB/Swiss-Prot;Acc:Q9SCV8]
AT1G07175	N/A	NM_001123769	none	chr1:2202336-2202976	3.86752	0.697744	-2.47064	0.180411098761369	-5.54289623457538	0.00375	N/A
AT1G10480	ZFP5	NM_100922	none	chr1:3449643-3450617	6.06528	1.09251	-2.47293	0.180124958110197	-5.55170149929039	0.00005	Zinc finger protein 5 [Source:UniProtKB/Swiss-Prot;Acc:Q39264]
AT2G35380	PER20	unknown	none	chr2:14892558-14893991	24.6391	4.43349	-2.47444	0.179936528546149	-5.55751524206784	0.00005	Peroxidase 20 [Source:UniProtKB/Swiss-Prot;Acc:Q9SLH7]
AT4G14700	ORC1A	unknown	none	chr4:8422260-8424653	0.554464	0.0996882	-2.4756	0.179791908597796	-5.5619855631938	0.0013	Origin of replication complex subunit 1A [Source:UniProtKB/Swiss-Prot;Acc:Q710E8]
AT1G58150	N/A	NM_104596	none	chr1:21529906-21530635	2.54743	0.457974	-2.47571	0.179778200672393	-5.56240965956872	0.00085	N/A
AT5G58784	N/A	NM_125267	none	chr5:23739762-23741305	3.17738	0.571118	-2.47597	0.179745804275932	-5.56341219773274	0.00005	Dehydrodolichyl diphosphate synthase 5 [Source:UniProtKB/Swiss-Prot;Acc:Q570Q8]
AT3G45430	LECRK15	unknown	none	chr3:16660573-16663257	2.52977	0.454707	-2.476	0.17974206660587	-5.56352788683995	0.00005	Probable L-type lectin-domain containing receptor kinase I.5 [Source:UniProtKB/Swiss-Prot;Acc:Q9M1G4]
AT5G63160	BT1	NM_125711	none	chr5:25333222-25335534	68.8699	12.3471	-2.4797	0.179281682703976	-5.57781467084492	0.00005	BTB/POZ and TAZ domain-containing protein 1 [Source:UniProtKB/Swiss-Prot;Acc:Q9FMK7]
AT2G06950	N/A	unknown	none	chr2:2861723-2863602	5.60064	1	-2.48559169718252	0.178551022740258	-5.60064	0.0011	N/A
	-	unknown	none	chr5:9911847-9912045	5.60064	1	-2.48559169718252	0.178551022740258	-5.60064	0.0011
AT5G26200	N/A	NM_122521	none	chr5:9157036-9160471	5.94343	1.0586	-2.48914	0.178112416793206	-5.61443170557295	0.0017	N/A
AT3G59250	N/A	NM_115787	none	chr3:21901586-21903270	4.20007	0.744919	-2.49526	0.177358453411594	-5.63829905349542	0.00005	F-box/LRR-repeat protein At3g59250 [Source:UniProtKB/Swiss-Prot;Acc:Q9LX46]
AT5G66815	N/A	NM_126080	none	chr5:26677375-26678023	4.16573	0.736786	-2.49925	0.176868618389104	-5.6539142393256	0.0002	N/A
AT3G28220	N/A	NM_113741	none	chr3:10524280-10526734	16.5369	2.92282	-2.50025	0.176746064883653	-5.65783459257365	0.00005	N/A
AT1G55380	N/A	NM_104414	none	chr1:20676495-20678540	0.765443	0.135276	-2.50039	0.176728914170708	-5.65838365890751	0.00085	N/A
AT2G25980	JAL20	unknown	none	chr2:11077485-11079930	30.9374	5.45901	-2.50264	0.176453505902996	-5.66721525244018	0.00005	Jacalin-related lectin 20 [Source:UniProtKB/Swiss-Prot;Acc:O80998]
AT3G59930	N/A	NM_115856	none	chr3:22139543-22140200	19.5048	3.44009	-2.50331	0.176371578400809	-5.66984776723761	0.00005	Defensin-like protein 206 [Source:UniProtKB/Swiss-Prot;Acc:Q94JR6]
AT2G29750	UGT71C1	NM_128529	none	chr2:12709807-12711604	10.7977	1.90339	-2.50408	0.176277469891026	-5.67287470496483	0.00005	UDP-glycosyltransferase 71C1 [Source:UniProtKB/Swiss-Prot;Acc:O82381]
AT4G11780	N/A	NM_117247	none	chr4:7085837-7088358	1.92595	0.339388	-2.50456	0.176218830255582	-5.67476244479455	0.00005	N/A
AT1G43590	N/A	unknown	none	chr1:16413559-16414640	0.759993	0.133684	-2.50716	0.175901537729086	-5.684998624288	0.01405	N/A
AT4G36850	N/A	NM_119849	none	chr4:17351346-17355964	46.0509	8.09174	-2.50871	0.175712654448142	-5.6911097447175	0.00005	N/A
AT1G03850	GRXS13	unknown	none	chr1:977047-977944	2.55222	0.446083	-2.51637	0.174782179177111	-5.72140709486564	0.00015	Monothiol glutaredoxin-S13 [Source:UniProtKB/Swiss-Prot;Acc:Q84TF4]
AT4G13130	N/A	NM_117382	none	chr4:7647305-7649852	0.82624	0.143508	-2.52543	0.173688001484806	-5.75745009126308	0.00005	N/A
AT1G76240	N/A	NM_106274	none	chr1:28602812-28603929	17.2604	2.99743	-2.52567	0.173659109964356	-5.75840795340512	0.00005	N/A
AT3G19430	N/A	NM_112830	none	chr3:6736181-6738520	11.8055	2.03564	-2.5359	0.172432066894265	-5.79938533482404	0.00005	N/A
AT1G55770	N/A	NM_104453	none	chr1:20849560-20849750	5.80223	1	-2.53660748500207	0.172347528450268	-5.80223	0.0036	N/A
AT3G55560	AHL15	NM_115413	none	chr3:20603630-20603820	5.80223	1	-2.53660748500207	0.172347528450268	-5.80223	0.0036	AT-hook motif nuclear-localized protein 15 [Source:UniProtKB/Swiss-Prot;Acc:Q9M2S3]
AT3G01840	LYK2	unknown	none	chr3:296041-298526	0.718305	0.123555	-2.53944	0.172009481927764	-5.8136329973946	0.01645	Protein LYK2 [Source:UniProtKB/Swiss-Prot;Acc:Q9SGI7]
AT3G14510	N/A	NM_112311	none	chr3:4867176-4868404	1.35594	0.232813	-2.54206	0.171697388336576	-5.82420041264526	0.00115	N/A
N/A	N/A	unknown	none	chr3:9877506-9878513	2.15873	0.370255	-2.54359	0.171515397168061	-5.83038034200593	0.0003	N/A
AT4G12830	N/A	NM_117352	none	chr4:7531121-7536341	43.4453	7.41672	-2.55034	0.170714794990344	-5.85772311097324	0.00005	N/A
AT3G50140	N/A	NM_114874	none	chr3:18592502-18594706	0.604145	0.103103	-2.55081	0.170659188723469	-5.85963174605482	0.00755	N/A
AT2G19150	PME10	unknown	none	chr2:8306510-8307585	4.72038	0.802498	-2.55633	0.170007464838571	-5.88209465360561	0.00005	Putative pectinesterase 10 [Source:UniProtKB/Swiss-Prot;Acc:O64479]
AT1G59940	ARR3	NM_104686	none	chr1:22065686-22066960	3.47467	0.589628	-2.559	0.169693122485001	-5.89299074326592	0.00005	Two-component response regulator ARR3 [Source:UniProtKB/Swiss-Prot;Acc:Q9ZWS9]
AT3G52535	N/A	unknown	none	chr3:19484403-19488516	5.07991	0.86012	-2.56219	0.169318321838942	-5.90603538435264	0.00005	Natural antisense transcript overlaps with AT3G52540
N/A	N/A	unknown	none	chr1:22929571-22930227	1.46879	0.248206	-2.56502	0.168986511461798	-5.91763207222645	0.0129	N/A
AT3G20362	N/A	NM_148737	none	chr3:7103616-7104625	19.9336	3.3484	-2.57366	0.167977510817689	-5.95317786965738	0.00005	N/A
AT4G01140	N/A	NM_116344	none	chr4:490806-492171	3.96498	0.663597	-2.57893	0.167365027527088	-5.97496391435868	0.00005	N/A
		unknown	none	chr1:7765885-7766708	1.88844	0.315991	-2.57924	0.167329068725506	-5.97624792641646	0.002
AT2G17780	MCA2	NM_001036289	NM_001036290,NM_001036291,NM_127332	chr2:7724997-7727454	9.81194	1.63952	-2.58127	0.167093787440561	-5.98466295675848	0.00005	Protein MID1-COMPLEMENTING ACTIVITY 2 [Source:UniProtKB/Swiss-Prot;Acc:Q3EBY6]
AT1G67900	N/A	NM_001198418	NM_105460,NM_202374	chr1:25464615-25470074	5.30028	0.87873	-2.59258	0.16578897780081	-6.03176407301012	0.0196	BTB/POZ domain-containing protein At1g67900 [Source:UniProtKB/Swiss-Prot;Acc:Q9C9V6]
AT5G18010	SAUR19	unknown	none	chr5:5962854-5963395	11.4657	1.89969	-2.59348	0.16568558550762	-6.03552805717071	0.00005	Auxin-responsive protein SAUR19 [Source:UniProtKB/Swiss-Prot;Acc:Q9FJG1]
AT2G21020	N/A	unknown	none	chr2:9022819-9024226	2.86282	0.473975	-2.59455	0.16556274745454	-6.04000607246855	0.00025	N/A
AT4G03600	N/A	NM_116598	none	chr4:1603646-1604574	1.79181	0.296305	-2.59626	0.165366625216306	-6.04716942546272	0.0008	N/A
AT1G23940	N/A	NM_102241	none	chr1:8466014-8469489	1.38222	0.227822	-2.601	0.164824201811546	-6.06707018149777	0.00005	N/A
AT5G42500	DIR2	unknown	none	chr5:16994144-16995138	9.55738	1.57353	-2.60261	0.1646403660444	-6.07384461068509	0.00005	Dirigent protein 2 [Source:UniProtKB/Swiss-Prot;Acc:Q9FIG7]
AT1G19940	N/A	NM_101849	none	chr1:6919789-6920480	1.02541	0.168768	-2.60309	0.164585597553281	-6.07586577966685	0.0048	Endoglucanase 2 [Source:UniProtKB/Swiss-Prot;Acc:Q9FXI9]
AT4G23496	SP1L5	NM_118480	none	chr4:12257670-12258505	2.62062	0.429966	-2.60761	0.164070753649963	-6.09493147165919	0.0008	Protein SPIRAL1-like 5 [Source:UniProtKB/Swiss-Prot;Acc:Q8LGD1]
AT1G35420	N/A	NM_001198211	NM_103237	chr1:13028512-13029101	1.55305	0.25438	-2.61005	0.163793498733833	-6.10524842396226	0.0227	N/A
AT2G32270	ZIP3	NM_128786	none	chr2:13704151-13706865	3.96931	0.649837	-2.61074	0.16371517969294	-6.10816908899695	0.00005	Zinc transporter 3 [Source:UniProtKB/Swiss-Prot;Acc:Q9SLG3]
AT1G70020	N/A	NM_105671	none	chr1:26377595-26378282	1.60984	0.262885	-2.61441	0.163299242073875	-6.12372713614685	0.0186	N/A
AT3G15450	N/A	NM_001035624	NM_001035625,NM_112413	chr3:5212998-5220270	185.781	30.266	-2.61784	0.162911460127659	-6.13830358660091	0.00005	N/A
AT3G09240	N/A	NM_111758	none	chr3:2835367-2837878	1.59122	0.258081	-2.62424	0.16219036239286	-6.16559446101849	0.00005	N/A
AT4G19720	N/A	NM_118092	none	chr4:10730076-10731869	3.59011	0.580315	-2.62912	0.161642670867368	-6.18648525561996	0.00005	N/A
AT2G23590	MES8	NM_127923	none	chr2:10034532-10036062	4.98521	0.805533	-2.62964	0.161584419441953	-6.1887154928278	0.00005	Methylesterase 8 [Source:UniProtKB/Swiss-Prot;Acc:O80475]
AT3G06990	N/A	NM_111579	none	chr3:2206350-2208416	1.673	0.270328	-2.62966	0.161582179421784	-6.18880128723639	0.00005	N/A
AT1G52830	IAA6	NM_104161	none	chr1:19672498-19673637	2.67143	0.430755	-2.63267	0.161245410158492	-6.20172691437901	0.00025	Auxin-responsive protein IAA6 [Source:UniProtKB/Swiss-Prot;Acc:Q38824]
AT2G22810	ACS4	NM_127846	none	chr2:9717670-9719584	5.49069	0.885101	-2.63307	0.161200709635015	-6.20344663658223	0.00005	1-aminocyclopropane-1-carboxylate synthase 4 [Source:UniProtKB/Swiss-Prot;Acc:Q43309]
AT1G26680	REM17	unknown	none	chr1:9220808-9223749	1.18771	0.191453	-2.63313	0.161194005625378	-6.2037046360399	0.00005	B3 domain-containing protein REM17 [Source:UniProtKB/Swiss-Prot;Acc:Q84WP3]
AT4G39675	N/A	NM_120128	none	chr4:18413697-18414269	21.4569	3.4558	-2.63435	0.16105775121652	-6.20895295287986	0.00005	N/A
AT5G27950	N/A	NM_122678	none	chr5:9988179-9988936	1.11825	0.179234	-2.64132	0.160281519823454	-6.23902244688893	0.02	N/A
AT1G17300	N/A	NM_101592	none	chr1:5926714-5927738	3.25578	0.519717	-2.6472	0.159629589005552	-6.2645027543435	0.00005	N/A
AT1G05660	N/A	NM_100446	none	chr1:1694122-1696155	9.43695	1.50467	-2.64888	0.159443810571606	-6.27180193708994	0.00005	N/A
	-	unknown	none	chr4:6994178-6994682	2.97856	0.474289	-2.65078	0.159233964530683	-6.28006721397248	0.00525
AT4G37700	N/A	NM_119932	none	chr4:17710211-17710896	1.75886	0.279993	-2.65118	0.159189821621047	-6.2818086597302	0.0076	N/A
AT3G16120	N/A	NM_112482	none	chr3:5464748-5465579	1.22131	0.193906	-2.655	0.158768872817349	-6.29846381255363	0.01395	N/A
AT5G60660	PIP2-4	unknown	none	chr5:24375502-24376996	29.4075	4.66054	-2.65761	0.158481901464578	-6.30986876582566	0.00005	Probable aquaporin PIP2-4 [Source:UniProtKB/Swiss-Prot;Acc:Q9FF53]
AT3G61930	N/A	NM_116058	none	chr3:22935488-22936157	19.829	3.13904	-2.65922	0.158305139547249	-6.31691430145598	0.00005	N/A
AT5G51470	N/A	NM_124526	none	chr5:20907809-20909422	0.801657	0.126063	-2.66884	0.157253060434939	-6.35917671321718	0.00395	N/A
AT1G07330	N/A	NM_100607	none	chr1:2253296-2253655	6.36023	1	-2.66907893750014	0.157227018519771	-6.36023	0.00005	N/A
AT4G26530	FBA5	NM_001036644	NM_118786	chr4:13390948-13393123	30.2831	4.75584	-2.67074	0.157046097668326	-6.36755713670742	0.00005	Fructose-bisphosphate aldolase 5, cytosolic [Source:UniProtKB/Swiss-Prot;Acc:O65581]
AT5G51930	N/A	NM_124572	none	chr5:21103650-21103840	6.38245	1	-2.67411033062932	0.156679644963925	-6.38245	0.00235	N/A
AT1G24420	N/A	NM_102287	none	chr1:8656803-8658031	0.720377	0.111967	-2.68568	0.155428179863356	-6.4338397379365	0.01065	N/A
AT5G23840	N/A	NM_122289	NM_203096	chr5:8035833-8036908	3.55488	0.55023	-2.69169	0.154782041669768	-6.46069782522659	0.0004	N/A
AT1G33540	SCPL18	NM_103078	none	chr1:12162536-12164701	1.04828	0.161702	-2.69662	0.154254020756824	-6.48281318758275	0.00185	Serine carboxypeptidase-like 18 [Source:UniProtKB/Swiss-Prot;Acc:Q9C7Z9]
AT5G28630	N/A	NM_122746	none	chr5:10636594-10637307	4.68463	0.721999	-2.69787	0.154120427715484	-6.48843255123884	0.00005	N/A
AT2G38920	RF178	unknown	none	chr2:16248047-16249768	0.757535	0.116648	-2.69915	0.153983748338242	-6.49419182733098	0.01035	Probable E3 ubiquitin-protein ligase BAH1-like [Source:UniProtKB/Swiss-Prot;Acc:Q8GW10]
AT4G25250	N/A	NM_118657	none	chr4:12934563-12935384	17.9012	2.74585	-2.70473	0.153389326242994	-6.51935844881301	0.00005	N/A
AT3G22570	N/A	NM_113156	none	chr3:8000382-8001284	10.4151	1.59258	-2.70925	0.152909505647363	-6.53981579344177	0.00005	N/A
AT1G29720	RFK1	unknown	none	chr1:10393766-10395718	2.0619	0.315134	-2.70994	0.15283639086614	-6.54294434939803	0.00005	Probable LRR receptor-like serine/threonine-protein kinase At1g29720 [Source:UniProtKB/Swiss-Prot;Acc:Q9ASQ6]
AT1G33930	N/A	NM_103115	none	chr1:12323762-12327306	1.35611	0.206731	-2.71365	0.152443865386241	-6.55979168113022	0.0006	N/A
AT2G16980	N/A	NM_127251	NM_201747	chr2:7376242-7381077	3.2442	0.494548	-2.71368	0.152440695438135	-6.55992808958174	0.00005	N/A
AT1G53633	N/A	NM_001160949	none	chr1:20017331-20017888	4.98204	0.759271	-2.71405	0.152401604830875	-6.56161069373079	0.0018	N/A
AT5G09710	N/A	NM_121008	none	chr5:3007785-3010995	0.664578	0.101066	-2.71715	0.152074482507435	-6.57572515462027	0.0127	N/A
AT5G24420	N/A	NM_122350	none	chr5:8336716-8338011	12.4451	1.87891	-2.72761	0.150975881337412	-6.62357451495929	0.00005	Probable 6-phosphogluconolactonase 3 [Source:UniProtKB/Swiss-Prot;Acc:Q8LEV7]
AT1G55990	N/A	NM_104477	none	chr1:20942437-20943219	69.8893	10.5417	-2.72896	0.150834671932224	-6.62977541695016	0.00005	N/A
AT2G29320	N/A	NM_128486	none	chr2:12592193-12593703	8.19961	1.2361	-2.72976	0.150751054615945	-6.63345276454358	0.00005	Tropinone reductase homolog At2g29320 [Source:UniProtKB/Swiss-Prot;Acc:Q9ZW15]
AT4G29690	N/A	NM_119114	none	chr4:14540914-14542504	9.95962	1.4988	-2.73228	0.150487962933469	-6.64504974688307	0.00005	N/A
AT1G14185	N/A	NM_101284	none	chr1:4850158-4852080	5.7328	0.861683	-2.73401	0.150307614255671	-6.6530229020801	0.00005	N/A
AT3G49060	PUB32	unknown	none	chr3:18187189-18192108	0.726943	0.109004	-2.73747	0.149947565044652	-6.66899792405576	0.00345	U-box domain-containing protein 32 [Source:UniProtKB/Swiss-Prot;Acc:Q94A51]
AT1G64920	UGT79B11	unknown	none	chr1:24117314-24118983	2.1199	0.31755	-2.73894	0.149794857330866	-6.67579660489418	0.00005	UDP-glycosyltransferase 79B11 [Source:UniProtKB/Swiss-Prot;Acc:Q9XIQ4]
AT5G24410	N/A	NM_122349	none	chr5:8332479-8334141	4.85307	0.725412	-2.74203	0.149474366332631	-6.69011031479916	0.00005	Probable 6-phosphogluconolactonase 4 [Source:UniProtKB/Swiss-Prot;Acc:Q9FIN1]
N/A	N/A	unknown	none	chr3:9874303-9876113	1.28236	0.189565	-2.75805	0.147823751760901	-6.76481274550154	0.0001	N/A
AT3G15880	TPR4	NM_100332	none	chr3:5364498-5372316	6.82247	1	-2.77029414564505	0.146574481089693	-6.82247	0.0004	Topless-related protein 4 [Source:UniProtKB/Swiss-Prot;Acc:Q27GK7]
AT5G24100	N/A	NM_122315	none	chr5:8148568-8151343	4.06389	0.594893	-2.77216	0.146385037131957	-6.83129928845501	0.00005	Inactive leucine-rich repeat receptor-like serine/threonine-protein kinase At5g24100 [Source:UniProtKB/Swiss-Prot;Acc:Q9FL63]
AT2G02250	PP2B2	unknown	none	chr2:594477-595830	0.758064	0.110158	-2.78275	0.145314442332116	-6.88162844622491	0.01445	Putative F-box protein PP2-B2 [Source:UniProtKB/Swiss-Prot;Acc:Q9ZVR5]
AT3G20935	N/A	NM_001161159	none	chr3:7334726-7336079	1.52293	0.221035	-2.7845	0.145138281677824	-6.88998097841466	0.0007	N/A
AT1G58037	N/A	NM_001036126	NM_001124040	chr1:21472621-21474583	0.638437	0.0925644	-2.78602	0.144985446874173	-6.89724397558232	0.0025	N/A
	-	unknown	none	chr5:9934194-9934378	6.93307	1	-2.79349432682456	0.144236247434398	-6.93307	0.0036
N/A	SADHU5-1	unknown	none	chr4:660796-661701	5.18187	0.74363	-2.80082	0.143505705318475	-6.96836406455585	0.00005
AT5G22920	N/A	NM_122198	none	chr5:7664994-7667208	83.9378	12.006	-2.80557	0.143033997050905	-6.99134485939103	0.00005	N/A
AT5G51790	BHLH120	unknown	none	chr5:21039652-21040773	1.60726	0.229686	-2.80687	0.142905168407496	-6.9976475388804	0.0028	Transcription factor bHLH120 [Source:UniProtKB/Swiss-Prot;Acc:Q9FLI0]
AT5G47240	NUDT8	unknown	none	chr5:19184041-19185549	0.875262	0.123337	-2.82711	0.140914306929566	-7.09651150255338	0.0138	Nudix hydrolase 8 [Source:UniProtKB/Swiss-Prot;Acc:Q8L7W2]
AT2G01520	MLP328	NM_126213	none	chr2:235934-237140	21.1223	2.95961	-2.83529	0.140117591509656	-7.13686261108112	0.00005	MLP-like protein 328 [Source:UniProtKB/Swiss-Prot;Acc:Q9ZVF3]
AT3G26610	N/A	NM_113570	none	chr3:9776971-9780562	2.09922	0.294133	-2.83531	0.14011564908085	-7.13696154969085	0.00005	N/A
AT1G66460	N/A	NM_105317	none	chr1:24789577-24792143	0.820289	0.114701	-2.83826	0.139829435540053	-7.15157002628077	0.00055	N/A
	-	unknown	none	chr1:21470427-21470616	7.16609	1	-2.84118616268601	0.139546112315084	-7.16609	0.0011
AT1G34315	N/A	NM_148507	none	chr1:12513962-12516887	2.06001	0.286006	-2.84853	0.13883757722817	-7.20266097957452	0.00005	N/A
AT5G56540	AGP14	NM_125037	none	chr5:22893091-22893582	157.421	21.7706	-2.85417	0.138295872079422	-7.2308738139755	0.00005	Arabinogalactan peptide 14 [Source:UniProtKB/Swiss-Prot;Acc:Q9LVC0]
AT5G52070	N/A	NM_124586	none	chr5:21161268-21165100	15.3147	2.11706	-2.85479	0.138236452024093	-7.23398195886647	0.00005	N/A
AT2G13810	ALD1	NM_126957	none	chr2:5768966-5772241	1.65561	0.227496	-2.86345	0.137409151834457	-7.27753564191086	0.00005	Aminotransferase ALD1 [Source:UniProtKB/Swiss-Prot;Acc:Q9ZQI7]
AT2G02630	N/A	NM_126318	none	chr2:723559-725609	1.50134	0.205527	-2.86885	0.136895791449069	-7.30482646263122	0.00005	N/A
AT3G49845	N/A	NM_001125333	none	chr3:18487216-18488215	14.4071	1.96723	-2.87254	0.136546098687971	-7.3235340270333	0.00005	N/A
AT2G28990	N/A	NM_128458	none	chr2:12455111-12459783	1.07617	0.145889	-2.88297	0.13556249501891	-7.37667154813361	0.00005	Probable leucine-rich repeat receptor-like protein kinase At2g28990 [Source:UniProtKB/Swiss-Prot;Acc:O81069]
AT3G29370	N/A	NM_113862	none	chr3:11278370-11279154	4.58449	0.619682	-2.88716	0.135169353843115	-7.39812665791579	0.00005	N/A
AT4G22235	N/A	NM_001036619	NM_118349	chr4:11763434-11764282	10.3903	1.39831	-2.89348	0.134578513870251	-7.43060664917222	0.00005	Defensin-like protein 95 [Source:UniProtKB/Swiss-Prot;Acc:Q6NMS3]
AT5G10946	N/A	NM_001125734	none	chr5:3455443-3457436	2.65077	0.356239	-2.89549	0.134391146161244	-7.44096637735486	0.00005	N/A
AT1G68110	N/A	NM_105481	none	chr1:25524696-25526119	2.35418	0.310813	-2.92111	0.132025636333474	-7.57428653836725	0.00005	Putative clathrin assembly protein At1g68110 [Source:UniProtKB/Swiss-Prot;Acc:Q9C9X5]
AT1G31950	TPS29	unknown	none	chr1:11475767-11478457	7.97238	1.0523	-2.92147	0.131992695692402	-7.576176808529	0.00005	Terpenoid synthase 29 [Source:UniProtKB/Swiss-Prot;Acc:Q9C6W6]
AT5G26270	N/A	NM_001203472	NM_122528	chr5:9206335-9207535	15.8001	2.08421	-2.92236	0.131911294378521	-7.58085200142518	0.00005	N/A
AT2G19980	N/A	NM_127556	none	chr2:8627553-8628273	1.3839	0.182383	-2.92369	0.131789743272675	-7.58784390323139	0.014	N/A
AT3G01190	PER27	unknown	none	chr3:67065-68572	117.916	15.4871	-2.92861	0.131341068292337	-7.61376478051949	0.00005	Peroxidase 27 [Source:UniProtKB/Swiss-Prot;Acc:Q43735]
AT1G56680	N/A	NM_104545	none	chr1:21250265-21251528	3.97081	0.520622	-2.93112	0.131112759840524	-7.62702273383862	0.00005	N/A
AT5G36260	N/A	NM_123017	none	chr5:14284959-14288343	0.680164	0.0884944	-2.94222	0.13010785774083	-7.68593086815679	0.00485	N/A
AT4G01490	N/A	unknown	none	chr4:630512-633320	0.497341	0.0645262	-2.94628	0.129742225845938	-7.7075909055811	0.00025	N/A
	-	unknown	none	chr1:21998600-21999601	0.984311	0.127425	-2.94946	0.129456561936357	-7.7245987769366	0.01015
AT3G06390	N/A	NM_111514	none	chr3:1938498-1939783	42.8943	5.552	-2.94971	0.129434130767198	-7.72593746388743	0.00005	CASP-like protein 1D2 [Source:UniProtKB/Swiss-Prot;Acc:Q9SQU2]
AT1G75960	AAE8	unknown	none	chr1:28518076-28519849	2.05822	0.266026	-2.95175	0.129251237623245	-7.73686982336606	0.00005	Probable acyl-activating enzyme 8 [Source:UniProtKB/Swiss-Prot;Acc:Q9LQS1]
AT4G31980	N/A	NM_119349	NM_119345	chr4:15451924-15469282	153.472	19.7314	-2.95941	0.128566795852467	-7.77805803877636	0.00005	N/A
AT5G03570	IREG2	NM_001203288	NM_120438	chr5:903476-906760	5.36666	0.684369	-2.97118	0.127522170919486	-7.84177365229591	0.00005	Solute carrier family 40 member 2 [Source:UniProtKB/Swiss-Prot;Acc:F4KGN5]
AT4G33880	BHLH85	unknown	none	chr4:16239374-16241129	1.84281	0.234689	-2.97309	0.127353454607357	-7.85216233892593	0.00005	Transcription factor bHLH85 [Source:UniProtKB/Swiss-Prot;Acc:Q84WK0]
AT5G09520	N/A	NM_120989	none	chr5:2958235-2958960	77.3275	9.83075	-2.97561	0.127131196562615	-7.86588993919741	0.00005	N/A
AT5G50915	BHLH137	unknown	none	chr5:20710117-20712516	28.0128	3.56081	-2.97581	0.127113573658078	-7.8669804586715	0.00005	Transcription factor bHLH137 [Source:UniProtKB/Swiss-Prot;Acc:Q93W88]
AT2G43560	FKBP16-3	unknown	none	chr2:18072210-18075534	126.088	15.9627	-2.98165	0.126600060559821	-7.89889037633976	0.00005	Peptidyl-prolyl cis-trans isomerase FKBP16-3, chloroplastic [Source:UniProtKB/Swiss-Prot;Acc:O22870]
AT4G33610	N/A	NM_119517	none	chr4:16146182-16147012	142.695	17.9113	-2.99399	0.125521812952764	-7.96674280331116	0.00005	N/A
AT4G09770	N/A	NM_001203766	NM_117045	chr4:6154421-6155897	1.13116	0.141545	-2.99846	0.125133502072752	-7.99146498288368	0.00585	N/A
AT1G10400	UGT90A2	unknown	none	chr1:3414766-3416416	0.969806	0.12128	-2.99935	0.125056330897288	-7.99639644650475	0.00155	UDP-glycosyltransferase 90A2 [Source:UniProtKB/Swiss-Prot;Acc:Q9SY84]
AT3G21340	N/A	NM_113029	none	chr3:7511753-7515714	1.24612	0.155474	-3.00269	0.124767146413429	-8.01493044239704	0.00005	Receptor-like protein kinase At3g21340 [Source:UniProtKB/Swiss-Prot;Acc:Q9LIG2]
AT4G13620	ERF062	unknown	none	chr4:7932155-7933495	7.93985	0.988523	-3.00577	0.124501065994194	-8.03205974193532	0.00005	Ethylene-responsive transcription factor ERF062 [Source:UniProtKB/Swiss-Prot;Acc:Q9SVQ0]
AT3G45840	N/A	NM_114453	none	chr3:16847873-16849944	0.886186	0.109328	-3.01895	0.123368843799952	-8.10577427167544	0.00055	N/A
AT3G14530	GGPPS9	unknown	none	chr3:4879127-4880467	5.28122	0.644857	-3.03382	0.122103799632744	-8.18975333288347	0.00005	Geranylgeranyl pyrophosphate synthase 9, chloroplastic [Source:UniProtKB/Swiss-Prot;Acc:Q9LUE1]
AT4G13290	CYP71A19	NM_117402	none	chr4:7740668-7742804	2.09015	0.253256	-3.04494	0.121166266175445	-8.25312218957075	0.00005	Cytochrome P450 71A19 [Source:UniProtKB/Swiss-Prot;Acc:Q9T0K0]
AT4G01925	N/A	NM_148192	none	chr4:833049-834765	1.29133	0.155355	-3.05522	0.120305958246987	-8.31214026779131	0.0003	N/A
AT2G40440	N/A	NM_129605	none	chr2:16889165-16889343	8.39633	1	-3.06975886982296	0.119099654253704	-8.39633	0.0036	N/A
AT4G12050	AHL26	unknown	none	chr4:7219755-7221464	5.99084	0.713187	-3.07041	0.119045913248674	-8.40012036289819	0.00005	AT-hook motif nuclear-localized protein 26 [Source:UniProtKB/Swiss-Prot;Acc:Q9SZ70]
AT2G19410	PUB34	unknown	none	chr2:8404769-8408344	1.09531	0.128615	-3.0902	0.117424064091573	-8.5161419657571	0.0001	U-box domain-containing protein 34 [Source:UniProtKB/Swiss-Prot;Acc:Q8S8S7]
AT1G27140	GSTU14	NM_102476	none	chr1:9427829-9428860	5.29159	0.620273	-3.09273	0.11721832238289	-8.53108950607166	0.00005	Glutathione S-transferase U14 [Source:UniProtKB/Swiss-Prot;Acc:Q9FUT1]
AT4G33120	N/A	NM_119466	none	chr4:15975391-15978100	5.42035	0.634784	-3.09405	0.117111122026517	-8.53889863486726	0.00005	N/A
AT1G51538	N/A	NM_001084227	none	chr1:19114780-19114963	8.58066	1	-3.10108861999832	0.116541151846128	-8.58066	0.0011	N/A
AT5G49730	FRO6	unknown	none	chr5:20201096-20204523	16.9833	1.95199	-3.12111	0.114934992079635	-8.70057048689865	0.00005	Ferric reduction oxidase 6 [Source:UniProtKB/Swiss-Prot;Acc:Q8RWS6]
AT3G48360	BT2	NM_114697	none	chr3:17908215-17910528	128.492	14.7434	-3.12353	0.114742359871981	-8.71517721193561	0.00005	BTB/POZ and TAZ domain-containing protein 2 [Source:UniProtKB/Swiss-Prot;Acc:Q94BN0]
AT1G61840	N/A	NM_104866	none	chr1:22847847-22849793	0.74326	0.0852679	-3.12379	0.114721683065964	-8.71674798760585	0.00225	N/A
AT5G35914	N/A	unknown	none	chr5:14042662-14043568	1.67692	0.192148	-3.12553	0.114583403391202	-8.72726739129816	0.00445	N/A
AT5G45200	N/A	NM_123888	none	chr5:18283728-18290474	0.542221	0.0617816	-3.13363	0.1139418783747	-8.77640437619852	0.00005	N/A
AT5G10250	DOT3	NM_121063	none	chr5:3216803-3219398	1.47638	0.16704	-3.1438	0.1131414915144	-8.83849051850912	0.00005	BTB/POZ domain-containing protein DOT3 [Source:UniProtKB/Swiss-Prot;Acc:Q9LFU0]
	-	unknown	none	chr5:26229348-26229530	8.85327	1	-3.14621042033003	0.112952615248377	-8.85327	0.0011
AT1G75360	N/A	NM_106190	none	chr1:28274963-28275972	1.08031	0.121701	-3.15003	0.112653965228646	-8.87674036125021	0.00945	N/A
AT5G09978	PEP7	NM_001085092	none	chr5:3120672-3121798	11.7877	1.32128	-3.15727	0.112090040372879	-8.92139923113061	0.00005	Elicitor peptide 7 [Source:UniProtKB/Swiss-Prot;Acc:P0C1T5]
AT3G05150	N/A	NM_111387	none	chr3:1440088-1443505	4.49202	0.502242	-3.16091	0.11180758742553	-8.94393683850886	0.00005	Sugar transporter ERD6-like 8 [Source:UniProtKB/Swiss-Prot;Acc:Q0WQ63]
AT5G42590	CYP71A16	NM_123623	none	chr5:17031105-17033735	5.23116	0.580557	-3.17162	0.11098064515934	-9.01058016525544	0.00005	Cytochrome P450 71A16 [Source:UniProtKB/Swiss-Prot;Acc:Q9FH66]
AT4G28040	N/A	NM_001036658	NM_001036659,NM_001125599,NM_118943,NM_202899	chr4:13940353-13945782	16.2968	1.80755	-3.17248	0.110914508581214	-9.01595303258072	0.00025	WAT1-related protein At4g28040 [Source:UniProtKB/Swiss-Prot;Acc:Q9SUD5]
AT1G74890	ARR15	NM_106147	none	chr1:28131423-28132858	8.96879	0.988817	-3.18114	0.110250721333791	-9.07023544065929	0.00005	Two-component response regulator ARR15 [Source:UniProtKB/Swiss-Prot;Acc:Q7G8V2]
AT3G05155	N/A	NM_148688	none	chr3:1448613-1452129	1.47797	0.162898	-3.18158	0.110217101671069	-9.07300214611332	0.0003	Sugar transporter ERD6-like 9 [Source:UniProtKB/Swiss-Prot;Acc:Q7XA64]
AT3G04330	N/A	NM_111304	none	chr3:1145718-1146487	2.487	0.273279	-3.18596	0.109882991675174	-9.10058949756401	0.00115	N/A
AT4G20230	TPS09	unknown	none	chr4:10926146-10926743	1.05001	0.115048	-3.19008	0.109569639165126	-9.12661579995672	0.00305	Terpenoid synthase 9 [Source:UniProtKB/Swiss-Prot;Acc:Q8L7G4]
AT5G38820	N/A	NM_123243	none	chr5:15543146-15545413	4.60271	0.500611	-3.20072	0.108764526191178	-9.19417419464759	0.00005	N/A
AT3G30350	RGF4	NM_001203073	NM_113934	chr3:11960297-11961833	3.04567	0.328602	-3.21235	0.107891267061898	-9.26859075096683	0.00005	Root meristem growth factor 4 [Source:UniProtKB/Swiss-Prot;Acc:Q9LI64]
AT2G35270	AHL21	unknown	none	chr2:14856704-14858073	4.72708	0.509962	-3.21249	0.107880797736021	-9.26949022426539	0.00005	AT-hook motif nuclear-localized protein 21 [Source:UniProtKB/Swiss-Prot;Acc:O82166]
AT2G37820	N/A	NM_129338	none	chr2:15847466-15848583	1.03884	0.111885	-3.21488	0.107702228010925	-9.28485899009041	0.0069	N/A
AT1G56630	N/A	NM_104540	none	chr1:21223382-21227054	3.07337	0.330148	-3.21864	0.107421896330718	-9.30908906058887	0.00005	N/A
AT5G53200	TRY	NM_124699	none	chr5:21582695-21584172	2.84573	0.303248	-3.23023	0.106562371533032	-9.3841755360148	0.0086	Transcription factor TRY [Source:UniProtKB/Swiss-Prot;Acc:Q8GV05]
AT5G47950	N/A	NM_124169	none	chr5:19417022-19418550	4.78097	0.509056	-3.23141	0.106475248346801	-9.39185412127798	0.00005	N/A
AT3G21050	N/A	unknown	none	chr3:7374797-7376520	1.20975	0.128487	-3.23502	0.106209152510633	-9.41538442178873	0.00045	N/A
AT1G27285	N/A	unknown	none	chr1:9476144-9478722	0.970495	0.103047	-3.23541	0.106180445146903	-9.41793000223798	0.00085	N/A
AT2G18800	XTH21	NM_127436	none	chr2:8144895-8146412	12.3527	1.30489	-3.24283	0.105635744908399	-9.46649262394217	0.00005	Probable xyloglucan endotransglucosylase/hydrolase protein 21 [Source:UniProtKB/Swiss-Prot;Acc:Q9ZV40]
AT2G28160	FIT	unknown	none	chr2:12004594-12006095	25.8341	2.71076	-3.25251	0.10492933700916	-9.53022318165131	0.00005	Transcription factor FER-LIKE IRON DEFICIENCY-INDUCED TRANSCRIPTION FACTOR [Source:UniProtKB/Swiss-Prot;Acc:Q0V7X4]
N/A	N/A	unknown	none	chr1:11137353-11139035	4.3784	0.448018	-3.28877	0.102324959437717	-9.77278667389728	0.00005	N/A
AT1G66800	N/A	NM_105351	none	chr1:24924844-24926369	1.21825	0.124428	-3.29143	0.102136469413402	-9.79082208092049	0.0045	N/A
AT1G73165	CLE1	NM_148649	none	chr1:27508558-27509083	3.97063	0.402832	-3.30112	0.101452758667963	-9.85680441941284	0.0034	CLAVATA3/ESR (CLE)-related protein 1 [Source:UniProtKB/Swiss-Prot;Acc:Q3ECD6]
	-	unknown	none	chr3:19262060-19262233	9.96007	1	-3.3161558816807	0.100400900796882	-9.96007	0.0036
AT4G39710	PNSL4	unknown	none	chr4:18427005-18428405	91.5346	9.16285	-3.32045	0.10010250623214	-9.98975987355375	0.00005	Photosynthetic NDH subunit of lumenal location 4, chloroplastic [Source:UniProtKB/Swiss-Prot;Acc:Q9SCY3]
AT4G13440	N/A	NM_117418	none	chr4:7810061-7812541	3.59733	0.358435	-3.32714	0.0996393900316876	-10.0361915070132	0.00005	N/A
AT2G39410	N/A	NM_179984	NM_179985	chr2:16455582-16458356	3.46599	0.344948	-3.32882	0.0995234287618834	-10.047885331529	0.00005	N/A
AT5G44920	N/A	NM_123860	NM_180800	chr5:18138737-18142228	5.52508	0.541978	-3.34969	0.0980940880012423	-10.1942942778298	0.0092	N/A
AT2G12190	N/A	NM_126878	none	chr2:4891648-4893374	2.14191	0.209141	-3.35635	0.0976422939796432	-10.2414636039633	0.00005	N/A
AT1G33720	N/A	NM_103092	none	chr1:12220857-12223986	1.17742	0.114096	-3.3673	0.0969039980782127	-10.3194916601159	0.0008	N/A
AT4G22810	AHL24	unknown	none	chr4:11983963-11985871	9.96425	0.959225	-3.37682	0.0962666568833882	-10.3878126900298	0.00005	AT-hook motif nuclear-localized protein 24 [Source:UniProtKB/Swiss-Prot;Acc:O49662]
AT2G07042	N/A	unknown	none	chr2:2919974-2922188	3.16853	0.304068	-3.38135	0.0959648578124043	-10.4204812344414	0.00005	N/A
AT4G28085	N/A	NM_001036661	NM_118948	chr4:13959898-13960452	5.47554	0.522876	-3.38846	0.0954930799440115	-10.4719630007359	0.0007	N/A
AT1G19900	N/A	NM_101845	none	chr1:6906914-6908736	5.41854	0.515003	-3.39525	0.0950447006588924	-10.5213651373254	0.00005	N/A
AT4G24080	N/A	NM_118540	none	chr4:12511170-12512443	1.16104	0.110052	-3.39917	0.0947868017230724	-10.5499920012238	0.0055	N/A
	-	unknown	none	chr2:11544672-11544846	10.5801	1	-3.40328135833385	0.0945170650560959	-10.5801	0.00235
AT2G04800	N/A	NM_001036244	NM_126511	chr2:1687192-1687928	9.70521	0.913898	-3.40865	0.0941659962069156	-10.6195446369266	0.00005	N/A
AT3G19320	N/A	NM_112819	none	chr3:6696334-6698006	1.87037	0.175222	-3.41606	0.0936835788381894	-10.6742292769067	0.00005	N/A
AT1G78840	N/A	NM_106532	none	chr1:29639952-29640123	10.6946	1	-3.41881061864248	0.0935051334318254	-10.6946	0.0036	Putative F-box/FBD/LRR-repeat protein At1g78840 [Source:UniProtKB/Swiss-Prot;Acc:Q9ZVA3]
AT1G52240	ROPGEF11	NM_001160947	NM_104103	chr1:19458611-19459598	9.0947	0.846476	-3.42548	0.0930738696257764	-10.7441541221045	0.00005	Rop guanine nucleotide exchange factor 11 [Source:UniProtKB/Swiss-Prot;Acc:Q9M811]
AT2G18010	N/A	NM_127357	none	chr2:7833847-7834657	6.23789	0.5785	-3.43067	0.0927396440726532	-10.7828751123585	0.00005	N/A
AT4G40065	N/A	unknown	none	chr4:18574745-18575715	1.20534	0.111019	-3.44056	0.0921060670270059	-10.8570480998477	0.01055	N/A
AT4G13575	N/A	NM_001125504	none	chr4:7889650-7893703	4.05407	0.371339	-3.44856	0.091596736012173	-10.9174195886969	0.00005	N/A
AT4G12520	N/A	NM_117322	none	chr4:7421105-7421742	152.115	13.8556	-3.45662	0.0910864332549036	-10.9785833550153	0.00005	N/A
-		unknown	none	chr5:5967166-5967809	3.80789	0.345012	-3.46428	0.090604090796779	-11.0370292467584	0.00085
AT4G19370	N/A	NM_118057	none	chr4:10566174-10567676	7.31296	0.658544	-3.47311	0.0900512429764385	-11.1047884176529	0.00005	N/A
AT3G20940	N/A	NM_112986	none	chr3:7339666-7341683	3.56242	0.320483	-3.47454	0.0899620283643252	-11.1158009460417	0.00005	N/A
AT4G13495	N/A	unknown	none	chr4:7842967-7847482	84.2188	7.49819	-3.48953	0.0890321373169789	-11.2318992909237	0.00005	N/A
AT4G12545	AIR1B	unknown	none	chr4:7434200-7434877	19.2052	1.68662	-3.50929	0.0878210138509869	-11.3867963503221	0.00005	Putative lipid-binding protein AIR1B [Source:UniProtKB/Swiss-Prot;Acc:Q9ZSP6]
AT4G22666	N/A	NM_001036622	NM_001125560	chr4:11917091-11917831	33.2523	2.86226	-3.53823	0.0860769040934459	-11.6175182011006	0.00005	N/A
AT1G03700	N/A	NM_100249	none	chr1:920966-922005	9.94418	0.851726	-3.54539	0.085650768431829	-11.6753184858571	0.00005	CASP-like protein 1C2 [Source:UniProtKB/Swiss-Prot;Acc:Q9LR57]
AT4G22460	N/A	NM_118372	none	chr4:11838945-11839657	17.3705	1.47952	-3.55344	0.0851741821660268	-11.7406469257402	0.00005	N/A
AT5G07570	N/A	NM_120839	none	chr5:2392210-2392381	11.764	1	-3.55630678422498	0.0850051003060184	-11.764	0.00235	N/A
AT3G06670	N/A	NM_001202902	NM_111547	chr3:2105405-2113419	24.9832	2.12219	-3.55734	0.0849442439465818	-11.7724280485546	0.00005	N/A
AT5G43520	N/A	NM_123718	none	chr5:17485255-17486252	3.67191	0.309868	-3.5668	0.0843890720687843	-11.8498755287286	0.0001	N/A
AT4G14695	MPC2	unknown	none	chr4:8419662-8421095	2.98125	0.251468	-3.56747	0.0843498901559564	-11.855379991024	0.00045	Mitochondrial pyruvate carrier 2 [Source:UniProtKB/Swiss-Prot;Acc:Q8L7H8]
AT3G01870	N/A	NM_111053	none	chr3:306583-306751	11.9429	1	-3.57808129226194	0.0837317569434559	-11.9429	0.0036	N/A
AT4G06555	N/A	unknown	none	chr4:3467013-3467181	11.9429	1	-3.57808129226194	0.0837317569434559	-11.9429	0.0036	N/A
N/A	N/A	unknown	none	chr1:3960935-3961692	2.82588	0.235457	-3.58517	0.0833213485668822	-12.0017260546053	0.0036	N/A
AT1G70860	N/A	NM_001160994	NM_001198439	chr1:26718106-26719215	2.29386	0.190239	-3.59189	0.0829341444587851	-12.057759883168	0.0011	N/A
AT2G33790	AGP30	unknown	none	chr2:14293722-14295286	51.8899	4.28389	-3.59846	0.0825573229438563	-12.1127958652445	0.00005	Non-classical arabinogalactan protein 30 [Source:UniProtKB/Swiss-Prot;Acc:P93013]
-		unknown	none	chr1:5374817-5375864	1.93253	0.157017	-3.6215	0.0812493454018108	-12.3077914665601	0.0038
-		unknown	none	chr2:7632572-7633806	1.84498	0.149502	-3.62536	0.0810322494235924	-12.3407656471752	0.00145
	-	unknown	none	chr1:7830961-7831130	12.656	1	-3.66174959981071	0.0790139064475348	-12.656	0.00235
AT1G04610	YUC3	NM_100340	none	chr1:1279398-1281608	3.73075	0.293198	-3.66952	0.0785894791147291	-12.7243495091773	0.00005	Probable indole-3-pyruvate monooxygenase YUCCA3 [Source:UniProtKB/Swiss-Prot;Acc:O23024]
AT5G24960	CYP71A14	NM_122405	none	chr5:8599842-8603192	1.27233	0.0999101	-3.6707	0.0785252259855409	-12.7347611859676	0.0011	Cytochrome P450 71A14 [Source:UniProtKB/Swiss-Prot;Acc:P58045]
AT5G62420	N/A	NM_125636	none	chr5:25064799-25066265	6.04409	0.473527	-3.67401	0.0783452707276259	-12.7640123100294	0.00005	N/A
AT4G26320	AGP13	NM_118765	none	chr4:13317103-13317476	89.7337	6.94567	-3.69146	0.0774033597930351	-12.9193358359876	0.00005	Arabinogalactan peptide 13 [Source:UniProtKB/Swiss-Prot;Acc:Q9STQ3]
AT4G12917	N/A	unknown	none	chr4:7562009-7563873	0.639291	0.0490083	-3.70538	0.0766601164563273	-13.0445927586047	0.01815	N/A
AT1G53635	N/A	NM_001084244	none	chr1:20019305-20019743	3.46783	0.265624	-3.70658	0.0765963788754171	-13.0554474595527	0.02275	N/A
AT1G68825	N/A	NM_001084326	NM_001160987	chr1:25869700-25870159	4.78254	0.363277	-3.71863	0.0759592778511372	-13.1649487500365	0.0058	N/A
AT4G13572	N/A	NM_001160758	none	chr4:7887632-7889377	1.19618	0.0901477	-3.73	0.0753629892306725	-13.2691127330311	0.0026	N/A
AT3G14540	TPS19	unknown	none	chr3:4881317-4884006	1.56695	0.117639	-3.73553	0.0750746679977366	-13.32007222503	0.00005	Terpenoid synthase 19 [Source:UniProtKB/Swiss-Prot;Acc:Q9LUE0]
AT3G62760	GSTF13	unknown	none	chr3:23217236-23218294	1.35264	0.100793	-3.74631	0.0745157911730139	-13.4199742666378	0.01805	Glutathione S-transferase F13 [Source:UniProtKB/Swiss-Prot;Acc:Q9LZI9]
AT4G12550	AIR1	NM_117325	none	chr4:7439110-7439808	21.5733	1.57946	-3.77175	0.0732133221289561	-13.6587163499919	0.00005	Putative lipid-binding protein AIR1 [Source:UniProtKB/Swiss-Prot;Acc:Q9S7I2]
AT1G66100	N/A	NM_105281	none	chr1:24605601-24606753	32.9287	2.40385	-3.77593	0.0730015041324641	-13.6983478886334	0.00005	Probable thionin-2.4 [Source:UniProtKB/Swiss-Prot;Acc:Q9C8D6]
AT1G29600	N/A	NM_102700	none	chr1:10344118-10346486	1.17784	0.0858975	-3.77739	0.0729276643528271	-13.712217563447	0.00325	N/A
AT3G46500	N/A	NM_114517	none	chr3:17120542-17122745	1.30304	0.0930324	-3.80801	0.0713961455459491	-14.0063583594498	0.00915	N/A
AT2G05160	N/A	NM_126543	none	chr2:1858620-1861796	2.03802	0.144651	-3.81652	0.0709762420075348	-14.089221572112	0.00005	Zinc finger CCCH domain-containing protein 18 [Source:UniProtKB/Swiss-Prot;Acc:Q9SJ41]
AT4G09110	ATL35	unknown	none	chr4:5812380-5813622	3.56813	0.242823	-3.87719	0.0680533503806007	-14.6943536858556	0.00005	Putative RING-H2 finger protein ATL35 [Source:UniProtKB/Swiss-Prot;Acc:Q9M0R6]
AT2G17430	MLO7	unknown	none	chr2:7568024-7570920	3.09751	0.21034	-3.88031	0.0679063359236573	-14.7261663642732	0.00005	MLO-like protein 7 [Source:UniProtKB/Swiss-Prot;Acc:O22752]
AT5G45080	PP2A6	unknown	none	chr5:18191362-18193346	1.11485	0.0756498	-3.88137	0.0678564610179407	-14.7369901848493	0.00405	Protein PHLOEM PROTEIN 2-LIKE A6 [Source:UniProtKB/Swiss-Prot;Acc:Q9FHE8]
	-	unknown	none	chr1:4188817-4188984	14.8837	1	-3.89566131139394	0.0671875944825547	-14.8837	0.0011
AT3G58960	N/A	NM_115758	none	chr3:21787705-21787867	15.0826	1	-3.91481324257755	0.06630156604299	-15.0826	0.0036	Putative F-box protein At3g58960 [Source:UniProtKB/Swiss-Prot;Acc:Q9LYU0]
AT5G39010	N/A	NM_123263	none	chr5:15616418-15616580	15.0826	1	-3.91481324257755	0.06630156604299	-15.0826	0.0036	N/A
AT1G49030	PCR6	unknown	none	chr1:18136691-18138030	2.24861	0.148656	-3.91898	0.0661103517038769	-15.1262241725657	0.00135	Protein PLANT CADMIUM RESISTANCE 6 [Source:UniProtKB/Swiss-Prot;Acc:Q9M9A5]
AT3G21460	GRXS10	unknown	none	chr3:7557397-7557943	4.004	0.264463	-3.92031	0.0660494335967859	-15.1401752527468	0.0058	Monothiol glutaredoxin-S10 [Source:UniProtKB/Swiss-Prot;Acc:Q9LIF1]
AT4G13410	CSLA15	unknown	none	chr4:7792049-7796074	4.67782	0.304832	-3.93975	0.0651654013777818	-15.3455664947527	0.00005	Probable mannan synthase 15 [Source:UniProtKB/Swiss-Prot;Acc:Q9T0L2]
AT4G08680	N/A	unknown	none	chr4:5542729-5542895	15.4643	1	-3.95086962541219	0.0646650672840025	-15.4643	0.0011	N/A
AT1G55430	N/A	NM_104419	none	chr1:20697425-20699495	0.682357	0.0437563	-3.96296	0.0641254119928651	-15.5944417185384	0.01195	N/A
AT4G21830	MSRB7	unknown	none	chr4:11584358-11585384	27.6289	1.74241	-3.98702	0.0630648528447338	-15.8566928311402	0.00005	Peptide methionine sulfoxide reductase B7 [Source:UniProtKB/Swiss-Prot;Acc:Q8VY86]
AT1G22590	N/A	NM_102106	NM_202157	chr1:7981791-7984278	39.2009	2.4427	-4.00434	0.0623122663445568	-16.0482046098353	0.00005	N/A
AT1G13650	N/A	NM_101235	NM_179324	chr1:4680498-4682291	7.99189	0.487868	-4.03398	0.0610451293194589	-16.3813233119196	0.00005	N/A
AT2G22980	SCPL13	NM_001036325	NM_001084477,NM_001084478,NM_127863	chr2:9778874-9783227	6.00823	0.360389	-4.05931	0.059982688612323	-16.6714767732928	0.00005	Serine carboxypeptidase-like 13 [Source:UniProtKB/Swiss-Prot;Acc:Q8H780]
AT5G67250	SKIP2	NM_126125	none	chr5:26831122-26831286	16.7158	1	-4.06314049730986	0.0598236399095467	-16.7158	0.0011	F-box protein SKIP2 [Source:UniProtKB/Swiss-Prot;Acc:Q9FE83]
AT5G17165	N/A	NM_001085128	none	chr5:5643007-5647802	13.3503	0.791785	-4.07562	0.0593083892273827	-16.8610210634131	0.00005	N/A
AT5G38100	N/A	NM_001203504	NM_123170	chr5:15199716-15201180	1.21257	0.0718697	-4.07654	0.0592705805965047	-16.8717766881294	0.0126	Probable S-adenosylmethionine-dependent methyltransferase At5g38100 [Source:UniProtKB/Swiss-Prot;Acc:Q9LS10]
AT2G33830	DRMH1	NM_128942	NM_179889	chr2:14309518-14310434	28.6773	1.68741	-4.08703	0.0588411804531537	-16.9949003792701	0.00005	Dormancy-associated protein homolog 1 [Source:UniProtKB/Swiss-Prot;Acc:P93017]
AT2G31085	CLE6	NM_128664	none	chr2:13254189-13254859	3.40844	0.194531	-4.13104	0.057073308195706	-17.5213253202525	0.00585	CLAVATA3/ESR (CLE)-related protein 6 [Source:UniProtKB/Swiss-Prot;Acc:Q8S8N3]
AT5G25980	TGG2	NM_001036863	NM_122499,NM_180745	chr5:9072729-9075585	27.75	1.56962	-4.144	0.0565629039301816	-17.6794317567986	0.00005	Myrosinase 2 [Source:UniProtKB/Swiss-Prot;Acc:Q9C5C2]
AT2G14060	N/A	NM_126978	none	chr2:5914450-5915780	1.17871	0.0645893	-4.18977	0.0547965927698051	-18.249309846707	0.02045	N/A
AT5G53250	AGP22	NM_124704	none	chr5:21603468-21604237	52.5146	2.84747	-4.20496	0.0542226712978326	-18.4424702078441	0.00005	Arabinogalactan peptide 22 [Source:UniProtKB/Swiss-Prot;Acc:Q9FK16]
AT4G30120	HMA3	NM_119158	none	chr4:14730210-14733548	1.48398	0.0801646	-4.21036	0.0540200954790999	-18.5116296284018	0.00015	Putative inactive cadmium/zinc-transporting ATPase HMA3 [Source:UniProtKB/Swiss-Prot;Acc:P0CW77]
AT5G24240	PI4KG3	unknown	none	chr5:8228818-8234148	9.48983	0.504002	-4.23488	0.0531097298055873	-18.8289415830317	0.00005	Phosphatidylinositol 4-kinase gamma 3 [Source:UniProtKB/Swiss-Prot;Acc:Q9FNF8]
AT3G20590	N/A	NM_112951	none	chr3:7191642-7192628	1.80929	0.0949986	-4.25138	0.0525057778849391	-19.045522993515	0.0113	N/A
AT5G24210	N/A	NM_122327	none	chr5:8221246-8222785	2.74241	0.143352	-4.25781	0.0522722836946866	-19.1305971218099	0.00005	N/A
AT2G16970	N/A	NM_127250	none	chr2:7370586-7375689	1.16365	0.0603007	-4.27035	0.051819898502546	-19.2976063037033	0.0153	N/A
AT2G13910	N/A	unknown	none	chr2:5837685-5839894	0.966023	0.0498468	-4.27648	0.0516001832718445	-19.3797761285404	0.00255	N/A
AT5G51720	NEET	unknown	none	chr5:21009607-21010320	17.6815	0.885784	-4.31914	0.0500967214354065	-19.9613861216322	0.00005	CDGSH iron-sulfur domain-containing protein NEET [Source:UniProtKB/Swiss-Prot;Acc:Q9FLI7]
AT5G23980	FRO4	NM_122303	none	chr5:8097998-8108615	3.93987	0.19688	-4.32276	0.0499711766768679	-20.0115359793581	0.00005	Ferric reduction oxidase 4 [Source:UniProtKB/Swiss-Prot;Acc:Q8W110]
AT2G01530	MLP329	NM_126214	none	chr2:239636-240527	25.0019	1.20887	-4.3703	0.0483513506220444	-20.6819455327496	0.00005	MLP-like protein 329 [Source:UniProtKB/Swiss-Prot;Acc:Q9ZVF2]
AT3G12900	N/A	NM_112126	none	chr3:4104506-4106343	39.0875	1.87071	-4.38505	0.0478595286955874	-20.8944807283946	0.00005	N/A
AT2G19060	N/A	NM_127463	none	chr2:8257001-8260064	1.96661	0.0937128	-4.39132	0.0476519809443752	-20.9854864411055	0.00215	GDSL esterase/lipase At2g19060 [Source:UniProtKB/Swiss-Prot;Acc:O64469]
AT3G47040	N/A	NM_001203095	NM_114571	chr3:17324167-17327142	2.95126	0.137458	-4.42427	0.0465759820888729	-21.4702933819382	0.00005	N/A
AT2G39040	PER24	unknown	none	chr2:16299269-16301213	7.25153	0.330973	-4.4535	0.0456418158401596	-21.9097330286346	0.00005	Peroxidase 24 [Source:UniProtKB/Swiss-Prot;Acc:Q9ZV04]
AT4G33020	ZIP9	NM_119456	none	chr4:15932457-15934630	2.77002	0.121803	-4.50727	0.0439720316045827	-22.7417284011908	0.00025	Zinc transporter 9 [Source:UniProtKB/Swiss-Prot;Acc:O82643]
AT2G42835	N/A	unknown	none	chr2:17823678-17823830	23.1403	1	-4.53233566312303	0.043214651495443	-23.1403	0.0036	Natural antisense transcript overlaps with AT2G42830
AT2G17260	N/A	unknown	none	chr2:7505215-7509868	23.2774	1	-4.54085801840051	0.0429601244125203	-23.2774	0.00235	N/A
AT1G06120	N/A	NM_100493	none	chr1:1855923-1857709	3.92405	0.167379	-4.55115	0.042654743551066	-23.4440513937871	0.0002	Delta-9 desaturase-like 3 protein [Source:UniProtKB/Swiss-Prot;Acc:Q9FPD5]
AT4G28900	N/A	unknown	none	chr4:14259150-14260837	2.04398	0.0813315	-4.65142	0.0397908354373487	-25.1314150358697	0.00055	N/A
	-	unknown	none	chr2:9616295-9616445	25.3501	1	-4.66391953320945	0.0394475761436839	-25.3501	0.0036
AT4G12510	N/A	NM_117321	none	chr4:7417216-7417877	40.0864	1.5461	-4.6964	0.0385693862782819	-25.9272987333763	0.00005	N/A
AT4G15290	N/A	unknown	none	chr4:8721500-8726660	2.37494	0.0819929	-4.85625	0.0345241570510859	-28.9652256685163	0.00005	N/A
AT2G11150	N/A	unknown	none	chr2:4421620-4421906	1.37808	0.046616	-4.88569	0.0338267879127946	-29.5623694031487	0.01305	N/A
AT3G15030	TCP4	unknown	none	chr3:5064365-5064509	33.7523	1	-5.0769139106963	0.0296276105628357	-33.7523	0.0036	Transcription factor TCP4 [Source:UniProtKB/Swiss-Prot;Acc:Q8LPR5]
AT5G47450	TIP2-3	unknown	none	chr5:19248391-19249513	110.103	2.92898	-5.23231	0.0266022115861112	-37.5908595705663	0.00005	Aquaporin TIP2-3 [Source:UniProtKB/Swiss-Prot;Acc:Q9FGL2]
AT2G31083	CLE5	NM_179828	none	chr2:13252229-13252839	8.89979	0.228947	-5.28069	0.0257249128528752	-38.8728236211783	0.00335	CLAVATA3/ESR (CLE)-related protein 5 [Source:UniProtKB/Swiss-Prot;Acc:Q8S8N2]
AT5G62340	N/A	NM_125628	none	chr5:25033578-25034299	18.2477	0.457531	-5.3177	0.025073374768165	-39.8829439294176	0.00005	N/A
	-	unknown	none	chr1:21469371-21469511	49.4166	1	-5.62692384752331	0.0202361149896998	-49.4166	0.0011
AT1G46120	N/A	unknown	none	chr1:17203738-17203873	49.7869	1	-5.63769428314008	0.0200856048478616	-49.7869	0.0041	N/A
AT3G30720	QQS	NM_113975	none	chr3:12349031-12349817	58.5003	0.832344	-6.13512	0.0142280326461692	-70.2837858802105	0.00005	Protein QQS [Source:UniProtKB/Swiss-Prot;Acc:Q3E7K4]
AT5G46890	N/A	NM_124060	NM_124061	chr5:19036284-19040455	143.434	1.59439	-6.49124	0.0111158339589241	-89.9617611863638	0.00005	N/A
AT4G04670	N/A	NM_116705	none	chr4:2367511-2372276	132.479	1	-7.04961987777528	0.0075483661561455	-132.479	0.0036	tRNA wybutosine-synthesizing protein 2/3/4 [Source:UniProtKB/Swiss-Prot;Acc:Q8W4K1]
AT4G10020	HSD5	NM_117070	none	chr4:6269584-6270207	398830	1	-18.6054144078023	2.50733395180904E-06	-398830.000000001	0.0011	11-beta-hydroxysteroid dehydrogenase-like 5 [Source:UniProtKB/Swiss-Prot;Acc:Q9T0G0]
AT3G06490	MYB108	unknown	none	chr3:2004329-2006234	432066	1	-18.7208921817326	0.0000023144612165734	-432066	0.00075	Transcription factor MYB108 [Source:UniProtKB/Swiss-Prot;Acc:Q9LDE1]
