# Supplementary material for: PLATINUM SENSITIVE 2 LIKE impacts growth, root morphology, seed set, and stress responses
Source: PLoS One. 2017 Jul 5;12(7):e0180478. doi: 10.1371/journal.pone.0180478 (PMC5498030; doi:10.1371/journal.pone.0180478)
Supplement: S6 Table — (XLSX) [file pone.0180478.s014.xlsx]

## Sheet: Sign_Org_psy2l_Rosette_vs_WT
test_id	gene	refseq_id	alternative_refseq_ids	locus	sample_1	sample_2	status	value_1	value_2	log2(fold_change)	test_stat	p_value	q_value	significant
XLOC_000011	ATP9	unknown	none	Mt:278611-279152	psy2l_Rosette	WT_Rosette	OK	3.74231	6.0604	0.695484	2.22421	0.0157	0.0439573	yes
XLOC_000013	RRN26	unknown	none	Mt:8912-12139	psy2l_Rosette	WT_Rosette	OK	39.4584	27.9615	-0.496888	-1.95436	0.0004	0.00185494	yes
XLOC_000016	COX2	unknown	none	Mt:40077-42858	psy2l_Rosette	WT_Rosette	OK	3.40871	4.71242	0.467242	1.70658	0.0062	0.0200398	yes
XLOC_000019	ORF275	unknown	none	Mt:187349-192097	psy2l_Rosette	WT_Rosette	OK	1.98125	2.8459	0.522479	1.86447	0.0026	0.00960701	yes
XLOC_000026	RRN18	unknown	none	Mt:359030-363459	psy2l_Rosette	WT_Rosette	OK	15.1365	21.9021	0.533044	2.42824	0.00015	0.000771607	yes
XLOC_000033	TRNY.2	unknown	none	Mt:107065-108886	psy2l_Rosette	WT_Rosette	OK	0.112065	0.303507	1.43739	1.7098	0.01475	0.0416624	yes
XLOC_000040	NAD2	unknown	none	Mt:330863-331114	psy2l_Rosette	WT_Rosette	OK	0	2.92533	inf	#NAME?	0.00005	0.00027947	yes
XLOC_000041	-	unknown	none	Mt:356603-357275	psy2l_Rosette	WT_Rosette	OK	0.248227	0.877243	1.82132	2.38217	0.01515	0.0426585	yes
XLOC_000049	YCF3	unknown	none	Pt:35018-55137	psy2l_Rosette	WT_Rosette	OK	127.805	174.204	0.446839	1.5808	0.00495	0.0166146	yes
XLOC_000051	RPL2.1	unknown	none	Pt:77548-86518	psy2l_Rosette	WT_Rosette	OK	307.999	213.695	-0.527373	-1.90656	0.00045	0.00206029	yes
XLOC_000055	DCL1	NM_001197952	NM_099986	chr1:23103-26774	psy2l_Rosette	WT_Rosette	OK	5.87347	7.73851	0.397843	1.64647	0.0077	0.0241325	yes
XLOC_000056	IQD18	NM_001123732	NM_099993	chr1:52035-54704	psy2l_Rosette	WT_Rosette	OK	0.859049	3.06647	1.83577	4.71327	0.00005	0.00027947	yes
XLOC_000062	AT1G01240	NM_100007	NM_202006,NM_202007	chr1:99883-101885	psy2l_Rosette	WT_Rosette	OK	20.3095	15.0693	-0.430536	-1.69503	0.0036	0.0126758	yes
XLOC_000065	AT1G01300	NM_100012	none	chr1:116883-118775	psy2l_Rosette	WT_Rosette	OK	25.5942	33.2935	0.379423	1.85609	0.00425	0.0145685	yes
XLOC_000072	ACS2	NM_100030	NM_179241	chr1:175821-178317	psy2l_Rosette	WT_Rosette	OK	0.925297	0.449304	-1.04223	-1.96428	0.0043	0.0146992	yes
XLOC_000075	AT1G01520	NM_100034	none	chr1:190481-192617	psy2l_Rosette	WT_Rosette	OK	76.0329	38.6226	-0.977178	-4.83784	0.00005	0.00027947	yes
XLOC_000078	MPK11	NM_001123738	NM_100038	chr1:202144-204415	psy2l_Rosette	WT_Rosette	OK	2.50684	15.4604	2.62463	8.90152	0.00005	0.00027947	yes
XLOC_000079	AT1G01570	NM_100039	none	chr1:204951-207637	psy2l_Rosette	WT_Rosette	OK	1.74772	0.988338	-0.822394	-2.02827	0.00245	0.00911564	yes
XLOC_000080	FRD1	NM_100040	none	chr1:209145-213075	psy2l_Rosette	WT_Rosette	OK	3.85573	1.25125	-1.62363	-4.90352	0.00005	0.00027947	yes
XLOC_000081	FRO1	NM_100041	NM_126159	chr1:215375-215799	psy2l_Rosette	WT_Rosette	OK	0.128565	0.681579	2.40639	2.73066	0.0034	0.0120962	yes
XLOC_000082	CYP86A4	NM_100042	none	chr1:219115-221253	psy2l_Rosette	WT_Rosette	OK	5.4217	2.50677	-1.11291	-3.67793	0.00005	0.00027947	yes
XLOC_000084	AT1G01695	NM_001123739	none	chr1:253799-254429	psy2l_Rosette	WT_Rosette	OK	4.65759	2.10793	-1.14376	-3.14019	0.00005	0.00027947	yes
XLOC_000090	KEA1	NM_100062	none	chr1:284391-291192	psy2l_Rosette	WT_Rosette	OK	38.9162	70.0848	0.848732	3.63766	0.00005	0.00027947	yes
XLOC_000097	AT1G01970	NM_100077	none	chr1:338251-340131	psy2l_Rosette	WT_Rosette	OK	17.3139	22.4629	0.375612	1.76715	0.00645	0.0207295	yes
XLOC_000098	GAE2	NM_100080	none	chr1:345783-347561	psy2l_Rosette	WT_Rosette	OK	6.43332	9.64083	0.583593	2.32804	0.00045	0.00206029	yes
XLOC_000099	SEC1A	NM_001197959	NM_100081	chr1:347686-352554	psy2l_Rosette	WT_Rosette	OK	11.7546	6.7469	-0.800932	-3.43992	0.00005	0.00027947	yes
XLOC_000100	SPL8	NM_148426	NM_202009	chr1:365342-367366	psy2l_Rosette	WT_Rosette	OK	3.71868	1.42116	-1.38772	-3.23467	0.00005	0.00027947	yes
XLOC_000101	AT1G02080	NM_001197960	NM_100088	chr1:373403-386854	psy2l_Rosette	WT_Rosette	OK	26.4604	19.1018	-0.470126	-2.04134	0.00045	0.00206029	yes
XLOC_000105	CER1	NM_001197961	NM_100101,NM_180601	chr1:418768-423587	psy2l_Rosette	WT_Rosette	OK	76.0499	19.4285	-1.96877	-8.57607	0.00005	0.00027947	yes
XLOC_000106	AT1G02300	NM_100110	none	chr1:453211-455565	psy2l_Rosette	WT_Rosette	OK	11.5446	5.20771	-1.14849	-3.65084	0.00005	0.00027947	yes
XLOC_000107	AT1G02305	NM_100111	none	chr1:455646-458178	psy2l_Rosette	WT_Rosette	OK	102.82	78.846	-0.383016	-1.94585	0.00355	0.0125309	yes
XLOC_000109	AT1G02370	NM_100118	none	chr1:474467-476591	psy2l_Rosette	WT_Rosette	OK	4.56163	3.09256	-0.560749	-1.87051	0.0041	0.0141325	yes
XLOC_000119	BXL2	NM_100144	none	chr1:564067-567764	psy2l_Rosette	WT_Rosette	OK	3.4191	16.4903	2.26993	8.89548	0.00005	0.00027947	yes
XLOC_000120	AT1G02650	NM_100145	none	chr1:568620-570485	psy2l_Rosette	WT_Rosette	OK	1.11981	0.55981	-1.00025	-2.0394	0.00395	0.0137037	yes
XLOC_000122	TAF13	NM_100148	none	chr1:580642-582315	psy2l_Rosette	WT_Rosette	OK	18.8284	13.6727	-0.46161	-1.75228	0.0074	0.0233585	yes
XLOC_000123	IMPA-6	NM_100149	NM_202014	chr1:584267-587251	psy2l_Rosette	WT_Rosette	OK	5.77517	3.99488	-0.531712	-1.90657	0.0024	0.00895988	yes
XLOC_000125	GATL5	NM_100152	NM_202015	chr1:591760-594237	psy2l_Rosette	WT_Rosette	OK	4.03215	6.80134	0.75427	2.72749	0.00005	0.00027947	yes
XLOC_000130	BGLU11	NM_001123745	NM_100166,NM_179247,NM_202016,NM_202017	chr1:630502-633353	psy2l_Rosette	WT_Rosette	OK	22.4125	4.9642	-2.17467	-7.75084	0.00005	0.00027947	yes
XLOC_000133	WEE1	NM_100178	none	chr1:673384-676348	psy2l_Rosette	WT_Rosette	OK	2.67122	1.13667	-1.23268	-3.2143	0.00005	0.00027947	yes
XLOC_000134	AT1G03010	NM_100182	none	chr1:693569-696476	psy2l_Rosette	WT_Rosette	OK	0.509215	2.14586	2.07521	4.23003	0.00005	0.00027947	yes
XLOC_000136	AT1G03070	NM_001197967	NM_100189	chr1:729913-731554	psy2l_Rosette	WT_Rosette	OK	1.38514	0.642023	-1.10933	-2.14092	0.0053	0.0175868	yes
XLOC_000137	MCCA	NM_100191	NM_179252	chr1:739674-743976	psy2l_Rosette	WT_Rosette	OK	20.3561	14.5335	-0.48608	-2.263	0.00025	0.00122104	yes
XLOC_000140	FZL	NM_001083983	NM_100198	chr1:761225-768075	psy2l_Rosette	WT_Rosette	OK	13.7631	18.366	0.416225	1.74768	0.00225	0.00846848	yes
XLOC_000144	AT1G03200,AT1G03210	NM_100202	NM_100203	chr1:780530-784367	psy2l_Rosette	WT_Rosette	OK	8.54945	11.8776	0.474336	1.6319	0.00455	0.015442	yes
XLOC_000146	AT1G03230	NM_100205	none	chr1:789928-791621	psy2l_Rosette	WT_Rosette	OK	8.46968	11.6295	0.457415	1.91138	0.00415	0.0142701	yes
XLOC_000149	AT1G03290	NM_001197969	NM_100211	chr1:807345-813178	psy2l_Rosette	WT_Rosette	OK	25.9203	20.5168	-0.337277	-1.42343	0.01205	0.0351377	yes
XLOC_000152	ATRRP4	NM_100218	none	chr1:824533-826436	psy2l_Rosette	WT_Rosette	OK	7.0931	4.8847	-0.538146	-1.92233	0.00495	0.0166146	yes
XLOC_000154	AT1G03370	NM_100219	none	chr1:830492-835394	psy2l_Rosette	WT_Rosette	OK	13.3745	17.7588	0.409044	1.80194	0.00145	0.00579065	yes
XLOC_000156	AHP5	NM_100225	none	chr1:844625-849522	psy2l_Rosette	WT_Rosette	OK	14.4091	27.3845	0.926378	3.80632	0.00005	0.00027947	yes
XLOC_000157	AT1G03440	NM_100226	none	chr1:852141-854651	psy2l_Rosette	WT_Rosette	OK	13.1521	19.7378	0.58567	2.34895	0.00005	0.00027947	yes
XLOC_000158	AT1G03495	NM_100232	none	chr1:873152-875895	psy2l_Rosette	WT_Rosette	OK	5.97334	3.04687	-0.971208	-2.83362	0.00005	0.00027947	yes
XLOC_000164	POR_C	NM_001035871	NM_100243	chr1:907156-909575	psy2l_Rosette	WT_Rosette	OK	118.379	68.4459	-0.790371	-3.75839	0.00005	0.00027947	yes
XLOC_000166	AT1G03710	NM_001123751	NM_100250	chr1:923441-924718	psy2l_Rosette	WT_Rosette	OK	3.98592	0.245396	-4.02173	-5.78522	0.00005	0.00027947	yes
XLOC_000167	AT1G03740	NM_001035873	NM_100253	chr1:933448-937063	psy2l_Rosette	WT_Rosette	OK	11.937	16.7145	0.485655	2.07796	0.0001	0.0005338	yes
XLOC_000171	AT1G03905	NM_100271	none	chr1:993395-995834	psy2l_Rosette	WT_Rosette	OK	6.42041	2.31347	-1.47261	-3.79152	0.00005	0.00027947	yes
XLOC_000174	ADK1	NM_001037052	NM_125735,NM_100274,NM_111817,NM_202540	chr1:1004786-1008349	psy2l_Rosette	WT_Rosette	OK	18.483	36.9579	0.999685	4.78221	0.00005	0.00027947	yes
XLOC_000178	AT1G03990	NM_100280	none	chr1:1025980-1029110	psy2l_Rosette	WT_Rosette	OK	0.820384	1.82146	1.15072	2.41836	0.00155	0.00613438	yes
XLOC_000187	AT1G04200	NM_100301	none	chr1:1109404-1114107	psy2l_Rosette	WT_Rosette	OK	9.78089	12.2528	0.325075	1.44735	0.01785	0.0489129	yes
XLOC_000192	AT1G04350	NM_100315	none	chr1:1162942-1166821	psy2l_Rosette	WT_Rosette	OK	32.6735	57.1502	0.806639	3.13235	0.00005	0.00027947	yes
XLOC_000193	AT1G04420	NM_100322	none	chr1:1191538-1193904	psy2l_Rosette	WT_Rosette	OK	56.4973	83.8953	0.570407	2.88197	0.00005	0.00027947	yes
XLOC_000194	AT1G04425	unknown	none	chr1:1194166-1197036	psy2l_Rosette	WT_Rosette	OK	12.8338	3.55614	-1.85156	-4.3719	0.00005	0.00027947	yes
XLOC_000199	PDLP2	NM_100331	none	chr1:1231530-1234029	psy2l_Rosette	WT_Rosette	OK	11.7949	16.0247	0.442132	1.94108	0.0032	0.0115107	yes
XLOC_000200	AT1G04540	NM_100333	none	chr1:1236759-1239067	psy2l_Rosette	WT_Rosette	OK	1.43944	7.29893	2.34217	7.35101	0.00005	0.00027947	yes
XLOC_000201	BDL	NM_100334	NM_179258	chr1:1240337-1242193	psy2l_Rosette	WT_Rosette	OK	31.6759	42.14	0.411806	2.09022	0.0015	0.0059603	yes
XLOC_000203	XIA	NM_100339	none	chr1:1261775-1272588	psy2l_Rosette	WT_Rosette	OK	0.278725	1.41107	2.33988	5.77173	0.00005	0.00027947	yes
XLOC_000205	LIP2	NM_001035884	NM_100343	chr1:1292067-1293401	psy2l_Rosette	WT_Rosette	OK	22.2433	36.8603	0.728696	3.63484	0.00005	0.00027947	yes
XLOC_000214	AT1G04970	NM_100375	NM_179262	chr1:1411135-1416153	psy2l_Rosette	WT_Rosette	OK	20.4353	14.4794	-0.497057	-1.76912	0.00195	0.00749593	yes
XLOC_000221	RCI3	NM_100405	none	chr1:1529784-1531401	psy2l_Rosette	WT_Rosette	OK	1.34149	0.456202	-1.5561	-2.78926	0.0005	0.00226307	yes
XLOC_000225	AT1G05400	NM_001160833	NM_100419	chr1:1584083-1585352	psy2l_Rosette	WT_Rosette	OK	1.66683	0.852364	-0.967563	-1.53754	0.0098	0.0295821	yes
XLOC_000226	ATOFP12	NM_100421	none	chr1:1590003-1590941	psy2l_Rosette	WT_Rosette	OK	3.51373	1.07595	-1.70738	-4.01269	0.00005	0.00027947	yes
XLOC_000229	AT1G05562	unknown	none	chr1:1645416-1647372	psy2l_Rosette	WT_Rosette	OK	19.8287	38.1919	0.945674	3.7134	0.00005	0.00027947	yes
XLOC_000230	HEXO2	NM_100439	none	chr1:1669357-1673896	psy2l_Rosette	WT_Rosette	OK	4.36603	5.6188	0.363941	1.40142	0.01425	0.0404519	yes
XLOC_000232	AT5PTASE13	NM_001035899	NM_100443	chr1:1682165-1689761	psy2l_Rosette	WT_Rosette	OK	6.70232	12.7423	0.926892	3.8055	0.00005	0.00027947	yes
XLOC_000234	AT1G05710	NM_001197987	NM_100451,NM_179266,NM_202035,NM_202036	chr1:1714921-1717273	psy2l_Rosette	WT_Rosette	OK	19.7441	8.44423	-1.22538	-4.2582	0.00005	0.00027947	yes
XLOC_000237	AT1G05780	NM_100458	none	chr1:1726585-1730047	psy2l_Rosette	WT_Rosette	OK	2.54683	1.65206	-0.624436	-1.58596	0.0065	0.0208632	yes
XLOC_000241	ATX2	NM_001083995	NM_100464	chr1:1754161-1761914	psy2l_Rosette	WT_Rosette	OK	15.3215	10.8634	-0.496084	-2.15544	0.00015	0.000771607	yes
XLOC_000244	ARI12	NM_001197990	NM_100469	chr1:1777508-1778106	psy2l_Rosette	WT_Rosette	OK	0.247066	1.03244	2.0631	2.70798	0.0169	0.0467753	yes
XLOC_000245	ATARI5	NM_001197991	NM_100470	chr1:1779313-1786288	psy2l_Rosette	WT_Rosette	OK	55.134	37.8284	-0.543471	-2.39783	0.00005	0.00027947	yes
XLOC_000248	AT1G06002	unknown	none	chr1:1820156-1822035	psy2l_Rosette	WT_Rosette	OK	51.7872	28.4358	-0.864885	-2.60426	0.00005	0.00027947	yes
XLOC_000252	ADS1	NM_100489	none	chr1:1843567-1846295	psy2l_Rosette	WT_Rosette	OK	18.8577	6.90227	-1.45001	-5.81579	0.00005	0.00027947	yes
XLOC_000254	AT1G06100	NM_100491	none	chr1:1851482-1855111	psy2l_Rosette	WT_Rosette	OK	5.61496	1.48326	-1.92051	-2.31895	0.0022	0.00830236	yes
XLOC_000256	ORA59	NM_100497	none	chr1:1883007-1883974	psy2l_Rosette	WT_Rosette	OK	1.79337	4.64134	1.37187	3.65853	0.00005	0.00027947	yes
XLOC_000257	ATMYB13	NM_100499	none	chr1:1889319-1891176	psy2l_Rosette	WT_Rosette	OK	15.9011	4.91259	-1.69457	-5.08984	0.00005	0.00027947	yes
XLOC_000261	AT1G06240	NM_100506	none	chr1:1911094-1916890	psy2l_Rosette	WT_Rosette	OK	12.1076	16.6596	0.460434	1.8901	0.0038	0.0132692	yes
XLOC_000269	AT1G06470	NM_100527	NM_202043	chr1:1969675-1974398	psy2l_Rosette	WT_Rosette	OK	6.58725	9.17319	0.477746	1.86259	0.0034	0.0120962	yes
XLOC_000272	AT1G06530	NM_100532	none	chr1:2001428-2003019	psy2l_Rosette	WT_Rosette	OK	41.9139	53.8676	0.361987	1.82774	0.00455	0.015442	yes
XLOC_000273	AT1G06620	NM_100539	none	chr1:2025553-2027322	psy2l_Rosette	WT_Rosette	OK	4.83144	2.29304	-1.07519	-2.75546	0.00005	0.00027947	yes
XLOC_000275	NIH	NM_100544	none	chr1:2040346-2052163	psy2l_Rosette	WT_Rosette	OK	365.963	530.077	0.534503	1.96418	0.0011	0.00455727	yes
XLOC_000278	GAUT6	NM_001197996	NM_100555	chr1:2083418-2087107	psy2l_Rosette	WT_Rosette	OK	7.89208	5.27057	-0.582446	-2.30116	0.00035	0.00164892	yes
XLOC_000280	AT1G06830	NM_100560	none	chr1:2096999-2103519	psy2l_Rosette	WT_Rosette	OK	1.86825	15.7227	3.07309	3.38321	0.00005	0.00027947	yes
XLOC_000286	AT1G07080	NM_100582	none	chr1:2168558-2172183	psy2l_Rosette	WT_Rosette	OK	71.9683	57.3831	-0.326736	-1.59673	0.0119	0.0347771	yes
XLOC_000287	AT1G07119	unknown	none	chr1:2184346-2188726	psy2l_Rosette	WT_Rosette	OK	4.5388	7.18718	0.663117	1.64142	0.0057	0.0186765	yes
XLOC_000292	UGT71C5	NM_100598	none	chr1:2223677-2227643	psy2l_Rosette	WT_Rosette	OK	12.0639	31.3209	1.37643	5.80273	0.00005	0.00027947	yes
XLOC_000293	AT1G07280	NM_001035907	NM_001123770,NM_100602	chr1:2238044-2241276	psy2l_Rosette	WT_Rosette	OK	19.9018	50.9754	1.3569	6.37193	0.00005	0.00027947	yes
XLOC_000294	RPL4	NM_001035908	NM_001035909,NM_100606,NM_179273	chr1:2245656-2250666	psy2l_Rosette	WT_Rosette	OK	194.388	291.704	0.585562	2.24395	0.00005	0.00027947	yes
XLOC_000296	RLP1	NM_001160845	NM_001160846,NM_100613	chr1:2269682-2275820	psy2l_Rosette	WT_Rosette	OK	5.76254	2.27739	-1.33933	-4.79287	0.00005	0.00027947	yes
XLOC_000297	RAB-A2B	NM_100615	none	chr1:2276022-2277458	psy2l_Rosette	WT_Rosette	OK	3.53048	1.69206	-1.06108	-2.83467	0.00015	0.000771607	yes
XLOC_000299	AT1G07470	NM_100621	none	chr1:2291389-2294588	psy2l_Rosette	WT_Rosette	OK	15.5915	11.4351	-0.447293	-1.97237	0.004	0.0138456	yes
XLOC_000306	AT1G07728	unknown	none	chr1:2395451-2402896	psy2l_Rosette	WT_Rosette	OK	7.47022	10.3862	0.475444	1.5829	0.0095	0.028839	yes
XLOC_000307	HTB1	NM_100653	none	chr1:2412984-2413789	psy2l_Rosette	WT_Rosette	OK	89.0962	51.3045	-0.796279	-4.55568	0.00005	0.00027947	yes
XLOC_000308	ATECA1	NM_100655	none	chr1:2416203-2420835	psy2l_Rosette	WT_Rosette	OK	16.9736	12.1882	-0.477805	-2.21178	0.0001	0.0005338	yes
XLOC_000316	AT1G07985	NM_202060	none	chr1:2475414-2476157	psy2l_Rosette	WT_Rosette	OK	4.64978	0.529148	-3.13542	-5.98626	0.00005	0.00027947	yes
XLOC_000318	ATNRT2.1	NM_100684	none	chr1:2524084-2526128	psy2l_Rosette	WT_Rosette	OK	1.47551	0.851939	-0.792388	-1.85173	0.0052	0.017313	yes
XLOC_000321	EMB529	NM_100699	none	chr1:2590721-2607653	psy2l_Rosette	WT_Rosette	OK	4.69907	2.33867	-1.00669	-3.83565	0.00005	0.00027947	yes
XLOC_000322	AT1G08280	NM_100701	none	chr1:2607876-2609851	psy2l_Rosette	WT_Rosette	OK	3.33966	5.13881	0.621732	2.14899	0.00075	0.00324209	yes
XLOC_000323	NVL	NM_100703	none	chr1:2614951-2618543	psy2l_Rosette	WT_Rosette	OK	0.870917	0.235948	-1.88406	-2.4345	0.0119	0.0347771	yes
XLOC_000334	ENODL18	NM_100723	none	chr1:2689049-2690028	psy2l_Rosette	WT_Rosette	OK	1.91085	1.05293	-0.859809	-1.88265	0.01325	0.0380657	yes
XLOC_000335	PDE166	NM_100725	none	chr1:2696380-2700963	psy2l_Rosette	WT_Rosette	OK	101.193	135.406	0.420185	1.91073	0.00225	0.00846848	yes
XLOC_000338	NPQ1	NM_001035923	NM_100728	chr1:2706906-2709572	psy2l_Rosette	WT_Rosette	OK	25.1556	36.9651	0.555286	2.37514	0.00005	0.00027947	yes
XLOC_000341	ATRX	NM_001198008	NM_001198009,NM_001198010,NM_100733	chr1:2723737-2735773	psy2l_Rosette	WT_Rosette	OK	12.9369	8.04935	-0.684545	-2.81077	0.00005	0.00027947	yes
XLOC_000343	PPCK1	NM_001198012	NM_100738	chr1:2752042-2753728	psy2l_Rosette	WT_Rosette	OK	43.8596	92.8757	1.08241	5.46941	0.00005	0.00027947	yes
XLOC_000350	PRA1.E	NM_100751	none	chr1:2808746-2811227	psy2l_Rosette	WT_Rosette	OK	11.0184	17.3061	0.651366	2.19986	0.0024	0.00895988	yes
XLOC_000352	CSD1	NM_001084025	NM_100757	chr1:2827061-2838854	psy2l_Rosette	WT_Rosette	OK	196.007	390.984	0.996205	4.69752	0.00005	0.00027947	yes
XLOC_000354	AT1G08890	NM_100761	none	chr1:2848200-2852253	psy2l_Rosette	WT_Rosette	OK	12.947	4.0398	-1.68026	-5.63783	0.00005	0.00027947	yes
XLOC_000355	AT1G08900	NM_001084026	NM_001084027,NM_100762	chr1:2852413-2855901	psy2l_Rosette	WT_Rosette	OK	16.1953	25.0891	0.631487	2.36726	0.00005	0.00027947	yes
XLOC_000356	EMB3001	NM_100763	none	chr1:2856161-2861151	psy2l_Rosette	WT_Rosette	OK	14.4138	8.08208	-0.834656	-3.47102	0.00005	0.00027947	yes
XLOC_000357	ESL1	NM_001035928	NM_100764,NM_179287	chr1:2867282-2870642	psy2l_Rosette	WT_Rosette	OK	13.6406	5.84393	-1.2229	-4.87644	0.00005	0.00027947	yes
XLOC_000358	ERD6	NM_001035929	NM_100765	chr1:2873367-2877268	psy2l_Rosette	WT_Rosette	OK	65.1021	156.558	1.26592	6.03159	0.00005	0.00027947	yes
XLOC_000362	NP1	NM_100771	none	chr1:2891027-2895168	psy2l_Rosette	WT_Rosette	OK	1.66153	0.852738	-0.962334	-2.38816	0.00035	0.00164892	yes
XLOC_000365	(AT)SRC2	NM_100778	none	chr1:2927576-2931848	psy2l_Rosette	WT_Rosette	OK	103.61	291.214	1.49092	6.11633	0.00005	0.00027947	yes
XLOC_000368	ATSARA1A	NM_100788	none	chr1:2965018-2967763	psy2l_Rosette	WT_Rosette	OK	13.0766	4.11609	-1.66764	-4.14853	0.00005	0.00027947	yes
XLOC_000370	AT1G09250	NM_100795	none	chr1:2989259-2990428	psy2l_Rosette	WT_Rosette	OK	25.6067	63.7863	1.31672	6.6477	0.00005	0.00027947	yes
XLOC_000373	AT1G09310	NM_100801	none	chr1:3008952-3009945	psy2l_Rosette	WT_Rosette	OK	1516.12	892.446	-0.764542	-3.77536	0.00005	0.00027947	yes
XLOC_000374	CSP41B	NM_100804	none	chr1:3012748-3018760	psy2l_Rosette	WT_Rosette	OK	301.032	486.513	0.692561	2.67079	0.00005	0.00027947	yes
XLOC_000375	AtGolS3	NM_100805	none	chr1:3019701-3021453	psy2l_Rosette	WT_Rosette	OK	1.57102	4.25916	1.43887	4.04486	0.00005	0.00027947	yes
XLOC_000376	AT1G09390	NM_100809	none	chr1:3031135-3033627	psy2l_Rosette	WT_Rosette	OK	8.61802	14.8578	0.785791	3.31928	0.00005	0.00027947	yes
XLOC_000384	AT1G09500	NM_001035935	NM_100821,NM_179294	chr1:3067619-3068555	psy2l_Rosette	WT_Rosette	OK	1.23404	0.27669	-2.15705	-3.0696	0.00225	0.00846848	yes
XLOC_000385	POC1	NM_100824	NM_179295	chr1:3076456-3079608	psy2l_Rosette	WT_Rosette	OK	31.6798	8.42653	-1.91055	-7.70079	0.00005	0.00027947	yes
XLOC_000387	GLP5	NM_100827	none	chr1:3093724-3094864	psy2l_Rosette	WT_Rosette	OK	46.6902	63.8858	0.452375	2.42185	0.0007	0.00304923	yes
XLOC_000390	AT1G09600	NM_100832	none	chr1:3108516-3111479	psy2l_Rosette	WT_Rosette	OK	0.532455	0.258256	-1.04386	-1.79411	0.00615	0.0199009	yes
XLOC_000395	AT1G09740	NM_100846	none	chr1:3154495-3156281	psy2l_Rosette	WT_Rosette	OK	16.8117	22.4069	0.414473	1.93229	0.0108	0.0320635	yes
XLOC_000396	AT1G09750	NM_100847	none	chr1:3157222-3161700	psy2l_Rosette	WT_Rosette	OK	46.9512	112.423	1.2597	4.0246	0.00005	0.00027947	yes
XLOC_000399	AT1G09812	NM_148452	none	chr1:3187451-3188750	psy2l_Rosette	WT_Rosette	OK	5.62181	3.65164	-0.622489	-1.55455	0.00855	0.0263588	yes
XLOC_000400	POLD4	NM_100855	none	chr1:3189375-3192512	psy2l_Rosette	WT_Rosette	OK	41.5793	27.6555	-0.588297	-2.0833	0.00055	0.00246462	yes
XLOC_000401	XBCP3	NM_100859	none	chr1:3201773-3204109	psy2l_Rosette	WT_Rosette	OK	26.7324	14.545	-0.878065	-4.1116	0.00005	0.00027947	yes
XLOC_000402	AT1G09870	NM_100861	none	chr1:3205722-3208675	psy2l_Rosette	WT_Rosette	OK	20.9276	16.5396	-0.339487	-1.58981	0.01415	0.0402083	yes
XLOC_000404	ATSUT4	NM_100870	none	chr1:3244031-3247270	psy2l_Rosette	WT_Rosette	OK	7.36016	3.80472	-0.951948	-3.55013	0.00005	0.00027947	yes
XLOC_000408	BCAT-1	NM_001123785	NM_100880,NM_179298	chr1:3284156-3287166	psy2l_Rosette	WT_Rosette	OK	2.33331	5.24718	1.16917	3.27615	0.00005	0.00027947	yes
XLOC_000420	ZFP5	NM_100922	none	chr1:3449696-3450544	psy2l_Rosette	WT_Rosette	OK	0.588649	1.36012	1.20825	2.13561	0.0097	0.0293249	yes
XLOC_000425	PUB18	NM_100931	none	chr1:3484480-3486905	psy2l_Rosette	WT_Rosette	OK	0.71125	1.82535	1.35975	3.34307	0.00005	0.00027947	yes
XLOC_000428	AT1G10657	NM_001084037	NM_001084038,NM_001123790,NM_001123791	chr1:3530427-3531847	psy2l_Rosette	WT_Rosette	OK	13.1409	6.27546	-1.06627	-4.00348	0.00005	0.00027947	yes
XLOC_000438	AT1G10910	NM_100966	none	chr1:3639845-3644176	psy2l_Rosette	WT_Rosette	OK	13.0056	18.8858	0.538165	2.48063	0.00015	0.000771607	yes
XLOC_000442	AT1G11050	NM_100978	none	chr1:3681768-3684225	psy2l_Rosette	WT_Rosette	OK	6.34625	17.954	1.50033	6.46712	0.00005	0.00027947	yes
XLOC_000443	AT1G11060	NM_100979	none	chr1:3684659-3689851	psy2l_Rosette	WT_Rosette	OK	9.07951	6.65834	-0.447453	-1.90041	0.00125	0.00508414	yes
XLOC_000452	AT1G11185	unknown	none	chr1:3749516-3749980	psy2l_Rosette	WT_Rosette	OK	0.85013	2.14592	1.33584	2.6188	0.015	0.0423022	yes
XLOC_000454	STP1	NM_100998	none	chr1:3777244-3794015	psy2l_Rosette	WT_Rosette	OK	62.5259	157.772	1.33531	5.56586	0.00005	0.00027947	yes
XLOC_000455	AT1G11300	NM_101003	none	chr1:3794581-3797523	psy2l_Rosette	WT_Rosette	OK	3.032	1.92118	-0.658281	-2.01387	0.0013	0.00525729	yes
XLOC_000457	AT1G11330	NM_001198033	NM_101006	chr1:3809865-3813798	psy2l_Rosette	WT_Rosette	OK	12.4699	15.8243	0.343698	1.5836	0.0093	0.0283099	yes
XLOC_000458	AT1G11380	NM_101011	none	chr1:3832574-3834388	psy2l_Rosette	WT_Rosette	OK	10.3079	5.08109	-1.02054	-3.81741	0.00005	0.00027947	yes
XLOC_000460	AT1G11410	NM_101014	none	chr1:3841231-3846998	psy2l_Rosette	WT_Rosette	OK	18.2614	9.67384	-0.916637	-3.70613	0.00005	0.00027947	yes
XLOC_000466	ATCXXS1	NM_101026	none	chr1:3874397-3875498	psy2l_Rosette	WT_Rosette	OK	29.7465	54.1802	0.865043	4.73743	0.00005	0.00027947	yes
XLOC_000468	ATPMEPCRA	NM_101031	none	chr1:3888677-3890815	psy2l_Rosette	WT_Rosette	OK	41.1574	30.1856	-0.447293	-2.16397	0.001	0.0041885	yes
XLOC_000470	CYP77B1	NM_101033	none	chr1:3902025-3903840	psy2l_Rosette	WT_Rosette	OK	9.09859	4.36724	-1.05892	-3.97034	0.00005	0.00027947	yes
XLOC_000471	ATRBP45B	NM_101037	NM_179310	chr1:3914677-3918246	psy2l_Rosette	WT_Rosette	OK	128.069	162.932	0.347352	1.67119	0.0089	0.0272809	yes
XLOC_000473	AT1G11700,CYP51G1	NM_101042	NM_101040	chr1:3938489-3946836	psy2l_Rosette	WT_Rosette	OK	75.3595	48.7595	-0.628104	-2.31669	0.00025	0.00122104	yes
XLOC_000476	NCLPP1	NM_001198037	NM_101047	chr1:3967467-3971881	psy2l_Rosette	WT_Rosette	OK	61.6451	78.0258	0.339965	1.54199	0.0121	0.0352628	yes
XLOC_000477	ADT1	NM_001035947	NM_101051	chr1:3981166-3987278	psy2l_Rosette	WT_Rosette	OK	8.72766	11.8832	0.445253	1.68764	0.00985	0.0297104	yes
XLOC_000478	ATGLX1	NM_001035948	NM_001035949,NM_001198039,NM_101055,NM_179312,NM_179313	chr1:3995336-3997912	psy2l_Rosette	WT_Rosette	OK	280.644	157.538	-0.833037	-4.07785	0.00005	0.00027947	yes
XLOC_000479	AT1G11850	NM_001084051	NM_001084052,NM_101056,NM_179314	chr1:3999189-3999979	psy2l_Rosette	WT_Rosette	OK	15.9301	29.3945	0.883796	2.91713	0.00005	0.00027947	yes
XLOC_000486	AT1G12010	NM_101073	none	chr1:4056176-4057849	psy2l_Rosette	WT_Rosette	OK	1.78362	3.24742	0.864485	2.26287	0.00145	0.00579065	yes
XLOC_000491	CHL1-1	NM_101083	none	chr1:4105215-4109564	psy2l_Rosette	WT_Rosette	OK	51.4397	64.0733	0.316841	1.50058	0.0179	0.0490364	yes
XLOC_000492	FMO_GS-OX5	NM_001084053	NM_101086	chr1:4121250-4124996	psy2l_Rosette	WT_Rosette	OK	14.4105	20.0734	0.478166	2.20498	0.00055	0.00246462	yes
XLOC_000493	AT1G12160	NM_101088	none	chr1:4126066-4128258	psy2l_Rosette	WT_Rosette	OK	0.276287	3.57478	3.69361	6.66233	0.00005	0.00027947	yes
XLOC_000494	AT1G12200	NM_101092	none	chr1:4137461-4140105	psy2l_Rosette	WT_Rosette	OK	15.6241	4.71388	-1.72879	-6.66226	0.00005	0.00027947	yes
XLOC_000496	ATBETAFRUCT4	NM_101096	none	chr1:4153578-4159049	psy2l_Rosette	WT_Rosette	OK	141.922	86.787	-0.709547	-3.13497	0.00005	0.00027947	yes
XLOC_000500	AT1G12330	NM_101105	none	chr1:4194622-4196794	psy2l_Rosette	WT_Rosette	OK	17.3593	13.4284	-0.370418	-1.67373	0.01025	0.0307578	yes
XLOC_000506	AT1G12460	NM_101118	none	chr1:4247198-4250704	psy2l_Rosette	WT_Rosette	OK	7.82588	5.61798	-0.478202	-1.87122	0.00135	0.0054351	yes
XLOC_000507	AT1G12470	NM_101119	none	chr1:4250928-4259294	psy2l_Rosette	WT_Rosette	OK	11.3175	14.7292	0.380115	1.6782	0.0063	0.0203133	yes
XLOC_000510	AT1G12630	NM_101133	none	chr1:4298738-4299543	psy2l_Rosette	WT_Rosette	OK	0.299238	1.44207	2.26878	3.3954	0.00025	0.00122104	yes
XLOC_000518	SCRM2	NM_101157	none	chr1:4384323-4386634	psy2l_Rosette	WT_Rosette	OK	8.89996	14.6338	0.717435	3.12016	0.00005	0.00027947	yes
XLOC_000520	ATNRT2.5	NM_101165	none	chr1:4416427-4417149	psy2l_Rosette	WT_Rosette	OK	0.681018	0.212244	-1.68197	-2.12517	0.01335	0.038303	yes
XLOC_000523	AT1G12990	NM_101170	none	chr1:4433621-4439570	psy2l_Rosette	WT_Rosette	OK	11.2072	19.5192	0.800465	2.85911	0.00005	0.00027947	yes
XLOC_000526	CYP71B2	NM_101178	NM_179322	chr1:4459086-4461092	psy2l_Rosette	WT_Rosette	OK	53.9988	36.8581	-0.550944	-2.71275	0.00005	0.00027947	yes
XLOC_000527	CYP71B28	NM_101179	none	chr1:4461769-4463527	psy2l_Rosette	WT_Rosette	OK	40.4878	31.9053	-0.343688	-1.70546	0.00785	0.0245328	yes
XLOC_000530	AT1G13130	NM_101183	none	chr1:4474708-4477899	psy2l_Rosette	WT_Rosette	OK	1.26722	0.26582	-2.25315	-3.91062	0.00005	0.00027947	yes
XLOC_000537	RAV1	NM_101197	none	chr1:4542148-4543757	psy2l_Rosette	WT_Rosette	OK	9.73916	36.935	1.92312	8.64111	0.00005	0.00027947	yes
XLOC_000538	MAP1C	NM_101198	NM_202086	chr1:4544948-4548879	psy2l_Rosette	WT_Rosette	OK	22.9664	16.1535	-0.507678	-2.39119	0.0002	0.00099874	yes
XLOC_000540	AHP2	NM_113860	NM_180318,NM_101204	chr1:4567937-4571182	psy2l_Rosette	WT_Rosette	OK	4.57083	0.75726	-2.5936	-2.86335	0.0035	0.0123676	yes
XLOC_000544	AT1G13460	NM_101216	NM_202087	chr1:4615787-4618348	psy2l_Rosette	WT_Rosette	OK	9.31454	13.2116	0.504248	2.17719	0.00095	0.00400106	yes
XLOC_000545	AT1G13609	NM_001035964	NM_001198057	chr1:4660726-4663519	psy2l_Rosette	WT_Rosette	OK	35.2593	5.15186	-2.77484	-4.19682	0.00005	0.00027947	yes
XLOC_000554	AT1G13820	NM_101250	none	chr1:4735546-4737904	psy2l_Rosette	WT_Rosette	OK	26.3919	40.2765	0.609843	3.05372	0.00005	0.00027947	yes
XLOC_000559	ELF5A-1	NM_101261	none	chr1:4773532-4774886	psy2l_Rosette	WT_Rosette	OK	2.95683	16.78	2.50462	8.34632	0.00005	0.00027947	yes
XLOC_000562	VIK	NM_101266	none	chr1:4797306-4801856	psy2l_Rosette	WT_Rosette	OK	31.5456	43.7873	0.473072	2.04744	0.00155	0.00613438	yes
XLOC_000564	AT1G14040	NM_101270	none	chr1:4810702-4814725	psy2l_Rosette	WT_Rosette	OK	2.7237	1.16443	-1.22594	-3.4352	0.00005	0.00027947	yes
XLOC_000566	FUT6	NM_101273	none	chr1:4822572-4824236	psy2l_Rosette	WT_Rosette	OK	0.689456	0.190613	-1.85481	-2.69895	0.00055	0.00246462	yes
XLOC_000567	PQL1	NM_101280	NM_202091	chr1:4839799-4840777	psy2l_Rosette	WT_Rosette	OK	58.2748	131.753	1.1769	6.8083	0.00005	0.00027947	yes
XLOC_000574	AT1G14260	NM_101292	NM_179329	chr1:4872870-4874816	psy2l_Rosette	WT_Rosette	OK	0.363435	1.72111	2.24357	4.06002	0.00005	0.00027947	yes
XLOC_000579	APK2A	NM_101304	none	chr1:4915589-4921587	psy2l_Rosette	WT_Rosette	OK	6.47515	13.1055	1.01719	2.30099	0.0009	0.00381807	yes
XLOC_000580	AT1G14390	NM_101306	none	chr1:4926452-4928703	psy2l_Rosette	WT_Rosette	OK	0.368878	0.714162	0.953106	1.61888	0.0174	0.0479316	yes
XLOC_000581	AT1G14430	NM_101310	none	chr1:4934152-4936170	psy2l_Rosette	WT_Rosette	OK	1.35577	5.30293	1.96768	5.67858	0.00005	0.00027947	yes
XLOC_000586	AT1G14630	NM_101330	none	chr1:5019903-5021602	psy2l_Rosette	WT_Rosette	OK	7.67188	2.87991	-1.41356	-3.72968	0.00005	0.00027947	yes
XLOC_000587	AT1G14640	NM_101331	none	chr1:5023434-5026962	psy2l_Rosette	WT_Rosette	OK	3.9262	1.84848	-1.0868	-3.38119	0.00005	0.00027947	yes
XLOC_000591	BBR/BPC2	NM_101336	NM_179331,NM_202099	chr1:5042330-5044552	psy2l_Rosette	WT_Rosette	OK	14.5083	10.6925	-0.440277	-1.71364	0.0034	0.0120962	yes
XLOC_000593	PAP3	NM_001084069	NM_101339	chr1:5058650-5061141	psy2l_Rosette	WT_Rosette	OK	35.5474	14.1886	-1.32501	-5.24921	0.00005	0.00027947	yes
XLOC_000595	AT1G14780	NM_101347	none	chr1:5090926-5094006	psy2l_Rosette	WT_Rosette	OK	2.20159	0.982701	-1.16372	-3.00513	0.00005	0.00027947	yes
XLOC_000596	NUDT18	NM_101355	none	chr1:5125094-5126160	psy2l_Rosette	WT_Rosette	OK	1.23667	0.23399	-2.40194	-3.37276	0.0009	0.00381807	yes
XLOC_000597	AT1G14890	NM_101358	none	chr1:5136989-5137946	psy2l_Rosette	WT_Rosette	OK	21.4559	32.4024	0.594727	2.9353	0.0001	0.0005338	yes
XLOC_000598	GAI	NM_101361	none	chr1:5149099-5151411	psy2l_Rosette	WT_Rosette	OK	21.3084	35.3008	0.72828	3.50732	0.00005	0.00027947	yes
XLOC_000599	scpl50	NM_101369	none	chr1:5168517-5170033	psy2l_Rosette	WT_Rosette	OK	4.58738	11.5788	1.33574	5.02323	0.00005	0.00027947	yes
XLOC_000600	AT1G15010	NM_101370	none	chr1:5171186-5171763	psy2l_Rosette	WT_Rosette	OK	3.55733	11.0186	1.63108	5.46531	0.00005	0.00027947	yes
XLOC_000602	LPP2	NM_101377	none	chr1:5187584-5189824	psy2l_Rosette	WT_Rosette	OK	3.76018	2.55012	-0.560238	-1.68626	0.01165	0.0341825	yes
XLOC_000603	AT1G15110	NM_001084071	NM_101379	chr1:5199030-5202222	psy2l_Rosette	WT_Rosette	OK	7.5957	4.45604	-0.769421	-2.53963	0.00005	0.00027947	yes
XLOC_000605	AT1G15125	NM_148466	none	chr1:5204578-5210000	psy2l_Rosette	WT_Rosette	OK	7.49756	34.643	2.20807	2.23809	0.0122	0.0355124	yes
XLOC_000606	AT1G15150	NM_101383	none	chr1:5213368-5214733	psy2l_Rosette	WT_Rosette	OK	0.630911	0.0776853	-3.02172	-2.66893	0.0122	0.0355124	yes
XLOC_000607	AT1G15160	NM_101384	none	chr1:5215286-5220172	psy2l_Rosette	WT_Rosette	OK	1.43182	2.62712	0.875631	1.89073	0.0011	0.00455727	yes
XLOC_000608	AT1G15170	NM_101385	none	chr1:5220459-5224134	psy2l_Rosette	WT_Rosette	OK	1.43504	3.78482	1.39913	3.31098	0.00005	0.00027947	yes
XLOC_000614	AT1G15280	NM_101397	NM_180613	chr1:5252269-5265098	psy2l_Rosette	WT_Rosette	OK	50.8787	26.2418	-0.955198	-1.62999	0.0052	0.017313	yes
XLOC_000616	AT1G15380	NM_001035972	NM_101407	chr1:5290745-5292499	psy2l_Rosette	WT_Rosette	OK	3.24549	0.954798	-1.76517	-3.93295	0.00005	0.00027947	yes
XLOC_000618	AT1G15410	NM_101410	none	chr1:5297840-5300864	psy2l_Rosette	WT_Rosette	OK	11.2577	17.2936	0.619328	2.11894	0.001	0.0041885	yes
XLOC_000624	CYCA2	unknown	none	chr1:5362026-5365498	psy2l_Rosette	WT_Rosette	OK	4.87677	3.17	-0.621445	-2.08773	0.0019	0.00732788	yes
XLOC_000627	AVP1	NM_001084073	NM_101437	chr1:5398957-5403811	psy2l_Rosette	WT_Rosette	OK	314.532	410.086	0.382717	1.60243	0.00805	0.0250591	yes
XLOC_000633	AT1G15830	NM_101451	none	chr1:5448057-5450543	psy2l_Rosette	WT_Rosette	OK	3.24238	7.00534	1.1114	3.0781	0.00005	0.00027947	yes
XLOC_000640	NDF1	NM_101466	none	chr1:5489260-5491367	psy2l_Rosette	WT_Rosette	OK	82.1376	129.628	0.658267	3.27246	0.00005	0.00027947	yes
XLOC_000642	AT1G16020	NM_101470	NM_179343	chr1:5498101-5501870	psy2l_Rosette	WT_Rosette	OK	8.83772	11.9139	0.430905	1.70928	0.00325	0.011663	yes
XLOC_000645	WAKL7	NM_101477	none	chr1:5514304-5517950	psy2l_Rosette	WT_Rosette	OK	27.3733	46.8674	0.775815	3.39823	0.00005	0.00027947	yes
XLOC_000646	WAKL6	NM_101478	none	chr1:5518285-5520917	psy2l_Rosette	WT_Rosette	OK	2.46562	4.88811	0.987328	3.34162	0.00005	0.00027947	yes
XLOC_000647	WAKL2	NM_101480	none	chr1:5525491-5528195	psy2l_Rosette	WT_Rosette	OK	0.798942	4.49284	2.49147	6.89247	0.00005	0.00027947	yes
XLOC_000657	AT1G16350	NM_101501	none	chr1:5590847-5593093	psy2l_Rosette	WT_Rosette	OK	22.9151	17.8871	-0.357381	-1.69684	0.0088	0.0270245	yes
XLOC_000659	ATOCT3	NM_101505	none	chr1:5602868-5604658	psy2l_Rosette	WT_Rosette	OK	1.88763	6.48015	1.77945	5.40289	0.00005	0.00027947	yes
XLOC_000660	CYP79F2	NM_101506	none	chr1:5605158-5607478	psy2l_Rosette	WT_Rosette	OK	9.9952	3.94904	-1.33973	-4.97656	0.00005	0.00027947	yes
XLOC_000661	CYP79F1	NM_101507	NM_202111	chr1:5608761-5611417	psy2l_Rosette	WT_Rosette	OK	144.309	58.0984	-1.31259	-6.15805	0.00005	0.00027947	yes
XLOC_000667	AT1G16520	NM_101517	none	chr1:5648718-5652896	psy2l_Rosette	WT_Rosette	OK	19.7424	9.61648	-1.03771	-3.82487	0.00005	0.00027947	yes
XLOC_000668	SIR3	NM_101519	none	chr1:5659386-5668214	psy2l_Rosette	WT_Rosette	OK	7.48712	3.72404	-1.00754	-3.68206	0.00005	0.00027947	yes
XLOC_000676	HCF173	NM_101533	none	chr1:5722882-5727736	psy2l_Rosette	WT_Rosette	OK	128.88	211.235	0.712817	3.02843	0.00005	0.00027947	yes
XLOC_000684	AT1G16950	NM_101556	none	chr1:5795996-5796405	psy2l_Rosette	WT_Rosette	OK	1.35151	0	#NAME?	#NAME?	0.00005	0.00027947	yes
XLOC_000686	SRG1	NM_101562	none	chr1:5820205-5821932	psy2l_Rosette	WT_Rosette	OK	4.1578	1.11773	-1.89524	-4.83488	0.00005	0.00027947	yes
XLOC_000689	SPS2	NM_101565	none	chr1:5828926-5831385	psy2l_Rosette	WT_Rosette	OK	60.2788	75.5049	0.32492	1.59179	0.014	0.0398506	yes
XLOC_000703	AHA10	NM_101587	none	chr1:5903945-5911695	psy2l_Rosette	WT_Rosette	OK	1.75515	0.677152	-1.37404	-2.59889	0.0001	0.0005338	yes
XLOC_000705	AT1G17330	NM_101594	none	chr1:5929854-5931845	psy2l_Rosette	WT_Rosette	OK	11.9269	16.8318	0.49697	1.7392	0.00345	0.0122324	yes
XLOC_000710	LOX3	NM_101603	none	chr1:5977347-5981506	psy2l_Rosette	WT_Rosette	OK	33.9069	15.2209	-1.15553	-5.14189	0.00005	0.00027947	yes
XLOC_000713	TRFL3	NM_001198094	NM_101608	chr1:5998789-6002722	psy2l_Rosette	WT_Rosette	OK	2.16255	1.10364	-0.970464	-2.33042	0.00015	0.000771607	yes
XLOC_000718	HAB2	NM_101618	none	chr1:6034293-6037300	psy2l_Rosette	WT_Rosette	OK	64.1116	27.5242	-1.21988	-5.29669	0.00005	0.00027947	yes
XLOC_000720	AT1G17610	NM_101623	none	chr1:6050189-6058398	psy2l_Rosette	WT_Rosette	OK	1.66774	6.56215	1.97627	3.35724	0.00005	0.00027947	yes
XLOC_000721	AT1G17620	NM_101625	none	chr1:6061981-6063334	psy2l_Rosette	WT_Rosette	OK	22.6688	35.4937	0.646859	3.19516	0.00005	0.00027947	yes
XLOC_000724	PRA1.F1	NM_101632	none	chr1:6089499-6090339	psy2l_Rosette	WT_Rosette	OK	5.20364	9.3353	0.843175	2.98957	0.0002	0.00099874	yes
XLOC_000726	PGDH	NM_001035984	NM_101636	chr1:6101059-6105330	psy2l_Rosette	WT_Rosette	OK	60.6888	25.2462	-1.26537	-5.67857	0.00005	0.00027947	yes
XLOC_000728	AT1G17780	NM_101641	NM_202123	chr1:6123602-6127566	psy2l_Rosette	WT_Rosette	OK	7.84872	14.1305	0.848282	2.75156	0.00005	0.00027947	yes
XLOC_000730	WBC11	NM_101647	none	chr1:6142479-6148967	psy2l_Rosette	WT_Rosette	OK	79.4266	43.6326	-0.864214	-3.81351	0.00005	0.00027947	yes
XLOC_000733	AT1G17970	NM_101660	none	chr1:6184804-6187464	psy2l_Rosette	WT_Rosette	OK	5.43109	8.43344	0.63488	1.89876	0.00095	0.00400106	yes
XLOC_000734	AT1G18030	NM_001084088	NM_101665	chr1:6204290-6209513	psy2l_Rosette	WT_Rosette	OK	13.4467	8.50301	-0.661202	-2.44763	0.00065	0.00285717	yes
XLOC_000735	MIR159	unknown	none	chr1:6220214-6221231	psy2l_Rosette	WT_Rosette	OK	3.59751	5.27911	0.553295	1.74416	0.0154	0.0432334	yes
XLOC_000737	AT1G18090	NM_101671	NM_179353	chr1:6224456-6230194	psy2l_Rosette	WT_Rosette	OK	6.7918	4.58825	-0.565848	-1.80039	0.00775	0.0242585	yes
XLOC_000739	AT1G18170	NM_101677	none	chr1:6254190-6255752	psy2l_Rosette	WT_Rosette	OK	29.0166	39.5527	0.446899	2.27984	0.001	0.0041885	yes
XLOC_000740	AT1G18180	NM_101678	none	chr1:6255802-6261538	psy2l_Rosette	WT_Rosette	OK	4.4962	1.83727	-1.29114	-2.1824	0.00465	0.0157355	yes
XLOC_000741	NUDT4	NM_101688	none	chr1:6299696-6301097	psy2l_Rosette	WT_Rosette	OK	6.74083	13.2174	0.971441	3.05161	0.00005	0.00027947	yes
XLOC_000743	AT1G18390	NM_001160877	NM_101697	chr1:6325717-6330179	psy2l_Rosette	WT_Rosette	OK	2.49865	6.01015	1.26625	3.86584	0.00005	0.00027947	yes
XLOC_000744	BEE1	NM_101698	none	chr1:6331388-6333843	psy2l_Rosette	WT_Rosette	OK	5.90331	16.9216	1.51927	5.87539	0.00005	0.00027947	yes
XLOC_000749	AT1G18485	NM_101706	none	chr1:6361611-6366270	psy2l_Rosette	WT_Rosette	OK	5.9775	7.56243	0.339308	1.47975	0.014	0.0398506	yes
XLOC_000751	MAML-4	NM_101708	none	chr1:6369168-6373091	psy2l_Rosette	WT_Rosette	OK	23.9708	30.7407	0.358875	1.7304	0.00625	0.0201751	yes
XLOC_000753	BW51A	NM_101715	none	chr1:6389404-6391334	psy2l_Rosette	WT_Rosette	OK	6.82687	16.3753	1.26223	5.20991	0.00005	0.00027947	yes
XLOC_000755	SOT17	NM_101717	none	chr1:6398499-6399944	psy2l_Rosette	WT_Rosette	OK	34.5471	26.3745	-0.389423	-1.92096	0.0029	0.0105678	yes
XLOC_000757	AT1G18610,AT1G18620	NM_101719	NM_001084089,NM_101720	chr1:6405613-6414507	psy2l_Rosette	WT_Rosette	OK	18.9058	24.2397	0.358542	1.55816	0.0076	0.0238757	yes
XLOC_000761	AtMYB47	NM_101729	none	chr1:6450589-6453288	psy2l_Rosette	WT_Rosette	OK	54.2684	8.51074	-2.67275	-9.54399	0.00005	0.00027947	yes
XLOC_000762	NDF6	NM_001084090	NM_001123834,NM_001123835,NM_101731	chr1:6460507-6462350	psy2l_Rosette	WT_Rosette	OK	66.4466	116.245	0.8069	4.58446	0.00005	0.00027947	yes
XLOC_000763	AT1G18740	NM_101732	none	chr1:6463927-6466456	psy2l_Rosette	WT_Rosette	OK	12.4596	33.3294	1.41954	5.43223	0.00005	0.00027947	yes
XLOC_000764	AGL65	NM_001035989	NM_101733	chr1:6466680-6469933	psy2l_Rosette	WT_Rosette	OK	4.65127	7.73555	0.733879	2.39202	0.00015	0.000771607	yes
XLOC_000765	AT1G18773	NM_001123836	none	chr1:6474828-6475926	psy2l_Rosette	WT_Rosette	OK	3.9487	8.4972	1.10561	2.51201	0.00005	0.00027947	yes
XLOC_000767	WRKY61	NM_101743	none	chr1:6509477-6511393	psy2l_Rosette	WT_Rosette	OK	1.89497	0.373072	-2.34465	-4.38408	0.00005	0.00027947	yes
XLOC_000768	ICS2	NM_001160879	NM_101744	chr1:6515433-6519358	psy2l_Rosette	WT_Rosette	OK	3.00235	1.3337	-1.17066	-2.88321	0.00005	0.00027947	yes
XLOC_000772	AT1G18950	NM_101752	none	chr1:6546214-6552090	psy2l_Rosette	WT_Rosette	OK	16.1874	12.1575	-0.413027	-1.75491	0.00195	0.00749593	yes
XLOC_000774	AT1G19020	NM_101759	none	chr1:6567991-6568684	psy2l_Rosette	WT_Rosette	OK	8.5025	55.7516	2.71305	11.9079	0.00005	0.00027947	yes
XLOC_000780	LHCA6	NM_101773	none	chr1:6612620-6614084	psy2l_Rosette	WT_Rosette	OK	88.5456	128.506	0.537337	2.78135	0.00015	0.000771607	yes
XLOC_000784	AT1G19230	NM_001198103	NM_101781	chr1:6647677-6649244	psy2l_Rosette	WT_Rosette	OK	0.973828	0	#NAME?	#NAME?	0.00005	0.00027947	yes
XLOC_000787	BES1	NM_001084093	NM_101792,NM_202134,NM_202135,NM_202136	chr1:6688443-6692487	psy2l_Rosette	WT_Rosette	OK	238.511	176.123	-0.437467	-1.72118	0.00265	0.00976809	yes
XLOC_000788	AT1G19380	NM_101795	none	chr1:6697980-6698893	psy2l_Rosette	WT_Rosette	OK	25.6564	58.3377	1.18511	6.22228	0.00005	0.00027947	yes
XLOC_000791	KCS4	NM_101800	none	chr1:6728783-6730957	psy2l_Rosette	WT_Rosette	OK	12.6	17.8902	0.505744	2.28975	0.00035	0.00164892	yes
XLOC_000793	AT1G19485	NM_001198108	NM_101805	chr1:6746771-6754303	psy2l_Rosette	WT_Rosette	OK	17.3445	8.18995	-1.08255	-3.054	0.00005	0.00027947	yes
XLOC_000795	AT1G19530	NM_101811	none	chr1:6763875-6764970	psy2l_Rosette	WT_Rosette	OK	0.980347	2.23356	1.18798	2.48945	0.00315	0.0113515	yes
XLOC_000796	AT1G19540	NM_101812	none	chr1:6765679-6767367	psy2l_Rosette	WT_Rosette	OK	1.54085	3.79602	1.30076	3.43322	0.00005	0.00027947	yes
XLOC_000799	AT1G19620	NM_101818	none	chr1:6784014-6785307	psy2l_Rosette	WT_Rosette	OK	0.57445	1.69878	1.56425	3.0822	0.0002	0.00099874	yes
XLOC_000802	AT1G19750	NM_101831	none	chr1:6826877-6830403	psy2l_Rosette	WT_Rosette	OK	1.85636	0.235041	-2.9815	-4.5903	0.00005	0.00027947	yes
XLOC_000803	PUP14	NM_101833	none	chr1:6832321-6833922	psy2l_Rosette	WT_Rosette	OK	35.8717	97.0738	1.43624	7.22482	0.00005	0.00027947	yes
XLOC_000806	MP	NM_101840	none	chr1:6886675-6894744	psy2l_Rosette	WT_Rosette	OK	10.2159	4.54674	-1.16791	-3.5521	0.00005	0.00027947	yes
XLOC_000808	HVA22H	NM_101850	none	chr1:6924168-6926754	psy2l_Rosette	WT_Rosette	OK	6.49381	8.80813	0.439771	1.68857	0.01145	0.0336805	yes
XLOC_000809	AT1G19960	NM_101851	none	chr1:6927850-6928619	psy2l_Rosette	WT_Rosette	OK	92.8438	61.1003	-0.603627	-3.48139	0.00005	0.00027947	yes
XLOC_000811	AT1G19980	NM_101853	none	chr1:6933020-6935025	psy2l_Rosette	WT_Rosette	OK	5.59714	3.19619	-0.808338	-2.68051	0.0003	0.00143658	yes
XLOC_000814	AT1G20030	NM_101858	NM_202141	chr1:6945661-6947191	psy2l_Rosette	WT_Rosette	OK	3.22243	1.61066	-1.00049	-2.65748	0.0006	0.00266398	yes
XLOC_000818	ASK4	NM_101868	none	chr1:6986332-6987336	psy2l_Rosette	WT_Rosette	OK	16.1183	11.9856	-0.427401	-1.83917	0.01435	0.0407008	yes
XLOC_000819	AT1G20230	NM_101875	none	chr1:7009567-7011923	psy2l_Rosette	WT_Rosette	OK	1.04292	0.631953	-0.722744	-1.62447	0.0112	0.0330333	yes
XLOC_000821	AT1G20300	NM_101881	none	chr1:7029557-7031563	psy2l_Rosette	WT_Rosette	OK	4.86432	7.33052	0.591677	1.99289	0.00075	0.00324209	yes
XLOC_000822	AT1G20310	NM_101882	none	chr1:7032280-7033191	psy2l_Rosette	WT_Rosette	OK	0.91408	3.2736	1.84048	4.10649	0.00005	0.00027947	yes
XLOC_000823	ATTIM17-1	NM_101886	none	chr1:7043688-7044573	psy2l_Rosette	WT_Rosette	OK	3.78741	6.94407	0.874571	2.85274	0.0005	0.00226307	yes
XLOC_000824	AT1G20380	NM_101889	none	chr1:7061574-7065202	psy2l_Rosette	WT_Rosette	OK	7.86328	1.60568	-2.29195	-7.31738	0.00005	0.00027947	yes
XLOC_000825	AT1G20390	unknown	none	chr1:7065511-7071516	psy2l_Rosette	WT_Rosette	OK	0.399427	0.866455	1.11719	2.79843	0.00005	0.00027947	yes
XLOC_000830	CAT3	NM_001035995	NM_001035996,NM_101913,NM_202144,NM_123052	chr1:7142974-7146575	psy2l_Rosette	WT_Rosette	OK	1298.06	855.311	-0.601837	-2.45657	0.0001	0.0005338	yes
XLOC_000833	NFD02	NM_001035997	NM_001084100,NM_101920	chr1:7176705-7178914	psy2l_Rosette	WT_Rosette	OK	357.193	113.571	-1.65311	-8.63809	0.00005	0.00027947	yes
XLOC_000834	HMGB3	NM_001035998	NM_001084101,NM_101921	chr1:7179341-7181574	psy2l_Rosette	WT_Rosette	OK	144.939	65.6826	-1.14187	-6.11851	0.00005	0.00027947	yes
XLOC_000837	PUB44	NM_101930	none	chr1:7217020-7220857	psy2l_Rosette	WT_Rosette	OK	8.70106	11.0866	0.34956	1.45078	0.01155	0.0339394	yes
XLOC_000838	AT1G20810	NM_101933	none	chr1:7231929-7233592	psy2l_Rosette	WT_Rosette	OK	38.6519	53.9855	0.48203	2.0702	0.0003	0.00143658	yes
XLOC_000839	AT1G20816	NM_101934	none	chr1:7233712-7235108	psy2l_Rosette	WT_Rosette	OK	8.74143	14.7301	0.752821	3.04494	0.0002	0.00099874	yes
XLOC_000840	AT1G20823	NM_101935	none	chr1:7238756-7239722	psy2l_Rosette	WT_Rosette	OK	38.5644	107.274	1.47596	7.97905	0.00005	0.00027947	yes
XLOC_000844	AT1G20920	NM_001084102	NM_101945	chr1:7285054-7289968	psy2l_Rosette	WT_Rosette	OK	28.6484	17.9688	-0.672957	-2.89971	0.00005	0.00027947	yes
XLOC_000845	AT1G20970	NM_101950	none	chr1:7313831-7319615	psy2l_Rosette	WT_Rosette	OK	18.4092	23.0331	0.323283	1.48198	0.0136	0.0389076	yes
XLOC_000847	AT1G21000	NM_001123850	NM_101953	chr1:7337603-7339491	psy2l_Rosette	WT_Rosette	OK	87.1344	60.1168	-0.535476	-2.72972	0.00005	0.00027947	yes
XLOC_000849	AT1G21050	NM_101958	none	chr1:7366640-7367874	psy2l_Rosette	WT_Rosette	OK	12.561	21.1718	0.753196	3.38912	0.00005	0.00027947	yes
XLOC_000850	AT1G21060	NM_001198122	NM_101959	chr1:7371292-7375861	psy2l_Rosette	WT_Rosette	OK	26.0352	40.7382	0.645919	3.04148	0.00005	0.00027947	yes
XLOC_000855	WAK3	NM_101977	none	chr1:7434259-7437136	psy2l_Rosette	WT_Rosette	OK	5.11799	11.8835	1.21531	4.181	0.00005	0.00027947	yes
XLOC_000856	WAK1	NM_101978	none	chr1:7439207-7442998	psy2l_Rosette	WT_Rosette	OK	40.2767	84.2762	1.06518	4.45376	0.00005	0.00027947	yes
XLOC_000857	WAK2	NM_101979	none	chr1:7444830-7447517	psy2l_Rosette	WT_Rosette	OK	22.1715	32.2933	0.542529	2.55429	0.00005	0.00027947	yes
XLOC_000860	AT1G21400	NM_101992	none	chr1:7493282-7496695	psy2l_Rosette	WT_Rosette	OK	34.0765	23.764	-0.52	-2.49268	0.00005	0.00027947	yes
XLOC_000861	SKP2A	NM_101993	none	chr1:7497080-7499616	psy2l_Rosette	WT_Rosette	OK	34.2021	18.8469	-0.859755	-4.13647	0.00005	0.00027947	yes
XLOC_000864	AT1G21610	NM_001198126	NM_102010,NM_202151	chr1:7571020-7578936	psy2l_Rosette	WT_Rosette	OK	16.0671	9.57268	-0.747113	-1.61527	0.00485	0.0163259	yes
XLOC_000868	AT1G21670	NM_102016	none	chr1:7610249-7612682	psy2l_Rosette	WT_Rosette	OK	9.92954	15.9311	0.682043	3.05556	0.00005	0.00027947	yes
XLOC_000869	AT1G21680	NM_102017	none	chr1:7612963-7615385	psy2l_Rosette	WT_Rosette	OK	24.663	49.1996	0.996298	4.74112	0.00005	0.00027947	yes
XLOC_000870	RFC4	NM_001198131	NM_001198132,NM_102018,NM_179364	chr1:7615609-7618568	psy2l_Rosette	WT_Rosette	OK	14.3405	10.6434	-0.430134	-1.5359	0.00695	0.0221497	yes
XLOC_000878	AT1G21790	NM_102028	none	chr1:7654182-7655974	psy2l_Rosette	WT_Rosette	OK	16.0246	8.07166	-0.989349	-4.09689	0.00005	0.00027947	yes
XLOC_000881	DREB26	NM_102039	none	chr1:7696484-7697699	psy2l_Rosette	WT_Rosette	OK	3.18229	6.20237	0.962753	3.06513	0.00005	0.00027947	yes
XLOC_000882	AT1G21930	NM_102041	none	chr1:7712892-7714440	psy2l_Rosette	WT_Rosette	OK	17.8624	29.4651	0.722085	3.61983	0.0002	0.00099874	yes
XLOC_000883	AT1G21945	unknown	none	chr1:7719428-7719714	psy2l_Rosette	WT_Rosette	OK	10.2537	5.10297	-1.00674	-4.63182	0.0156	0.043733	yes
XLOC_000884	PIP5K1	NM_102047	none	chr1:7734717-7738670	psy2l_Rosette	WT_Rosette	OK	21.9793	16.7649	-0.390702	-1.81232	0.0028	0.0102561	yes
XLOC_000888	AT1G22065	NM_001123856	none	chr1:7785778-7786371	psy2l_Rosette	WT_Rosette	OK	5.88538	2.03832	-1.52975	-4.18044	0.00005	0.00027947	yes
XLOC_000889	TGA3	NM_102057	none	chr1:7789377-7792202	psy2l_Rosette	WT_Rosette	OK	6.86418	9.37619	0.449916	1.7832	0.0058	0.0189571	yes
XLOC_000890	AT1G22160	NM_102066	none	chr1:7823066-7824004	psy2l_Rosette	WT_Rosette	OK	39.8838	12.5773	-1.66498	-7.70287	0.00005	0.00027947	yes
XLOC_000892	AT1G22190	NM_102069	none	chr1:7835773-7837305	psy2l_Rosette	WT_Rosette	OK	37.8238	51.9688	0.45835	2.32317	0.0006	0.00266398	yes
XLOC_000898	AT1G22280	NM_001198133	NM_102079,NM_202154	chr1:7873955-7876008	psy2l_Rosette	WT_Rosette	OK	31.3151	45.3979	0.535768	2.69167	0.00005	0.00027947	yes
XLOC_000901	AT1G22430	NM_001036002	NM_102092	chr1:7919140-7921845	psy2l_Rosette	WT_Rosette	OK	24.2371	45.119	0.896518	4.44052	0.00005	0.00027947	yes
XLOC_000903	AT1G22500	NM_102099	none	chr1:7949397-7952676	psy2l_Rosette	WT_Rosette	OK	2.09552	3.93355	0.908525	1.95607	0.00455	0.015442	yes
XLOC_000905	AGL87	NM_102106	NM_202157	chr1:7981755-7984331	psy2l_Rosette	WT_Rosette	OK	2.22563	15.9554	2.84176	8.82216	0.00005	0.00027947	yes
XLOC_000906	AT1G22610	NM_102108	none	chr1:7994161-8002964	psy2l_Rosette	WT_Rosette	OK	24.6436	33.2952	0.434101	1.69272	0.006	0.0194855	yes
XLOC_000907	AT1G22630	NM_102110	none	chr1:8003316-8004385	psy2l_Rosette	WT_Rosette	OK	116.261	147.385	0.342227	2.10074	0.0086	0.0264595	yes
XLOC_000908	MYB3	NM_102111	none	chr1:8006122-8007453	psy2l_Rosette	WT_Rosette	OK	48.0535	26.3729	-0.865586	-4.40053	0.00005	0.00027947	yes
XLOC_000909	AT1G22660	NM_102113	NM_202158	chr1:8017360-8021889	psy2l_Rosette	WT_Rosette	OK	5.79614	4.10941	-0.49616	-1.66264	0.00485	0.0163259	yes
XLOC_000910	AT1G22690	NM_001198136	NM_001198137,NM_102116	chr1:8027282-8029961	psy2l_Rosette	WT_Rosette	OK	33.1294	66.9466	1.0149	2.89329	0.0033	0.0118061	yes
XLOC_000913	GI	NM_102124	none	chr1:8061765-8067732	psy2l_Rosette	WT_Rosette	OK	7.2721	5.0395	-0.529091	-2.24041	0.0001	0.0005338	yes
XLOC_000921	AT1G22890	NM_102136	none	chr1:8102745-8103558	psy2l_Rosette	WT_Rosette	OK	39.8496	68.5324	0.78222	4.37203	0.00005	0.00027947	yes
XLOC_000922	AT1G22910	NM_102138	NM_202159,NM_202160	chr1:8105405-8108284	psy2l_Rosette	WT_Rosette	OK	18.0842	25.1207	0.474146	1.9105	0.00115	0.0047367	yes
XLOC_000923	AT1G22930,TH1	NM_001123862	NM_102140,NM_102141	chr1:8117277-8127273	psy2l_Rosette	WT_Rosette	OK	104.951	75.9065	-0.467422	-1.95821	0.0014	0.005617	yes
XLOC_000925	AT1G23000	NM_102148	none	chr1:8143317-8145141	psy2l_Rosette	WT_Rosette	OK	3.65361	2.54044	-0.524245	-1.42592	0.0128	0.0369658	yes
XLOC_000927	AT1G23030	NM_102151	none	chr1:8156611-8159080	psy2l_Rosette	WT_Rosette	OK	19.9118	31.4958	0.661538	3.13957	0.00005	0.00027947	yes
XLOC_000928	AT1G23040	NM_102152	none	chr1:8164782-8166568	psy2l_Rosette	WT_Rosette	OK	29.4102	15.4244	-0.931098	-3.14747	0.00005	0.00027947	yes
XLOC_000929	AT1G23050	NM_102153	none	chr1:8168408-8169294	psy2l_Rosette	WT_Rosette	OK	4.31983	7.79546	0.851659	2.8576	0.00045	0.00206029	yes
XLOC_000932	AT1G23130	NM_102161	none	chr1:8200283-8201244	psy2l_Rosette	WT_Rosette	OK	1246.83	576.858	-1.11198	-5.68231	0.00005	0.00027947	yes
XLOC_000933	AT1G23150	NM_102163	none	chr1:8206557-8207680	psy2l_Rosette	WT_Rosette	OK	1.13143	1.94134	0.778899	1.77744	0.01525	0.0428913	yes
XLOC_000935	PGM3	NM_102167	none	chr1:8219868-8224483	psy2l_Rosette	WT_Rosette	OK	64.8907	52.2936	-0.311379	-1.51009	0.0156	0.043733	yes
XLOC_000936	AT1G23200	NM_102168	none	chr1:8227191-8229669	psy2l_Rosette	WT_Rosette	OK	2.70947	1.86057	-0.542266	-1.57649	0.0138	0.0393718	yes
XLOC_000941	AT1G23465	NM_202168	none	chr1:8329961-8332318	psy2l_Rosette	WT_Rosette	OK	1.84705	1.16695	-0.662484	-1.39773	0.0167	0.0463188	yes
XLOC_000943	ATARF1	NM_102198	none	chr1:8336696-8338924	psy2l_Rosette	WT_Rosette	OK	159.243	200.058	0.329189	1.69933	0.01225	0.0356213	yes
XLOC_000944	AT1G23530	NM_102202	none	chr1:8345687-8346665	psy2l_Rosette	WT_Rosette	OK	4.90028	3.17485	-0.626172	-1.91312	0.01055	0.0314627	yes
XLOC_000946	AT1G23710	NM_102219	none	chr1:8385178-8386497	psy2l_Rosette	WT_Rosette	OK	12.6699	27.6094	1.12376	5.18055	0.00005	0.00027947	yes
XLOC_000948	PG3	NM_102224	none	chr1:8402352-8404228	psy2l_Rosette	WT_Rosette	OK	0.968212	0.469913	-1.04293	-2.05003	0.002	0.00766286	yes
XLOC_000950	SPDS1	NM_102230	NM_202171	chr1:8420203-8425520	psy2l_Rosette	WT_Rosette	OK	79.1372	51.6768	-0.614841	-2.62875	0.00005	0.00027947	yes
XLOC_000951	AT1G23880	NM_102236	none	chr1:8436150-8440850	psy2l_Rosette	WT_Rosette	OK	14.7665	9.06535	-0.703899	-3.16934	0.00005	0.00027947	yes
XLOC_000953	AT1G23935	NM_202174	none	chr1:8461786-8469411	psy2l_Rosette	WT_Rosette	OK	0.18162	1.70459	3.23043	3.17266	0.00005	0.00027947	yes
XLOC_000955	AT1G24050	NM_102252	none	chr1:8506992-8508868	psy2l_Rosette	WT_Rosette	OK	93.5803	74.1864	-0.33505	-1.82647	0.0094	0.0285748	yes
XLOC_000957	AT1G24095	NM_001198147	none	chr1:8523265-8524901	psy2l_Rosette	WT_Rosette	OK	4.12987	1.64891	-1.32458	-3.50922	0.00005	0.00027947	yes
XLOC_000958	AT1G24145	NM_179373	none	chr1:8540835-8542130	psy2l_Rosette	WT_Rosette	OK	13.8303	25.6763	0.892609	4.08696	0.00005	0.00027947	yes
XLOC_000959	AT1G24147	NM_001084124	none	chr1:8542285-8543564	psy2l_Rosette	WT_Rosette	OK	38.2426	83.5439	1.12735	4.73942	0.00005	0.00027947	yes
XLOC_000960	AT1G24148	NM_001198148	NM_001198149	chr1:8544278-8545579	psy2l_Rosette	WT_Rosette	OK	21.1602	36.8517	0.800381	3.09734	0.00005	0.00027947	yes
XLOC_000961	FH4	NM_102261	none	chr1:8549220-8552072	psy2l_Rosette	WT_Rosette	OK	2.81142	11.2269	1.99759	7.50438	0.00005	0.00027947	yes
XLOC_000963	AT1G24265	NM_001198153	NM_148486,NM_202177	chr1:8600490-8603862	psy2l_Rosette	WT_Rosette	OK	1.40925	0.695624	-1.01855	-2.13907	0.00295	0.0107302	yes
XLOC_000964	G6PD3	NM_102274	none	chr1:8609451-8614272	psy2l_Rosette	WT_Rosette	OK	2.63248	3.94177	0.58242	1.64061	0.0108	0.0320635	yes
XLOC_000969	AT1G24380	NM_102284	none	chr1:8646530-8647618	psy2l_Rosette	WT_Rosette	OK	0.431219	0	#NAME?	#NAME?	0.00005	0.00027947	yes
XLOC_000971	NFD2	NM_102290	none	chr1:8664149-8665294	psy2l_Rosette	WT_Rosette	OK	24.7058	18.1234	-0.446996	-2.11583	0.0052	0.017313	yes
XLOC_000973	KCR2	NM_102292	none	chr1:8673826-8676401	psy2l_Rosette	WT_Rosette	OK	7.43166	5.09788	-0.543785	-1.60419	0.00545	0.0179942	yes
XLOC_000977	AT1G24580	NM_202179	none	chr1:8709955-8710881	psy2l_Rosette	WT_Rosette	OK	24.8223	8.79996	-1.49607	-6.05818	0.00005	0.00027947	yes
XLOC_000982	AT1G25098	unknown	none	chr1:8812797-8814733	psy2l_Rosette	WT_Rosette	OK	52.363	38.156	-0.45664	-2.24205	0.00065	0.00285717	yes
XLOC_000983	AtIDD16	NM_102334	none	chr1:8849117-8851690	psy2l_Rosette	WT_Rosette	OK	1.28129	2.28708	0.835907	2.17119	0.00135	0.0054351	yes
XLOC_000984	AT1G25275	NM_001036012	NM_001036013,NM_102337	chr1:8860565-8861428	psy2l_Rosette	WT_Rosette	OK	99.0163	174.237	0.815313	5.12931	0.00005	0.00027947	yes
XLOC_000992	AT1G25420	NM_102353	NM_202181,NM_202182	chr1:8915933-8918229	psy2l_Rosette	WT_Rosette	OK	17.9036	24.1582	0.432259	2.05431	0.00215	0.00815248	yes
XLOC_000993	CLE43	NM_001036015	none	chr1:8922578-8923461	psy2l_Rosette	WT_Rosette	OK	9.35494	5.7062	-0.713198	-2.54829	0.0013	0.00525729	yes
XLOC_000995	AT1G25480	NM_102359	none	chr1:8948387-8951079	psy2l_Rosette	WT_Rosette	OK	8.05449	6.01976	-0.420088	-1.64366	0.01095	0.032436	yes
XLOC_001002	ATSOFL1	NM_102385	none	chr1:9067038-9068207	psy2l_Rosette	WT_Rosette	OK	13.8957	22.0724	0.667601	3.02972	0.00005	0.00027947	yes
XLOC_001003	AT1G26220	NM_102386	none	chr1:9070211-9076725	psy2l_Rosette	WT_Rosette	OK	14.3713	21.7186	0.595738	2.0336	0.0012	0.00490594	yes
XLOC_001014	AT1G26558	unknown	none	chr1:9175577-9177626	psy2l_Rosette	WT_Rosette	OK	5.23897	2.3735	-1.14226	-2.1509	0.0006	0.00266398	yes
XLOC_001015	BGLU40	NM_102418	none	chr1:9178139-9181908	psy2l_Rosette	WT_Rosette	OK	54.8371	32.3383	-0.761911	-3.72464	0.00005	0.00027947	yes
XLOC_001017	AT1G26580	NM_102420	none	chr1:9184576-9187572	psy2l_Rosette	WT_Rosette	OK	43.0344	26.2511	-0.713112	-3.12844	0.00005	0.00027947	yes
XLOC_001021	AT1G26650	NM_102427	none	chr1:9210058-9211560	psy2l_Rosette	WT_Rosette	OK	13.6008	17.9741	0.402225	1.51227	0.00825	0.0255892	yes
XLOC_001022	AT1G26660	NM_001198172	NM_102428	chr1:9211624-9215554	psy2l_Rosette	WT_Rosette	OK	15.4673	10.2426	-0.594629	-2.62585	0.00015	0.000771607	yes
XLOC_001027	AT-EXP10	NM_001084130	NM_102440	chr1:9259504-9261276	psy2l_Rosette	WT_Rosette	OK	48.3726	28.153	-0.780903	-3.85435	0.00005	0.00027947	yes
XLOC_001033	AT1G26940	NM_102458	none	chr1:9343116-9345277	psy2l_Rosette	WT_Rosette	OK	6.89779	10.7483	0.639895	2.46119	0.00045	0.00206029	yes
XLOC_001034	KDR	NM_179381	none	chr1:9351270-9352765	psy2l_Rosette	WT_Rosette	OK	6.13053	12.9078	1.07416	4.04984	0.00005	0.00027947	yes
XLOC_001036	AT1G26970	NM_102461	none	chr1:9360087-9361805	psy2l_Rosette	WT_Rosette	OK	0.56505	0.0680245	-3.05425	-2.89257	0.00545	0.0179942	yes
XLOC_001040	AT1G27045	NM_001198174	none	chr1:9391776-9393140	psy2l_Rosette	WT_Rosette	OK	4.51299	0.695943	-2.69704	-4.63316	0.00005	0.00027947	yes
XLOC_001042	AT1G27120	NM_102474	none	chr1:9421089-9424088	psy2l_Rosette	WT_Rosette	OK	14.8993	11.545	-0.367981	-1.67127	0.0071	0.0225335	yes
XLOC_001043	ATGSTU13	NM_102475	none	chr1:9425413-9426892	psy2l_Rosette	WT_Rosette	OK	53.3535	91.8117	0.783094	4.16228	0.00005	0.00027947	yes
XLOC_001048	AT1G27290	NM_001084133	NM_102491	chr1:9481511-9482954	psy2l_Rosette	WT_Rosette	OK	63.2781	50.8669	-0.314981	-1.36022	0.0181	0.0494885	yes
XLOC_001052	AT1G27340	NM_102496	none	chr1:9495517-9499490	psy2l_Rosette	WT_Rosette	OK	27.7409	21.2932	-0.38162	-1.39519	0.01465	0.0414331	yes
XLOC_001053	SPL11	NM_001084134	NM_001084135,NM_102498,NM_202191	chr1:9500951-9503866	psy2l_Rosette	WT_Rosette	OK	9.40448	14.4985	0.624487	2.2642	0.0001	0.0005338	yes
XLOC_001057	NPGR1	NM_102510	none	chr1:9534510-9537575	psy2l_Rosette	WT_Rosette	OK	4.68131	7.18899	0.618878	2.41245	0.00005	0.00027947	yes
XLOC_001058	AT1G27480	NM_102512	none	chr1:9544470-9546284	psy2l_Rosette	WT_Rosette	OK	25.7064	40.9214	0.670729	3.33196	0.00005	0.00027947	yes
XLOC_001059	AT1G27520	NM_102516	none	chr1:9558489-9562376	psy2l_Rosette	WT_Rosette	OK	14.2866	18.8141	0.397155	1.68179	0.00315	0.0113515	yes
XLOC_001061	AT1G27620	NM_102527	none	chr1:9609547-9610448	psy2l_Rosette	WT_Rosette	OK	0.237058	0.886014	1.90209	2.50018	0.00625	0.0201751	yes
XLOC_001062	CYCT1	unknown	none	chr1:9611107-9614297	psy2l_Rosette	WT_Rosette	OK	9.21509	5.9582	-0.629123	-2.07417	0.0003	0.00143658	yes
XLOC_001075	ATDPL1	NM_102563	none	chr1:9748734-9752774	psy2l_Rosette	WT_Rosette	OK	17.8472	12.3369	-0.532714	-2.04855	0.0003	0.00143658	yes
XLOC_001076	ATABCB14	NM_102566	none	chr1:9763299-9768133	psy2l_Rosette	WT_Rosette	OK	14.1061	5.98028	-1.23803	-5.23673	0.00005	0.00027947	yes
XLOC_001077	AT1G28060	NM_102571	none	chr1:9779010-9782807	psy2l_Rosette	WT_Rosette	OK	20.4023	13.0271	-0.647211	-3.00201	0.00005	0.00027947	yes
XLOC_001079	AT1G28080	NM_102573	none	chr1:9790024-9790221	psy2l_Rosette	WT_Rosette	OK	3.07984	0	#NAME?	#NAME?	0.00035	0.00164892	yes
XLOC_001082	GH3.17	NM_102578	NM_179387	chr1:9825276-9828081	psy2l_Rosette	WT_Rosette	OK	13.3027	3.723	-1.83718	-7.1031	0.00005	0.00027947	yes
XLOC_001086	AT1G28350	NM_102601	none	chr1:9943940-9949886	psy2l_Rosette	WT_Rosette	OK	9.63445	12.3692	0.360473	1.6019	0.0094	0.0285748	yes
XLOC_001087	ERF12	NM_102602	none	chr1:9951857-9952740	psy2l_Rosette	WT_Rosette	OK	2.58974	1.33353	-0.957555	-2.28347	0.00405	0.0139967	yes
XLOC_001088	NSL1	NM_102605	none	chr1:9963506-9966307	psy2l_Rosette	WT_Rosette	OK	28.3903	53.0244	0.901259	4.36207	0.00005	0.00027947	yes
XLOC_001091	ANAC010	NM_102615	none	chr1:10010120-10012140	psy2l_Rosette	WT_Rosette	OK	1.09021	0.546765	-0.995608	-1.90812	0.00805	0.0250591	yes
XLOC_001093	AT1G28510	NM_102619	none	chr1:10023842-10026305	psy2l_Rosette	WT_Rosette	OK	14.5456	22.0037	0.597168	2.73529	0.0002	0.00099874	yes
XLOC_001094	VOZ1	NM_001084149	NM_102620	chr1:10029070-10035536	psy2l_Rosette	WT_Rosette	OK	39.0527	19.8283	-0.977863	-4.4015	0.00005	0.00027947	yes
XLOC_001096	AT1G28680	NM_102635	none	chr1:10078188-10080113	psy2l_Rosette	WT_Rosette	OK	17.8521	14.1174	-0.338619	-1.54692	0.0175	0.0481335	yes
XLOC_001105	AT1G29060	NM_102647	none	chr1:10147623-10151436	psy2l_Rosette	WT_Rosette	OK	111.74	158.842	0.507446	2.13707	0.00025	0.00122104	yes
XLOC_001116	ATPUB17	NM_102674	none	chr1:10264064-10266913	psy2l_Rosette	WT_Rosette	OK	23.726	38.2216	0.687919	3.27184	0.00005	0.00027947	yes
XLOC_001125	AT1G29600	NM_102700	none	chr1:10344041-10346196	psy2l_Rosette	WT_Rosette	OK	0.0930056	1.39087	3.90252	4.47623	0.0001	0.0005338	yes
XLOC_001127	AT1G29660	NM_102706	none	chr1:10371718-10373985	psy2l_Rosette	WT_Rosette	OK	166.549	219.639	0.399185	1.8797	0.00385	0.0134178	yes
XLOC_001131	AT1G29770	NM_102717	none	chr1:10424476-10426085	psy2l_Rosette	WT_Rosette	OK	1.69514	0.870872	-0.960869	-2.22555	0.00085	0.00362847	yes
XLOC_001138	WRKY71	NM_102726	none	chr1:10454428-10455873	psy2l_Rosette	WT_Rosette	OK	1.92142	0.262444	-2.87209	-4.42048	0.00005	0.00027947	yes
XLOC_001142	PFD6	NM_102739	none	chr1:10507588-10512534	psy2l_Rosette	WT_Rosette	OK	46.9742	34.3246	-0.452625	-1.40702	0.0164	0.0456336	yes
XLOC_001143	AT1G30010	NM_102741	none	chr1:10513160-10516426	psy2l_Rosette	WT_Rosette	OK	1.30587	2.17087	0.733264	1.98909	0.0019	0.00732788	yes
XLOC_001144	GA2OX2	NM_001036035	NM_102743	chr1:10537566-10539904	psy2l_Rosette	WT_Rosette	OK	4.90119	3.4497	-0.506664	-1.42726	0.01385	0.0394804	yes
XLOC_001148	JAZ8	NM_102753	none	chr1:10596507-10597289	psy2l_Rosette	WT_Rosette	OK	1.67182	0.607454	-1.46057	-2.57377	0.00795	0.0248023	yes
XLOC_001149	AT1G30160	NM_001036036	NM_102756	chr1:10606188-10609556	psy2l_Rosette	WT_Rosette	OK	8.4505	3.69677	-1.19277	-3.36681	0.00005	0.00027947	yes
XLOC_001150	AT1G30190	NM_102758	none	chr1:10618900-10620009	psy2l_Rosette	WT_Rosette	OK	1.74036	2.91757	0.745383	1.93613	0.00845	0.0260952	yes
XLOC_001153	AT1G30260	NM_102765	none	chr1:10650899-10651820	psy2l_Rosette	WT_Rosette	OK	18.4528	44.3368	1.26467	6.22617	0.00005	0.00027947	yes
XLOC_001155	AT1G30282	unknown	none	chr1:10662563-10664780	psy2l_Rosette	WT_Rosette	OK	3.79476	19.1924	2.33845	5.72186	0.00005	0.00027947	yes
XLOC_001157	AT1G30320	NM_102770	none	chr1:10680168-10683071	psy2l_Rosette	WT_Rosette	OK	18.4283	10.3925	-0.826374	-3.33605	0.00005	0.00027947	yes
XLOC_001158	ERD4	NM_102773	none	chr1:10715570-10720834	psy2l_Rosette	WT_Rosette	OK	61.6338	99.8712	0.696347	3.00634	0.00005	0.00027947	yes
XLOC_001159	PSAK	NM_102775	none	chr1:10722121-10724981	psy2l_Rosette	WT_Rosette	OK	548.488	840.669	0.616076	2.51963	0.00005	0.00027947	yes
XLOC_001160	ATMRP1	NM_001036039	NM_102777	chr1:10727279-10738058	psy2l_Rosette	WT_Rosette	OK	56.5824	43.7276	-0.371809	-1.62665	0.0064	0.0205922	yes
XLOC_001162	ATMRP12	NM_102779	none	chr1:10748360-10756651	psy2l_Rosette	WT_Rosette	OK	1.36534	4.68523	1.77886	6.08163	0.00005	0.00027947	yes
XLOC_001168	UGT78D1	NM_102790	none	chr1:10814565-10816620	psy2l_Rosette	WT_Rosette	OK	130.143	52.2251	-1.31729	-5.76014	0.00005	0.00027947	yes
XLOC_001175	AT1G30680	NM_179404	none	chr1:10881566-10886486	psy2l_Rosette	WT_Rosette	OK	10.0746	7.39962	-0.4452	-1.9022	0.0022	0.00830236	yes
XLOC_001177	AT1G30700	NM_102806	none	chr1:10892566-10894591	psy2l_Rosette	WT_Rosette	OK	7.44292	2.49345	-1.57772	-4.99321	0.00005	0.00027947	yes
XLOC_001178	AT1G30720	NM_102808	none	chr1:10898156-10899956	psy2l_Rosette	WT_Rosette	OK	2.26882	4.90539	1.11242	3.53185	0.00005	0.00027947	yes
XLOC_001179	AT1G30730	NM_102809	none	chr1:10900830-10902635	psy2l_Rosette	WT_Rosette	OK	1.38768	2.47175	0.832859	2.19445	0.00145	0.00579065	yes
XLOC_001181	AT1G30760	NM_102813	none	chr1:10918286-10920603	psy2l_Rosette	WT_Rosette	OK	4.01088	0.71364	-2.49065	-6.10603	0.00005	0.00027947	yes
XLOC_001182	ARPC2A	NM_102820	none	chr1:10960945-10963251	psy2l_Rosette	WT_Rosette	OK	10.7236	7.45305	-0.524892	-2.09114	0.00155	0.00613438	yes
XLOC_001183	SADHU1-2	unknown	none	chr1:10966918-10968942	psy2l_Rosette	WT_Rosette	OK	10.8076	17.0599	0.658563	2.44356	0.00005	0.00027947	yes
XLOC_001184	ATPUP4	NM_001198190	NM_102821	chr1:10974456-10975938	psy2l_Rosette	WT_Rosette	OK	0.767911	2.68318	1.80493	4.15106	0.00005	0.00027947	yes
XLOC_001188	VSR3	unknown	none	chr1:10996935-11000811	psy2l_Rosette	WT_Rosette	OK	6.03251	15.0618	1.32007	5.53282	0.00005	0.00027947	yes
XLOC_001190	ATO2	NM_102840	none	chr1:11057107-11058962	psy2l_Rosette	WT_Rosette	OK	9.33597	13.2333	0.503298	2.04481	0.0057	0.0186765	yes
XLOC_001194	MIR167D	unknown	none	chr1:11137369-11139101	psy2l_Rosette	WT_Rosette	OK	0.871028	1.90771	1.13105	2.68347	0.00015	0.000771607	yes
XLOC_001196	IMPL1	NM_102857	none	chr1:11140491-11147043	psy2l_Rosette	WT_Rosette	OK	28.6316	42.476	0.569037	1.64661	0.00535	0.0177319	yes
XLOC_001199	AGO2	NM_102866	none	chr1:11181625-11185433	psy2l_Rosette	WT_Rosette	OK	11.4956	9.13447	-0.331694	-1.48911	0.01425	0.0404519	yes
XLOC_001208	CXC750	NM_102895	none	chr1:11310404-11312399	psy2l_Rosette	WT_Rosette	OK	247.155	792.445	1.6809	7.39718	0.00005	0.00027947	yes
XLOC_001209	AT1G31690	NM_102904	none	chr1:11343925-11347933	psy2l_Rosette	WT_Rosette	OK	1.17932	4.89802	2.05424	6.00886	0.00005	0.00027947	yes
XLOC_001210	AT1G31710	NM_102906	none	chr1:11349725-11355566	psy2l_Rosette	WT_Rosette	OK	7.14286	17.7129	1.31023	5.64522	0.00005	0.00027947	yes
XLOC_001213	AT1G31780	NM_102912	none	chr1:11391219-11394737	psy2l_Rosette	WT_Rosette	OK	21.4172	17.0616	-0.328017	-1.54986	0.01265	0.0366019	yes
XLOC_001219	AT1G31910	NM_001198195	NM_102927	chr1:11453559-11463842	psy2l_Rosette	WT_Rosette	OK	82.3553	62.9762	-0.387053	-1.5563	0.00605	0.0196286	yes
XLOC_001225	PRK	NM_102940	none	chr1:11531859-11534745	psy2l_Rosette	WT_Rosette	OK	645.949	872.205	0.433247	1.78314	0.005	0.0167512	yes
XLOC_001228	AT1G32160	NM_102949	none	chr1:11568648-11570413	psy2l_Rosette	WT_Rosette	OK	42.1665	56.779	0.429258	2.19889	0.0007	0.00304923	yes
XLOC_001230	AT1G32220	NM_102955	none	chr1:11607866-11609911	psy2l_Rosette	WT_Rosette	OK	40.0869	58.7837	0.552286	2.84246	0.00005	0.00027947	yes
XLOC_001234	TTM1	NM_001036049	NM_102970,NM_179409,NM_202222	chr1:11676971-11678519	psy2l_Rosette	WT_Rosette	OK	8.42614	13.0915	0.635682	1.92328	0.0008	0.00343575	yes
XLOC_001236	AT1G32385	unknown	none	chr1:11684696-11685634	psy2l_Rosette	WT_Rosette	OK	0.93852	2.12609	1.17975	2.57119	0.00085	0.00362847	yes
XLOC_001238	PKp3	NM_102979	none	chr1:11712042-11719979	psy2l_Rosette	WT_Rosette	OK	14.455	25.9879	0.846273	2.58814	0.0002	0.00099874	yes
XLOC_001239	LOL1	NM_001123927	NM_102989,NM_179411	chr1:11767503-11769979	psy2l_Rosette	WT_Rosette	OK	15.8618	38.226	1.269	5.06599	0.00005	0.00027947	yes
XLOC_001240	AT1G32560	NM_102991	none	chr1:11774506-11775204	psy2l_Rosette	WT_Rosette	OK	1.3729	0.195731	-2.81028	-3.63045	0.00505	0.016893	yes
XLOC_001241	AT1G32570,AT1G32580	NM_001123928	NM_102992,NM_102993	chr1:11776805-11785666	psy2l_Rosette	WT_Rosette	OK	36.5531	27.7275	-0.398675	-1.6281	0.005	0.0167512	yes
XLOC_001242	AT1G32583	NM_001036051	none	chr1:11785865-11788238	psy2l_Rosette	WT_Rosette	OK	0.466169	0.905043	0.957133	1.69492	0.00595	0.019358	yes
XLOC_001246	AT1G32740	NM_103008	none	chr1:11844859-11846130	psy2l_Rosette	WT_Rosette	OK	1.40521	2.86308	1.02679	2.55785	0.00075	0.00324209	yes
XLOC_001249	ANAC013	NM_001123929	NM_103021	chr1:11911659-11913974	psy2l_Rosette	WT_Rosette	OK	31.5632	11.0747	-1.51098	-6.88041	0.00005	0.00027947	yes
XLOC_001251	AT1G32920	NM_103025	none	chr1:11928780-11929502	psy2l_Rosette	WT_Rosette	OK	21.8	46.5129	1.09331	5.54076	0.00005	0.00027947	yes
XLOC_001253	ATSBT3.5	NM_103027	none	chr1:11937171-11941192	psy2l_Rosette	WT_Rosette	OK	11.2833	7.07764	-0.67285	-2.66217	0.00005	0.00027947	yes
XLOC_001256	PRPL11	NM_103032	none	chr1:11955702-11957403	psy2l_Rosette	WT_Rosette	OK	144.433	198.693	0.460146	2.46239	0.00045	0.00206029	yes
XLOC_001262	AT1G33230	NM_103051	none	chr1:12046606-12050107	psy2l_Rosette	WT_Rosette	OK	24.5618	19.2418	-0.352173	-1.46832	0.01	0.030117	yes
XLOC_001263	AT1G33260	NM_103054	NM_202227	chr1:12064363-12066412	psy2l_Rosette	WT_Rosette	OK	13.2227	9.93865	-0.411895	-1.5508	0.0057	0.0186765	yes
XLOC_001264	AT1G33265	NM_103055	none	chr1:12066616-12070367	psy2l_Rosette	WT_Rosette	OK	26.917	15.6002	-0.786951	-2.33934	0.00065	0.00285717	yes
XLOC_001267	AT1G33340	NM_103061	none	chr1:12087098-12088974	psy2l_Rosette	WT_Rosette	OK	1.76956	3.22958	0.867954	1.86909	0.001	0.0041885	yes
XLOC_001268	AT1G33360	NM_103063	none	chr1:12089567-12096496	psy2l_Rosette	WT_Rosette	OK	4.39389	6.06886	0.465926	1.64586	0.00415	0.0142701	yes
XLOC_001270	AT1G33470	NM_103072	NM_202229	chr1:12144443-12147291	psy2l_Rosette	WT_Rosette	OK	25.7884	35.1403	0.446407	1.96742	0.0004	0.00185494	yes
XLOC_001271	ADR1	NM_103079	none	chr1:12169025-12172075	psy2l_Rosette	WT_Rosette	OK	7.66295	10.6071	0.469063	2.01318	0.0018	0.00697614	yes
XLOC_001272	AT1G33590	NM_103082	none	chr1:12177684-12179590	psy2l_Rosette	WT_Rosette	OK	56.9097	118.227	1.05482	5.09919	0.00005	0.00027947	yes
XLOC_001273	AT1G33600	NM_103083	none	chr1:12180625-12182515	psy2l_Rosette	WT_Rosette	OK	12.377	64.2088	2.37511	10.9835	0.00005	0.00027947	yes
XLOC_001274	AT1G33610	NM_103084	none	chr1:12188644-12190495	psy2l_Rosette	WT_Rosette	OK	5.49756	16.583	1.59284	6.49164	0.00005	0.00027947	yes
XLOC_001277	AT1G33760	NM_103095	none	chr1:12237764-12238688	psy2l_Rosette	WT_Rosette	OK	0.594333	1.3114	1.14176	1.94801	0.01365	0.0390225	yes
XLOC_001282	AT1G33811	NM_103101	none	chr1:12267862-12269890	psy2l_Rosette	WT_Rosette	OK	14.3268	21.104	0.558801	2.52685	0.0004	0.00185494	yes
XLOC_001283	AT1G33930	NM_103115	none	chr1:12323890-12327308	psy2l_Rosette	WT_Rosette	OK	0.230947	1.59669	2.78945	4.26532	0.00005	0.00027947	yes
XLOC_001284	AIG1	NM_103118	none	chr1:12346173-12348734	psy2l_Rosette	WT_Rosette	OK	4.73641	35.0237	2.88646	11.3708	0.00005	0.00027947	yes
XLOC_001294	AT1G34160	NM_103139	none	chr1:12441372-12443241	psy2l_Rosette	WT_Rosette	OK	2.01929	1.11869	-0.85204	-2.16016	0.0017	0.00664183	yes
XLOC_001301	AT1G34300	NM_103152	none	chr1:12503354-12506159	psy2l_Rosette	WT_Rosette	OK	7.72687	11.6168	0.588252	2.31332	0.0001	0.0005338	yes
XLOC_001303	AT1G34340	NM_103156	none	chr1:12530821-12534286	psy2l_Rosette	WT_Rosette	OK	12.0714	8.52007	-0.502661	-1.87485	0.00155	0.00613438	yes
XLOC_001305	ATPS1	NM_103158	none	chr1:12536400-12541921	psy2l_Rosette	WT_Rosette	OK	1.04214	0.621907	-0.744782	-1.98134	0.0014	0.005617	yes
XLOC_001306	AT1G34360	NM_103159	none	chr1:12542811-12546258	psy2l_Rosette	WT_Rosette	OK	7.78025	5.40712	-0.524957	-2.03471	0.0013	0.00525729	yes
XLOC_001312	AT1G34630	NM_001123939	NM_103186	chr1:12685203-12688561	psy2l_Rosette	WT_Rosette	OK	11.1774	5.15301	-1.11709	-3.7085	0.00005	0.00027947	yes
XLOC_001316	PHI-1	NM_103210	none	chr1:12852008-12853159	psy2l_Rosette	WT_Rosette	OK	2.97674	5.44977	0.872464	2.64474	0.0001	0.0005338	yes
XLOC_001320	AGP5	NM_103221	none	chr1:12917063-12917817	psy2l_Rosette	WT_Rosette	OK	8.04895	43.0892	2.42045	10.2198	0.00005	0.00027947	yes
XLOC_001321	AT1G35340	NM_001198210	NM_103231,NM_179417,NM_202233	chr1:12977707-12979934	psy2l_Rosette	WT_Rosette	OK	25.1318	40.0501	0.672293	3.38715	0.00005	0.00027947	yes
XLOC_001322	AT1G35420	NM_001198211	NM_103237	chr1:13026136-13027703	psy2l_Rosette	WT_Rosette	OK	45.9033	64.7929	0.497239	2.5735	0.0001	0.0005338	yes
XLOC_001327	AT1G35530	NM_001198212	NM_103249	chr1:13090145-13097251	psy2l_Rosette	WT_Rosette	OK	1.76759	0.884128	-0.999459	-2.33641	0.00005	0.00027947	yes
XLOC_001328	AT1G35612	unknown	none	chr1:13145595-13146858	psy2l_Rosette	WT_Rosette	OK	12.4721	28.2557	1.17983	5.39495	0.00005	0.00027947	yes
XLOC_001334	AT1G35710	NM_103273	none	chr1:13220500-13224809	psy2l_Rosette	WT_Rosette	OK	48.998	112.386	1.19767	4.95851	0.00005	0.00027947	yes
XLOC_001335	ANNAT1	NM_103274	none	chr1:13225164-13227380	psy2l_Rosette	WT_Rosette	OK	166.582	118.572	-0.490467	-2.41707	0.0002	0.00099874	yes
XLOC_001336	AT1G36050	NM_001160922	NM_103301	chr1:13450145-13453374	psy2l_Rosette	WT_Rosette	OK	20.1115	26.5348	0.399867	1.9011	0.0035	0.0123676	yes
XLOC_001338	ACC2	NM_001123945	NM_103314	chr1:13546033-13558725	psy2l_Rosette	WT_Rosette	OK	4.93069	2.07687	-1.24738	-4.82425	0.00005	0.00027947	yes
XLOC_001344	AT1G36675,AT1G36680	NM_148513	none	chr1:13867838-13872618	psy2l_Rosette	WT_Rosette	OK	5.00794	3.13754	-0.674582	-1.93697	0.002	0.00766286	yes
XLOC_001345	AT1G36940	NM_001198217	NM_103350	chr1:14003982-14004855	psy2l_Rosette	WT_Rosette	OK	1.64322	3.35859	1.03133	2.63074	0.00145	0.00579065	yes
XLOC_001348	NR	NM_103364	none	chr1:14158373-14161959	psy2l_Rosette	WT_Rosette	OK	388.298	905.336	1.22129	4.72694	0.00005	0.00027947	yes
XLOC_001351	AT1G42430	NM_001198218	NM_103431	chr1:15891371-15894581	psy2l_Rosette	WT_Rosette	OK	16.3537	31.8145	0.96007	4.54957	0.00005	0.00027947	yes
XLOC_001352	AT1G42470	NM_103435	none	chr1:15926832-15935291	psy2l_Rosette	WT_Rosette	OK	15.0917	10.7961	-0.483244	-2.13311	0.0004	0.00185494	yes
XLOC_001355	PMI1	NM_103439	none	chr1:15976965-15979985	psy2l_Rosette	WT_Rosette	OK	88.0629	113.825	0.37021	1.66786	0.0066	0.0211465	yes
XLOC_001356	GAPB	NM_103456	none	chr1:16125702-16129871	psy2l_Rosette	WT_Rosette	OK	579.411	1023.65	0.821064	3.27757	0.00005	0.00027947	yes
XLOC_001359	RAP2.6	NM_103468	none	chr1:16263825-16264812	psy2l_Rosette	WT_Rosette	OK	4.83115	0.263757	-4.19508	-6.56731	0.00005	0.00027947	yes
XLOC_001362	AT1G43670	NM_103492	none	chr1:16467503-16471908	psy2l_Rosette	WT_Rosette	OK	25.4946	45.3675	0.831468	3.68451	0.00005	0.00027947	yes
XLOC_001367	AT1G43800	NM_103508	none	chr1:16577554-16579660	psy2l_Rosette	WT_Rosette	OK	0.840659	2.98958	1.83035	4.20136	0.00005	0.00027947	yes
XLOC_001370	AT1G43900	NM_103517	none	chr1:16653994-16657717	psy2l_Rosette	WT_Rosette	OK	18.4032	29.4061	0.676159	2.43642	0.0003	0.00143658	yes
XLOC_001371	AT1G44120	NM_103538	none	chr1:16780370-16786809	psy2l_Rosette	WT_Rosette	OK	0.985324	1.45298	0.560342	1.71797	0.00385	0.0134178	yes
XLOC_001375	PSBS	NM_103552	NM_202242	chr1:16871600-16874203	psy2l_Rosette	WT_Rosette	OK	924.597	1478.32	0.677057	3.21513	0.00005	0.00027947	yes
XLOC_001376	AT1G44740	NM_103555	none	chr1:16888140-16888900	psy2l_Rosette	WT_Rosette	OK	0.294928	0.946117	1.68166	2.40759	0.00815	0.0253147	yes
XLOC_001377	ATPUP11	NM_001036070	NM_103556,NM_202243	chr1:16892601-16895991	psy2l_Rosette	WT_Rosette	OK	26.7175	18.2018	-0.553701	-2.25036	0.00005	0.00027947	yes
XLOC_001380	AT1G44820	NM_103563	none	chr1:16926283-16928686	psy2l_Rosette	WT_Rosette	OK	24.643	17.6479	-0.481687	-2.28399	0.00055	0.00246462	yes
XLOC_001381	AT1G44830	NM_103564	none	chr1:16933705-16934598	psy2l_Rosette	WT_Rosette	OK	0.489223	1.72477	1.81784	3.26085	0.0001	0.0005338	yes
XLOC_001384	MCM2	NM_001198225	NM_103572	chr1:16970259-16974696	psy2l_Rosette	WT_Rosette	OK	7.32381	4.53167	-0.692552	-2.60415	0.00005	0.00027947	yes
XLOC_001392	AT1G45165	NM_202244	none	chr1:17090806-17091338	psy2l_Rosette	WT_Rosette	OK	7.01996	11.7241	0.739941	2.87948	0.0033	0.0118061	yes
XLOC_001395	TLL1	NM_179441	NM_202246	chr1:17123811-17129103	psy2l_Rosette	WT_Rosette	OK	245.026	44.0021	-2.47729	-11.1306	0.00005	0.00027947	yes
XLOC_001398	LHCA5	NM_103597	NM_179447	chr1:17179251-17180821	psy2l_Rosette	WT_Rosette	OK	133.008	200.42	0.591508	3.23222	0.00005	0.00027947	yes
XLOC_001404	CYCA3	unknown	none	chr1:17300810-17302938	psy2l_Rosette	WT_Rosette	OK	12.2814	9.15056	-0.424548	-1.80232	0.0051	0.0170344	yes
XLOC_001407	TLP6	NM_001198230	NM_103621	chr1:17326541-17328734	psy2l_Rosette	WT_Rosette	OK	14.5121	10.9917	-0.400836	-1.76469	0.00665	0.0212895	yes
XLOC_001410	AT3BETAHSD/D1	NM_103623	NM_179448	chr1:17335858-17339275	psy2l_Rosette	WT_Rosette	OK	6.0929	9.68299	0.668323	2.2845	0.0001	0.0005338	yes
XLOC_001411	AT1G47310	NM_103625	none	chr1:17342889-17344802	psy2l_Rosette	WT_Rosette	OK	11.5663	15.5411	0.426164	1.88307	0.00525	0.0174472	yes
XLOC_001413	AT1G47395	NM_179449	none	chr1:17383028-17383744	psy2l_Rosette	WT_Rosette	OK	24.4443	3.94668	-2.63079	-9.42619	0.00005	0.00027947	yes
XLOC_001414	AT1G47400	NM_103634	none	chr1:17385706-17386304	psy2l_Rosette	WT_Rosette	OK	23.4921	4.04001	-2.53974	-9.21394	0.00005	0.00027947	yes
XLOC_001416	AT1G47440	unknown	none	chr1:17401091-17401983	psy2l_Rosette	WT_Rosette	OK	0.198224	1.05803	2.41617	3.13948	0.0025	0.00927208	yes
XLOC_001422	SEC3A	NM_001198234	NM_103648	chr1:17457084-17464110	psy2l_Rosette	WT_Rosette	OK	16.3857	20.8626	0.348477	1.63082	0.0077	0.0241325	yes
XLOC_001426	AT1G47578	NM_001198235	none	chr1:17484356-17486583	psy2l_Rosette	WT_Rosette	OK	4.13899	8.70892	1.07322	4.00576	0.00005	0.00027947	yes
XLOC_001428	AT1G47710	NM_103664	none	chr1:17558189-17560296	psy2l_Rosette	WT_Rosette	OK	18.419	13.9104	-0.405038	-1.84309	0.00545	0.0179942	yes
XLOC_001435	AT1G47970	NM_103693	none	chr1:17687150-17688920	psy2l_Rosette	WT_Rosette	OK	174.924	67.175	-1.38073	-7.32318	0.00005	0.00027947	yes
XLOC_001436	KU80	NM_103701	none	chr1:17723411-17728839	psy2l_Rosette	WT_Rosette	OK	9.8427	7.27124	-0.436853	-1.87271	0.0029	0.0105678	yes
XLOC_001437	AT1G48100	NM_103706	none	chr1:17766852-17773496	psy2l_Rosette	WT_Rosette	OK	48.9399	31.3733	-0.641476	-1.72358	0.0093	0.0283099	yes
XLOC_001446	AT1G48360	NM_001123975	NM_001123976,NM_103732	chr1:17868559-17873159	psy2l_Rosette	WT_Rosette	OK	3.97085	2.48472	-0.676366	-1.65564	0.0034	0.0120962	yes
XLOC_001449	AT1G48460	NM_103742	none	chr1:17911411-17913312	psy2l_Rosette	WT_Rosette	OK	8.23557	5.79514	-0.507025	-1.55165	0.00775	0.0242585	yes
XLOC_001450	RKL1	NM_103744	none	chr1:17918355-17921107	psy2l_Rosette	WT_Rosette	OK	21.5392	34.4985	0.679571	3.20714	0.00005	0.00027947	yes
XLOC_001452	GATB	NM_103748	NM_202261,NM_202262	chr1:17940076-17942817	psy2l_Rosette	WT_Rosette	OK	17.722	32.257	0.86407	4.1285	0.00005	0.00027947	yes
XLOC_001454	AT1G48560	NM_001198244	NM_103752	chr1:17952865-17957755	psy2l_Rosette	WT_Rosette	OK	2.87128	1.59904	-0.844491	-1.66073	0.01135	0.033421	yes
XLOC_001458	AT1G48750	NM_103770	none	chr1:18035857-18039454	psy2l_Rosette	WT_Rosette	OK	65.3952	48.0651	-0.444195	-2.049	0.0147	0.0415567	yes
XLOC_001463	AT1G48950	NM_103788	none	chr1:18106881-18110365	psy2l_Rosette	WT_Rosette	OK	8.4185	10.9796	0.383192	1.6371	0.00815	0.0253147	yes
XLOC_001465	AT1G49010	NM_103794	none	chr1:18132517-18133945	psy2l_Rosette	WT_Rosette	OK	19.8237	37.1416	0.905812	4.42931	0.00005	0.00027947	yes
XLOC_001466	AT1G49032	NM_001123985	none	chr1:18138103-18139069	psy2l_Rosette	WT_Rosette	OK	23.7862	38.4404	0.692502	3.43312	0.00005	0.00027947	yes
XLOC_001467	AT1G49050	NM_001084222	NM_103798	chr1:18150446-18153368	psy2l_Rosette	WT_Rosette	OK	15.9298	23.1055	0.536511	2.5352	0.0001	0.0005338	yes
XLOC_001468	AT1G49200	NM_103810	none	chr1:18198199-18199232	psy2l_Rosette	WT_Rosette	OK	11.5792	21.9538	0.922937	4.08499	0.00005	0.00027947	yes
XLOC_001476	AT1G49380	NM_103828	none	chr1:18276632-18279741	psy2l_Rosette	WT_Rosette	OK	15.6765	23.2206	0.566803	2.6623	0.00005	0.00027947	yes
XLOC_001478	LACS2	NM_103833	none	chr1:18291009-18295870	psy2l_Rosette	WT_Rosette	OK	24.4577	18.3301	-0.416074	-1.97575	0.0015	0.0059603	yes
XLOC_001479	AT1G49450	NM_103834	none	chr1:18305533-18307548	psy2l_Rosette	WT_Rosette	OK	4.36372	3.01978	-0.531111	-1.76208	0.0055	0.0181411	yes
XLOC_001480	AT1G49470	NM_103835	none	chr1:18310423-18311693	psy2l_Rosette	WT_Rosette	OK	18.0585	12.3264	-0.550924	-2.41477	0.00095	0.00400106	yes
XLOC_001493	AT1G49870	NM_001123986	NM_103874	chr1:18460201-18463765	psy2l_Rosette	WT_Rosette	OK	3.28641	1.42308	-1.2075	-3.4464	0.00005	0.00027947	yes
XLOC_001495	QWRF2	NM_103876	none	chr1:18470045-18473868	psy2l_Rosette	WT_Rosette	OK	8.97078	12.2703	0.45186	1.99093	0.00155	0.00613438	yes
XLOC_001496	BUB3.2	NM_103878	none	chr1:18478949-18481536	psy2l_Rosette	WT_Rosette	OK	1.81336	1.03432	-0.809979	-1.89761	0.0055	0.0181411	yes
XLOC_001498	AT1G49960	NM_103883	none	chr1:18499975-18500367	psy2l_Rosette	WT_Rosette	OK	1.33644	0	#NAME?	#NAME?	0.00265	0.00976809	yes
XLOC_001500	AT1G49980	NM_103886	none	chr1:18507924-18513222	psy2l_Rosette	WT_Rosette	OK	8.73441	5.74812	-0.60362	-2.31114	0.00005	0.00027947	yes
XLOC_001501	AT1G49990	NM_103887	none	chr1:18513619-18517267	psy2l_Rosette	WT_Rosette	OK	1.394	3.93583	1.49743	2.98065	0.00005	0.00027947	yes
XLOC_001502	TUA2	NM_103889	none	chr1:18517538-18521850	psy2l_Rosette	WT_Rosette	OK	125.089	89.1104	-0.489289	-1.81647	0.0056	0.0184219	yes
XLOC_001504	AT1G50120	NM_103898	none	chr1:18561803-18566271	psy2l_Rosette	WT_Rosette	OK	8.83436	11.749	0.411339	1.78685	0.00375	0.0131177	yes
XLOC_001505	ATSIRB	NM_103902	none	chr1:18582007-18583823	psy2l_Rosette	WT_Rosette	OK	20.1927	26.2701	0.379587	1.48845	0.0089	0.0272809	yes
XLOC_001506	AT1G50180	NM_103903	none	chr1:18584047-18587263	psy2l_Rosette	WT_Rosette	OK	5.77242	3.66046	-0.657152	-2.50667	0.00005	0.00027947	yes
XLOC_001510	ATSTP9	NM_103915	none	chr1:18636981-18638062	psy2l_Rosette	WT_Rosette	OK	0.273982	0.81695	1.57617	2.24869	0.008	0.0249347	yes
XLOC_001519	AT1G50620	NM_103944	none	chr1:18748232-18753866	psy2l_Rosette	WT_Rosette	OK	8.70234	6.01231	-0.533485	-1.74479	0.0028	0.0102561	yes
XLOC_001524	AT1G50740	NM_103956	none	chr1:18807697-18812698	psy2l_Rosette	WT_Rosette	OK	29.0257	41.171	0.504296	2.62641	0.0008	0.00343575	yes
XLOC_001526	GDC1	NM_103970	none	chr1:18866166-18869923	psy2l_Rosette	WT_Rosette	OK	100.973	157.41	0.640557	2.23389	0.0011	0.00455727	yes
XLOC_001530	bHLH115	NM_001198263	NM_103985	chr1:18926786-18930923	psy2l_Rosette	WT_Rosette	OK	96.3522	63.0906	-0.610892	-2.67518	0.00005	0.00027947	yes
XLOC_001531	AT1G51090	NM_103987	none	chr1:18932880-18933950	psy2l_Rosette	WT_Rosette	OK	5.9691	3.87188	-0.624478	-1.95363	0.0109	0.0323072	yes
XLOC_001532	AT1G51110	NM_103989	none	chr1:18934163-18937688	psy2l_Rosette	WT_Rosette	OK	35.8448	63.6139	0.827577	3.47593	0.00005	0.00027947	yes
XLOC_001535	AT1G51270	NM_001084226	NM_001160946,NM_001198266,NM_104005	chr1:19007417-19010861	psy2l_Rosette	WT_Rosette	OK	7.9773	14.3551	0.847595	3.29434	0.00005	0.00027947	yes
XLOC_001536	AT1G51340	NM_104012	NM_202271	chr1:19031898-19034967	psy2l_Rosette	WT_Rosette	OK	15.4988	11.2587	-0.461115	-1.84839	0.00135	0.0054351	yes
XLOC_001537	AT1G51350	NM_104013	none	chr1:19035712-19039418	psy2l_Rosette	WT_Rosette	OK	11.3525	14.9161	0.39386	1.78284	0.0043	0.0146992	yes
XLOC_001544	AT1G51440	NM_104022	none	chr1:19070810-19072789	psy2l_Rosette	WT_Rosette	OK	12.4875	17.0001	0.445051	2.00929	0.00175	0.00680899	yes
XLOC_001552	AT1G51620	NM_001198269	NM_104040	chr1:19140168-19141754	psy2l_Rosette	WT_Rosette	OK	0.481017	1.80422	1.90722	3.60353	0.00005	0.00027947	yes
XLOC_001555	AT1G51670	NM_104045	none	chr1:19154322-19158690	psy2l_Rosette	WT_Rosette	OK	6.94172	14.6754	1.08003	4.75163	0.00005	0.00027947	yes
XLOC_001556	B_ALPHA	NM_001198270	NM_104047,NM_202274	chr1:19165675-19170464	psy2l_Rosette	WT_Rosette	OK	0.797677	0.153415	-2.37836	-2.94196	0.00175	0.00680899	yes
XLOC_001557	ADOF1	NM_104048	none	chr1:19173983-19175254	psy2l_Rosette	WT_Rosette	OK	34.4254	67.0736	0.962272	4.98082	0.00005	0.00027947	yes
XLOC_001561	IAR3	NM_104055	none	chr1:19199249-19201685	psy2l_Rosette	WT_Rosette	OK	50.3078	25.2962	-0.991859	-4.84809	0.00005	0.00027947	yes
XLOC_001562	AT1G51800	NM_104059	none	chr1:19214095-19217943	psy2l_Rosette	WT_Rosette	OK	2.12763	3.23205	0.603198	1.83747	0.00205	0.00781666	yes
XLOC_001565	AR791	NM_104089	none	chr1:19369105-19372054	psy2l_Rosette	WT_Rosette	OK	3.71418	1.97912	-0.908187	-2.61967	0.00005	0.00027947	yes
XLOC_001567	AT1G52190	NM_104099	none	chr1:19434489-19439010	psy2l_Rosette	WT_Rosette	OK	32.7132	93.9716	1.52235	7.23911	0.00005	0.00027947	yes
XLOC_001568	PSAH2	NM_104102	none	chr1:19454819-19456321	psy2l_Rosette	WT_Rosette	OK	684.728	954.599	0.479363	2.29943	0.0008	0.00343575	yes
XLOC_001569	ATPDIL1-5	NM_104105	none	chr1:19460564-19463480	psy2l_Rosette	WT_Rosette	OK	2.89269	4.34031	0.585386	1.91665	0.0036	0.0126758	yes
XLOC_001570	AT1G52310	NM_104110	none	chr1:19478048-19482876	psy2l_Rosette	WT_Rosette	OK	16.586	10.9456	-0.599621	-2.56646	0.00005	0.00027947	yes
XLOC_001575	BGL1	NM_001036098	NM_001198275,NM_104118	chr1:19514998-19518237	psy2l_Rosette	WT_Rosette	OK	543.74	132.985	-2.03165	-8.38314	0.00005	0.00027947	yes
XLOC_001576	TSA1	NM_104119	NM_179466,NM_115321	chr1:19520634-19525697	psy2l_Rosette	WT_Rosette	OK	65.8074	16.8909	-1.96201	-8.66154	0.00005	0.00027947	yes
XLOC_001579	FRS6	NM_104130	none	chr1:19565655-19568406	psy2l_Rosette	WT_Rosette	OK	5.57945	3.74873	-0.573722	-1.96133	0.0007	0.00304923	yes
XLOC_001583	AT1G52620	NM_104140	none	chr1:19602994-19608638	psy2l_Rosette	WT_Rosette	OK	1.51891	2.37582	0.645386	1.47678	0.01185	0.0346616	yes
XLOC_001584	AT1G52690	NM_104147	NM_202280	chr1:19619745-19620766	psy2l_Rosette	WT_Rosette	OK	14.8838	0.37777	-5.30009	-9.34975	0.00005	0.00027947	yes
XLOC_001589	AT1G52770	NM_104155	none	chr1:19655961-19657740	psy2l_Rosette	WT_Rosette	OK	0.888648	3.35405	1.91622	4.76248	0.00005	0.00027947	yes
XLOC_001594	AT1G52905	NM_202283	none	chr1:19706066-19706816	psy2l_Rosette	WT_Rosette	OK	5.23412	11.7917	1.17175	2.69718	0.00005	0.00027947	yes
XLOC_001600	AT1G53070	NM_104186	none	chr1:19778245-19779440	psy2l_Rosette	WT_Rosette	OK	13.4988	5.54967	-1.28236	-4.89004	0.00005	0.00027947	yes
XLOC_001601	AT1G53080	NM_104187	none	chr1:19781327-19782285	psy2l_Rosette	WT_Rosette	OK	2.01422	0.430096	-2.22749	-3.93507	0.00005	0.00027947	yes
XLOC_001602	SPA4	NM_104188	NM_179471	chr1:19783387-19786936	psy2l_Rosette	WT_Rosette	OK	40.3289	29.3431	-0.458793	-2.03716	0.0006	0.00266398	yes
XLOC_001604	AT1G53120	NM_104191	none	chr1:19792728-19794772	psy2l_Rosette	WT_Rosette	OK	12.1882	17.7079	0.538913	2.38007	0.00075	0.00324209	yes
XLOC_001605	DRP5A	NM_104193	none	chr1:19799219-19802597	psy2l_Rosette	WT_Rosette	OK	2.48614	1.33915	-0.892585	-2.58832	0.0001	0.0005338	yes
XLOC_001606	SPL4	NM_104194	NM_202285	chr1:19806383-19807626	psy2l_Rosette	WT_Rosette	OK	12.8639	7.40544	-0.796671	-2.38795	0.0001	0.0005338	yes
XLOC_001615	AT1G53290	NM_104207	none	chr1:19871210-19873465	psy2l_Rosette	WT_Rosette	OK	9.74761	13.9019	0.512156	2.17628	0.00115	0.0047367	yes
XLOC_001616	TTL1	NM_104208	none	chr1:19879422-19882963	psy2l_Rosette	WT_Rosette	OK	15.8075	21.7255	0.458784	2.14563	0.0003	0.00143658	yes
XLOC_001619	AT1G53390	NM_104218	none	chr1:19918015-19923890	psy2l_Rosette	WT_Rosette	OK	9.68725	12.7239	0.393384	1.67311	0.00375	0.0131177	yes
XLOC_001621	AT1G53430	NM_001124007	NM_104221	chr1:19935103-19941223	psy2l_Rosette	WT_Rosette	OK	10.0499	23.8045	1.24405	5.67836	0.00005	0.00027947	yes
XLOC_001622	AT1G53440	NM_104222	none	chr1:19945749-19954237	psy2l_Rosette	WT_Rosette	OK	10.7453	20.9979	0.966534	3.32639	0.00005	0.00027947	yes
XLOC_001623	MSL4	NM_104225	none	chr1:19958408-19961793	psy2l_Rosette	WT_Rosette	OK	2.6658	0.160375	-4.05504	-7.32426	0.00005	0.00027947	yes
XLOC_001624	AT1G53490	NM_104227	none	chr1:19962866-19969712	psy2l_Rosette	WT_Rosette	OK	5.30051	20.5446	1.95455	3.89923	0.00005	0.00027947	yes
XLOC_001626	AT1G53540	NM_104232	none	chr1:19980648-19981102	psy2l_Rosette	WT_Rosette	OK	0.533442	0	#NAME?	#NAME?	0.00005	0.00027947	yes
XLOC_001631	MSRB1	NM_001124012	NM_104245	chr1:20036593-20039252	psy2l_Rosette	WT_Rosette	OK	32.9344	41.4684	0.332416	1.64386	0.01065	0.0317132	yes
XLOC_001632	WAG1	NM_104248	none	chr1:20048457-20050208	psy2l_Rosette	WT_Rosette	OK	1.20663	4.6887	1.9582	5.43813	0.00005	0.00027947	yes
XLOC_001633	ATCYP59	NM_104250	none	chr1:20056532-20059776	psy2l_Rosette	WT_Rosette	OK	10.4462	8.00422	-0.384151	-1.60318	0.01285	0.0370831	yes
XLOC_001637	ATPME1	NM_104261	none	chr1:20101281-20103694	psy2l_Rosette	WT_Rosette	OK	47.813	65.981	0.464647	2.24151	0.00035	0.00164892	yes
XLOC_001639	GLIP5	NM_104270	none	chr1:20137725-20139680	psy2l_Rosette	WT_Rosette	OK	1.09532	2.33404	1.09148	2.15409	0.00045	0.00206029	yes
XLOC_001640	MVP1	NM_104280	none	chr1:20167584-20169669	psy2l_Rosette	WT_Rosette	OK	49.9062	33.3842	-0.580053	-2.88353	0.00005	0.00027947	yes
XLOC_001641	ASIL1	NM_104283	none	chr1:20180631-20182342	psy2l_Rosette	WT_Rosette	OK	12.0177	15.5693	0.373538	1.66314	0.00975	0.0294536	yes
XLOC_001642	ATEXO70D2	NM_104286	none	chr1:20189532-20191910	psy2l_Rosette	WT_Rosette	OK	9.58448	12.2334	0.352054	1.55005	0.01535	0.0431175	yes
XLOC_001646	RSH3	NM_104291	NM_101510	chr1:20210838-20215252	psy2l_Rosette	WT_Rosette	OK	38.3992	28.8595	-0.412032	-1.73227	0.00235	0.00879974	yes
XLOC_001650	ATG12A	NM_001198290	NM_104299	chr1:20241231-20242622	psy2l_Rosette	WT_Rosette	OK	19.0478	14.0308	-0.44102	-1.39019	0.01555	0.0436175	yes
XLOC_001657	AT1G54520	NM_104330	none	chr1:20363415-20366094	psy2l_Rosette	WT_Rosette	OK	40.8742	55.3904	0.438444	2.22105	0.00035	0.00164892	yes
XLOC_001659	AT1G54575	NM_202299	none	chr1:20387055-20387751	psy2l_Rosette	WT_Rosette	OK	30.595	5.89961	-2.3746	-9.38823	0.00005	0.00027947	yes
XLOC_001661	AT1G54730	NM_104348	NM_104349,NM_180633	chr1:20424342-20430128	psy2l_Rosette	WT_Rosette	OK	11.4668	16.1174	0.491154	1.93703	0.00075	0.00324209	yes
XLOC_001662	AT1G54740	NM_104350	none	chr1:20430664-20432027	psy2l_Rosette	WT_Rosette	OK	11.0385	25.3034	1.19679	5.39797	0.00005	0.00027947	yes
XLOC_001664	TLP18.3	NM_104353	none	chr1:20439348-20441102	psy2l_Rosette	WT_Rosette	OK	283.084	376.069	0.409766	2.05207	0.00285	0.0104124	yes
XLOC_001666	NF-YC3	NM_104356	NM_179477,NM_202301	chr1:20451095-20452648	psy2l_Rosette	WT_Rosette	OK	30.5163	18.3667	-0.732488	-3.53061	0.00005	0.00027947	yes
XLOC_001668	AT1G54890	NM_104362	none	chr1:20463104-20464419	psy2l_Rosette	WT_Rosette	OK	0.626602	0.0557643	-3.49014	-2.66307	0.0155	0.0434895	yes
XLOC_001671	RGR	NM_104373	none	chr1:20511403-20513693	psy2l_Rosette	WT_Rosette	OK	25.7452	20.6014	-0.321565	-1.54489	0.0172	0.0474334	yes
XLOC_001672	AT1G55000	NM_001036115	NM_001036116,NM_104374	chr1:20514627-20516566	psy2l_Rosette	WT_Rosette	OK	43.2448	64.6773	0.580735	3.05483	0.00005	0.00027947	yes
XLOC_001674	LOX1	NM_104376	none	chr1:20525707-20530365	psy2l_Rosette	WT_Rosette	OK	32.4139	9.87457	-1.71482	-7.82385	0.00005	0.00027947	yes
XLOC_001678	ATFRUCT5	NM_001124022	NM_001198301,NM_104385	chr1:20566561-20569306	psy2l_Rosette	WT_Rosette	OK	5.38356	13.2294	1.29712	5.2273	0.00005	0.00027947	yes
XLOC_001681	AT1G55160	NM_001124024	NM_001160954,NM_104389	chr1:20577405-20580053	psy2l_Rosette	WT_Rosette	OK	17.1827	26.2358	0.610583	1.94825	0.00065	0.00285717	yes
XLOC_001687	AT1G55260	NM_001198306	NM_104400	chr1:20614655-20616495	psy2l_Rosette	WT_Rosette	OK	65.3724	30.0102	-1.12323	-5.88366	0.00005	0.00027947	yes
XLOC_001688	AT1G55265	NM_104401	none	chr1:20617163-20620147	psy2l_Rosette	WT_Rosette	OK	9.75894	19.0398	0.964222	2.5934	0.00075	0.00324209	yes
XLOC_001689	SR33	NM_001036118	NM_001198307,NM_104406	chr1:20630076-20633040	psy2l_Rosette	WT_Rosette	OK	36.2062	25.3176	-0.516097	-2.16471	0.00025	0.00122104	yes
XLOC_001690	AAE18	NM_001084254	NM_104408	chr1:20633129-20636947	psy2l_Rosette	WT_Rosette	OK	7.94635	3.15973	-1.33049	-5.02371	0.00005	0.00027947	yes
XLOC_001691	GCT	NM_001198308	NM_179478	chr1:20637369-20648123	psy2l_Rosette	WT_Rosette	OK	12.1739	7.18846	-0.760035	-3.29593	0.00005	0.00027947	yes
XLOC_001693	NDF5	NM_104413	NM_179479	chr1:20674663-20676364	psy2l_Rosette	WT_Rosette	OK	11.6948	17.2987	0.564794	2.49528	0.00035	0.00164892	yes
XLOC_001694	AT1G55460	NM_104422	none	chr1:20707452-20709098	psy2l_Rosette	WT_Rosette	OK	15.4462	20.392	0.400757	1.86413	0.0053	0.0175868	yes
XLOC_001695	AT1G55475	NM_202304	none	chr1:20711513-20713202	psy2l_Rosette	WT_Rosette	OK	3.18501	4.8954	0.620131	1.95359	0.00485	0.0163259	yes
XLOC_001699	AT1G55550	NM_104431	none	chr1:20748708-20753071	psy2l_Rosette	WT_Rosette	OK	0.703153	2.07569	1.56168	4.07871	0.00005	0.00027947	yes
XLOC_001705	AT1G55890	NM_104466	none	chr1:20901289-20902811	psy2l_Rosette	WT_Rosette	OK	11.822	15.1772	0.360436	1.59249	0.01625	0.0452607	yes
XLOC_001708	SAT5	NM_104470	none	chr1:20912026-20913541	psy2l_Rosette	WT_Rosette	OK	25.9045	52.8099	1.02761	5.09153	0.00005	0.00027947	yes
XLOC_001709	AT1G55930	NM_104471	none	chr1:20918675-20922293	psy2l_Rosette	WT_Rosette	OK	5.28849	10.0371	0.924418	3.74899	0.00005	0.00027947	yes
XLOC_001710	AT1G56000	NM_104478	none	chr1:20944122-20949296	psy2l_Rosette	WT_Rosette	OK	4.18308	9.16576	1.13169	2.85526	0.00005	0.00027947	yes
XLOC_001711	AT1G56020	NM_104480	none	chr1:20952006-20953571	psy2l_Rosette	WT_Rosette	OK	1.01852	2.42153	1.24945	3.10195	0.00005	0.00027947	yes
XLOC_001714	AT1G56150	NM_104494	none	chr1:21017381-21018039	psy2l_Rosette	WT_Rosette	OK	12.9572	23.6893	0.870482	3.92314	0.00005	0.00027947	yes
XLOC_001716	AT1G56190	NM_001124033	NM_104498	chr1:21024693-21030658	psy2l_Rosette	WT_Rosette	OK	77.062	100.553	0.383861	1.42857	0.013	0.0374615	yes
XLOC_001717	emb1303	NM_001084258	NM_104499	chr1:21030792-21032162	psy2l_Rosette	WT_Rosette	OK	134.506	166.909	0.31139	1.82312	0.0171	0.0472299	yes
XLOC_001720	AT1G56242	unknown	none	chr1:21056226-21057570	psy2l_Rosette	WT_Rosette	OK	0.942007	2.20134	1.22457	2.10089	0.00245	0.00911564	yes
XLOC_001723	AT1G56350	NM_104515	none	chr1:21094768-21098028	psy2l_Rosette	WT_Rosette	OK	5.60411	3.49148	-0.682647	-2.0659	0.0005	0.00226307	yes
XLOC_001724	AT1G56423	NM_001124036	none	chr1:21128932-21130847	psy2l_Rosette	WT_Rosette	OK	11.753	15.4383	0.393489	1.45188	0.01235	0.035849	yes
XLOC_001728	AT1G56500	NM_104525	none	chr1:21159719-21174333	psy2l_Rosette	WT_Rosette	OK	49.9585	96.0094	0.942445	2.99106	0.00005	0.00027947	yes
XLOC_001729	AT1G56540	NM_104531	none	chr1:21181578-21185516	psy2l_Rosette	WT_Rosette	OK	2.2791	3.90569	0.77711	2.75102	0.00005	0.00027947	yes
XLOC_001731	AT1G56570	NM_104534	none	chr1:21195651-21197995	psy2l_Rosette	WT_Rosette	OK	1.44978	0.879363	-0.721303	-1.77275	0.00615	0.0199009	yes
XLOC_001732	AtGolS2	NM_104537	none	chr1:21207536-21209677	psy2l_Rosette	WT_Rosette	OK	151.113	102.428	-0.561027	-2.74427	0.0001	0.0005338	yes
XLOC_001734	AT1G56660	NM_104542	none	chr1:21237874-21240714	psy2l_Rosette	WT_Rosette	OK	24.1098	56.0298	1.21657	5.17426	0.00005	0.00027947	yes
XLOC_001735	AT1G56670	NM_104543	none	chr1:21241646-21244170	psy2l_Rosette	WT_Rosette	OK	4.59583	6.75775	0.556215	1.65894	0.00405	0.0139967	yes
XLOC_001737	AT1G56700	NM_001084260	NM_001084261,NM_104547	chr1:21256115-21257849	psy2l_Rosette	WT_Rosette	OK	44.5724	34.191	-0.382535	-1.97942	0.00495	0.0166146	yes
XLOC_001738	AtMYB50	NM_104552	none	chr1:21316758-21318109	psy2l_Rosette	WT_Rosette	OK	1.32011	2.95976	1.16482	2.95347	0.00005	0.00027947	yes
XLOC_001740	AT1G57630	NM_104560	none	chr1:21345470-21346323	psy2l_Rosette	WT_Rosette	OK	2.08269	18.9402	3.18493	9.71345	0.00005	0.00027947	yes
XLOC_001741	AT1G57650	NM_001198325	NM_104562	chr1:21352055-21353762	psy2l_Rosette	WT_Rosette	OK	0	0.787991	inf	#NAME?	0.00005	0.00027947	yes
XLOC_001746	AT1G57770	NM_104572	none	chr1:21395174-21398297	psy2l_Rosette	WT_Rosette	OK	7.2182	18.3917	1.34934	5.7634	0.00005	0.00027947	yes
XLOC_001748	AT1G58150	NM_104596	none	chr1:21529844-21530677	psy2l_Rosette	WT_Rosette	OK	1.04221	3.96828	1.92887	4.35312	0.00005	0.00027947	yes
XLOC_001749	AT1G58160	NM_104597	none	chr1:21533538-21534607	psy2l_Rosette	WT_Rosette	OK	1.52647	3.22594	1.07952	2.7065	0.0012	0.00490594	yes
XLOC_001750	AT1G58170	NM_104598	none	chr1:21535988-21536972	psy2l_Rosette	WT_Rosette	OK	2.03953	4.0473	0.988719	2.74024	0.00035	0.00164892	yes
XLOC_001753	AT1G58225	NM_001198332	NM_179493	chr1:21564103-21565268	psy2l_Rosette	WT_Rosette	OK	9.2817	34.6646	1.901	8.21179	0.00005	0.00027947	yes
XLOC_001755	ZF14	NM_104614	none	chr1:21653022-21655381	psy2l_Rosette	WT_Rosette	OK	2.46228	1.54298	-0.674281	-1.86526	0.00395	0.0137037	yes
XLOC_001756	AAP1	NM_104616	none	chr1:21676345-21680510	psy2l_Rosette	WT_Rosette	OK	114.919	50.8905	-1.17515	-5.67276	0.00005	0.00027947	yes
XLOC_001757	RXF12	NM_104617	none	chr1:21684496-21688301	psy2l_Rosette	WT_Rosette	OK	1.26944	1.8775	0.564621	1.59548	0.0105	0.0313513	yes
XLOC_001759	AT1G58420	NM_104622	none	chr1:21707287-21708152	psy2l_Rosette	WT_Rosette	OK	1.26815	14.1838	3.48345	9.3822	0.00005	0.00027947	yes
XLOC_001762	RXW8	NM_001160964	NM_001160965,NM_148599	chr1:21732560-21738828	psy2l_Rosette	WT_Rosette	OK	95.4757	48.4635	-0.978235	-4.15624	0.00005	0.00027947	yes
XLOC_001763	AT1G58602	NM_001084273	NM_148600	chr1:21746258-21765709	psy2l_Rosette	WT_Rosette	OK	65.0798	100.754	0.630555	1.93524	0.0018	0.00697614	yes
XLOC_001767	ZCF125	NM_001124045	NM_104648	chr1:21874033-21879491	psy2l_Rosette	WT_Rosette	OK	3.31949	1.78626	-0.894019	-2.81402	0.00005	0.00027947	yes
XLOC_001769	MPK2	NM_104651	NM_202320	chr1:21884030-21886037	psy2l_Rosette	WT_Rosette	OK	19.504	24.9448	0.354966	1.49488	0.00905	0.0276722	yes
XLOC_001770	ZCF37	NM_104652	none	chr1:21887644-21888806	psy2l_Rosette	WT_Rosette	OK	8.77836	16.2049	0.884403	3.67589	0.00005	0.00027947	yes
XLOC_001772	CW9	NM_104655	none	chr1:21902257-21905721	psy2l_Rosette	WT_Rosette	OK	16.2821	10.4335	-0.642062	-2.69764	0.00005	0.00027947	yes
XLOC_001774	AT1G59660	NM_104659	none	chr1:21924090-21929437	psy2l_Rosette	WT_Rosette	OK	2.87873	1.77483	-0.697753	-2.27119	0.0004	0.00185494	yes
XLOC_001777	AT1G59740	NM_104667	none	chr1:21968073-21972426	psy2l_Rosette	WT_Rosette	OK	8.88279	2.76783	-1.68226	-5.80462	0.00005	0.00027947	yes
XLOC_001781	AT1G59860	NM_104679	none	chr1:22031397-22032274	psy2l_Rosette	WT_Rosette	OK	0.845696	1.60704	0.926196	1.84817	0.0181	0.0494885	yes
XLOC_001782	PDR8	NM_104680	none	chr1:22034419-22040160	psy2l_Rosette	WT_Rosette	OK	121.364	255.363	1.07321	4.19472	0.00005	0.00027947	yes
XLOC_001785	AT1G59970	NM_104689	none	chr1:22073316-22074951	psy2l_Rosette	WT_Rosette	OK	5.01936	9.93487	0.984998	3.75494	0.00005	0.00027947	yes
XLOC_001787	AT1G60060	NM_104698	none	chr1:22139195-22149513	psy2l_Rosette	WT_Rosette	OK	3.88841	8.70345	1.16241	1.74979	0.0135	0.0386718	yes
XLOC_001792	OTS1	NM_104712	none	chr1:22208181-22214406	psy2l_Rosette	WT_Rosette	OK	20.522	14.1347	-0.537931	-1.98073	0.0023	0.00862718	yes
XLOC_001802	AT1G60900	NM_104771	none	chr1:22423916-22428019	psy2l_Rosette	WT_Rosette	OK	49.3322	30.4183	-0.697588	-3.05198	0.00005	0.00027947	yes
XLOC_001803	FED_A	NM_104775	none	chr1:22444306-22447282	psy2l_Rosette	WT_Rosette	OK	1726.57	2634.3	0.609508	2.74297	0.0002	0.00099874	yes
XLOC_001804	SCRL7	NM_001036137	none	chr1:22461963-22465427	psy2l_Rosette	WT_Rosette	OK	29.7241	10.8409	-1.45515	-3.55464	0.00035	0.00164892	yes
XLOC_001807	AT1G61050	NM_104785	none	chr1:22487636-22488159	psy2l_Rosette	WT_Rosette	OK	0.623369	0	#NAME?	#NAME?	0.00005	0.00027947	yes
XLOC_001808	GES	NM_104793	none	chr1:22523649-22528801	psy2l_Rosette	WT_Rosette	OK	3.04008	0.477142	-2.67162	-5.09253	0.00005	0.00027947	yes
XLOC_001810	AT1G61170	NM_104798	none	chr1:22549609-22550707	psy2l_Rosette	WT_Rosette	OK	5.54722	9.8372	0.826483	3.03626	0.00005	0.00027947	yes
XLOC_001811	AT1G61180	NM_001036139	NM_104799	chr1:22551380-22554567	psy2l_Rosette	WT_Rosette	OK	6.02493	9.18258	0.607955	2.56404	0.00015	0.000771607	yes
XLOC_001812	AT1G61190	NM_104800	none	chr1:22557480-22560784	psy2l_Rosette	WT_Rosette	OK	34.6398	62.4822	0.851013	3.96785	0.00005	0.00027947	yes
XLOC_001813	AT1G61210	NM_001198348	NM_104802	chr1:22564338-22572021	psy2l_Rosette	WT_Rosette	OK	31.4587	19.3796	-0.698919	-3.12333	0.00005	0.00027947	yes
XLOC_001814	BRD4	NM_202334	none	chr1:22572629-22575553	psy2l_Rosette	WT_Rosette	OK	2.20249	4.40318	0.999409	3.22143	0.00005	0.00027947	yes
XLOC_001815	AT1G61240	NM_001084285	NM_001124055,NM_104805,NM_202335	chr1:22581339-22585223	psy2l_Rosette	WT_Rosette	OK	5.83619	7.88273	0.433669	1.44235	0.0136	0.0389076	yes
XLOC_001816	SC3	NM_001198349	NM_104806	chr1:22585853-22588911	psy2l_Rosette	WT_Rosette	OK	74.1027	93.8515	0.340853	1.77769	0.0088	0.0270245	yes
XLOC_001817	AT1G61280	NM_104809	none	chr1:22603139-22604877	psy2l_Rosette	WT_Rosette	OK	0.739265	1.81191	1.29335	2.14023	0.00085	0.00362847	yes
XLOC_001818	AT1G61340	NM_001198350	NM_104815	chr1:22628254-22630009	psy2l_Rosette	WT_Rosette	OK	5.19246	12.9127	1.3143	4.8555	0.00005	0.00027947	yes
XLOC_001819	AT1G61350	NM_104816	none	chr1:22633883-22636068	psy2l_Rosette	WT_Rosette	OK	7.01517	13.1987	0.911847	3.87439	0.00005	0.00027947	yes
XLOC_001822	LHCA3	NM_001036140	NM_001198351,NM_104833	chr1:22699913-22701444	psy2l_Rosette	WT_Rosette	OK	1884.48	2787.49	0.564795	2.40001	0.00055	0.00246462	yes
XLOC_001824	AT1G61610	NM_104843	none	chr1:22733372-22736990	psy2l_Rosette	WT_Rosette	OK	5.48141	1.47568	-1.89317	-6.21142	0.00005	0.00027947	yes
XLOC_001827	AT1G61670	NM_104849	none	chr1:22769989-22772427	psy2l_Rosette	WT_Rosette	OK	17.2724	12.5454	-0.461309	-2.09471	0.00125	0.00508414	yes
XLOC_001831	GPT2	NM_104862	none	chr1:22824379-22834387	psy2l_Rosette	WT_Rosette	OK	23.7717	3.21992	-2.88415	-9.16352	0.00005	0.00027947	yes
XLOC_001836	AT1G61930	NM_104873	none	chr1:22893191-22893975	psy2l_Rosette	WT_Rosette	OK	1.68379	0.662361	-1.34602	-2.53312	0.0026	0.00960701	yes
XLOC_001838	AT1G61970	NM_001198361	NM_104877	chr1:22904474-22907685	psy2l_Rosette	WT_Rosette	OK	3.03667	2.07715	-0.547886	-1.50011	0.00945	0.0286916	yes
XLOC_001847	AT1G62370	NM_104917	none	chr1:23072406-23073344	psy2l_Rosette	WT_Rosette	OK	4.37819	1.54736	-1.50053	-3.91713	0.00005	0.00027947	yes
XLOC_001849	HT1	NM_104920	none	chr1:23089650-23091717	psy2l_Rosette	WT_Rosette	OK	1.40762	2.58862	0.87893	2.38567	0.0003	0.00143658	yes
XLOC_001851	AT1G62480	NM_104927	none	chr1:23128677-23129840	psy2l_Rosette	WT_Rosette	OK	177.624	380.292	1.09828	5.86618	0.00005	0.00027947	yes
XLOC_001852	AT1G62500	NM_104929	none	chr1:23131969-23133501	psy2l_Rosette	WT_Rosette	OK	7.92794	24.1682	1.60809	6.7178	0.00005	0.00027947	yes
XLOC_001853	AT1G62520	NM_104931	none	chr1:23144413-23145517	psy2l_Rosette	WT_Rosette	OK	1.97397	5.19267	1.39538	3.98594	0.00005	0.00027947	yes
XLOC_001854	FMO_GS-OX2	NM_104933	none	chr1:23151472-23155753	psy2l_Rosette	WT_Rosette	OK	57.4898	4.37114	-3.71722	-13.2344	0.00005	0.00027947	yes
XLOC_001855	FMO_GS-OX3	NM_104934	none	chr1:23159719-23162986	psy2l_Rosette	WT_Rosette	OK	56.0875	28.3758	-0.983021	-4.27653	0.00005	0.00027947	yes
XLOC_001856	FMO_GS-OX4	NM_104935	none	chr1:23168804-23172137	psy2l_Rosette	WT_Rosette	OK	10.3078	5.1086	-1.01274	-3.99982	0.00005	0.00027947	yes
XLOC_001859	AT1G62630	NM_104941	none	chr1:23185772-23189553	psy2l_Rosette	WT_Rosette	OK	10.9267	14.1143	0.369295	1.69088	0.0048	0.0161961	yes
XLOC_001861	AT1G62660	NM_104943	none	chr1:23199745-23203754	psy2l_Rosette	WT_Rosette	OK	28.1472	18.0352	-0.642175	-3.03593	0.00005	0.00027947	yes
XLOC_001869	AT1G62975	NM_148621	none	chr1:23328824-23330750	psy2l_Rosette	WT_Rosette	OK	2.94404	1.08184	-1.44432	-3.44318	0.00005	0.00027947	yes
XLOC_001871	IXR11	NM_104977	none	chr1:23337314-23340677	psy2l_Rosette	WT_Rosette	OK	4.18164	2.39385	-0.804735	-2.41214	0.00045	0.00206029	yes
XLOC_001877	AT1G63220	NM_001084296	NM_105001	chr1:23448918-23450523	psy2l_Rosette	WT_Rosette	OK	7.28108	12.737	0.806799	3.11944	0.0001	0.0005338	yes
XLOC_001883	HMA5	NM_105023	none	chr1:23527559-23531304	psy2l_Rosette	WT_Rosette	OK	2.89485	0.810369	-1.83684	-5.17171	0.00005	0.00027947	yes
XLOC_001885	AT1G63500	NM_105029	none	chr1:23555586-23558905	psy2l_Rosette	WT_Rosette	OK	12.3824	16.0392	0.373307	1.70574	0.006	0.0194855	yes
XLOC_001892	SPPL2	NM_105046	NM_202353	chr1:23618370-23622409	psy2l_Rosette	WT_Rosette	OK	33.8718	45.9191	0.439012	2.14747	0.00115	0.0047367	yes
XLOC_001893	AT1G63740	NM_105051	none	chr1:23641680-23649457	psy2l_Rosette	WT_Rosette	OK	1.5266	2.07537	0.443049	1.61079	0.007	0.022284	yes
XLOC_001894	AT1G63750	NM_001084299	NM_001084300,NM_105052	chr1:23650404-23655466	psy2l_Rosette	WT_Rosette	OK	16.8378	10.1092	-0.736042	-3.15533	0.00005	0.00027947	yes
XLOC_001895	AT1G63830	NM_001198375	NM_105058,NM_202355	chr1:23685142-23687367	psy2l_Rosette	WT_Rosette	OK	15.9123	31.3364	0.977701	4.65672	0.00005	0.00027947	yes
XLOC_001896	AT1G63850	NM_105060	none	chr1:23696457-23699306	psy2l_Rosette	WT_Rosette	OK	17.7593	12.4573	-0.511582	-2.36598	0.0003	0.00143658	yes
XLOC_001900	AT1G63980	NM_001036148	NM_105071	chr1:23740514-23743155	psy2l_Rosette	WT_Rosette	OK	91.4487	131.96	0.529062	2.69312	0.00005	0.00027947	yes
XLOC_001901	AT1G64050	NM_001198377	NM_105078	chr1:23762247-23766117	psy2l_Rosette	WT_Rosette	OK	16.6856	11.8857	-0.489377	-2.08984	0.00045	0.00206029	yes
XLOC_001903	AT1G64065	NM_202357	none	chr1:23778224-23779472	psy2l_Rosette	WT_Rosette	OK	2.37341	7.60427	1.67985	5.2706	0.00005	0.00027947	yes
XLOC_001908	UBC28	NM_001036151	NM_001160973,NM_001160974,NM_001198379,NM_105097	chr1:23833511-23835579	psy2l_Rosette	WT_Rosette	OK	281.363	390.634	0.473384	2.49813	0.0007	0.00304923	yes
XLOC_001909	AT1G64240	unknown	none	chr1:23839286-23839637	psy2l_Rosette	WT_Rosette	OK	0.661756	0	#NAME?	#NAME?	0.00005	0.00027947	yes
XLOC_001917	AT1G64360	NM_105111	none	chr1:23887868-23888604	psy2l_Rosette	WT_Rosette	OK	54.1092	32.0796	-0.754217	-4.19219	0.00005	0.00027947	yes
XLOC_001918	AT1G64370	NM_105112	none	chr1:23888891-23889831	psy2l_Rosette	WT_Rosette	OK	397.065	224.254	-0.824244	-4.2759	0.00005	0.00027947	yes
XLOC_001920	AtGH9C2	NM_105114	none	chr1:23911107-23915284	psy2l_Rosette	WT_Rosette	OK	33.58	69.5823	1.05112	4.94557	0.00005	0.00027947	yes
XLOC_001921	AT1G64405	NM_105116	none	chr1:23923741-23924371	psy2l_Rosette	WT_Rosette	OK	2.92828	0.966912	-1.5986	-3.44925	0.00045	0.00206029	yes
XLOC_001924	AT1G64500	NM_105125	none	chr1:23953059-23956300	psy2l_Rosette	WT_Rosette	OK	181.757	318.718	0.810271	2.80722	0.0001	0.0005338	yes
XLOC_001925	RPN12a	NM_105127	none	chr1:23956334-23958361	psy2l_Rosette	WT_Rosette	OK	90.5323	73.1373	-0.307825	-1.64467	0.018	0.0492831	yes
XLOC_001930	AT1G64620	NM_105137	none	chr1:24006792-24008816	psy2l_Rosette	WT_Rosette	OK	9.87645	7.29436	-0.437212	-1.79513	0.00525	0.0174472	yes
XLOC_001932	ATMGL	NM_105141	none	chr1:24028795-24033695	psy2l_Rosette	WT_Rosette	OK	56.0445	16.3209	-1.77985	-5.18181	0.00005	0.00027947	yes
XLOC_001933	AT1G64680	NM_105143	none	chr1:24035943-24037417	psy2l_Rosette	WT_Rosette	OK	131.956	177.164	0.425032	2.19909	0.00145	0.00579065	yes
XLOC_001935	TUA1	NM_105148	none	chr1:24049900-24053905	psy2l_Rosette	WT_Rosette	OK	36.6736	52.1058	0.506702	1.92565	0.0043	0.0146992	yes
XLOC_001936	NDF2	NM_001036156	NM_001198383,NM_105151	chr1:24057330-24059660	psy2l_Rosette	WT_Rosette	OK	81.7803	103.118	0.334468	1.69269	0.0091	0.0278079	yes
XLOC_001942	CYP89A2	NM_105164	none	chr1:24113159-24115045	psy2l_Rosette	WT_Rosette	OK	16.2273	45.4062	1.48447	7.08515	0.00005	0.00027947	yes
XLOC_001943	CYP89A5	NM_105169	none	chr1:24127557-24129506	psy2l_Rosette	WT_Rosette	OK	27.6369	37.7797	0.451015	2.16603	0.00095	0.00400106	yes
XLOC_001950	AT1G65250	NM_105198	none	chr1:24234302-24235910	psy2l_Rosette	WT_Rosette	OK	4.06998	7.68052	0.916182	3.2986	0.00005	0.00027947	yes
XLOC_001951	PTAC4	NM_105199	none	chr1:24236203-24240757	psy2l_Rosette	WT_Rosette	OK	97.9222	147.997	0.595863	2.99593	0.00005	0.00027947	yes
XLOC_001957	ATPP2-A5	NM_105213	NM_202365	chr1:24292474-24294712	psy2l_Rosette	WT_Rosette	OK	3.39133	6.67541	0.977004	2.82723	0.00005	0.00027947	yes
XLOC_001961	FT	NM_105222	none	chr1:24332580-24333899	psy2l_Rosette	WT_Rosette	OK	1.07025	0	#NAME?	#NAME?	0.0004	0.00185494	yes
XLOC_001964	AT1G65486	NM_001124079	NM_001160978	chr1:24349383-24350490	psy2l_Rosette	WT_Rosette	OK	5.38861	19.4493	1.85174	5.21954	0.00005	0.00027947	yes
XLOC_001965	AT1G65490	NM_105223	none	chr1:24354645-24356142	psy2l_Rosette	WT_Rosette	OK	51.925	145.36	1.48512	7.53524	0.00005	0.00027947	yes
XLOC_001966	AT1G65500	NM_105224	none	chr1:24357743-24358689	psy2l_Rosette	WT_Rosette	OK	27.5385	10.3952	-1.40553	-6.00613	0.00005	0.00027947	yes
XLOC_001968	HEXO3	NM_105233	none	chr1:24385808-24391216	psy2l_Rosette	WT_Rosette	OK	21.7647	28.8046	0.404311	1.94471	0.0023	0.00862718	yes
XLOC_001971	ARK1,ARK2	NM_105252	NM_001160828,NM_001160829,NM_100075,NM_105253	chr1:24468767-24476859	psy2l_Rosette	WT_Rosette	OK	12.4939	29.4378	1.23644	5.26353	0.00005	0.00027947	yes
XLOC_001972	AT1G65820	NM_001160979	NM_001160980,NM_105255	chr1:24485084-24486939	psy2l_Rosette	WT_Rosette	OK	121.59	94.7449	-0.359904	-2.08704	0.00615	0.0199009	yes
XLOC_001975	AT1G65870	NM_105259	none	chr1:24503325-24504508	psy2l_Rosette	WT_Rosette	OK	9.58933	29.102	1.60162	7.04557	0.00005	0.00027947	yes
XLOC_001977	GAD2	NM_001124084	NM_105268	chr1:24551838-24557483	psy2l_Rosette	WT_Rosette	OK	223.287	319.337	0.516183	2.08948	0.00045	0.00206029	yes
XLOC_001978	AT1G66090	NM_105280	none	chr1:24602110-24604841	psy2l_Rosette	WT_Rosette	OK	5.85882	34.9587	2.57697	9.33269	0.00005	0.00027947	yes
XLOC_001981	ATCMPG1	NM_105287	NM_179516	chr1:24637142-24638720	psy2l_Rosette	WT_Rosette	OK	2.63697	6.5512	1.31288	4.24865	0.00005	0.00027947	yes
XLOC_001982	AT1G66173	unknown	none	chr1:24642315-24643000	psy2l_Rosette	WT_Rosette	OK	0.769027	1.80415	1.23021	2.38006	0.0063	0.0203133	yes
XLOC_001983	AT1G66180	NM_105289	none	chr1:24647148-24648863	psy2l_Rosette	WT_Rosette	OK	21.1627	50.232	1.24708	6.09326	0.00005	0.00027947	yes
XLOC_001986	ETR1	NM_105305	none	chr1:24734126-24739549	psy2l_Rosette	WT_Rosette	OK	12.4382	9.73526	-0.353489	-1.61215	0.00755	0.023745	yes
XLOC_001987	RGL	NM_105306	none	chr1:24748062-24750172	psy2l_Rosette	WT_Rosette	OK	5.55976	17.2804	1.63604	6.74029	0.00005	0.00027947	yes
XLOC_001991	AT1G66430	NM_105314	none	chr1:24778268-24780684	psy2l_Rosette	WT_Rosette	OK	56.6425	41.4795	-0.449487	-2.27092	0.00065	0.00285717	yes
XLOC_001992	AT1G66460	NM_105317	none	chr1:24788909-24792147	psy2l_Rosette	WT_Rosette	OK	0.786802	20.2084	4.68281	2.71271	0.0128	0.0369658	yes
XLOC_001998	AtLIG6	NM_105343	none	chr1:24883876-24892019	psy2l_Rosette	WT_Rosette	OK	5.56557	7.40087	0.411166	1.74065	0.0028	0.0102561	yes
XLOC_002001	AT1G66760	NM_105347	NM_179523	chr1:24901925-24904437	psy2l_Rosette	WT_Rosette	OK	42.4733	19.6301	-1.11349	-5.30469	0.00005	0.00027947	yes
XLOC_002002	AT1G66820	NM_105353	none	chr1:24929998-24932960	psy2l_Rosette	WT_Rosette	OK	23.9825	61.5794	1.36047	4.11717	0.00005	0.00027947	yes
XLOC_002004	AT1G66880	NM_105359	none	chr1:24948626-24955715	psy2l_Rosette	WT_Rosette	OK	26.3834	42.3512	0.682773	2.83155	0.00005	0.00027947	yes
XLOC_002005	AT1G66890	NM_105360	none	chr1:24957341-24958285	psy2l_Rosette	WT_Rosette	OK	7.31776	10.8498	0.568201	2.17757	0.00315	0.0113515	yes
XLOC_002008	ZFP6	NM_105372	none	chr1:25016555-25017510	psy2l_Rosette	WT_Rosette	OK	1.85911	0.619454	-1.58554	-3.00352	0.0006	0.00266398	yes
XLOC_002011	DIN9	NM_105377	none	chr1:25041976-25044646	psy2l_Rosette	WT_Rosette	OK	4.968	2.94159	-0.756071	-2.53134	0.0002	0.00099874	yes
XLOC_002012	AT1G67105	unknown	none	chr1:25057468-25058373	psy2l_Rosette	WT_Rosette	OK	13.5801	20.0231	0.560167	2.46353	0.00125	0.00508414	yes
XLOC_002014	AT1G67180	NM_105388	none	chr1:25129754-25132240	psy2l_Rosette	WT_Rosette	OK	1.60786	0.734861	-1.1296	-2.47046	0.00055	0.00246462	yes
XLOC_002015	AT1G67190	NM_001198409	NM_105389	chr1:25132568-25134436	psy2l_Rosette	WT_Rosette	OK	9.81135	6.96961	-0.493373	-1.69231	0.0036	0.0126758	yes
XLOC_002017	AT1G67330	NM_105401	none	chr1:25213852-25215310	psy2l_Rosette	WT_Rosette	OK	4.08816	14.7699	1.85313	6.93042	0.00005	0.00027947	yes
XLOC_002020	AT1G67365	unknown	none	chr1:25238366-25240105	psy2l_Rosette	WT_Rosette	OK	13.1031	7.23683	-0.85648	-3.25945	0.00005	0.00027947	yes
XLOC_002023	AT1G67470	NM_105414	none	chr1:25272161-25273820	psy2l_Rosette	WT_Rosette	OK	3.40145	12.2442	1.84787	6.72328	0.00005	0.00027947	yes
XLOC_002024	AT1G67480	NM_001084316	NM_105415	chr1:25276188-25278790	psy2l_Rosette	WT_Rosette	OK	40.0712	62.0549	0.630979	2.79534	0.00005	0.00027947	yes
XLOC_002027	LOX6	NM_105423	none	chr1:25319841-25324464	psy2l_Rosette	WT_Rosette	OK	23.7677	16.7415	-0.505577	-2.36932	0.0002	0.00099874	yes
XLOC_002030	AT1G67660	NM_001084317	NM_001198416,NM_105434	chr1:25363540-25365248	psy2l_Rosette	WT_Rosette	OK	9.34431	6.27352	-0.574813	-1.83533	0.00145	0.00579065	yes
XLOC_002032	AT1G67700	NM_001198417	NM_105438,NM_180641	chr1:25374115-25376088	psy2l_Rosette	WT_Rosette	OK	235.671	303.566	0.365232	1.54188	0.00705	0.0224	yes
XLOC_002033	AT1G67720	NM_105440	none	chr1:25386254-25391080	psy2l_Rosette	WT_Rosette	OK	13.6466	7.90644	-0.787445	-3.29358	0.00005	0.00027947	yes
XLOC_002034	KCR1	NM_105441	none	chr1:25391456-25393625	psy2l_Rosette	WT_Rosette	OK	63.6453	45.9308	-0.470592	-2.40503	0.0004	0.00185494	yes
XLOC_002035	AT1G67750	NM_105443	none	chr1:25401562-25403510	psy2l_Rosette	WT_Rosette	OK	39.3757	21.6577	-0.862422	-4.22828	0.00005	0.00027947	yes
XLOC_002038	SUFE2	NM_105449	none	chr1:25426391-25427432	psy2l_Rosette	WT_Rosette	OK	0.706621	4.94795	2.80782	6.09336	0.00005	0.00027947	yes
XLOC_002043	AT1G67900	NM_001198418	NM_105460,NM_202374	chr1:25464719-25470178	psy2l_Rosette	WT_Rosette	OK	36.1422	22.5785	-0.678737	-2.9218	0.00005	0.00027947	yes
XLOC_002045	ATNAP3	NM_105464	none	chr1:25477700-25484328	psy2l_Rosette	WT_Rosette	OK	25.3708	14.1787	-0.839446	-2.57749	0.0003	0.00143658	yes
XLOC_002048	HPR	NM_001198420	NM_105471	chr1:25493187-25496035	psy2l_Rosette	WT_Rosette	OK	460.809	676.955	0.554892	2.48051	0.00005	0.00027947	yes
XLOC_002049	ATTPS6	NM_105472	NM_202376	chr1:25497041-25500431	psy2l_Rosette	WT_Rosette	OK	24.2934	16.6827	-0.542208	-2.54104	0.00005	0.00027947	yes
XLOC_002050	AT1G68080	NM_001084320	NM_001084321,NM_001124095,NM_105478	chr1:25517425-25519451	psy2l_Rosette	WT_Rosette	OK	7.03449	4.75102	-0.566208	-1.75086	0.00265	0.00976809	yes
XLOC_002052	AT1G68110	NM_105481	none	chr1:25524736-25526134	psy2l_Rosette	WT_Rosette	OK	0.74476	1.6812	1.17464	2.51762	0.00055	0.00246462	yes
XLOC_002055	AT1G68185	NM_105489	none	chr1:25556421-25558603	psy2l_Rosette	WT_Rosette	OK	12.7752	7.41586	-0.784663	-3.11696	0.00005	0.00027947	yes
XLOC_002057	AT1G68200	NM_001084323	NM_105491	chr1:25562000-25564242	psy2l_Rosette	WT_Rosette	OK	1.8049	0.76268	-1.24277	-2.29637	0.0004	0.00185494	yes
XLOC_002058	AT1G68220	NM_105493	none	chr1:25570124-25571731	psy2l_Rosette	WT_Rosette	OK	31.579	23.3333	-0.436574	-2.1625	0.00305	0.0110433	yes
XLOC_002059	AT1G68230	NM_001124096	NM_105494	chr1:25572114-25573448	psy2l_Rosette	WT_Rosette	OK	6.79	3.85983	-0.814875	-2.00644	0.00075	0.00324209	yes
XLOC_002060	AT1G68238	NM_001124097	none	chr1:25574374-25574892	psy2l_Rosette	WT_Rosette	OK	11.7867	42.8851	1.86331	9.02776	0.00005	0.00027947	yes
XLOC_002066	AT1G68390	NM_105510	none	chr1:25642781-25645585	psy2l_Rosette	WT_Rosette	OK	0.632456	1.29349	1.03224	2.09432	0.0039	0.0135706	yes
XLOC_002067	AT1G68440	NM_105515	none	chr1:25657911-25674635	psy2l_Rosette	WT_Rosette	OK	242.199	191.774	-0.336786	-1.64973	0.01445	0.0409317	yes
XLOC_002068	AT1G68490	NM_105520	none	chr1:25693452-25695715	psy2l_Rosette	WT_Rosette	OK	59.7028	44.8093	-0.413999	-1.83405	0.0012	0.00490594	yes
XLOC_002070	AT1G68540	NM_001198422	NM_105525	chr1:25719964-25721494	psy2l_Rosette	WT_Rosette	OK	3.48356	5.63077	0.69277	2.26471	0.00115	0.0047367	yes
XLOC_002071	AT1G68570	NM_105528	none	chr1:25746749-25750322	psy2l_Rosette	WT_Rosette	OK	183.146	37.9295	-2.2716	-8.29481	0.00005	0.00027947	yes
XLOC_002072	AT1G68580	NM_105529	NM_179531	chr1:25752667-25756075	psy2l_Rosette	WT_Rosette	OK	23.0284	17.8453	-0.36787	-1.61141	0.00525	0.0174472	yes
XLOC_002073	AT1G68600	NM_105532	none	chr1:25759751-25762967	psy2l_Rosette	WT_Rosette	OK	31.9197	10.1235	-1.65674	-6.43446	0.00005	0.00027947	yes
XLOC_002074	PCR11	NM_105533	none	chr1:25763532-25764136	psy2l_Rosette	WT_Rosette	OK	1.2628	0.224513	-2.49176	-3.15254	0.00575	0.0188216	yes
XLOC_002075	AT1G68620	NM_105534	none	chr1:25765892-25767247	psy2l_Rosette	WT_Rosette	OK	17.4799	6.64394	-1.39558	-5.66131	0.00005	0.00027947	yes
XLOC_002080	ATTADA	NM_105544	none	chr1:25804416-25808995	psy2l_Rosette	WT_Rosette	OK	10.9576	13.8828	0.341359	1.49662	0.00905	0.0276722	yes
XLOC_002082	AT1G68735	unknown	none	chr1:25811869-25812275	psy2l_Rosette	WT_Rosette	OK	0.697752	0	#NAME?	#NAME?	0.00005	0.00027947	yes
XLOC_002084	AT1G68810	NM_105555	none	chr1:25861097-25863252	psy2l_Rosette	WT_Rosette	OK	6.8914	9.61159	0.479978	1.68672	0.0038	0.0132692	yes
XLOC_002089	ATSOFL2	NM_105560	none	chr1:25888944-25891748	psy2l_Rosette	WT_Rosette	OK	3.98365	5.81248	0.545064	1.67488	0.01665	0.0462254	yes
XLOC_002091	AT1G68920,AT1G68945	NM_001036178	NM_105566,NM_179532,NM_148643	chr1:25907924-25927332	psy2l_Rosette	WT_Rosette	OK	128.332	69.3478	-0.887959	-1.71125	0.00595	0.019358	yes
XLOC_002100	AT1G69160	NM_105583	none	chr1:26000066-26001658	psy2l_Rosette	WT_Rosette	OK	26.9387	40.0606	0.572504	2.82674	0.00005	0.00027947	yes
XLOC_002104	AT1G69252	unknown	none	chr1:26036622-26037818	psy2l_Rosette	WT_Rosette	OK	552.086	362.359	-0.607471	-1.70066	0.00305	0.0110433	yes
XLOC_002105	AFP1	NM_105593	none	chr1:26038678-26042856	psy2l_Rosette	WT_Rosette	OK	67.2744	10.3925	-2.69452	-7.67833	0.00005	0.00027947	yes
XLOC_002112	ATELF5A-3	NM_105608	none	chr1:26089210-26090662	psy2l_Rosette	WT_Rosette	OK	68.9216	53.7449	-0.358828	-1.95176	0.00545	0.0179942	yes
XLOC_002117	AT1G69523,AT1G69526	NM_105620	NM_001036179,NM_001160990,NM_105621	chr1:26128187-26133153	psy2l_Rosette	WT_Rosette	OK	3.7579	6.30121	0.745701	2.37064	0.00005	0.00027947	yes
XLOC_002118	EXP1	NM_001124101	NM_001198428,NM_105622,NM_179537,NM_179538	chr1:26141738-26143555	psy2l_Rosette	WT_Rosette	OK	265.601	730.097	1.45883	6.80951	0.00005	0.00027947	yes
XLOC_002121	AT1G69580	NM_001084329	NM_105627	chr1:26171939-26173922	psy2l_Rosette	WT_Rosette	OK	10.274	7.02177	-0.549096	-2.17789	0.00095	0.00400106	yes
XLOC_002124	AT1G69610	NM_105629	none	chr1:26186635-26189589	psy2l_Rosette	WT_Rosette	OK	13.8422	6.753	-1.03547	-4.10872	0.00005	0.00027947	yes
XLOC_002129	AT1G69710	NM_105639	none	chr1:26224844-26226110	psy2l_Rosette	WT_Rosette	OK	0.470582	0.148515	-1.66383	-1.90895	0.01715	0.0473153	yes
XLOC_002130	HO3	NM_001124102	NM_105640	chr1:26227182-26228048	psy2l_Rosette	WT_Rosette	OK	2.79923	11.7827	2.07357	6.55108	0.00005	0.00027947	yes
XLOC_002131	HEMB1	NM_001084331	NM_105642	chr1:26231790-26235009	psy2l_Rosette	WT_Rosette	OK	84.1595	104.692	0.314957	1.38179	0.0177	0.0485757	yes
XLOC_002132	COX19-2	NM_105643	none	chr1:26235252-26237603	psy2l_Rosette	WT_Rosette	OK	7.00621	9.73916	0.475162	1.49718	0.00945	0.0286916	yes
XLOC_002134	AT1G69790	NM_105647	none	chr1:26266718-26269028	psy2l_Rosette	WT_Rosette	OK	4.55148	1.6209	-1.48954	-4.25371	0.00005	0.00027947	yes
XLOC_002135	NRT1.7	NM_105655	none	chr1:26315982-26320224	psy2l_Rosette	WT_Rosette	OK	51.5944	18.4231	-1.48569	-7.06158	0.00005	0.00027947	yes
XLOC_002136	ATH8	NM_105656	none	chr1:26321440-26323037	psy2l_Rosette	WT_Rosette	OK	8.51196	0.0774717	-6.77968	-6.41055	0.01655	0.0459864	yes
XLOC_002137	AT1G69910	NM_105659	none	chr1:26329942-26332418	psy2l_Rosette	WT_Rosette	OK	3.24952	7.88512	1.2789	4.74838	0.00005	0.00027947	yes
XLOC_002139	AT1G70020	NM_105671	none	chr1:26377503-26378298	psy2l_Rosette	WT_Rosette	OK	0.409327	1.13282	1.46859	2.25452	0.01035	0.0310015	yes
XLOC_002142	AT1G70150	NM_105683	none	chr1:26416865-26422539	psy2l_Rosette	WT_Rosette	OK	48.2697	34.5445	-0.482662	-2.11734	0.00015	0.000771607	yes
XLOC_002143	MMP	NM_105685	none	chr1:26424110-26425141	psy2l_Rosette	WT_Rosette	OK	0.21202	0.661664	1.64189	2.1456	0.0074	0.0233585	yes
XLOC_002146	CYCD1	unknown	none	chr1:26439717-26442928	psy2l_Rosette	WT_Rosette	OK	9.36376	12.8666	0.458474	1.79087	0.00205	0.00781666	yes
XLOC_002148	AT1G70250	NM_105693	none	chr1:26452815-26456358	psy2l_Rosette	WT_Rosette	OK	33.6179	23.4915	-0.517086	-2.29715	0.00005	0.00027947	yes
XLOC_002152	AT1G70430	NM_105711	none	chr1:26545268-26550579	psy2l_Rosette	WT_Rosette	OK	6.54866	1.7401	-1.91203	-4.59305	0.00005	0.00027947	yes
XLOC_002156	AT1G70550	NM_105723	NM_202392	chr1:26597188-26600312	psy2l_Rosette	WT_Rosette	OK	14.8871	11.1438	-0.417818	-1.6434	0.004	0.0138456	yes
XLOC_002157	SAV3	NM_105724	none	chr1:26604860-26607527	psy2l_Rosette	WT_Rosette	OK	12.1186	5.60998	-1.11116	-4.30362	0.00005	0.00027947	yes
XLOC_002161	AT1G70590	NM_105727	none	chr1:26618279-26620402	psy2l_Rosette	WT_Rosette	OK	14.1589	18.7764	0.407219	1.59275	0.00535	0.0177319	yes
XLOC_002167	JAZ9	NM_001036187	NM_105738	chr1:26654647-26657127	psy2l_Rosette	WT_Rosette	OK	172.906	121.783	-0.505669	-2.51385	0.00045	0.00206029	yes
XLOC_002168	CRR23	NM_105744	none	chr1:26687200-26691287	psy2l_Rosette	WT_Rosette	OK	115.996	184.784	0.671759	1.48983	0.0109	0.0323072	yes
XLOC_002169	AT1G70790	NM_105747	NM_179543	chr1:26700349-26702341	psy2l_Rosette	WT_Rosette	OK	4.94836	9.74972	0.978411	2.70661	0.00005	0.00027947	yes
XLOC_002171	AT1G70810	NM_105749	none	chr1:26704056-26705338	psy2l_Rosette	WT_Rosette	OK	24.3871	17.6887	-0.463288	-2.17922	0.00345	0.0122324	yes
XLOC_002172	AT1G70820	NM_105750	none	chr1:26705417-26708168	psy2l_Rosette	WT_Rosette	OK	2.27672	4.27592	0.909279	2.93471	0.00005	0.00027947	yes
XLOC_002174	AT1G70900	NM_105758	none	chr1:26731764-26733964	psy2l_Rosette	WT_Rosette	OK	40.6116	30.658	-0.405627	-2.05341	0.00275	0.0100991	yes
XLOC_002176	PIN3	NM_105762	none	chr1:26742999-26746469	psy2l_Rosette	WT_Rosette	OK	110.052	75.2777	-0.547892	-2.52119	0.00005	0.00027947	yes
XLOC_002177	AT1G70950	NM_105763	none	chr1:26752626-26755291	psy2l_Rosette	WT_Rosette	OK	1.42862	0.277578	-2.36366	-4.04705	0.00005	0.00027947	yes
XLOC_002181	RSW10	NM_105779	none	chr1:26814427-26815816	psy2l_Rosette	WT_Rosette	OK	8.69258	15.5975	0.843462	3.56228	0.00005	0.00027947	yes
XLOC_002185	AT1G71170	NM_105786	none	chr1:26830600-26831894	psy2l_Rosette	WT_Rosette	OK	7.4379	10.8064	0.538922	2.12813	0.00205	0.00781666	yes
XLOC_002187	PSL2	NM_001198441	NM_105791	chr1:26841568-26851943	psy2l_Rosette	WT_Rosette	OK	18.7747	14.8672	-0.336653	-1.46937	0.0096	0.0290714	yes
XLOC_002191	AtRLP11	NM_105808	none	chr1:26906423-26909001	psy2l_Rosette	WT_Rosette	OK	0.214962	2.8743	3.74106	6.83089	0.00005	0.00027947	yes
XLOC_002195	AT1G71500	NM_105819	none	chr1:26935885-26938040	psy2l_Rosette	WT_Rosette	OK	213.888	332.035	0.634478	2.63002	0.00005	0.00027947	yes
XLOC_002198	AT1G71695	NM_105826	none	chr1:26964211-26966752	psy2l_Rosette	WT_Rosette	OK	71.1778	57.0011	-0.320438	-1.41007	0.01355	0.038787	yes
XLOC_002202	AT1G71760	NM_001084341	NM_105834	chr1:26989378-26990525	psy2l_Rosette	WT_Rosette	OK	1.52984	0.51904	-1.55946	-2.7568	0.00115	0.0047367	yes
XLOC_002205	SEC6	NM_001198445	NM_105840	chr1:27009594-27017170	psy2l_Rosette	WT_Rosette	OK	26.4484	32.6495	0.303882	1.4361	0.0174	0.0479316	yes
XLOC_002206	SERK1	NM_105841	none	chr1:27018149-27022060	psy2l_Rosette	WT_Rosette	OK	3.63818	2.21048	-0.718855	-2.33697	0.0003	0.00143658	yes
XLOC_002210	SUC1	NM_105846	none	chr1:27054030-27056418	psy2l_Rosette	WT_Rosette	OK	96.2135	50.5068	-0.929762	-4.45307	0.00005	0.00027947	yes
XLOC_002216	AT1G71970	NM_105855	none	chr1:27092940-27094070	psy2l_Rosette	WT_Rosette	OK	17.3583	26.3844	0.604064	2.84449	0.0001	0.0005338	yes
XLOC_002222	AT1G72060	NM_105864	none	chr1:27118256-27119904	psy2l_Rosette	WT_Rosette	OK	2.56703	11.5113	2.16488	2.27921	0.0009	0.00381807	yes
XLOC_002225	AT1G72130	NM_105871	NM_202400	chr1:27137154-27139523	psy2l_Rosette	WT_Rosette	OK	14.3766	18.5193	0.365301	1.686	0.00795	0.0248023	yes
XLOC_002226	AT1G72140	NM_105872	none	chr1:27141803-27144464	psy2l_Rosette	WT_Rosette	OK	3.32122	0.377569	-3.1369	-6.49351	0.00005	0.00027947	yes
XLOC_002227	PATL1	NM_105873	none	chr1:27148368-27150971	psy2l_Rosette	WT_Rosette	OK	129.518	241.029	0.896057	4.01507	0.00005	0.00027947	yes
XLOC_002230	AT1G72180	NM_105877	none	chr1:27162732-27171309	psy2l_Rosette	WT_Rosette	OK	19.6473	15.0087	-0.38853	-1.67279	0.00535	0.0177319	yes
XLOC_002231	AT1G72210	NM_105880	none	chr1:27179666-27182430	psy2l_Rosette	WT_Rosette	OK	2.79136	1.5251	-0.872067	-2.35259	0.00105	0.00437114	yes
XLOC_002233	AT1G72240	NM_105883	none	chr1:27190083-27190776	psy2l_Rosette	WT_Rosette	OK	2.98871	8.73399	1.54712	4.78962	0.00005	0.00027947	yes
XLOC_002234	AT1G72250	NM_001198449	NM_105884	chr1:27192792-27198347	psy2l_Rosette	WT_Rosette	OK	4.45208	1.96355	-1.18102	-3.316	0.00005	0.00027947	yes
XLOC_002235	ATL3	NM_105890	none	chr1:27225713-27227572	psy2l_Rosette	WT_Rosette	OK	5.70895	8.12503	0.509149	1.9761	0.00225	0.00846848	yes
XLOC_002236	ALAAT2	NM_001084342	NM_001198451,NM_105892	chr1:27233494-27236798	psy2l_Rosette	WT_Rosette	OK	12.9032	5.00008	-1.36771	-5.45206	0.00005	0.00027947	yes
XLOC_002237	AT1G72340	NM_105893	none	chr1:27236870-27238606	psy2l_Rosette	WT_Rosette	OK	23.622	18.2171	-0.374841	-1.7769	0.00945	0.0286916	yes
XLOC_002240	ATEXO70D1	NM_105906	none	chr1:27283653-27285943	psy2l_Rosette	WT_Rosette	OK	2.79936	4.32362	0.627144	2.12277	0.00115	0.0047367	yes
XLOC_002241	AT1G72510	NM_105910	NM_202402	chr1:27303346-27304723	psy2l_Rosette	WT_Rosette	OK	77.8656	51.5608	-0.594711	-2.61198	0.00005	0.00027947	yes
XLOC_002247	AT1G72690	NM_105928	none	chr1:27361136-27361943	psy2l_Rosette	WT_Rosette	OK	7.6847	4.09036	-0.909763	-3.04499	0.00105	0.00437114	yes
XLOC_002250	ATTIM23-2	NM_105934	none	chr1:27383351-27385126	psy2l_Rosette	WT_Rosette	OK	53.7398	79.272	0.56082	2.30752	0.00015	0.000771607	yes
XLOC_002251	HAB1	NM_001084346	NM_001198456,NM_105936	chr1:27389989-27393439	psy2l_Rosette	WT_Rosette	OK	176.295	61.3743	-1.52229	-6.83519	0.00005	0.00027947	yes
XLOC_002252	AT1G72790	NM_105937	none	chr1:27394654-27396764	psy2l_Rosette	WT_Rosette	OK	5.13372	7.81621	0.606464	2.36328	0.0002	0.00099874	yes
XLOC_002253	AT1G72800	NM_105938	none	chr1:27397165-27398546	psy2l_Rosette	WT_Rosette	OK	3.65922	6.69272	0.871057	2.9397	0.00005	0.00027947	yes
XLOC_002256	AT1G72855	unknown	none	chr1:27416200-27418318	psy2l_Rosette	WT_Rosette	OK	2.00705	2.98553	0.572908	1.67624	0.00965	0.029196	yes
XLOC_002258	AT1G72890	NM_001198458	NM_105947	chr1:27429876-27433890	psy2l_Rosette	WT_Rosette	OK	7.23356	17.6656	1.28816	5.13157	0.00005	0.00027947	yes
XLOC_002259	AT1G72910	NM_105949	none	chr1:27435422-27437186	psy2l_Rosette	WT_Rosette	OK	8.40145	39.451	2.23135	9.71041	0.00005	0.00027947	yes
XLOC_002260	AT1G72920	NM_105950	none	chr1:27437794-27440468	psy2l_Rosette	WT_Rosette	OK	25.2552	80.9153	1.67983	7.68753	0.00005	0.00027947	yes
XLOC_002261	AT1G72940	NM_105952	none	chr1:27442025-27443838	psy2l_Rosette	WT_Rosette	OK	6.86619	17.8102	1.37512	5.76715	0.00005	0.00027947	yes
XLOC_002266	LPA3	NM_105964	none	chr1:27478976-27483759	psy2l_Rosette	WT_Rosette	OK	19.2623	31.3812	0.704121	3.29211	0.00005	0.00027947	yes
XLOC_002270	AT1G73180	NM_001124120	NM_105977	chr1:27516509-27521651	psy2l_Rosette	WT_Rosette	OK	16.5794	21.032	0.343196	1.40001	0.01425	0.0404519	yes
XLOC_002271	AtOCT1	NM_105981	none	chr1:27538335-27539155	psy2l_Rosette	WT_Rosette	OK	1.2772	0.150466	-3.08547	-3.69635	0.0035	0.0123676	yes
XLOC_002278	AT1G73480	NM_106007	none	chr1:27628837-27632925	psy2l_Rosette	WT_Rosette	OK	153.627	87.4337	-0.813172	-3.46763	0.00005	0.00027947	yes
XLOC_002281	AT1G73600	NM_106018	NM_202410	chr1:27669063-27673850	psy2l_Rosette	WT_Rosette	OK	51.1543	107.872	1.07639	4.56005	0.00005	0.00027947	yes
XLOC_002282	AT1G73620	NM_106020	none	chr1:27681440-27683118	psy2l_Rosette	WT_Rosette	OK	4.36702	2.36941	-0.882123	-2.5232	0.00095	0.00400106	yes
XLOC_002289	AT1G73750	NM_106034	none	chr1:27736528-27739096	psy2l_Rosette	WT_Rosette	OK	5.20229	9.89655	0.927779	3.16265	0.00005	0.00027947	yes
XLOC_002291	BEE3	NM_001198465	NM_106043	chr1:27759976-27761520	psy2l_Rosette	WT_Rosette	OK	5.85369	12.4722	1.09129	3.28855	0.00005	0.00027947	yes
XLOC_002293	AT1G73870	NM_106047	none	chr1:27778931-27780838	psy2l_Rosette	WT_Rosette	OK	104.061	156.575	0.589425	2.84266	0.00005	0.00027947	yes
XLOC_002294	AT1G73875	NM_148650	none	chr1:27780908-27788811	psy2l_Rosette	WT_Rosette	OK	44.3269	55.5399	0.325343	1.36915	0.01765	0.0484654	yes
XLOC_002298	SPPA	NM_106058	none	chr1:27824391-27829005	psy2l_Rosette	WT_Rosette	OK	22.771	29.5834	0.377588	1.81105	0.00335	0.0119419	yes
XLOC_002299	MAML-3	NM_106063	none	chr1:27842088-27845784	psy2l_Rosette	WT_Rosette	OK	13.8954	23.6762	0.768837	3.59099	0.00005	0.00027947	yes
XLOC_002304	AT1G74210	NM_106081	none	chr1:27906879-27912921	psy2l_Rosette	WT_Rosette	OK	17.2835	8.99742	-0.941811	-3.15912	0.00005	0.00027947	yes
XLOC_002305	GR-RBP5	NM_106083	none	chr1:27914638-27917102	psy2l_Rosette	WT_Rosette	OK	62.2397	49.9029	-0.318713	-1.6708	0.0128	0.0369658	yes
XLOC_002309	AT1G74290	NM_106089	none	chr1:27931659-27933675	psy2l_Rosette	WT_Rosette	OK	4.40942	10.9572	1.31322	2.8346	0.00005	0.00027947	yes
XLOC_002311	AT1G74320	NM_106092	none	chr1:27940695-27943184	psy2l_Rosette	WT_Rosette	OK	10.2427	16.2316	0.664209	2.90471	0.00005	0.00027947	yes
XLOC_002312	AT1G74360	NM_106096	none	chr1:27954110-27959425	psy2l_Rosette	WT_Rosette	OK	2.53251	5.34709	1.07818	2.61918	0.0001	0.0005338	yes
XLOC_002313	XXT5	NM_106098	none	chr1:27959529-27963872	psy2l_Rosette	WT_Rosette	OK	24.6637	31.8742	0.370003	1.69139	0.00805	0.0250591	yes
XLOC_002316	MYB95	NM_106103	none	chr1:27975170-27980467	psy2l_Rosette	WT_Rosette	OK	12.1774	6.24841	-0.962643	-2.47419	0.0005	0.00226307	yes
XLOC_002317	AT1G74450	NM_106105	none	chr1:27982452-27985178	psy2l_Rosette	WT_Rosette	OK	7.94768	17.0941	1.10489	4.05782	0.00005	0.00027947	yes
XLOC_002323	AT1G74640	NM_106122	none	chr1:28030864-28034875	psy2l_Rosette	WT_Rosette	OK	8.20953	11.7988	0.523273	2.31417	0.0003	0.00143658	yes
XLOC_002325	AT1G74670	NM_106125	none	chr1:28053224-28054601	psy2l_Rosette	WT_Rosette	OK	96.0318	164.549	0.776934	4.08451	0.00005	0.00027947	yes
XLOC_002328	ICS1	NM_106129	NM_202414	chr1:28070299-28074180	psy2l_Rosette	WT_Rosette	OK	13.3884	40.7393	1.60544	7.46961	0.00005	0.00027947	yes
XLOC_002332	BOR5	NM_106139	none	chr1:28107878-28111775	psy2l_Rosette	WT_Rosette	OK	3.71057	2.53787	-0.548019	-1.66125	0.00425	0.0145685	yes
XLOC_002336	ORA47	NM_106151	none	chr1:28143927-28145075	psy2l_Rosette	WT_Rosette	OK	3.05715	10.2882	1.75074	5.72791	0.00005	0.00027947	yes
XLOC_002337	AT1G74940	NM_106152	none	chr1:28146058-28147494	psy2l_Rosette	WT_Rosette	OK	21.117	10.649	-0.987682	-4.31828	0.00005	0.00027947	yes
XLOC_002338	AT1G75000	NM_106157	none	chr1:28163449-28164786	psy2l_Rosette	WT_Rosette	OK	4.15282	13.0765	1.65481	6.04201	0.00005	0.00027947	yes
XLOC_002339	LPAT4	NM_106159	NM_202415	chr1:28170845-28173536	psy2l_Rosette	WT_Rosette	OK	8.17292	11.5086	0.493793	1.80327	0.0023	0.00862718	yes
XLOC_002340	TLP-3	NM_106160	none	chr1:28174120-28175457	psy2l_Rosette	WT_Rosette	OK	0.579681	5.13464	3.14693	6.78802	0.00005	0.00027947	yes
XLOC_002341	PR5	NM_106161	none	chr1:28177612-28179020	psy2l_Rosette	WT_Rosette	OK	44.7582	317.888	2.82829	12.4958	0.00005	0.00027947	yes
XLOC_002343	AT1G75166	unknown	none	chr1:28212033-28213436	psy2l_Rosette	WT_Rosette	OK	5.6042	9.42992	0.750738	2.84221	0.00005	0.00027947	yes
XLOC_002345	AT1G75190	NM_001084355	NM_106175	chr1:28219245-28220196	psy2l_Rosette	WT_Rosette	OK	4.11715	9.5103	1.20785	4.11194	0.00005	0.00027947	yes
XLOC_002350	AT1G75280	NM_106183	none	chr1:28251948-28253638	psy2l_Rosette	WT_Rosette	OK	79.6672	63.6525	-0.323769	-1.64334	0.01605	0.0447854	yes
XLOC_002354	emb2184	NM_106189	none	chr1:28272060-28273063	psy2l_Rosette	WT_Rosette	OK	187.146	275.24	0.556527	3.07823	0.00005	0.00027947	yes
XLOC_002356	AtbZIP44	NM_001084357	NM_106193	chr1:28291660-28292933	psy2l_Rosette	WT_Rosette	OK	2.92878	1.29148	-1.18128	-2.96669	0.00005	0.00027947	yes
XLOC_002357	AT1G75400	NM_106194	none	chr1:28296897-28299727	psy2l_Rosette	WT_Rosette	OK	27.948	14.8194	-0.915257	-4.26831	0.00005	0.00027947	yes
XLOC_002361	AT1G75490	NM_106202	none	chr1:28335542-28336877	psy2l_Rosette	WT_Rosette	OK	1.08557	2.72961	1.33024	3.27288	0.00005	0.00027947	yes
XLOC_002363	AT1G75580	NM_106210	none	chr1:28377413-28378197	psy2l_Rosette	WT_Rosette	OK	8.71748	5.24348	-0.733387	-2.56961	0.0013	0.00525729	yes
XLOC_002365	AVA-P4	NM_001198475	NM_106215	chr1:28400591-28402269	psy2l_Rosette	WT_Rosette	OK	182.904	141.484	-0.37045	-2.16819	0.0047	0.0158885	yes
XLOC_002367	HVA22G	NM_106221	none	chr1:28423556-28425162	psy2l_Rosette	WT_Rosette	OK	3.37622	1.23056	-1.45609	-3.54065	0.00005	0.00027947	yes
XLOC_002368	AT1G75710	NM_106222	none	chr1:28428695-28431375	psy2l_Rosette	WT_Rosette	OK	28.6378	10.9876	-1.38204	-5.55275	0.00005	0.00027947	yes
XLOC_002371	AT1G75810	NM_106231	none	chr1:28461572-28462572	psy2l_Rosette	WT_Rosette	OK	21.1288	29.7132	0.491897	2.40651	0.00195	0.00749593	yes
XLOC_002374	AT1G75900	NM_106240	none	chr1:28499049-28501097	psy2l_Rosette	WT_Rosette	OK	32.0655	10.2773	-1.64156	-7.40267	0.00005	0.00027947	yes
XLOC_002377	AT1G75960	NM_106246	none	chr1:28518027-28519869	psy2l_Rosette	WT_Rosette	OK	0.918216	2.61234	1.50844	3.80032	0.00005	0.00027947	yes
XLOC_002379	CPK29	NM_106253	NM_202421	chr1:28537671-28540635	psy2l_Rosette	WT_Rosette	OK	6.06346	15.8658	1.38771	5.72896	0.00005	0.00027947	yes
XLOC_002392	AT1G76390	NM_001084364	NM_106288	chr1:28655272-28661730	psy2l_Rosette	WT_Rosette	OK	10.6046	5.74995	-0.883062	-2.26078	0.00045	0.00206029	yes
XLOC_002395	AT1G76450	NM_106295	none	chr1:28684529-28689171	psy2l_Rosette	WT_Rosette	OK	75.2632	112.929	0.585401	2.43154	0.0001	0.0005338	yes
XLOC_002396	HMG1	NM_106299	none	chr1:28695849-28698810	psy2l_Rosette	WT_Rosette	OK	211.893	284.276	0.423958	1.83022	0.00325	0.011663	yes
XLOC_002398	AT1G76520	NM_106302	NM_179561	chr1:28715005-28717762	psy2l_Rosette	WT_Rosette	OK	13.7406	20.9789	0.610496	2.82194	0.00005	0.00027947	yes
XLOC_002400	AT1G76570	NM_106307	none	chr1:28728112-28730965	psy2l_Rosette	WT_Rosette	OK	26.3986	20.9904	-0.330734	-1.36431	0.01715	0.0473153	yes
XLOC_002401	AT1G76580	NM_106308	none	chr1:28734218-28738918	psy2l_Rosette	WT_Rosette	OK	9.2274	5.52462	-0.74005	-2.98535	0.00005	0.00027947	yes
XLOC_002402	AT1G76590	NM_106309	none	chr1:28740675-28742218	psy2l_Rosette	WT_Rosette	OK	13.5896	6.86744	-0.984662	-3.92301	0.00005	0.00027947	yes
XLOC_002403	AT1G76600	NM_106310	none	chr1:28746888-28747823	psy2l_Rosette	WT_Rosette	OK	9.70357	14.5244	0.581889	2.37235	0.0018	0.00697614	yes
XLOC_002405	AT1G76620	NM_106312	none	chr1:28756551-28759309	psy2l_Rosette	WT_Rosette	OK	10.2158	6.53548	-0.644433	-2.58362	0.00005	0.00027947	yes
XLOC_002407	OPR1	NM_106318	NM_202428	chr1:28776807-28778429	psy2l_Rosette	WT_Rosette	OK	24.8847	42.6447	0.777108	3.8165	0.00005	0.00027947	yes
XLOC_002410	AT1G76740	NM_106324	none	chr1:28805134-28810593	psy2l_Rosette	WT_Rosette	OK	1.51893	0.548556	-1.46934	-3.98657	0.00005	0.00027947	yes
XLOC_002414	AT1G76820	NM_106332	none	chr1:28840847-28842516	psy2l_Rosette	WT_Rosette	OK	2.58022	1.78717	-0.529819	-1.49819	0.0094	0.0285748	yes
XLOC_002415	SEC5A	NM_106336	none	chr1:28847894-28855817	psy2l_Rosette	WT_Rosette	OK	19.2078	27.1054	0.496883	1.93705	0.00115	0.0047367	yes
XLOC_002416	AT1G76870	NM_106338	none	chr1:28856869-28858646	psy2l_Rosette	WT_Rosette	OK	1.2587	2.17295	0.787725	1.71845	0.0026	0.00960701	yes
XLOC_002420	AT1G76920	NM_106343	none	chr1:28892023-28893696	psy2l_Rosette	WT_Rosette	OK	11.3962	18.3409	0.686512	2.65696	0.00005	0.00027947	yes
XLOC_002421	PRAF1	NM_106346	none	chr1:28906519-28911575	psy2l_Rosette	WT_Rosette	OK	6.81444	9.20846	0.434363	1.90609	0.00165	0.00646944	yes
XLOC_002422	ACR3	NM_001036212	NM_001124136,NM_106350,NM_179565,NM_179566	chr1:28932102-28937281	psy2l_Rosette	WT_Rosette	OK	36.4177	55.894	0.618053	2.65947	0.00005	0.00027947	yes
XLOC_002425	FLM	NM_106358	NM_180648,NM_180649,NM_202431	chr1:28955559-28960200	psy2l_Rosette	WT_Rosette	OK	25.5	43.4574	0.769105	2.2874	0.0001	0.0005338	yes
XLOC_002426	PIN6	NM_106361	none	chr1:28970712-28974745	psy2l_Rosette	WT_Rosette	OK	4.76822	2.27974	-1.06459	-3.12152	0.00005	0.00027947	yes
XLOC_002433	AT1G77290	NM_001036215	NM_106378	chr1:29038382-29049401	psy2l_Rosette	WT_Rosette	OK	10.1156	3.53087	-1.51848	-2.09461	0.0014	0.005617	yes
XLOC_002434	AT1G77310	NM_106380	none	chr1:29051505-29056464	psy2l_Rosette	WT_Rosette	OK	2.33273	1.12939	-1.04647	-2.93365	0.00005	0.00027947	yes
XLOC_002441	anac032	NM_106394	none	chr1:29099864-29101356	psy2l_Rosette	WT_Rosette	OK	37.8917	14.6043	-1.37549	-6.41158	0.00005	0.00027947	yes
XLOC_002443	TAPX	NM_106398	none	chr1:29117534-29120917	psy2l_Rosette	WT_Rosette	OK	44.5517	91.8217	1.04336	4.49908	0.00005	0.00027947	yes
XLOC_002444	AT1G77500	NM_106399	none	chr1:29121356-29125168	psy2l_Rosette	WT_Rosette	OK	3.44144	6.13938	0.835079	3.23011	0.00005	0.00027947	yes
XLOC_002453	PIP5K2	NM_106423	none	chr1:29220351-29224453	psy2l_Rosette	WT_Rosette	OK	24.9591	44.6208	0.838153	3.92307	0.00005	0.00027947	yes
XLOC_002455	AT1G77800	NM_001198493	NM_106429	chr1:29253365-29263038	psy2l_Rosette	WT_Rosette	OK	33.4861	25.193	-0.41054	-1.74413	0.004	0.0138456	yes
XLOC_002456	AT1G77840	NM_106433	none	chr1:29268363-29270605	psy2l_Rosette	WT_Rosette	OK	22.3085	28.1187	0.333936	1.61335	0.01095	0.032436	yes
XLOC_002461	AT1G77920	NM_106441	none	chr1:29298387-29300899	psy2l_Rosette	WT_Rosette	OK	8.23305	4.72393	-0.80144	-2.96833	0.00005	0.00027947	yes
XLOC_002462	AT1G77930	NM_106442	NM_202437	chr1:29300964-29302927	psy2l_Rosette	WT_Rosette	OK	61.0509	76.1868	0.31953	1.72484	0.0142	0.0403446	yes
XLOC_002463	AT1G77992	unknown	none	chr1:29317767-29323254	psy2l_Rosette	WT_Rosette	OK	34.0892	15.3514	-1.15094	-2.81595	0.0011	0.00455727	yes
XLOC_002464	SEL1	NM_106449	NM_179568	chr1:29327923-29333129	psy2l_Rosette	WT_Rosette	OK	12.9793	2.33421	-2.47521	-7.8371	0.00005	0.00027947	yes
XLOC_002465	AT1G78010	NM_106450	none	chr1:29333404-29336461	psy2l_Rosette	WT_Rosette	OK	27.6498	13.4664	-1.03791	-4.359	0.00005	0.00027947	yes
XLOC_002467	AT1G78030	NM_106452	none	chr1:29343277-29343896	psy2l_Rosette	WT_Rosette	OK	2.08979	4.92668	1.23726	2.03619	0.00145	0.00579065	yes
XLOC_002471	RAP2.4	NM_106457	none	chr1:29364167-29366208	psy2l_Rosette	WT_Rosette	OK	86.3842	59.9215	-0.527693	-2.56492	0.00005	0.00027947	yes
XLOC_002474	AT1G78110	NM_106461	none	chr1:29391775-29393262	psy2l_Rosette	WT_Rosette	OK	13.8908	18.6759	0.427045	1.94049	0.0036	0.0126758	yes
XLOC_002477	AT1G78170	NM_106467	none	chr1:29413994-29415189	psy2l_Rosette	WT_Rosette	OK	37.9108	11.578	-1.71123	-7.84937	0.00005	0.00027947	yes
XLOC_002479	AT1G78180	NM_106468	none	chr1:29416771-29419085	psy2l_Rosette	WT_Rosette	OK	11.535	16.9001	0.551011	2.04643	0.00035	0.00164892	yes
XLOC_002480	AT1G78200	NM_106470	NM_202439	chr1:29420209-29421873	psy2l_Rosette	WT_Rosette	OK	26.0324	37.947	0.543675	2.73303	0.0001	0.0005338	yes
XLOC_002485	GRF2	NM_106479	none	chr1:29461671-29463395	psy2l_Rosette	WT_Rosette	OK	100.916	125.309	0.312332	1.60897	0.017	0.0469865	yes
XLOC_002486	AT1G78410	NM_106488	none	chr1:29502515-29503924	psy2l_Rosette	WT_Rosette	OK	3.51242	14.9237	2.08707	4.75148	0.00005	0.00027947	yes
XLOC_002490	RHM1	NM_106504	none	chr1:29549562-29560963	psy2l_Rosette	WT_Rosette	OK	101.682	69.0708	-0.557914	-2.19442	0.0003	0.00143658	yes
XLOC_002492	LZF1	NM_001198499	NM_106507	chr1:29567196-29568865	psy2l_Rosette	WT_Rosette	OK	3.16785	7.92395	1.32271	2.55377	0.00005	0.00027947	yes
XLOC_002495	ATGGH3	NM_106514	none	chr1:29590946-29593535	psy2l_Rosette	WT_Rosette	OK	52.0617	27.1948	-0.936893	-4.73584	0.00005	0.00027947	yes
XLOC_002496	AT1G78690,ATGGH2	NM_106516	NM_001198500,NM_106515	chr1:29593865-29598667	psy2l_Rosette	WT_Rosette	OK	98.694	44.4944	-1.14934	-5.71488	0.00005	0.00027947	yes
XLOC_002500	AT1G78890	NM_106537	none	chr1:29656520-29659962	psy2l_Rosette	WT_Rosette	OK	20.3091	14.332	-0.502886	-1.64721	0.00515	0.0171782	yes
XLOC_002504	ATLUP2	NM_106545	none	chr1:29696471-29701249	psy2l_Rosette	WT_Rosette	OK	5.05019	3.64563	-0.47017	-1.71928	0.0054	0.0178767	yes
XLOC_002505	LUP1	NM_106546	NM_179572	chr1:29703009-29707804	psy2l_Rosette	WT_Rosette	OK	7.05895	19.0904	1.43532	6.23631	0.00005	0.00027947	yes
XLOC_002506	PSBR	NM_106555	none	chr1:29735965-29740256	psy2l_Rosette	WT_Rosette	OK	2447.06	3966.06	0.696659	2.46488	0.00005	0.00027947	yes
XLOC_002507	AT1G79060	NM_106557	none	chr1:29741509-29743628	psy2l_Rosette	WT_Rosette	OK	2.52685	3.93778	0.640045	2.08418	0.0012	0.00490594	yes
XLOC_002511	ATMYB63	NM_106569	none	chr1:29786488-29787689	psy2l_Rosette	WT_Rosette	OK	1.28673	0.634989	-1.01891	-1.92516	0.01065	0.0317132	yes
XLOC_002516	ECT8	NM_106577	none	chr1:29815824-29832980	psy2l_Rosette	WT_Rosette	OK	110.717	75.1115	-0.55977	-1.51873	0.01045	0.031235	yes
XLOC_002520	AT1G79420	NM_106590	none	chr1:29871469-29874330	psy2l_Rosette	WT_Rosette	OK	4.33852	3.04931	-0.50872	-1.39513	0.01445	0.0409317	yes
XLOC_002522	KS1	NM_106594	none	chr1:29890399-29896751	psy2l_Rosette	WT_Rosette	OK	1.4681	4.66716	1.66859	3.40892	0.00005	0.00027947	yes
XLOC_002537	AT1G79950	NM_106644	none	chr1:30073625-30080846	psy2l_Rosette	WT_Rosette	OK	15.3062	8.0241	-0.931703	-2.44204	0.0001	0.0005338	yes
XLOC_002541	SUS2	NM_106656	none	chr1:30117854-30129613	psy2l_Rosette	WT_Rosette	OK	49.9613	35.2078	-0.504916	-2.0717	0.0003	0.00143658	yes
XLOC_002543	ATPP2-B11	NM_106660	none	chr1:30135298-30137057	psy2l_Rosette	WT_Rosette	OK	10.9324	3.58864	-1.60711	-5.5989	0.00005	0.00027947	yes
XLOC_002546	AT1G80160	NM_001084382	NM_106665	chr1:30151025-30152544	psy2l_Rosette	WT_Rosette	OK	4.10539	1.76686	-1.21633	-3.26752	0.00005	0.00027947	yes
XLOC_002552	NTT1	NM_106679	none	chr1:30191673-30208239	psy2l_Rosette	WT_Rosette	OK	60.3395	44.7938	-0.429802	-1.66386	0.008	0.0249347	yes
XLOC_002554	AT1G80380	NM_001084386	NM_001198518,NM_106687,NM_179581	chr1:30213751-30220047	psy2l_Rosette	WT_Rosette	OK	46.0287	75.4586	0.713152	3.218	0.00005	0.00027947	yes
XLOC_002556	AT1G80440	NM_106692	none	chr1:30241438-30243132	psy2l_Rosette	WT_Rosette	OK	23.4749	37.3531	0.67011	3.21565	0.00005	0.00027947	yes
XLOC_002558	AT1G80510	NM_106699	none	chr1:30272859-30274849	psy2l_Rosette	WT_Rosette	OK	6.21738	8.22757	0.404159	1.60344	0.011	0.03255	yes
XLOC_002559	AT1G80520	NM_106700	none	chr1:30276296-30277286	psy2l_Rosette	WT_Rosette	OK	7.15427	4.34149	-0.720616	-2.42538	0.0012	0.00490594	yes
XLOC_002569	CCR2	NM_106730	NM_129475,NM_127738,NM_179686	chr1:30370526-30372667	psy2l_Rosette	WT_Rosette	OK	11.9409	3.65853	-1.70658	-6.04639	0.00005	0.00027947	yes
XLOC_002570	WRKY40	NM_106732	none	chr1:30383636-30387656	psy2l_Rosette	WT_Rosette	OK	20.7585	30.8829	0.573105	2.36329	0.0011	0.00455727	yes
XLOC_002574	AT1G80940	NM_106742	NM_202464	chr1:30410694-30415135	psy2l_Rosette	WT_Rosette	OK	24.4819	35.5774	0.539248	2.01022	0.00555	0.0182878	yes
XLOC_002578	NGA3	NM_099985	none	chr1:11420-13604	psy2l_Rosette	WT_Rosette	OK	2.50672	1.18172	-1.08492	-2.88597	0.00005	0.00027947	yes
XLOC_002581	AT1G01080	NM_001035848	NM_099990	chr1:45215-46823	psy2l_Rosette	WT_Rosette	OK	32.6065	66.1893	1.02144	5.30506	0.00005	0.00027947	yes
XLOC_002584	KCS1	NM_099994	none	chr1:57113-59174	psy2l_Rosette	WT_Rosette	OK	158.178	92.6144	-0.772239	-3.64337	0.00005	0.00027947	yes
XLOC_002585	AT1G01130,CIPK9	NM_099995	NM_099996,NM_179239,NM_179240	chr1:61859-67697	psy2l_Rosette	WT_Rosette	OK	37.4125	77.5338	1.0513	4.54562	0.00005	0.00027947	yes
XLOC_002587	CYP78A8	NM_100001	none	chr1:82904-84961	psy2l_Rosette	WT_Rosette	OK	0.253773	1.63557	2.68818	4.71039	0.00005	0.00027947	yes
XLOC_002591	CNGC10	NM_001197956	NM_100016	chr1:132270-135877	psy2l_Rosette	WT_Rosette	OK	1.73014	5.91896	1.77446	5.29943	0.00005	0.00027947	yes
XLOC_002597	LEA14	NM_100029	none	chr1:172000-172991	psy2l_Rosette	WT_Rosette	OK	100.214	124.664	0.314964	1.77942	0.0149	0.0420441	yes
XLOC_002599	ATGPAT4	NM_100043	none	chr1:221684-224440	psy2l_Rosette	WT_Rosette	OK	64.9351	48.4494	-0.42252	-2.03665	0.00175	0.00680899	yes
XLOC_002604	AT1G01670	NM_100049	none	chr1:242841-245980	psy2l_Rosette	WT_Rosette	OK	5.11686	2.51451	-1.02498	-2.6662	0.00005	0.00027947	yes
XLOC_002605	ATPUB54	NM_100050	none	chr1:246139-248578	psy2l_Rosette	WT_Rosette	OK	2.05908	10.0666	2.28951	7.05477	0.00005	0.00027947	yes
XLOC_002616	AT1G02030	NM_100083	none	chr1:355396-356218	psy2l_Rosette	WT_Rosette	OK	0.64607	0.206418	-1.64612	-2.05272	0.01755	0.0482442	yes
XLOC_002617	LAP6	NM_100085	none	chr1:359036-363113	psy2l_Rosette	WT_Rosette	OK	2.7641	3.89258	0.493916	1.69545	0.0035	0.0123676	yes
XLOC_002623	ANAC003	NM_100103	none	chr1:428675-430657	psy2l_Rosette	WT_Rosette	OK	2.64957	5.56285	1.07007	3.42491	0.00005	0.00027947	yes
XLOC_002624	ANAC004	NM_100104	none	chr1:435008-436885	psy2l_Rosette	WT_Rosette	OK	0.666526	2.38344	1.83831	3.90941	0.00005	0.00027947	yes
XLOC_002626	AT1G02270	NM_100107	none	chr1:443112-446276	psy2l_Rosette	WT_Rosette	OK	9.49437	13.7254	0.531705	2.29978	0.00065	0.00285717	yes
XLOC_002630	HFR1	NM_100115	none	chr1:465591-467759	psy2l_Rosette	WT_Rosette	OK	15.6391	4.70818	-1.73192	-6.56183	0.00005	0.00027947	yes
XLOC_002631	AT1G02360	NM_100117	none	chr1:471958-473141	psy2l_Rosette	WT_Rosette	OK	3.47703	15.7116	2.17591	7.5517	0.00005	0.00027947	yes
XLOC_002632	AT1G02405	NM_148428	none	chr1:489960-490595	psy2l_Rosette	WT_Rosette	OK	0.235914	1.894	3.0051	4.23155	0.0008	0.00343575	yes
XLOC_002634	NIMIN1	NM_100126	none	chr1:497853-498512	psy2l_Rosette	WT_Rosette	OK	1.57536	8.06379	2.35578	6.24831	0.00005	0.00027947	yes
XLOC_002636	AT1G02475	NM_100129	none	chr1:511756-515407	psy2l_Rosette	WT_Rosette	OK	21.369	27.9595	0.38782	1.86497	0.00315	0.0113515	yes
XLOC_002638	AT1G02630	NM_001035857	NM_100143	chr1:560907-562423	psy2l_Rosette	WT_Rosette	OK	0.552617	1.74579	1.65952	3.24009	0.00015	0.000771607	yes
XLOC_002640	AT1G02710	NM_100151	none	chr1:589536-590259	psy2l_Rosette	WT_Rosette	OK	4.1829	9.28936	1.15107	3.87331	0.00005	0.00027947	yes
XLOC_002641	ATCSLD5	NM_100153	none	chr1:594520-598722	psy2l_Rosette	WT_Rosette	OK	13.1046	6.91444	-0.922395	-4.08602	0.00005	0.00027947	yes
XLOC_002645	ATCEL2	NM_100159	none	chr1:613222-616100	psy2l_Rosette	WT_Rosette	OK	0.53261	1.24224	1.22179	2.47303	0.0008	0.00343575	yes
XLOC_002646	AT1G02820	NM_100163	none	chr1:623721-624542	psy2l_Rosette	WT_Rosette	OK	22.2889	37.607	0.754677	3.48901	0.00015	0.000771607	yes
XLOC_002652	LPA1	NM_100172	none	chr1:655562-658192	psy2l_Rosette	WT_Rosette	OK	26.2943	43.6739	0.732018	3.6251	0.00005	0.00027947	yes
XLOC_002653	GST11	NM_100173	none	chr1:658592-659964	psy2l_Rosette	WT_Rosette	OK	55.2126	94.7692	0.779422	3.84201	0.00005	0.00027947	yes
XLOC_002660	AT1G03020	NM_100183	none	chr1:697883-698596	psy2l_Rosette	WT_Rosette	OK	2.53901	6.60295	1.37885	4.09695	0.00005	0.00027947	yes
XLOC_002661	AT1G03040	NM_001197966	NM_100185	chr1:703901-706696	psy2l_Rosette	WT_Rosette	OK	48.1708	33.8763	-0.507882	-2.22801	0.00025	0.00122104	yes
XLOC_002662	AT1G03055	NM_100187	NM_202019	chr1:709930-711835	psy2l_Rosette	WT_Rosette	OK	3.22745	9.04362	1.48651	4.87581	0.00005	0.00027947	yes
XLOC_002664	AT1G03080	NM_100190	none	chr1:731594-738166	psy2l_Rosette	WT_Rosette	OK	34.3294	20.1435	-0.769126	-3.33925	0.00005	0.00027947	yes
XLOC_002673	AT1G03400	NM_100222	none	chr1:842711-844225	psy2l_Rosette	WT_Rosette	OK	32.827	47.7895	0.541813	2.7728	0.00005	0.00027947	yes
XLOC_002676	AT1G03470	NM_001035866	NM_100229	chr1:865944-867733	psy2l_Rosette	WT_Rosette	OK	3.19758	1.96024	-0.705951	-1.938	0.00585	0.0190765	yes
XLOC_002680	AT1G03520	NM_001083984	NM_100234	chr1:877779-880252	psy2l_Rosette	WT_Rosette	OK	9.2217	6.18098	-0.577197	-2.02434	0.0006	0.00266398	yes
XLOC_002684	AT1G03590	NM_100239	none	chr1:892925-897574	psy2l_Rosette	WT_Rosette	OK	22.5444	13.0489	-0.788836	-3.23155	0.00005	0.00027947	yes
XLOC_002685	AT1G03620	NM_100242	none	chr1:904119-906752	psy2l_Rosette	WT_Rosette	OK	2.29525	1.31848	-0.799773	-1.74476	0.0035	0.0123676	yes
XLOC_002688	ATHM1	NM_179254	none	chr1:916801-918058	psy2l_Rosette	WT_Rosette	OK	198.818	279.832	0.493112	2.73058	0.00025	0.00122104	yes
XLOC_002689	AT1G03730	NM_100252	none	chr1:930776-931939	psy2l_Rosette	WT_Rosette	OK	4.21763	10.3889	1.30054	4.61533	0.00005	0.00027947	yes
XLOC_002693	AT1G03820	NM_100261	none	chr1:959817-960825	psy2l_Rosette	WT_Rosette	OK	10.5822	6.69773	-0.659893	-2.45479	0.0006	0.00266398	yes
XLOC_002695	MGP	NM_001035874	NM_100263	chr1:967505-969609	psy2l_Rosette	WT_Rosette	OK	0.692296	0.325687	-1.0879	-1.69271	0.0169	0.0467753	yes
XLOC_002696	AT1G03850	NM_100265	NM_179255	chr1:976319-977848	psy2l_Rosette	WT_Rosette	OK	3.47709	8.36897	1.26717	2.66289	0.00005	0.00027947	yes
XLOC_002697	ATPHB2	NM_100266	NM_202026,NM_202027	chr1:979273-981900	psy2l_Rosette	WT_Rosette	OK	33.5551	26.506	-0.340216	-1.69832	0.01185	0.0346616	yes
XLOC_002698	FLA9	NM_100267	none	chr1:982484-983618	psy2l_Rosette	WT_Rosette	OK	79.4694	174.717	1.13655	5.9256	0.00005	0.00027947	yes
XLOC_002699	VPS2.3	NM_100276	none	chr1:1008501-1013352	psy2l_Rosette	WT_Rosette	OK	7.32486	4.97354	-0.558528	-2.12389	0.0002	0.00099874	yes
XLOC_002701	AT1G04000	NM_100281	none	chr1:1025980-1029110	psy2l_Rosette	WT_Rosette	OK	11.1812	23.2291	1.05485	3.47821	0.00005	0.00027947	yes
XLOC_002703	AT1G04040	NM_100285	none	chr1:1042094-1043915	psy2l_Rosette	WT_Rosette	OK	66.3197	91.4228	0.463117	2.33266	0.00035	0.00164892	yes
XLOC_002707	MRP5	NM_001197977	NM_100293	chr1:1064309-1071028	psy2l_Rosette	WT_Rosette	OK	30.3112	21.0016	-0.529352	-2.10513	0.00035	0.00164892	yes
XLOC_002710	KCS2	NM_100303	none	chr1:1114336-1122767	psy2l_Rosette	WT_Rosette	OK	66.0384	5.95189	-3.47189	-7.57345	0.00005	0.00027947	yes
XLOC_002713	AT1G04280	NM_100309	none	chr1:1143463-1146847	psy2l_Rosette	WT_Rosette	OK	16.0641	22.0124	0.45447	1.90629	0.001	0.0041885	yes
XLOC_002718	AT1G04360	NM_100316	none	chr1:1167401-1168894	psy2l_Rosette	WT_Rosette	OK	0.665923	2.16288	1.69953	3.68007	0.00005	0.00027947	yes
XLOC_002719	AT1G04390	NM_100319	none	chr1:1179345-1183696	psy2l_Rosette	WT_Rosette	OK	4.74258	3.59026	-0.401582	-1.43346	0.01255	0.036355	yes
XLOC_002720	ATCRY2	NM_100320	NM_179257	chr1:1185552-1188561	psy2l_Rosette	WT_Rosette	OK	57.1513	43.9077	-0.380312	-1.81603	0.0036	0.0126758	yes
XLOC_002724	AT1G04570	NM_100336	none	chr1:1246683-1251105	psy2l_Rosette	WT_Rosette	OK	3.04751	1.93343	-0.65647	-1.59561	0.0058	0.0189571	yes
XLOC_002731	AT1G04680	NM_100348	none	chr1:1303506-1307894	psy2l_Rosette	WT_Rosette	OK	29.7736	76.9038	1.36902	6.64123	0.00005	0.00027947	yes
XLOC_002732	CTF18	NM_100352	none	chr1:1325179-1331136	psy2l_Rosette	WT_Rosette	OK	2.59574	1.60814	-0.690755	-1.94281	0.0012	0.00490594	yes
XLOC_002738	AT1G04830	NM_001197979	NM_100361	chr1:1358911-1361993	psy2l_Rosette	WT_Rosette	OK	15.3881	11.1203	-0.468629	-1.80466	0.00185	0.00715035	yes
XLOC_002749	AT1G04985	NM_100377	none	chr1:1416342-1418484	psy2l_Rosette	WT_Rosette	OK	28.3764	36.504	0.363363	1.82284	0.0109	0.0323072	yes
XLOC_002757	AT1G05120	NM_100390	none	chr1:1471386-1476163	psy2l_Rosette	WT_Rosette	OK	15.07	7.71026	-0.966832	-4.26961	0.00005	0.00027947	yes
XLOC_002758	AT1G05135	unknown	none	chr1:1477326-1478957	psy2l_Rosette	WT_Rosette	OK	11.5269	35.7934	1.63468	7.51035	0.00005	0.00027947	yes
XLOC_002761	emb2394	NM_100397	none	chr1:1502266-1503864	psy2l_Rosette	WT_Rosette	OK	264.152	336.308	0.348416	1.81297	0.011	0.03255	yes
XLOC_002763	HDG2	NM_001123759	NM_001197982,NM_100402,NM_179265	chr1:1512827-1519052	psy2l_Rosette	WT_Rosette	OK	13.9602	10.3569	-0.430717	-1.79699	0.00185	0.00715035	yes
XLOC_002765	ZIP5	NM_100409	NM_202033	chr1:1544934-1547908	psy2l_Rosette	WT_Rosette	OK	11.7996	2.79699	-2.07679	-7.02267	0.00005	0.00027947	yes
XLOC_002770	LPA19	NM_100418	none	chr1:1576862-1583711	psy2l_Rosette	WT_Rosette	OK	11.2404	26.7863	1.2528	2.14003	0.00165	0.00646944	yes
XLOC_002772	AT1G05430	NM_100422	none	chr1:1594056-1595855	psy2l_Rosette	WT_Rosette	OK	19.3358	25.2691	0.386099	1.84892	0.00885	0.027157	yes
XLOC_002774	SDE3	NM_100425	none	chr1:1601175-1605029	psy2l_Rosette	WT_Rosette	OK	5.61078	3.89195	-0.527706	-2.06356	0.0011	0.00455727	yes
XLOC_002775	CVP2	NM_100426	none	chr1:1607304-1611767	psy2l_Rosette	WT_Rosette	OK	3.81298	5.21837	0.45268	1.68719	0.0057	0.0186765	yes
XLOC_002776	chr31	NM_100428	none	chr1:1621582-1622092	psy2l_Rosette	WT_Rosette	OK	0.588012	0.204736	-1.52208	-2.02148	0.00915	0.0279435	yes
XLOC_002777	AT1G05520	NM_100431	none	chr1:1630816-1635872	psy2l_Rosette	WT_Rosette	OK	21.9474	15.8298	-0.471406	-2.02806	0.0002	0.00099874	yes
XLOC_002779	UGT1	NM_100435	none	chr1:1645416-1647372	psy2l_Rosette	WT_Rosette	OK	8.85303	18.5442	1.06673	1.54488	0.0093	0.0283099	yes
XLOC_002780	ATGSL06	NM_001197984	NM_100436	chr1:1647559-1659491	psy2l_Rosette	WT_Rosette	OK	18.8448	13.921	-0.436903	-1.93365	0.0008	0.00343575	yes
XLOC_002781	AT1G05575	NM_100437	none	chr1:1661540-1662333	psy2l_Rosette	WT_Rosette	OK	2.16234	6.00349	1.47321	4.08807	0.00005	0.00027947	yes
XLOC_002784	AT1G05670	NM_001160835	NM_100447	chr1:1697547-1702741	psy2l_Rosette	WT_Rosette	OK	3.06157	4.63926	0.599622	1.81892	0.0023	0.00862718	yes
XLOC_002785	UGT74E2	NM_100448	none	chr1:1703085-1704696	psy2l_Rosette	WT_Rosette	OK	10.3631	0.0909443	-6.83226	-8.50162	0.00005	0.00027947	yes
XLOC_002790	AT1G05840	NM_100465	none	chr1:1762101-1766347	psy2l_Rosette	WT_Rosette	OK	23.6424	15.5392	-0.605463	-2.22794	0.0001	0.0005338	yes
XLOC_002791	ATCTL1	NM_100466	none	chr1:1766497-1768822	psy2l_Rosette	WT_Rosette	OK	422.943	572.38	0.436508	1.98957	0.0018	0.00697614	yes
XLOC_002792	AT1G05870	NM_001197988	NM_001197989,NM_100468,NM_202037	chr1:1771375-1773343	psy2l_Rosette	WT_Rosette	OK	86.9737	47.2422	-0.880502	-3.86957	0.00005	0.00027947	yes
XLOC_002794	AT1G05950	NM_100476	none	chr1:1804411-1807671	psy2l_Rosette	WT_Rosette	OK	3.2841	1.71704	-0.935574	-2.82031	0.00005	0.00027947	yes
XLOC_002797	AT1G06000	NM_100480	none	chr1:1820156-1822035	psy2l_Rosette	WT_Rosette	OK	59.3923	32.085	-0.888378	-3.30701	0.00005	0.00027947	yes
XLOC_002807	AT1G06350	NM_100516	none	chr1:1935320-1936830	psy2l_Rosette	WT_Rosette	OK	7.21579	1.15596	-2.64206	-6.90288	0.00005	0.00027947	yes
XLOC_002808	AT1G06360	NM_100517	none	chr1:1938848-1940466	psy2l_Rosette	WT_Rosette	OK	70.9001	31.9325	-1.15076	-5.67391	0.00005	0.00027947	yes
XLOC_002810	ARA2	NM_100520	none	chr1:1946744-1952885	psy2l_Rosette	WT_Rosette	OK	56.6642	35.3696	-0.679925	-1.72506	0.0029	0.0105678	yes
XLOC_002813	ACD32.1	NM_100526	none	chr1:1965769-1969620	psy2l_Rosette	WT_Rosette	OK	32.5623	52.7021	0.694659	2.86629	0.00005	0.00027947	yes
XLOC_002821	AT1G06590	NM_100538	none	chr1:2016244-2024680	psy2l_Rosette	WT_Rosette	OK	6.10316	3.90226	-0.645248	-2.3787	0.00005	0.00027947	yes
XLOC_002827	AT1G06760	NM_100553	none	chr1:2076456-2077707	psy2l_Rosette	WT_Rosette	OK	378.133	155.048	-1.28618	-6.60537	0.00005	0.00027947	yes
XLOC_002832	AT1G06890	NM_001084002	NM_001197997,NM_100564	chr1:2111353-2114657	psy2l_Rosette	WT_Rosette	OK	45.7042	34.1297	-0.421297	-2.10745	0.00145	0.00579065	yes
XLOC_002836	ATEXO70B2	NM_100573	none	chr1:2150184-2155276	psy2l_Rosette	WT_Rosette	OK	10.6073	34.7301	1.71113	3.55991	0.00005	0.00027947	yes
XLOC_002838	AT1G07040	NM_100578	none	chr1:2160902-2163326	psy2l_Rosette	WT_Rosette	OK	16.2803	11.1712	-0.543336	-2.41357	0.0002	0.00099874	yes
XLOC_002843	SIRANBP	NM_100588	none	chr1:2189923-2193864	psy2l_Rosette	WT_Rosette	OK	87.0802	131.143	0.590726	2.55766	0.00005	0.00027947	yes
XLOC_002844	MAPKKK13	NM_001197998	NM_100589	chr1:2194438-2195870	psy2l_Rosette	WT_Rosette	OK	1.77036	2.74965	0.635203	1.7065	0.01295	0.0373337	yes
XLOC_002845	AT1G07160	NM_100590	none	chr1:2197973-2199769	psy2l_Rosette	WT_Rosette	OK	0.125212	1.07843	3.1065	3.85085	0.00015	0.000771607	yes
XLOC_002846	AT1G07200	NM_001084005	NM_100594	chr1:2208704-2212717	psy2l_Rosette	WT_Rosette	OK	21.2559	31.012	0.544966	2.20683	0.0003	0.00143658	yes
XLOC_002848	NPC1	NM_100597	none	chr1:2220214-2222985	psy2l_Rosette	WT_Rosette	OK	29.2296	20.1498	-0.536663	-2.5734	0.00015	0.000771607	yes
XLOC_002855	AT1G07380	NM_100612	none	chr1:2264651-2269098	psy2l_Rosette	WT_Rosette	OK	9.38817	5.17936	-0.85807	-3.25064	0.00005	0.00027947	yes
XLOC_002856	HAI2	NM_100617	none	chr1:2280823-2282825	psy2l_Rosette	WT_Rosette	OK	22.6328	3.13205	-2.85324	-10.5465	0.00005	0.00027947	yes
XLOC_002857	AT1G07440	NM_001035910	NM_100618	chr1:2286183-2287790	psy2l_Rosette	WT_Rosette	OK	44.4802	27.5872	-0.689163	-3.51518	0.00005	0.00027947	yes
XLOC_002859	AT1G07480	NM_100622	NM_180606	chr1:2296409-2299563	psy2l_Rosette	WT_Rosette	OK	17.6279	11.8136	-0.577412	-2.24575	0.00015	0.000771607	yes
XLOC_002861	AT1G07500	NM_100624	none	chr1:2304400-2305231	psy2l_Rosette	WT_Rosette	OK	35.5731	8.02872	-2.14754	-9.16481	0.00005	0.00027947	yes
XLOC_002862	AT1G07520	NM_100626	none	chr1:2305413-2312360	psy2l_Rosette	WT_Rosette	OK	3.34109	6.1927	0.89025	1.63135	0.0075	0.0236328	yes
XLOC_002863	SCL14	NM_100627	none	chr1:2313581-2316497	psy2l_Rosette	WT_Rosette	OK	28.4339	17.2772	-0.718739	-3.3976	0.00005	0.00027947	yes
XLOC_002865	AT1G07590	NM_100632	none	chr1:2336478-2339490	psy2l_Rosette	WT_Rosette	OK	268.065	188.915	-0.504841	-2.20406	0.00045	0.00206029	yes
XLOC_002869	AT1G07650	NM_001198001	NM_100638	chr1:2359465-2366642	psy2l_Rosette	WT_Rosette	OK	17.7769	25.6803	0.530658	2.46627	0.00005	0.00027947	yes
XLOC_002872	KCS3	NM_100646	none	chr1:2390535-2392527	psy2l_Rosette	WT_Rosette	OK	93.3424	66.5375	-0.488365	-2.35984	0.0002	0.00099874	yes
XLOC_002874	AT1G07750	NM_100650	none	chr1:2404035-2406041	psy2l_Rosette	WT_Rosette	OK	37.7701	23.3611	-0.693133	-3.36941	0.00005	0.00027947	yes
XLOC_002876	TRP6	NM_001123771	NM_001198002,NM_100652,NM_179275,NM_202055	chr1:2410145-2412675	psy2l_Rosette	WT_Rosette	OK	4.8862	2.82516	-0.790384	-2.40697	0.0008	0.00343575	yes
XLOC_002877	AT1G07820	NM_100656	NM_180608	chr1:2421074-2421943	psy2l_Rosette	WT_Rosette	OK	114.467	42.1543	-1.44118	-5.87133	0.00005	0.00027947	yes
XLOC_002878	AT1G07870	NM_001198003	NM_100661	chr1:2429300-2432049	psy2l_Rosette	WT_Rosette	OK	16.3204	8.9045	-0.874067	-3.12828	0.00005	0.00027947	yes
XLOC_002889	AT1G08050	NM_100679	none	chr1:2498808-2501435	psy2l_Rosette	WT_Rosette	OK	5.33759	8.46084	0.664612	2.40909	0.00005	0.00027947	yes
XLOC_002891	OTP82	NM_100682	none	chr1:2514181-2516444	psy2l_Rosette	WT_Rosette	OK	1.1277	0.343815	-1.71367	-3.3458	0.00005	0.00027947	yes
XLOC_002896	ATLIG1	NM_100689	none	chr1:2542645-2547897	psy2l_Rosette	WT_Rosette	OK	11.3162	7.27217	-0.637937	-2.74324	0.00005	0.00027947	yes
XLOC_002901	AT1G08210	NM_100695	none	chr1:2577023-2580661	psy2l_Rosette	WT_Rosette	OK	18.803	12.8497	-0.549228	-2.49673	0.0003	0.00143658	yes
XLOC_002903	AT1G08230	NM_001084018	none	chr1:2583615-2586865	psy2l_Rosette	WT_Rosette	OK	26.2857	8.22436	-1.6763	-6.17732	0.00005	0.00027947	yes
XLOC_002904	ADT6	NM_100698	none	chr1:2588852-2590522	psy2l_Rosette	WT_Rosette	OK	14.74	23.7129	0.685939	3.19442	0.00005	0.00027947	yes
XLOC_002906	WIP3	NM_112181	NM_100702	chr1:2609919-2613347	psy2l_Rosette	WT_Rosette	OK	3.2073	1.35467	-1.24341	-3.46548	0.00005	0.00027947	yes
XLOC_002907	AT1G08315	NM_179282	none	chr1:2620337-2621647	psy2l_Rosette	WT_Rosette	OK	4.8447	7.34786	0.600919	2.14352	0.00195	0.00749593	yes
XLOC_002909	AT1G08350	NM_001084020	NM_100708	chr1:2631023-2635865	psy2l_Rosette	WT_Rosette	OK	3.19647	4.48293	0.487964	1.35641	0.0181	0.0494885	yes
XLOC_002910	PSAO	NM_100711	none	chr1:2640785-2641866	psy2l_Rosette	WT_Rosette	OK	2098.11	3007.79	0.519614	2.67781	0.0007	0.00304923	yes
XLOC_002911	AT1G08400	NM_100713	none	chr1:2641974-2646064	psy2l_Rosette	WT_Rosette	OK	5.05409	2.56213	-0.980104	-2.59651	0.00005	0.00027947	yes
XLOC_002912	AtCRT3	NM_001198007	NM_100718,NM_202064	chr1:2667817-2671899	psy2l_Rosette	WT_Rosette	OK	47.5611	133.214	1.48589	7.30311	0.00005	0.00027947	yes
XLOC_002914	ATSUFS	NM_100722	none	chr1:2684213-2688658	psy2l_Rosette	WT_Rosette	OK	22.3853	32.3651	0.531887	1.50617	0.0118	0.034551	yes
XLOC_002916	SYP111	NM_100729	none	chr1:2709613-2711018	psy2l_Rosette	WT_Rosette	OK	19.7818	10.6346	-0.895405	-3.9409	0.00005	0.00027947	yes
XLOC_002920	THA1	NM_001035924	NM_001084023,NM_100736,NM_179283,NM_179284	chr1:2743933-2746579	psy2l_Rosette	WT_Rosette	OK	2.93669	0.357343	-3.03881	-4.60286	0.00005	0.00027947	yes
XLOC_002923	PS1	NM_100743	none	chr1:2769575-2771457	psy2l_Rosette	WT_Rosette	OK	12.3471	15.9887	0.372876	1.67762	0.00945	0.0286916	yes
XLOC_002926	MYB60	NM_100755	NM_202066	chr1:2819075-2820382	psy2l_Rosette	WT_Rosette	OK	3.22017	7.16886	1.15461	3.04102	0.00005	0.00027947	yes
XLOC_002929	G-H2AX	NM_104344	NM_100760	chr1:2846919-2847795	psy2l_Rosette	WT_Rosette	OK	154.743	78.2434	-0.983829	-5.83721	0.00005	0.00027947	yes
XLOC_002935	At-SR30	NM_100783	NM_148447	chr1:2942546-2945966	psy2l_Rosette	WT_Rosette	OK	67.9041	45.5774	-0.57518	-2.51632	0.00005	0.00027947	yes
XLOC_002936	AtPP2-B15	NM_100785	none	chr1:2949608-2950991	psy2l_Rosette	WT_Rosette	OK	1.31982	0.112581	-3.55131	-4.1949	0.00045	0.00206029	yes
XLOC_002938	AT1G09170	NM_100787	none	chr1:2956570-2958619	psy2l_Rosette	WT_Rosette	OK	0.701962	0.343033	-1.03305	-1.71331	0.0159	0.0444107	yes
XLOC_002940	AT1G09195	NM_001123781	NM_001198017	chr1:2967834-2972229	psy2l_Rosette	WT_Rosette	OK	80.4097	19.3084	-2.05814	-8.87116	0.00005	0.00027947	yes
XLOC_002947	G6PD4	NM_001198018	NM_100813	chr1:3037620-3041873	psy2l_Rosette	WT_Rosette	OK	2.96076	4.55896	0.622735	2.21881	0.0001	0.0005338	yes
XLOC_002951	PHYA	NM_001123784	NM_100828	chr1:3095195-3100817	psy2l_Rosette	WT_Rosette	OK	26.8349	40.2646	0.585405	2.6677	0.00005	0.00027947	yes
XLOC_002952	AT1G09575	NM_100829	none	chr1:3101608-3103005	psy2l_Rosette	WT_Rosette	OK	1.43031	2.95225	1.04549	2.7184	0.0002	0.00099874	yes
XLOC_002959	AT1G09730	NM_001198022	NM_100845	chr1:3147650-3154397	psy2l_Rosette	WT_Rosette	OK	16.6351	12.6068	-0.400028	-1.85028	0.002	0.00766286	yes
XLOC_002963	ECT11	NM_100854	none	chr1:3180935-3184266	psy2l_Rosette	WT_Rosette	OK	7.02046	5.23826	-0.422477	-1.41011	0.0148	0.0417917	yes
XLOC_002966	ATSK41	NM_001035936	NM_001084029,NM_001084030,NM_100858,NM_179296,NM_202072	chr1:3195832-3200288	psy2l_Rosette	WT_Rosette	OK	30.3926	24.501	-0.310883	-1.3522	0.018	0.0492831	yes
XLOC_002971	AT1G09932	NM_001084031	NM_179297	chr1:3228713-3233236	psy2l_Rosette	WT_Rosette	OK	0.178617	0.661417	1.88869	2.27639	0.0126	0.0364732	yes
XLOC_002972	AT1G09935	NM_148453	none	chr1:3234327-3234557	psy2l_Rosette	WT_Rosette	OK	0	11.5457	inf	#NAME?	0.00005	0.00027947	yes
XLOC_002974	RAS1	NM_100869	none	chr1:3240531-3241756	psy2l_Rosette	WT_Rosette	OK	0.618166	2.03706	1.72042	3.50227	0.00005	0.00027947	yes
XLOC_002975	AT1G09980	NM_001084032	NM_100872	chr1:3256209-3261721	psy2l_Rosette	WT_Rosette	OK	14.5766	10.5545	-0.465799	-2.00316	0.00045	0.00206029	yes
XLOC_002979	AT1G10090	NM_100883	none	chr1:3288105-3296232	psy2l_Rosette	WT_Rosette	OK	11.2088	8.42849	-0.41129	-1.53659	0.0064	0.0205922	yes
XLOC_002981	AT1G10120	NM_100886	none	chr1:3304038-3306366	psy2l_Rosette	WT_Rosette	OK	14.9425	11.5023	-0.377496	-1.6614	0.0096	0.0290714	yes
XLOC_002988	AT1G10320	NM_100906	none	chr1:3381489-3388400	psy2l_Rosette	WT_Rosette	OK	15.5076	9.60023	-0.691836	-2.9407	0.00005	0.00027947	yes
XLOC_002989	AT1G10340	NM_100908	NM_179300	chr1:3390257-3392608	psy2l_Rosette	WT_Rosette	OK	3.84402	13.3381	1.79487	6.88882	0.00005	0.00027947	yes
XLOC_002991	ATGSTU18,GST30B	NM_100910	NM_100911	chr1:3395542-3398432	psy2l_Rosette	WT_Rosette	OK	70.8219	109.004	0.622114	2.07879	0.00025	0.00122104	yes
XLOC_002996	GLP7	NM_100920	none	chr1:3439275-3440390	psy2l_Rosette	WT_Rosette	OK	0.389981	4.23293	3.44018	6.3383	0.00005	0.00027947	yes
XLOC_002997	ATRR1	NM_100921	none	chr1:3442207-3444127	psy2l_Rosette	WT_Rosette	OK	58.7258	152.759	1.37919	6.79102	0.00005	0.00027947	yes
XLOC_002999	AT1G10530	NM_100928	none	chr1:3471531-3472649	psy2l_Rosette	WT_Rosette	OK	1.10728	0.445891	-1.31225	-2.18445	0.00675	0.0215887	yes
XLOC_003003	AT1G10585	NM_100934	none	chr1:3493988-3495129	psy2l_Rosette	WT_Rosette	OK	1.18972	2.61393	1.1356	2.5145	0.0039	0.0135706	yes
XLOC_003004	AT1G10586	NM_001123786	NM_001123787	chr1:3496964-3497091	psy2l_Rosette	WT_Rosette	OK	19.0295	0	#NAME?	#NAME?	0.00005	0.00027947	yes
XLOC_003007	AT1G10640	NM_100940	none	chr1:3515229-3517955	psy2l_Rosette	WT_Rosette	OK	15.0892	9.76467	-0.62787	-2.69737	0.00005	0.00027947	yes
XLOC_003008	AT1G10650	NM_001123788	NM_100941	chr1:3523958-3526481	psy2l_Rosette	WT_Rosette	OK	15.4543	19.8612	0.361945	1.68115	0.0115	0.0338225	yes
XLOC_003009	AT1G10682	unknown	none	chr1:3544899-3545619	psy2l_Rosette	WT_Rosette	OK	24.6194	46.2074	0.908332	4.75049	0.00005	0.00027947	yes
XLOC_003011	AT1G10740	NM_001198026	NM_001198027,NM_100950,NM_202077	chr1:3568116-3570916	psy2l_Rosette	WT_Rosette	OK	68.8272	50.7534	-0.439475	-2.12519	0.00095	0.00400106	yes
XLOC_003012	AT1G10750	NM_100951	none	chr1:3574795-3578547	psy2l_Rosette	WT_Rosette	OK	2.06421	1.10461	-0.902055	-2.28969	0.00095	0.00400106	yes
XLOC_003013	GWD	NM_100952	none	chr1:3580972-3590716	psy2l_Rosette	WT_Rosette	OK	41.7922	21.004	-0.992569	-4.51273	0.00005	0.00027947	yes
XLOC_003018	AT1G10865	NM_001084044	NM_001123793	chr1:3611618-3616183	psy2l_Rosette	WT_Rosette	OK	28.7929	45.7252	0.667273	1.41699	0.01835	0.0499996	yes
XLOC_003021	LOV1	NM_001123794	NM_100967	chr1:3644284-3647712	psy2l_Rosette	WT_Rosette	OK	2.7315	6.6137	1.27577	4.39851	0.00005	0.00027947	yes
XLOC_003026	AT1G10990	NM_100974	NM_179304	chr1:3670288-3671170	psy2l_Rosette	WT_Rosette	OK	2.42578	4.30296	0.826879	2.33671	0.00365	0.0128222	yes
XLOC_003029	scpl31	NM_001198028	NM_100981	chr1:3694588-3697795	psy2l_Rosette	WT_Rosette	OK	7.89082	5.87538	-0.425492	-1.54991	0.01595	0.0445378	yes
XLOC_003032	BFN1	NM_100991	none	chr1:3750052-3752782	psy2l_Rosette	WT_Rosette	OK	4.67703	2.10021	-1.15506	-3.38331	0.00005	0.00027947	yes
XLOC_003034	AT1G11220	NM_100994	none	chr1:3759877-3761272	psy2l_Rosette	WT_Rosette	OK	2.78785	1.25456	-1.15198	-2.85486	0.00005	0.00027947	yes
XLOC_003039	PMR2	NM_001123796	NM_101004	chr1:3800596-3804253	psy2l_Rosette	WT_Rosette	OK	54.7636	69.4504	0.342766	1.6278	0.0089	0.0272809	yes
XLOC_003040	AT1G11340	NM_101007	none	chr1:3814015-3817110	psy2l_Rosette	WT_Rosette	OK	0.660532	1.44033	1.1247	2.47945	0.00005	0.00027947	yes
XLOC_003045	XTH8	NM_101028	none	chr1:3878497-3880395	psy2l_Rosette	WT_Rosette	OK	7.27731	22.5129	1.62928	6.68071	0.00005	0.00027947	yes
XLOC_003046	AT1G11592	unknown	none	chr1:3895041-3896974	psy2l_Rosette	WT_Rosette	OK	4.18878	6.31814	0.592969	1.72016	0.00345	0.0122324	yes
XLOC_003048	AT1G11670	NM_101039	none	chr1:3928158-3931589	psy2l_Rosette	WT_Rosette	OK	6.67958	3.33299	-1.00294	-3.55401	0.00005	0.00027947	yes
XLOC_003050	AT1G11740	NM_101046	none	chr1:3963134-3963732	psy2l_Rosette	WT_Rosette	OK	0.487641	1.72719	1.82454	2.98365	0.00645	0.0207295	yes
XLOC_003055	AT1G11820	NM_001198038	NM_101054	chr1:3991016-3993581	psy2l_Rosette	WT_Rosette	OK	22.4317	29.389	0.389737	1.8721	0.0041	0.0141325	yes
XLOC_003056	AT1G11880	NM_101059	none	chr1:4007617-4010418	psy2l_Rosette	WT_Rosette	OK	2.46669	4.20036	0.767936	2.15942	0.0004	0.00185494	yes
XLOC_003058	APA1	NM_101062	none	chr1:4016774-4020980	psy2l_Rosette	WT_Rosette	OK	466.564	288.827	-0.69187	-3.08473	0.00005	0.00027947	yes
XLOC_003062	AT1G11960	NM_101068	none	chr1:4039610-4044002	psy2l_Rosette	WT_Rosette	OK	8.38083	13.7295	0.712116	3.1623	0.00005	0.00027947	yes
XLOC_003065	AT1G12020	NM_101074	none	chr1:4062398-4063558	psy2l_Rosette	WT_Rosette	OK	7.28919	18.1822	1.3187	5.4049	0.00005	0.00027947	yes
XLOC_003066	AT1G12030	NM_101075	none	chr1:4064502-4066338	psy2l_Rosette	WT_Rosette	OK	2.23762	0.243128	-3.20218	-4.98047	0.00005	0.00027947	yes
XLOC_003073	AT1G12310	NM_101103	none	chr1:4187115-4188332	psy2l_Rosette	WT_Rosette	OK	57.86	72.1654	0.318741	1.68263	0.01505	0.0424251	yes
XLOC_003075	AT1G12380	NM_101110	none	chr1:4214284-4217319	psy2l_Rosette	WT_Rosette	OK	4.03716	6.00705	0.573318	2.22596	0.00035	0.00164892	yes
XLOC_003076	ACR8	NM_101114	none	chr1:4226243-4229135	psy2l_Rosette	WT_Rosette	OK	14.0601	9.81333	-0.518792	-2.27374	0.00015	0.000771607	yes
XLOC_003078	AT1G12440	NM_101116	NM_179321	chr1:4241578-4243144	psy2l_Rosette	WT_Rosette	OK	66.0792	114.669	0.795206	4.28226	0.00005	0.00027947	yes
XLOC_003080	AT1G12500	NM_101122	none	chr1:4263131-4265126	psy2l_Rosette	WT_Rosette	OK	46.543	61.834	0.409836	1.79271	0.00195	0.00749593	yes
XLOC_003081	CCS	NM_001035952	NM_001035953,NM_101123	chr1:4267089-4270833	psy2l_Rosette	WT_Rosette	OK	41.1959	78.5863	0.931778	4.19663	0.00005	0.00027947	yes
XLOC_003083	DDF1	NM_101131	none	chr1:4289943-4291006	psy2l_Rosette	WT_Rosette	OK	0.538253	2.1432	1.99341	3.8208	0.00005	0.00027947	yes
XLOC_003086	PEPKR2	NM_101138	none	chr1:4319889-4323070	psy2l_Rosette	WT_Rosette	OK	14.1906	10.7598	-0.399286	-1.77678	0.0059	0.0192206	yes
XLOC_003087	AT1G12700	NM_101140	none	chr1:4323551-4326386	psy2l_Rosette	WT_Rosette	OK	0.882628	1.70614	0.950855	2.26883	0.00035	0.00164892	yes
XLOC_003088	AtPP2-A12	NM_101141	none	chr1:4326668-4328615	psy2l_Rosette	WT_Rosette	OK	7.36942	4.76231	-0.629889	-2.28105	0.00095	0.00400106	yes
XLOC_003089	ATRBL6	NM_001084059	NM_001198046,NM_101145	chr1:4344941-4348354	psy2l_Rosette	WT_Rosette	OK	14.0779	24.4919	0.798874	3.58733	0.00005	0.00027947	yes
XLOC_003090	AT1G12790,UGE1	NM_101149	NM_101148	chr1:4355927-4361265	psy2l_Rosette	WT_Rosette	OK	21.6348	28.6298	0.404163	1.87427	0.0028	0.0102561	yes
XLOC_003092	AFB3	NM_101152	none	chr1:4367096-4371379	psy2l_Rosette	WT_Rosette	OK	56.0139	28.8147	-0.958977	-3.71426	0.00005	0.00027947	yes
XLOC_003096	GAPA-2	NM_001084060	NM_001123804,NM_001198048,NM_101161	chr1:4392347-4394500	psy2l_Rosette	WT_Rosette	OK	775.668	1001.43	0.368545	1.60557	0.01515	0.0426585	yes
XLOC_003099	AT1G13000	NM_001035957	NM_101171	chr1:4433621-4439570	psy2l_Rosette	WT_Rosette	OK	7.40697	12.9387	0.804732	2.01774	0.00065	0.00285717	yes
XLOC_003100	EIF4B2	NM_101172	none	chr1:4440478-4443794	psy2l_Rosette	WT_Rosette	OK	22.1278	30.0697	0.442448	2.12428	0.00075	0.00324209	yes
XLOC_003102	emb1745	NM_101182	none	chr1:4469144-4473310	psy2l_Rosette	WT_Rosette	OK	5.40679	7.55143	0.481979	1.91711	0.0022	0.00830236	yes
XLOC_003103	CYP86C3	NM_001198050	NM_101184	chr1:4479374-4480343	psy2l_Rosette	WT_Rosette	OK	0.297805	0.730929	1.29537	1.84518	0.0166	0.0461124	yes
XLOC_003105	CYP86C4	NM_101185	none	chr1:4480784-4483691	psy2l_Rosette	WT_Rosette	OK	0.557492	1.27114	1.1891	1.54621	0.0126	0.0364732	yes
XLOC_003106	ORP1D	NM_001198051	NM_101187	chr1:4488644-4492605	psy2l_Rosette	WT_Rosette	OK	8.01459	10.131	0.338073	1.47106	0.0177	0.0485757	yes
XLOC_003107	AT1G13195	NM_001123806	NM_101190	chr1:4501585-4503587	psy2l_Rosette	WT_Rosette	OK	12.5582	7.9104	-0.666811	-2.69372	0.00015	0.000771607	yes
XLOC_003108	ACA.l	NM_101192	none	chr1:4508950-4513984	psy2l_Rosette	WT_Rosette	OK	10.4589	20.948	1.00208	4.55561	0.00005	0.00027947	yes
XLOC_003112	AT1G13340	NM_101205	none	chr1:4567937-4571182	psy2l_Rosette	WT_Rosette	OK	6.65355	12.4936	0.908994	3.11259	0.00005	0.00027947	yes
XLOC_003114	AT1G13360	NM_001198054	NM_001198055,NM_148463	chr1:4576887-4578334	psy2l_Rosette	WT_Rosette	OK	56.7525	70.8445	0.319972	1.63811	0.0131	0.0376948	yes
XLOC_003115	AT1G13370	NM_101207	none	chr1:4587820-4588649	psy2l_Rosette	WT_Rosette	OK	5.30532	0.300477	-4.14211	-6.51659	0.00005	0.00027947	yes
XLOC_003117	AT1G13390	NM_101209	NM_179323	chr1:4592402-4594269	psy2l_Rosette	WT_Rosette	OK	15.936	27.1285	0.76752	3.61206	0.00005	0.00027947	yes
XLOC_003120	AT1G13470	NM_101217	none	chr1:4620147-4621601	psy2l_Rosette	WT_Rosette	OK	6.30125	32.6453	2.37317	9.63891	0.00005	0.00027947	yes
XLOC_003122	AT1G13520	NM_101222	none	chr1:4631727-4633242	psy2l_Rosette	WT_Rosette	OK	1.99162	1.20222	-0.728245	-1.43901	0.0132	0.0379385	yes
XLOC_003125	AT1G13570	NM_101227	none	chr1:4642261-4644392	psy2l_Rosette	WT_Rosette	OK	9.53744	6.98501	-0.449339	-1.58774	0.00735	0.0232155	yes
XLOC_003128	AT1G13609	NM_001035964	NM_001198057	chr1:4660726-4663519	psy2l_Rosette	WT_Rosette	OK	25.9191	8.71584	-1.57231	-2.47172	0.00005	0.00027947	yes
XLOC_003132	AT1G13650	NM_101235	NM_179324	chr1:4680356-4682229	psy2l_Rosette	WT_Rosette	OK	7.42991	14.0292	0.917016	3.11939	0.00005	0.00027947	yes
XLOC_003133	PGL1	NM_101239	none	chr1:4693299-4696404	psy2l_Rosette	WT_Rosette	OK	7.42194	3.7963	-0.967202	-1.60494	0.0057	0.0186765	yes
XLOC_003134	CYP78A5	NM_101240	none	chr1:4702686-4704676	psy2l_Rosette	WT_Rosette	OK	2.75976	3.84172	0.477209	1.52864	0.01785	0.0489129	yes
XLOC_003136	AT1G13830	NM_101251	none	chr1:4739797-4741022	psy2l_Rosette	WT_Rosette	OK	2.14877	1.1611	-0.888019	-1.98356	0.00955	0.0289509	yes
XLOC_003137	QUL1	NM_101252	NM_179325,NM_179326,NM_202090	chr1:4743197-4746916	psy2l_Rosette	WT_Rosette	OK	13.2493	6.46468	-1.03527	-4.03348	0.00005	0.00027947	yes
XLOC_003143	AT1G14030	NM_101269	none	chr1:4802633-4807515	psy2l_Rosette	WT_Rosette	OK	15.981	24.3183	0.605685	2.07093	0.00025	0.00122104	yes
XLOC_003147	AT1G14120	NM_101277	none	chr1:4833573-4835023	psy2l_Rosette	WT_Rosette	OK	0.531812	0.168798	-1.65562	-2.00446	0.01255	0.036355	yes
XLOC_003150	AT1G14170	NM_001035967	NM_001123810,NM_101282	chr1:4843184-4845798	psy2l_Rosette	WT_Rosette	OK	5.05044	7.22509	0.516605	1.69315	0.00365	0.0128222	yes
XLOC_003151	AT1G14200	NM_101286	none	chr1:4852788-4855323	psy2l_Rosette	WT_Rosette	OK	14.778	34.6809	1.23069	4.36821	0.00005	0.00027947	yes
XLOC_003154	SBH2	NM_101295	none	chr1:4879969-4882120	psy2l_Rosette	WT_Rosette	OK	20.1821	27.4162	0.441956	1.66168	0.00455	0.015442	yes
XLOC_003165	MIOX1	NM_001160865	NM_101319	chr1:4968212-4970229	psy2l_Rosette	WT_Rosette	OK	3.2098	1.9997	-0.682703	-1.51166	0.01015	0.0304992	yes
XLOC_003167	AT1G14540	NM_101321	none	chr1:4974061-4975694	psy2l_Rosette	WT_Rosette	OK	0.34486	2.47079	2.84089	4.83308	0.00005	0.00027947	yes
XLOC_003169	AT1G14600	NM_101327	none	chr1:5000969-5003576	psy2l_Rosette	WT_Rosette	OK	11.515	5.25582	-1.13153	-4.21293	0.00005	0.00027947	yes
XLOC_003170	VALRS	NM_101328	none	chr1:5008196-5014528	psy2l_Rosette	WT_Rosette	OK	44.8052	30.2708	-0.565739	-2.61781	0.00005	0.00027947	yes
XLOC_003174	AT1G14710	NM_101340	NM_179332	chr1:5061855-5065206	psy2l_Rosette	WT_Rosette	OK	41.4258	26.2929	-0.655854	-3.15149	0.00005	0.00027947	yes
XLOC_003175	EXGT-A2	NM_101341	none	chr1:5066629-5068671	psy2l_Rosette	WT_Rosette	OK	41.8518	27.6902	-0.595917	-2.4637	0.00005	0.00027947	yes
XLOC_003177	SDS	NM_001084070	NM_101344	chr1:5079440-5082406	psy2l_Rosette	WT_Rosette	OK	0.766883	0.384412	-0.996352	-1.85353	0.0056	0.0184219	yes
XLOC_003181	AT1G14820	NM_101351	NM_202101,NM_202102	chr1:5105079-5107090	psy2l_Rosette	WT_Rosette	OK	21.0632	12.9222	-0.704868	-3.17255	0.00005	0.00027947	yes
XLOC_003183	NUP155	NM_101354	none	chr1:5116572-5123597	psy2l_Rosette	WT_Rosette	OK	9.11868	7.14888	-0.351106	-1.5713	0.00845	0.0260952	yes
XLOC_003184	PCR2	NM_101356	none	chr1:5128376-5129622	psy2l_Rosette	WT_Rosette	OK	6.08475	15.2972	1.33	4.98806	0.00005	0.00027947	yes
XLOC_003185	PCR1	NM_101357	none	chr1:5132513-5133846	psy2l_Rosette	WT_Rosette	OK	20.4901	171.6	3.06605	14.7809	0.00005	0.00027947	yes
XLOC_003186	HMGA	NM_101359	none	chr1:5138278-5139483	psy2l_Rosette	WT_Rosette	OK	67.7768	12.473	-2.44198	-8.6073	0.00005	0.00027947	yes
XLOC_003188	AT1G14970	NM_101366	none	chr1:5161675-5165115	psy2l_Rosette	WT_Rosette	OK	4.82912	2.66838	-0.855798	-2.05135	0.00065	0.00285717	yes
XLOC_003193	AT1G15060	NM_101376	none	chr1:5183562-5186999	psy2l_Rosette	WT_Rosette	OK	15.9097	22.0748	0.472493	2.21524	0.0007	0.00304923	yes
XLOC_003196	AT1G15140	NM_101382	NM_202103,NM_202104	chr1:5210201-5212366	psy2l_Rosette	WT_Rosette	OK	60.0913	77.9657	0.375684	1.94843	0.0036	0.0126758	yes
XLOC_003197	AT1G15165	NM_148467	none	chr1:5215286-5220172	psy2l_Rosette	WT_Rosette	OK	3.41715	6.63629	0.957584	2.42183	0.00005	0.00027947	yes
XLOC_003200	PDR7	NM_101389	none	chr1:5231467-5236835	psy2l_Rosette	WT_Rosette	OK	1.2711	0.120185	-3.40274	-6.13532	0.00005	0.00027947	yes
XLOC_003202	AT1G15230	NM_101391	none	chr1:5242178-5243248	psy2l_Rosette	WT_Rosette	OK	32.5547	20.5603	-0.663008	-3.24567	0.00005	0.00027947	yes
XLOC_003205	AT1G15290	NM_101398	none	chr1:5252269-5265098	psy2l_Rosette	WT_Rosette	OK	95.3036	52.5233	-0.859575	-3.0595	0.00005	0.00027947	yes
XLOC_003207	ATHSRP54A	NM_101400	none	chr1:5269053-5272025	psy2l_Rosette	WT_Rosette	OK	2.13237	0.550087	-1.95473	-4.17868	0.00005	0.00027947	yes
XLOC_003213	PWP2	NM_101414	NM_202107	chr1:5304310-5309550	psy2l_Rosette	WT_Rosette	OK	7.80706	5.31583	-0.554486	-1.80095	0.00195	0.00749593	yes
XLOC_003215	ABCG40	NM_101421	none	chr1:5329046-5338331	psy2l_Rosette	WT_Rosette	OK	1.94804	9.56059	2.29507	3.72565	0.0001	0.0005338	yes
XLOC_003216	AT1G15530	NM_101422	none	chr1:5339937-5342145	psy2l_Rosette	WT_Rosette	OK	4.29797	9.25002	1.1058	4.27845	0.00005	0.00027947	yes
XLOC_003222	AT1G15780	NM_101446	none	chr1:5430075-5436577	psy2l_Rosette	WT_Rosette	OK	17.6305	13.8961	-0.343394	-1.46421	0.0104	0.0311137	yes
XLOC_003225	LHCB6	NM_101450	none	chr1:5446349-5447894	psy2l_Rosette	WT_Rosette	OK	2406.66	3229.27	0.424171	1.78706	0.0094	0.0285748	yes
XLOC_003226	AT1G15825	NM_148468	none	chr1:5448057-5450543	psy2l_Rosette	WT_Rosette	OK	3.48941	7.85637	1.17088	1.65294	0.0126	0.0364732	yes
XLOC_003228	NRAMP6	NM_101464	none	chr1:5473534-5486107	psy2l_Rosette	WT_Rosette	OK	38.3511	23.8277	-0.686632	-1.43551	0.01565	0.0438421	yes
XLOC_003232	TLP8	NM_001035976	NM_101475	chr1:5508522-5513821	psy2l_Rosette	WT_Rosette	OK	1.88679	0.866594	-1.12251	-1.53409	0.0101	0.0303766	yes
XLOC_003233	AT1G16170	NM_101484	none	chr1:5538706-5539891	psy2l_Rosette	WT_Rosette	OK	17.6096	27.1291	0.623478	2.23225	0.00005	0.00027947	yes
XLOC_003235	SYP51	NM_001035977	NM_001084077,NM_101490	chr1:5554960-5556817	psy2l_Rosette	WT_Rosette	OK	50.6173	62.601	0.306555	1.63588	0.01835	0.0499996	yes
XLOC_003236	AT1G16260	NM_001198080	NM_101492	chr1:5556939-5562147	psy2l_Rosette	WT_Rosette	OK	13.1168	21.1777	0.69113	2.59312	0.00005	0.00027947	yes
XLOC_003239	ATKSDA	NM_001035978	NM_001084078,NM_001198082,NM_101500	chr1:5587726-5590660	psy2l_Rosette	WT_Rosette	OK	16.7488	11.7253	-0.514432	-2.24948	0.00125	0.00508414	yes
XLOC_003240	MC8	NM_101508	none	chr1:5612059-5613862	psy2l_Rosette	WT_Rosette	OK	0.577151	4.89634	3.08468	6.87239	0.00005	0.00027947	yes
XLOC_003241	ATMST2	NM_001035979	NM_001198083,NM_101511,NM_179344	chr1:5619581-5622642	psy2l_Rosette	WT_Rosette	OK	37.3071	51.8848	0.47586	2.08924	0.00025	0.00122104	yes
XLOC_003251	AT1G16800	NM_101541	none	chr1:5739310-5755474	psy2l_Rosette	WT_Rosette	OK	2.7365	1.77758	-0.622421	-1.53975	0.00895	0.0274172	yes
XLOC_003254	AT1G16850	NM_101546	none	chr1:5764819-5765662	psy2l_Rosette	WT_Rosette	OK	11.9293	5.14224	-1.21404	-4.38859	0.00005	0.00027947	yes
XLOC_003257	AT1G16900	NM_101551	none	chr1:5779027-5782425	psy2l_Rosette	WT_Rosette	OK	11.749	9.21595	-0.350338	-1.50943	0.01685	0.04665	yes
XLOC_003263	UBP15	NM_001198090	NM_101571	chr1:5844586-5850890	psy2l_Rosette	WT_Rosette	OK	30.4244	19.7525	-0.623195	-1.55593	0.00765	0.0240024	yes
XLOC_003265	AT1G17145	NM_101575	none	chr1:5860093-5864019	psy2l_Rosette	WT_Rosette	OK	16.4152	12.3322	-0.412602	-1.68547	0.00295	0.0107302	yes
XLOC_003266	ATILP1	NM_101582	none	chr1:5878415-5884786	psy2l_Rosette	WT_Rosette	OK	48.9584	37.149	-0.398234	-1.52663	0.00715	0.0226632	yes
XLOC_003269	AtRLP3	NM_101586	none	chr1:5899971-5903427	psy2l_Rosette	WT_Rosette	OK	1.26833	2.76567	1.12469	2.87437	0.00005	0.00027947	yes
XLOC_003273	JAZ5	NM_101599	none	chr1:5955290-5957233	psy2l_Rosette	WT_Rosette	OK	21.7242	9.70735	-1.16215	-4.2701	0.00005	0.00027947	yes
XLOC_003278	IQD7	NM_101610	none	chr1:6002903-6009295	psy2l_Rosette	WT_Rosette	OK	5.29163	1.16891	-2.17854	-1.61344	0.017	0.0469865	yes
XLOC_003282	NF-YA8	NM_001198095	NM_101621,NM_202121,NM_202122	chr1:6050189-6058398	psy2l_Rosette	WT_Rosette	OK	2.33807	4.48979	0.941331	3.18783	0.00005	0.00027947	yes
XLOC_003291	AT1G17820	NM_101645	none	chr1:6131543-6135305	psy2l_Rosette	WT_Rosette	OK	11.1222	8.53335	-0.382254	-1.67519	0.0065	0.0208632	yes
XLOC_003292	AT1G17830	NM_101646	none	chr1:6135789-6138422	psy2l_Rosette	WT_Rosette	OK	5.58597	2.56217	-1.12444	-3.59166	0.00005	0.00027947	yes
XLOC_003295	GER2	NM_101652	NM_202124,NM_202125	chr1:6154262-6155752	psy2l_Rosette	WT_Rosette	OK	17.9935	22.9272	0.349584	1.4202	0.0129	0.037222	yes
XLOC_003298	AT1G17940	NM_101657	none	chr1:6169334-6173263	psy2l_Rosette	WT_Rosette	OK	14.9801	5.72744	-1.38708	-4.92485	0.00005	0.00027947	yes
XLOC_003299	AT1G17960	NM_101659	none	chr1:6180888-6183682	psy2l_Rosette	WT_Rosette	OK	0.662826	0.194956	-1.76548	-2.51516	0.0015	0.0059603	yes
XLOC_003300	PAPS1	NM_101661	NM_202126	chr1:6187508-6196403	psy2l_Rosette	WT_Rosette	OK	5.93268	7.87565	0.408715	1.72388	0.00285	0.0104124	yes
XLOC_003302	AT1G18060	NM_101668	none	chr1:6211657-6213505	psy2l_Rosette	WT_Rosette	OK	81.4911	146.758	0.848729	4.39364	0.00005	0.00027947	yes
XLOC_003304	E12A11	NM_101672	none	chr1:6224456-6230194	psy2l_Rosette	WT_Rosette	OK	4.23508	2.03036	-1.06065	-2.06725	0.0005	0.00226307	yes
XLOC_003306	ATMPK8	NM_001198098	NM_101675,NM_179354	chr1:6244383-6247832	psy2l_Rosette	WT_Rosette	OK	13.9318	17.9053	0.362011	1.67191	0.00815	0.0253147	yes
XLOC_003308	AT1G18210,RABA6b	NM_101681	NM_179355,NM_101680	chr1:6262412-6268946	psy2l_Rosette	WT_Rosette	OK	106.353	180.266	0.76126	3.2334	0.00005	0.00027947	yes
XLOC_003315	AT1G18340	NM_101692	none	chr1:6311446-6313936	psy2l_Rosette	WT_Rosette	OK	10.403	6.10848	-0.768121	-2.93493	0.00005	0.00027947	yes
XLOC_003316	AT1G18360	NM_101694	none	chr1:6316747-6319423	psy2l_Rosette	WT_Rosette	OK	9.79335	19.8768	1.02121	3.96259	0.00005	0.00027947	yes
XLOC_003317	ATNACK1	NM_101695	none	chr1:6319609-6324331	psy2l_Rosette	WT_Rosette	OK	5.37437	2.57461	-1.06174	-3.88732	0.00005	0.00027947	yes
XLOC_003322	AT1G18550	NM_101713	none	chr1:6381470-6384522	psy2l_Rosette	WT_Rosette	OK	3.71068	1.64437	-1.17415	-3.6606	0.00005	0.00027947	yes
XLOC_003323	PSP	NM_202129	none	chr1:6414642-6420696	psy2l_Rosette	WT_Rosette	OK	15.4811	20.1675	0.381529	1.56054	0.0081	0.025187	yes
XLOC_003324	IBS1	NM_101725	none	chr1:6426811-6431059	psy2l_Rosette	WT_Rosette	OK	14.0103	6.54359	-1.09833	-4.77094	0.00005	0.00027947	yes
XLOC_003326	AT1G18720	NM_101730	none	chr1:6457816-6459936	psy2l_Rosette	WT_Rosette	OK	75.0606	60.1814	-0.318739	-1.71812	0.0154	0.0432334	yes
XLOC_003329	AT1G18810	NM_101739	none	chr1:6485516-6487159	psy2l_Rosette	WT_Rosette	OK	24.9644	36.4682	0.546768	2.68752	0.00005	0.00027947	yes
XLOC_003333	ATCDPK1	NM_101746	none	chr1:6520730-6526048	psy2l_Rosette	WT_Rosette	OK	17.0366	24.8575	0.545043	2.03132	0.0006	0.00266398	yes
XLOC_003336	AT1G18980	NM_101755	none	chr1:6557300-6558022	psy2l_Rosette	WT_Rosette	OK	1.35841	0.212869	-2.67388	-3.2286	0.00455	0.015442	yes
XLOC_003337	AT1G19000	NM_101757	NM_179358	chr1:6560605-6562791	psy2l_Rosette	WT_Rosette	OK	165.724	209.235	0.336339	1.64179	0.0119	0.0347771	yes
XLOC_003338	ARR7	NM_101763	none	chr1:6577446-6579293	psy2l_Rosette	WT_Rosette	OK	13.9728	23.5108	0.750698	3.32283	0.00005	0.00027947	yes
XLOC_003342	ARF11	NM_001036471	NM_130218,NM_201972,NM_101780	chr1:6628050-6633115	psy2l_Rosette	WT_Rosette	OK	9.46436	5.55882	-0.767726	-3.30721	0.00005	0.00027947	yes
XLOC_003344	FMO1	NM_101783	none	chr1:6650528-6653131	psy2l_Rosette	WT_Rosette	OK	0.934293	2.79023	1.57844	3.7301	0.00005	0.00027947	yes
XLOC_003346	AT1G19310	NM_101788	none	chr1:6676179-6677657	psy2l_Rosette	WT_Rosette	OK	7.68801	10.5608	0.458037	1.46078	0.01105	0.0326444	yes
XLOC_003349	AT1G19370	NM_101794	none	chr1:6692759-6695601	psy2l_Rosette	WT_Rosette	OK	2.30402	4.43686	0.945384	3.15684	0.00005	0.00027947	yes
XLOC_003350	AT1G19400	NM_101797	NM_180615	chr1:6709780-6714497	psy2l_Rosette	WT_Rosette	OK	30.6428	65.3401	1.09242	4.35371	0.00005	0.00027947	yes
XLOC_003352	AT1G19450	NM_101801	none	chr1:6731397-6734978	psy2l_Rosette	WT_Rosette	OK	60.0912	126.526	1.07421	4.83344	0.00005	0.00027947	yes
XLOC_003353	AT1G19490	NM_101806	none	chr1:6746771-6754303	psy2l_Rosette	WT_Rosette	OK	21.9288	12.3506	-0.828251	-2.41136	0.00005	0.00027947	yes
XLOC_003354	ATRL5	NM_101808	none	chr1:6756211-6757367	psy2l_Rosette	WT_Rosette	OK	3.33711	5.48595	0.717145	2.18353	0.00955	0.0289509	yes
XLOC_003356	ATDHAR1	NM_001084095	NM_101814	chr1:6771859-6774600	psy2l_Rosette	WT_Rosette	OK	116.521	49.4373	-1.23692	-5.66465	0.00005	0.00027947	yes
XLOC_003358	CYP722A1	NM_101819	none	chr1:6785325-6788167	psy2l_Rosette	WT_Rosette	OK	2.71187	0.599116	-2.17838	-4.36349	0.00005	0.00027947	yes
XLOC_003359	JMT	NM_101820	none	chr1:6789027-6791785	psy2l_Rosette	WT_Rosette	OK	13.7026	7.62039	-0.846509	-3.45036	0.00005	0.00027947	yes
XLOC_003362	ATCLH1	NM_101823	none	chr1:6803458-6805088	psy2l_Rosette	WT_Rosette	OK	182.69	103.869	-0.814636	-4.03167	0.00005	0.00027947	yes
XLOC_003363	AT1G19690,BLH10	NM_101825	NM_001160880,NM_001198111,NM_101826	chr1:6805379-6812836	psy2l_Rosette	WT_Rosette	OK	54.3281	38.4345	-0.499296	-1.53728	0.00705	0.0224	yes
XLOC_003369	iqd32	NM_101842	none	chr1:6895009-6898737	psy2l_Rosette	WT_Rosette	OK	57.5165	26.0236	-1.14416	-5.02327	0.00005	0.00027947	yes
XLOC_003370	AT1G19880	NM_101843	none	chr1:6900300-6904097	psy2l_Rosette	WT_Rosette	OK	33.5273	26.2686	-0.352001	-1.7051	0.0076	0.0238757	yes
XLOC_003372	AtGH9B5	NM_101849	none	chr1:6918202-6920431	psy2l_Rosette	WT_Rosette	OK	0.549779	1.2236	1.15421	2.41354	0.00075	0.00324209	yes
XLOC_003374	TUB5	NM_101856	none	chr1:6937712-6940651	psy2l_Rosette	WT_Rosette	OK	42.0848	56.219	0.417759	2.03859	0.0015	0.0059603	yes
XLOC_003379	ATEXPA11	NM_101872	none	chr1:6998299-6999946	psy2l_Rosette	WT_Rosette	OK	39.8613	93.5753	1.23114	6.167	0.00005	0.00027947	yes
XLOC_003381	AT1G20220	NM_101874	none	chr1:7004819-7007649	psy2l_Rosette	WT_Rosette	OK	22.6275	29.5885	0.386958	1.88931	0.005	0.0167512	yes
XLOC_003384	CVP1	NM_101884	none	chr1:7038563-7040192	psy2l_Rosette	WT_Rosette	OK	75.2265	134.925	0.842843	4.17132	0.00005	0.00027947	yes
XLOC_003385	DRT112	NM_101885	none	chr1:7042120-7043442	psy2l_Rosette	WT_Rosette	OK	1355.87	2354.42	0.796157	3.46632	0.00005	0.00027947	yes
XLOC_003387	AT1G20410	NM_101892	none	chr1:7078863-7082561	psy2l_Rosette	WT_Rosette	OK	11.1629	7.60608	-0.553489	-1.89241	0.001	0.0041885	yes
XLOC_003389	COR47	NM_101894	none	chr1:7084376-7085922	psy2l_Rosette	WT_Rosette	OK	112.163	147.151	0.391703	1.90108	0.00475	0.0160383	yes
XLOC_003390	ERD10	NM_101895	NM_180616	chr1:7087907-7089379	psy2l_Rosette	WT_Rosette	OK	269.989	206.617	-0.385937	-1.87415	0.00585	0.0190765	yes
XLOC_003391	AT1G20480,AT1G20490	NM_101898	NM_101899	chr1:7091258-7099842	psy2l_Rosette	WT_Rosette	OK	4.79348	8.56076	0.836666	1.65346	0.0072	0.0227998	yes
XLOC_003397	AAE1	NM_001084099	NM_101906	chr1:7119698-7121818	psy2l_Rosette	WT_Rosette	OK	18.0874	12.2746	-0.559312	-2.5516	0.0001	0.0005338	yes
XLOC_003398	AT1G20570	NM_101907	none	chr1:7121922-7125661	psy2l_Rosette	WT_Rosette	OK	0.912918	0.344611	-1.40552	-2.45672	0.00015	0.000771607	yes
XLOC_003399	AT1G20575	NM_101908	none	chr1:7126731-7128753	psy2l_Rosette	WT_Rosette	OK	22.0159	16.401	-0.424763	-1.97793	0.00575	0.0188216	yes
XLOC_003400	CYCB2	unknown	none	chr1:7134737-7137816	psy2l_Rosette	WT_Rosette	OK	2.83216	1.38979	-1.02704	-2.85239	0.00005	0.00027947	yes
XLOC_003401	AT1G20650	NM_101916	none	chr1:7154418-7160604	psy2l_Rosette	WT_Rosette	OK	41.3464	29.761	-0.474342	-1.69017	0.0031	0.0111957	yes
XLOC_003403	AT1G20691	unknown	none	chr1:7174597-7176511	psy2l_Rosette	WT_Rosette	OK	2.78067	1.57571	-0.819428	-2.07397	0.00045	0.00206029	yes
XLOC_003405	AT1G20750	NM_101927	none	chr1:7204186-7205272	psy2l_Rosette	WT_Rosette	OK	0.811514	0	#NAME?	#NAME?	0.00005	0.00027947	yes
XLOC_003412	CDKB2	unknown	none	chr1:7292570-7294748	psy2l_Rosette	WT_Rosette	OK	6.3365	3.96071	-0.677925	-2.2767	0.0016	0.00630833	yes
XLOC_003413	AT1G20950	NM_101948	none	chr1:7297283-7301485	psy2l_Rosette	WT_Rosette	OK	19.8614	24.6342	0.310699	1.48473	0.01835	0.0499996	yes
XLOC_003415	AT1G20990	NM_101952	none	chr1:7330348-7332078	psy2l_Rosette	WT_Rosette	OK	0.815407	0.341429	-1.25594	-2.04293	0.00585	0.0190765	yes
XLOC_003416	AT1G21070	NM_101961	none	chr1:7375908-7378151	psy2l_Rosette	WT_Rosette	OK	3.60813	5.49283	0.6063	2.05983	0.00185	0.00715035	yes
XLOC_003417	AT1G21080	NM_001160881	NM_001198123,NM_101962	chr1:7378537-7382501	psy2l_Rosette	WT_Rosette	OK	28.5615	41.9884	0.555917	2.76312	0.00005	0.00027947	yes
XLOC_003418	AT1G21100	NM_101964	none	chr1:7386845-7388444	psy2l_Rosette	WT_Rosette	OK	4.36098	6.97942	0.678457	2.36028	0.00045	0.00206029	yes
XLOC_003419	AT1G21110	NM_101965	none	chr1:7390065-7391539	psy2l_Rosette	WT_Rosette	OK	1.29803	2.97068	1.19447	3.0028	0.00005	0.00027947	yes
XLOC_003420	AT1G21120	NM_101966	none	chr1:7395211-7396762	psy2l_Rosette	WT_Rosette	OK	3.32889	7.57774	1.18673	3.98909	0.00005	0.00027947	yes
XLOC_003421	AT1G21130	NM_101967	NM_179362	chr1:7398965-7400660	psy2l_Rosette	WT_Rosette	OK	30.2428	131.184	2.11693	10.4207	0.00005	0.00027947	yes
XLOC_003425	AT1G21220	unknown	none	chr1:7428038-7428955	psy2l_Rosette	WT_Rosette	OK	0.313054	1.4109	2.17213	3.34432	0.00025	0.00122104	yes
XLOC_003428	RSH	NM_101983	none	chr1:7453240-7455014	psy2l_Rosette	WT_Rosette	OK	88.9535	67.1223	-0.40626	-1.82697	0.006	0.0194855	yes
XLOC_003429	AT1G21326	NM_148478	none	chr1:7468745-7469786	psy2l_Rosette	WT_Rosette	OK	0.136578	2.87384	4.39518	5.44002	0.00005	0.00027947	yes
XLOC_003430	AT1G21350	NM_101987	NM_179363,NM_202147	chr1:7476903-7479047	psy2l_Rosette	WT_Rosette	OK	16.9865	27.3031	0.684675	2.59555	0.00005	0.00027947	yes
XLOC_003433	AT1G21440	NM_101995	none	chr1:7502144-7504266	psy2l_Rosette	WT_Rosette	OK	77.6459	36.8903	-1.07367	-5.46774	0.00005	0.00027947	yes
XLOC_003436	AT1G21500	NM_101999	none	chr1:7529790-7531154	psy2l_Rosette	WT_Rosette	OK	147.226	246.501	0.743556	3.13839	0.00005	0.00027947	yes
XLOC_003439	AT1G21525	unknown	none	chr1:7537035-7537652	psy2l_Rosette	WT_Rosette	OK	2.73684	6.22184	1.18483	3.31115	0.0006	0.00266398	yes
XLOC_003440	AT1G21528	NM_001084103	none	chr1:7542784-7543117	psy2l_Rosette	WT_Rosette	OK	1.86738	0	#NAME?	#NAME?	0.00005	0.00027947	yes
XLOC_003441	AT1G21540	NM_102003	none	chr1:7548614-7550667	psy2l_Rosette	WT_Rosette	OK	1.40446	2.39608	0.77066	2.10799	0.0014	0.005617	yes
XLOC_003443	AT1G21580	NM_102007	none	chr1:7557154-7565887	psy2l_Rosette	WT_Rosette	OK	14.4595	21.4984	0.572212	2.51036	0.00005	0.00027947	yes
XLOC_003449	AT1G21810	NM_102029	none	chr1:7656359-7659084	psy2l_Rosette	WT_Rosette	OK	2.29611	1.13754	-1.01328	-2.49099	0.0001	0.0005338	yes
XLOC_003453	AT1G22030	NM_102053	none	chr1:7759156-7760661	psy2l_Rosette	WT_Rosette	OK	1.92755	3.31817	0.783623	2.20943	0.00165	0.00646944	yes
XLOC_003454	AT1G22060	NM_102056	none	chr1:7771648-7781505	psy2l_Rosette	WT_Rosette	OK	14.0445	10.4679	-0.424029	-1.78493	0.0017	0.00664183	yes
XLOC_003459	MBD8	NM_102082	NM_180618	chr1:7881568-7883877	psy2l_Rosette	WT_Rosette	OK	4.93665	7.10966	0.526249	1.65192	0.00485	0.0163259	yes
XLOC_003462	AtUGT85A5	NM_102087	NM_202156	chr1:7897931-7900096	psy2l_Rosette	WT_Rosette	OK	4.43558	1.61772	-1.45516	-3.83811	0.00005	0.00027947	yes
XLOC_003463	ATUGT85A1	NM_102089	none	chr1:7903675-7906682	psy2l_Rosette	WT_Rosette	OK	8.48427	22.1048	1.3815	4.05014	0.00005	0.00027947	yes
XLOC_003465	AT1G22490	NM_102098	none	chr1:7938249-7940689	psy2l_Rosette	WT_Rosette	OK	2.61222	1.48532	-0.814501	-1.78643	0.00235	0.00879974	yes
XLOC_003468	PATL2	NM_102102	none	chr1:7955503-7958549	psy2l_Rosette	WT_Rosette	OK	17.4494	37.0585	1.08663	4.75899	0.00005	0.00027947	yes
XLOC_003470	AT1G22570	NM_102105	none	chr1:7976532-7978716	psy2l_Rosette	WT_Rosette	OK	0.853686	1.69375	0.988441	2.33846	0.00035	0.00164892	yes
XLOC_003471	AT1G22600	NM_102107	none	chr1:7988285-7989192	psy2l_Rosette	WT_Rosette	OK	0.385666	0.955779	1.30933	2.05872	0.01065	0.0317132	yes
XLOC_003473	AT1G22650	NM_102112	none	chr1:8013322-8016093	psy2l_Rosette	WT_Rosette	OK	9.11515	11.9372	0.389125	1.51126	0.0086	0.0264595	yes
XLOC_003478	AT1G22900	NM_102137	none	chr1:8103647-8104556	psy2l_Rosette	WT_Rosette	OK	12.6891	2.63966	-2.26516	-7.2941	0.00005	0.00027947	yes
XLOC_003481	AT1G22960	NM_102143	none	chr1:8127446-8130470	psy2l_Rosette	WT_Rosette	OK	1.86267	2.58395	0.472205	1.4863	0.0167	0.0463188	yes
XLOC_003486	AT1G23060	NM_102154	NM_202162	chr1:8170740-8172975	psy2l_Rosette	WT_Rosette	OK	0.620608	1.21284	0.966629	1.92408	0.0064	0.0205922	yes
XLOC_003490	AT1G23140	NM_102162	none	chr1:8202161-8203299	psy2l_Rosette	WT_Rosette	OK	18.2605	9.08431	-1.00728	-4.19721	0.00005	0.00027947	yes
XLOC_003491	AT1G23205	NM_102169	none	chr1:8233929-8234895	psy2l_Rosette	WT_Rosette	OK	21.3777	9.88275	-1.11312	-4.61806	0.00005	0.00027947	yes
XLOC_003494	GGAT1	NM_001036006	NM_102180	chr1:8268378-8272020	psy2l_Rosette	WT_Rosette	OK	1160.51	1952.88	0.750841	2.95459	0.00005	0.00027947	yes
XLOC_003496	AT1G23340	NM_102183	NM_202164	chr1:8283882-8286980	psy2l_Rosette	WT_Rosette	OK	2.22966	1.51774	-0.5549	-1.52306	0.01835	0.0499996	yes
XLOC_003498	KNAT6	NM_102187	NM_180620	chr1:8297240-8302771	psy2l_Rosette	WT_Rosette	OK	6.12491	3.01877	-1.02073	-2.80312	0.00005	0.00027947	yes
XLOC_003499	AT1G23390	NM_102188	none	chr1:8309025-8310771	psy2l_Rosette	WT_Rosette	OK	53.5232	99.3169	0.891876	4.39858	0.00005	0.00027947	yes
XLOC_003502	AT1G23650	NM_102213	none	chr1:8371014-8371074	psy2l_Rosette	WT_Rosette	OK	1879.57	191.379	-3.2959	-485.386	0.01025	0.0307578	yes
XLOC_003506	AT1G23830	NM_102231	none	chr1:8420203-8425520	psy2l_Rosette	WT_Rosette	OK	3.70528	8.84457	1.25521	1.71741	0.01025	0.0307578	yes
XLOC_003510	AT1G23960	NM_001036009	NM_102243	chr1:8478401-8480985	psy2l_Rosette	WT_Rosette	OK	0	1.55038	inf	#NAME?	0.0003	0.00143658	yes
XLOC_003514	AT1G24040	NM_102251	NM_179372	chr1:8503748-8506813	psy2l_Rosette	WT_Rosette	OK	13.447	19.3022	0.521479	2.30317	0.0004	0.00185494	yes
XLOC_003515	ATCSLA10	NM_102254	none	chr1:8516195-8519930	psy2l_Rosette	WT_Rosette	OK	13.1024	4.6079	-1.50765	-5.33167	0.00005	0.00027947	yes
XLOC_003516	UGT74B1	NM_102256	none	chr1:8525378-8527083	psy2l_Rosette	WT_Rosette	OK	69.5102	55.7291	-0.318793	-1.60091	0.0159	0.0444107	yes
XLOC_003518	AT1G24140	NM_102260	none	chr1:8535971-8537779	psy2l_Rosette	WT_Rosette	OK	2.35079	15.1929	2.69218	9.28787	0.00005	0.00027947	yes
XLOC_003520	LGT9	NM_102263	none	chr1:8557215-8558874	psy2l_Rosette	WT_Rosette	OK	16.0022	21.2277	0.407679	1.88083	0.0041	0.0141325	yes
XLOC_003528	AATL2	NM_102286	none	chr1:8651389-8653782	psy2l_Rosette	WT_Rosette	OK	2.40794	3.59443	0.577961	1.74434	0.0092	0.0280745	yes
XLOC_003534	ZFP7	NM_102305	none	chr1:8725846-8727283	psy2l_Rosette	WT_Rosette	OK	20.5604	6.75778	-1.60525	-5.3262	0.00005	0.00027947	yes
XLOC_003542	AT1G25400	NM_001198166	NM_102351	chr1:8911125-8912569	psy2l_Rosette	WT_Rosette	OK	4.859	10.5074	1.11267	4.08344	0.00005	0.00027947	yes
XLOC_003543	AT1G25430	unknown	none	chr1:8927609-8933179	psy2l_Rosette	WT_Rosette	OK	1.17615	2.4833	1.07819	3.64674	0.00005	0.00027947	yes
XLOC_003545	KCS5	NM_102356	none	chr1:8938418-8940432	psy2l_Rosette	WT_Rosette	OK	22.5451	9.95154	-1.17982	-5.15746	0.00005	0.00027947	yes
XLOC_003547	AT1G25500	NM_001123883	NM_102361,NM_179376	chr1:8955205-8958057	psy2l_Rosette	WT_Rosette	OK	6.26504	3.68583	-0.765336	-2.43293	0.00005	0.00027947	yes
XLOC_003549	AT1G25530	NM_102364	none	chr1:8964568-8967535	psy2l_Rosette	WT_Rosette	OK	9.96043	5.34202	-0.898825	-3.42192	0.00005	0.00027947	yes
XLOC_003550	PFT1	NM_001084127	NM_102365	chr1:8969110-8974716	psy2l_Rosette	WT_Rosette	OK	13.115	9.04758	-0.535609	-2.23752	0.00005	0.00027947	yes
XLOC_003561	AT1G26190	NM_102384	none	chr1:9057105-9061103	psy2l_Rosette	WT_Rosette	OK	4.33283	5.80347	0.421607	1.45177	0.01185	0.0346616	yes
XLOC_003562	AT1G26200	NM_001160896	none	chr1:9063373-9065010	psy2l_Rosette	WT_Rosette	OK	0.105939	1.38466	3.70822	4.31245	0.0003	0.00143658	yes
XLOC_003568	AT1G26380	NM_102402	none	chr1:9126755-9128526	psy2l_Rosette	WT_Rosette	OK	3.39716	5.1147	0.590321	1.95383	0.00245	0.00911564	yes
XLOC_003569	AT1G26390	NM_102403	none	chr1:9130014-9131785	psy2l_Rosette	WT_Rosette	OK	7.50688	1.34071	-2.48521	-7.058	0.00005	0.00027947	yes
XLOC_003570	AT1G26410	NM_102405	none	chr1:9138677-9140456	psy2l_Rosette	WT_Rosette	OK	1.61482	0.397678	-2.0217	-3.9462	0.00005	0.00027947	yes
XLOC_003571	AT1G26420	NM_102406	none	chr1:9141569-9143323	psy2l_Rosette	WT_Rosette	OK	2.24116	4.20224	0.906912	2.77046	0.00015	0.000771607	yes
XLOC_003573	AT1G26450	NM_102408	none	chr1:9148705-9150181	psy2l_Rosette	WT_Rosette	OK	10.1446	4.66535	-1.12065	-3.97702	0.00005	0.00027947	yes
XLOC_003580	AT1G26761	NM_001123885	none	chr1:9250076-9251659	psy2l_Rosette	WT_Rosette	OK	14.7864	19.7662	0.418762	1.93544	0.00375	0.0131177	yes
XLOC_003582	AT1G26800	NM_102444	none	chr1:9285023-9286358	psy2l_Rosette	WT_Rosette	OK	4.3296	10.0235	1.21108	4.38862	0.00005	0.00027947	yes
XLOC_003588	AT1G26930	NM_102457	none	chr1:9336102-9337807	psy2l_Rosette	WT_Rosette	OK	5.91099	3.47344	-0.767034	-2.16134	0.00035	0.00164892	yes
XLOC_003590	AT1G27090	NM_102471	none	chr1:9403785-9406319	psy2l_Rosette	WT_Rosette	OK	70.9933	93.7364	0.400926	1.75216	0.00205	0.00781666	yes
XLOC_003591	AT1G27100	NM_102472	none	chr1:9407137-9411300	psy2l_Rosette	WT_Rosette	OK	27.4635	50.1177	0.867806	4.19164	0.00005	0.00027947	yes
XLOC_003598	SPL10	NM_001036019	NM_001084136,NM_102499,NM_202192	chr1:9505145-9508531	psy2l_Rosette	WT_Rosette	OK	20.3786	10.7758	-0.919253	-3.60848	0.00005	0.00027947	yes
XLOC_003599	RIC2	NM_102500	NM_179382	chr1:9508669-9510101	psy2l_Rosette	WT_Rosette	OK	0.142644	1.02093	2.8394	3.11263	0.00545	0.0179942	yes
XLOC_003608	AT1G27530	NM_102517	none	chr1:9562563-9564012	psy2l_Rosette	WT_Rosette	OK	101.985	75.7894	-0.428288	-2.47179	0.0013	0.00525729	yes
XLOC_003613	TAF4B	NM_102537	none	chr1:9646645-9646980	psy2l_Rosette	WT_Rosette	OK	1.10225	0.664988	-0.729047	-1.59284	0.01575	0.0440787	yes
XLOC_003614	STZ	NM_102538	none	chr1:9648037-9661959	psy2l_Rosette	WT_Rosette	OK	13.0994	49.4186	1.91555	3.72316	0.0003	0.00143658	yes
XLOC_003620	AT1G27921	unknown	none	chr1:9726690-9730431	psy2l_Rosette	WT_Rosette	OK	8.70526	14.2299	0.708971	1.42021	0.01825	0.0498161	yes
XLOC_003621	AT1G27930	NM_102558	none	chr1:9731239-9732602	psy2l_Rosette	WT_Rosette	OK	24.1132	35.688	0.565616	2.79771	0.00005	0.00027947	yes
XLOC_003622	PGP13	NM_102559	none	chr1:9733443-9738181	psy2l_Rosette	WT_Rosette	OK	2.97102	1.03346	-1.52347	-4.71222	0.00005	0.00027947	yes
XLOC_003629	AT1G28190	NM_102584	none	chr1:9846835-9847926	psy2l_Rosette	WT_Rosette	OK	5.19416	8.43392	0.699314	2.48822	0.0006	0.00266398	yes
XLOC_003631	PUP1	NM_102588	none	chr1:9862005-9864788	psy2l_Rosette	WT_Rosette	OK	10.4223	2.98874	-1.80206	-6.20937	0.00005	0.00027947	yes
XLOC_003634	AT1G28280	NM_001123896	NM_102593	chr1:9886066-9887578	psy2l_Rosette	WT_Rosette	OK	30.6759	39.176	0.352862	1.45573	0.0109	0.0323072	yes
XLOC_003638	DRM1	NM_001160906	NM_001198176,NM_102599,NM_179389,NM_179390,NM_121542	chr1:9933903-9935269	psy2l_Rosette	WT_Rosette	OK	67.3548	53.009	-0.345542	-1.45578	0.01055	0.0314627	yes
XLOC_003639	ERF11	NM_102603	none	chr1:9956024-9956943	psy2l_Rosette	WT_Rosette	OK	10.5922	14.9362	0.495808	2.07926	0.0044	0.0149997	yes
XLOC_003642	AT1G28400	NM_102608	none	chr1:9972371-9973893	psy2l_Rosette	WT_Rosette	OK	39.3789	26.9769	-0.545698	-2.63148	0.00005	0.00027947	yes
XLOC_003646	SRD2	NM_001123901	NM_102624	chr1:10038035-10041449	psy2l_Rosette	WT_Rosette	OK	2.69136	5.31385	0.98142	2.83959	0.00005	0.00027947	yes
XLOC_003647	AT1G28570	NM_102625	NM_202201	chr1:10041613-10044203	psy2l_Rosette	WT_Rosette	OK	21.427	3.11925	-2.78016	-10.045	0.00005	0.00027947	yes
XLOC_003648	AT1G28580	NM_102626	NM_202202	chr1:10044393-10046513	psy2l_Rosette	WT_Rosette	OK	76.7508	27.1785	-1.49771	-6.50275	0.00005	0.00027947	yes
XLOC_003649	AT1G28600	NM_001036026	NM_102628	chr1:10050866-10053201	psy2l_Rosette	WT_Rosette	OK	46.0921	58.4776	0.343363	1.72212	0.0086	0.0264595	yes
XLOC_003651	AT1G28620	unknown	none	chr1:10056123-10057878	psy2l_Rosette	WT_Rosette	OK	0.669086	1.79487	1.42362	2.53518	0.00015	0.000771607	yes
XLOC_003652	AT1G28650	NM_102632	none	chr1:10069625-10069923	psy2l_Rosette	WT_Rosette	OK	2.03311	0	#NAME?	#NAME?	0.0021	0.00798427	yes
XLOC_003653	AT1G28660	NM_102633	NM_179392	chr1:10071666-10073409	psy2l_Rosette	WT_Rosette	OK	14.6709	6.90145	-1.08799	-4.41212	0.00005	0.00027947	yes
XLOC_003654	ARAB-1	NM_102634	none	chr1:10074408-10076353	psy2l_Rosette	WT_Rosette	OK	21.8395	14.5422	-0.586695	-2.28834	0.0002	0.00099874	yes
XLOC_003656	AT1G28710,AT1G28810	NM_001160907	NM_001198179,NM_102638	chr1:10086693-10095132	psy2l_Rosette	WT_Rosette	OK	7.69608	3.21698	-1.25842	-3.88571	0.00005	0.00027947	yes
XLOC_003658	AT1G28930,ATNUDX15	NM_001036027	NM_102640,NM_179393,NM_179394,NM_202205	chr1:10105043-10111720	psy2l_Rosette	WT_Rosette	OK	14.9354	8.18016	-0.868535	-3.54567	0.00005	0.00027947	yes
XLOC_003660	TBL38	NM_102646	none	chr1:10128997-10139204	psy2l_Rosette	WT_Rosette	OK	20.211	13.9248	-0.537478	-1.52151	0.008	0.0249347	yes
XLOC_003661	SNOR105	unknown	none	chr1:10151482-10151786	psy2l_Rosette	WT_Rosette	OK	4.05108	1.242	-1.70564	-4.70697	0.0159	0.0444107	yes
XLOC_003663	ATSCAR3	NM_001123903	NM_001123904,NM_102658	chr1:10190135-10195181	psy2l_Rosette	WT_Rosette	OK	11.709	6.58754	-0.829801	-3.6462	0.00005	0.00027947	yes
XLOC_003664	AT1G29195	NM_102660	none	chr1:10202451-10203540	psy2l_Rosette	WT_Rosette	OK	10.6553	1.6092	-2.72716	-7.94256	0.00005	0.00027947	yes
XLOC_003668	UNE1	NM_102670	none	chr1:10247758-10249611	psy2l_Rosette	WT_Rosette	OK	4.68674	2.91344	-0.685861	-2.27044	0.00055	0.00246462	yes
XLOC_003669	ATERD2	NM_102673	none	chr1:10255280-10261156	psy2l_Rosette	WT_Rosette	OK	16.1143	8.71067	-0.887484	-2.44521	0.00005	0.00027947	yes
XLOC_003672	COR414-TM1	NM_102679	none	chr1:10288161-10289613	psy2l_Rosette	WT_Rosette	OK	45.9846	29.0012	-0.665036	-3.41016	0.00005	0.00027947	yes
XLOC_003678	AT1G29530	NM_102693	none	chr1:10323651-10326820	psy2l_Rosette	WT_Rosette	OK	17.7655	23.5108	0.40425	1.42129	0.01365	0.0390225	yes
XLOC_003679	AT1G29640	NM_102704	none	chr1:10355693-10356474	psy2l_Rosette	WT_Rosette	OK	8.29144	3.42877	-1.27393	-4.084	0.00005	0.00027947	yes
XLOC_003680	CAD1	NM_102709	none	chr1:10379004-10382135	psy2l_Rosette	WT_Rosette	OK	8.984	18.5624	1.04695	4.2491	0.00005	0.00027947	yes
XLOC_003681	AT1G29700	NM_102710	none	chr1:10384977-10389288	psy2l_Rosette	WT_Rosette	OK	28.1934	41.5761	0.560396	2.38187	0.00005	0.00027947	yes
XLOC_003682	AT1G29715	unknown	none	chr1:10389396-10391666	psy2l_Rosette	WT_Rosette	OK	0.24365	1.12057	2.20135	3.60905	0.00005	0.00027947	yes
XLOC_003683	AT1G29720	NM_102712	none	chr1:10393654-10399950	psy2l_Rosette	WT_Rosette	OK	20.1805	45.0926	1.15993	4.8575	0.00005	0.00027947	yes
XLOC_003690	CAB3	NM_102731	none	chr1:10472215-10473324	psy2l_Rosette	WT_Rosette	OK	2802.3	4615.9	0.719999	3.1159	0.00005	0.00027947	yes
XLOC_003693	AT1G29980	NM_102738	NM_202209	chr1:10503253-10506178	psy2l_Rosette	WT_Rosette	OK	13.8449	10.7345	-0.3671	-1.5931	0.0158	0.0441936	yes
XLOC_003700	TCP24	NM_102760	NM_179399	chr1:10624986-10630625	psy2l_Rosette	WT_Rosette	OK	13.549	19.5848	0.531549	1.48195	0.0103	0.0308751	yes
XLOC_003701	ATINT2	NM_102761	none	chr1:10632794-10635446	psy2l_Rosette	WT_Rosette	OK	2.12301	1.04727	-1.01948	-2.30555	0.0002	0.00099874	yes
XLOC_003703	AT1G30250	NM_102764	none	chr1:10646816-10647610	psy2l_Rosette	WT_Rosette	OK	14.4438	43.3256	1.58477	7.07097	0.00005	0.00027947	yes
XLOC_003704	AT1G30280	NM_102767	none	chr1:10662563-10664780	psy2l_Rosette	WT_Rosette	OK	1.4369	8.96525	2.64139	5.44109	0.00005	0.00027947	yes
XLOC_003706	ARF6	NM_001036038	NM_102771	chr1:10685868-10690934	psy2l_Rosette	WT_Rosette	OK	11.5874	19.3337	0.738561	3.41683	0.00005	0.00027947	yes
XLOC_003710	PHV	NM_102785	none	chr1:10796135-10801075	psy2l_Rosette	WT_Rosette	OK	30.1536	13.9981	-1.1071	-5.16118	0.00005	0.00027947	yes
XLOC_003711	NF-YA7	NM_102786	NM_179402	chr1:10804449-10806346	psy2l_Rosette	WT_Rosette	OK	22.9447	9.71908	-1.23927	-4.26473	0.00005	0.00027947	yes
XLOC_003713	AT1G30515	NM_102788	none	chr1:10809339-10809915	psy2l_Rosette	WT_Rosette	OK	0.813807	2.08487	1.3572	2.70196	0.0057	0.0186765	yes
XLOC_003717	AT1G30600	NM_102797	none	chr1:10841132-10845081	psy2l_Rosette	WT_Rosette	OK	5.82377	3.05135	-0.932504	-3.18485	0.00005	0.00027947	yes
XLOC_003719	AT1G30755	NM_102812	none	chr1:10905807-10909760	psy2l_Rosette	WT_Rosette	OK	8.20166	11.7292	0.516121	2.05156	0.0013	0.00525729	yes
XLOC_003722	AT1G30860	NM_102823	none	chr1:10986548-10989201	psy2l_Rosette	WT_Rosette	OK	0.553896	1.3791	1.31604	2.95181	0.00005	0.00027947	yes
XLOC_003723	AT1G30880	NM_102825	none	chr1:10993115-10994152	psy2l_Rosette	WT_Rosette	OK	137.845	175.084	0.345002	2.10814	0.0069	0.0219974	yes
XLOC_003724	AT1G30935	unknown	none	chr1:11017653-11019041	psy2l_Rosette	WT_Rosette	OK	0.800489	0.343424	-1.22089	-2.02363	0.00555	0.0182878	yes
XLOC_003729	AT1G31040	NM_102842	none	chr1:11069521-11072385	psy2l_Rosette	WT_Rosette	OK	0.770391	1.83638	1.2532	2.64182	0.00095	0.00400106	yes
XLOC_003730	AT1G31050	NM_102843	none	chr1:11075982-11079192	psy2l_Rosette	WT_Rosette	OK	0.351691	0.785381	1.15908	1.83688	0.01235	0.035849	yes
XLOC_003732	AT1G31130	NM_102851	none	chr1:11114737-11116192	psy2l_Rosette	WT_Rosette	OK	47.6475	71.1626	0.57872	2.96316	0.00005	0.00027947	yes
XLOC_003735	AK-HSDH_I	NM_102861	none	chr1:11156712-11163296	psy2l_Rosette	WT_Rosette	OK	36.4307	23.4568	-0.635149	-2.61945	0.00005	0.00027947	yes
XLOC_003738	PSAF	NM_102871	none	chr1:11214619-11216144	psy2l_Rosette	WT_Rosette	OK	1591.2	2699.37	0.762508	3.32501	0.00005	0.00027947	yes
XLOC_003741	KUF1	NM_102874	none	chr1:11221251-11222838	psy2l_Rosette	WT_Rosette	OK	10.9571	23.1856	1.08137	4.88673	0.00005	0.00027947	yes
XLOC_003747	AT1G31540	NM_001123924	NM_102893	chr1:11288379-11293780	psy2l_Rosette	WT_Rosette	OK	19.9281	29.9893	0.589643	2.59353	0.00005	0.00027947	yes
XLOC_003749	AT1G31570	unknown	none	chr1:11302629-11310229	psy2l_Rosette	WT_Rosette	OK	3.04367	0.306231	-3.31312	-4.93838	0.00005	0.00027947	yes
XLOC_003750	AT1G31600	NM_102896	NM_202216,NM_202217	chr1:11313002-11316498	psy2l_Rosette	WT_Rosette	OK	23.1533	16.4373	-0.494246	-2.03381	0.0005	0.00226307	yes
XLOC_003755	ABCG14	NM_102911	none	chr1:11374884-11377957	psy2l_Rosette	WT_Rosette	OK	8.56598	4.70952	-0.863037	-3.40782	0.00005	0.00027947	yes
XLOC_003758	ACBP6	NM_102916	none	chr1:11410567-11414493	psy2l_Rosette	WT_Rosette	OK	84.1165	65.0036	-0.371871	-1.58981	0.0052	0.017313	yes
XLOC_003759	AT1G31830	NM_102920	NM_202218	chr1:11414709-11420947	psy2l_Rosette	WT_Rosette	OK	10.0241	7.32124	-0.453314	-1.9578	0.0003	0.00143658	yes
XLOC_003760	AT1G31835	NM_202219	none	chr1:11422828-11423670	psy2l_Rosette	WT_Rosette	OK	2.22583	5.04126	1.17944	3.35022	0.00005	0.00027947	yes
XLOC_003766	AT1G32080	NM_102942	none	chr1:11537262-11539892	psy2l_Rosette	WT_Rosette	OK	92.1875	192.9	1.06521	4.99773	0.00005	0.00027947	yes
XLOC_003767	AT1G32090	NM_102943	none	chr1:11540010-11544141	psy2l_Rosette	WT_Rosette	OK	5.62494	4.02574	-0.482585	-1.82674	0.0037	0.0129772	yes
XLOC_003770	AT1G32190	NM_001084173	NM_102952	chr1:11592931-11596134	psy2l_Rosette	WT_Rosette	OK	6.4323	4.09147	-0.652713	-2.09031	0.00035	0.00164892	yes
XLOC_003771	ACT1	NM_102953	NM_179407	chr1:11601745-11605080	psy2l_Rosette	WT_Rosette	OK	33.2442	48.3255	0.53968	2.6628	0.0002	0.00099874	yes
XLOC_003772	ATDAD1	NM_102954	none	chr1:11605692-11607785	psy2l_Rosette	WT_Rosette	OK	52.1009	37.9139	-0.45858	-2.49892	0.0009	0.00381807	yes
XLOC_003774	AT1G32260	NM_102959	none	chr1:11640571-11641866	psy2l_Rosette	WT_Rosette	OK	19.7634	12.1028	-0.707498	-2.41237	0.00005	0.00027947	yes
XLOC_003779	NRT1.5	NM_102980	none	chr1:11712042-11719979	psy2l_Rosette	WT_Rosette	OK	23.7414	16.2266	-0.549043	-1.69326	0.00475	0.0160383	yes
XLOC_003780	AT1G32470	NM_102982	none	chr1:11739204-11740440	psy2l_Rosette	WT_Rosette	OK	247.143	417.95	0.757984	4.02756	0.00005	0.00027947	yes
XLOC_003783	FdC1	NM_001160917	NM_102990	chr1:11770688-11774218	psy2l_Rosette	WT_Rosette	OK	31.5332	52.9206	0.746959	3.00283	0.00005	0.00027947	yes
XLOC_003785	RD22BP1	NM_102998	none	chr1:11798798-11801110	psy2l_Rosette	WT_Rosette	OK	60.3411	79.6287	0.400148	1.9076	0.00195	0.00749593	yes
XLOC_003788	AT1G32780	NM_103012	none	chr1:11869867-11872859	psy2l_Rosette	WT_Rosette	OK	0.935164	2.94247	1.65374	4.0721	0.00005	0.00027947	yes
XLOC_003790	AT1G32860	NM_103020	none	chr1:11907068-11909012	psy2l_Rosette	WT_Rosette	OK	4.18376	2.94534	-0.506369	-1.63044	0.013	0.0374615	yes
XLOC_003793	AT1G33030	NM_103036	none	chr1:11964832-11966301	psy2l_Rosette	WT_Rosette	OK	1.01835	2.0042	0.97679	2.23237	0.0024	0.00895988	yes
XLOC_003796	AT1G33102	NM_001123931	none	chr1:12002190-12002990	psy2l_Rosette	WT_Rosette	OK	2.47893	5.1618	1.05816	3.03833	0.0002	0.00099874	yes
XLOC_003797	AT-GTL1	NM_103052	none	chr1:12051189-12054773	psy2l_Rosette	WT_Rosette	OK	22.6659	40.4947	0.837207	3.63427	0.00005	0.00027947	yes
XLOC_003801	ATFAS4	NM_103064	none	chr1:12099523-12104653	psy2l_Rosette	WT_Rosette	OK	4.18893	6.31865	0.593035	2.31654	0.0001	0.0005338	yes
XLOC_003802	ATNUP160	NM_001198200	NM_103066	chr1:12104749-12118847	psy2l_Rosette	WT_Rosette	OK	8.76665	6.52132	-0.426863	-1.86542	0.00085	0.00362847	yes
XLOC_003803	AT1G33430	NM_001198201	NM_103068	chr1:12118992-12126113	psy2l_Rosette	WT_Rosette	OK	5.43399	3.60324	-0.592717	-1.8805	0.0014	0.005617	yes
XLOC_003804	AT1G33440	NM_103069	none	chr1:12127377-12130392	psy2l_Rosette	WT_Rosette	OK	1.57907	3.27377	1.05188	3.10196	0.00005	0.00027947	yes
XLOC_003806	AT1G33480	NM_103073	none	chr1:12148569-12150617	psy2l_Rosette	WT_Rosette	OK	9.59265	6.01893	-0.672423	-2.56801	0.00005	0.00027947	yes
XLOC_003809	AT1G33615,AT1G33640,AT1G33660	NM_103085	none	chr1:12193436-12198893	psy2l_Rosette	WT_Rosette	OK	1.4151	0.415336	-1.76855	-2.67666	0.0047	0.0158885	yes
XLOC_003811	CYP76C6	NM_103092	none	chr1:12220855-12224030	psy2l_Rosette	WT_Rosette	OK	1.75094	9.31555	2.41151	7.44316	0.00005	0.00027947	yes
XLOC_003813	AT1G33950	NM_001198204	NM_103117	chr1:12332816-12340399	psy2l_Rosette	WT_Rosette	OK	0.263807	0.933747	1.82355	2.58337	0.0027	0.00993945	yes
XLOC_003814	AT1G33970	NM_001036059	NM_001036060,NM_001084178,NM_001198205,NM_103119	chr1:12349349-12351308	psy2l_Rosette	WT_Rosette	OK	9.31391	13.4596	0.531176	1.88922	0.00145	0.00579065	yes
XLOC_003815	OHP2	NM_103122	none	chr1:12355640-12359223	psy2l_Rosette	WT_Rosette	OK	97.3475	155.804	0.678518	2.21164	0.0001	0.0005338	yes
XLOC_003816	AT1G34010	NM_103123	none	chr1:12359446-12361221	psy2l_Rosette	WT_Rosette	OK	10.2276	15.1224	0.564224	1.9375	0.0009	0.00381807	yes
XLOC_003818	-	unknown	none	chr1:12380929-12382306	psy2l_Rosette	WT_Rosette	OK	0.80656	0.277153	-1.5411	-2.33573	0.00335	0.0119419	yes
XLOC_003820	AT1G34060	NM_103128	none	chr1:12396395-12398358	psy2l_Rosette	WT_Rosette	OK	4.75272	1.77669	-1.41956	-4.20742	0.00005	0.00027947	yes
XLOC_003821	SAMC2	NM_103129	none	chr1:12398476-12401022	psy2l_Rosette	WT_Rosette	OK	4.39697	3.00501	-0.549137	-1.44133	0.01385	0.0394804	yes
XLOC_003822	AT1G34110	NM_103134	none	chr1:12416503-12421852	psy2l_Rosette	WT_Rosette	OK	3.32307	5.69253	0.776553	2.91544	0.00005	0.00027947	yes
XLOC_003825	AT1G34315	NM_148507	none	chr1:12513958-12516862	psy2l_Rosette	WT_Rosette	OK	0.346347	4.77404	3.78492	3.44278	0.00005	0.00027947	yes
XLOC_003830	AT1G34570	NM_103180	none	chr1:12654941-12656550	psy2l_Rosette	WT_Rosette	OK	9.84382	17.8664	0.85996	2.98854	0.00005	0.00027947	yes
XLOC_003831	AT1G34640	NM_103187	none	chr1:12685203-12688561	psy2l_Rosette	WT_Rosette	OK	22.9111	12.4247	-0.882842	-1.91881	0.00125	0.00508414	yes
XLOC_003832	AT1G34750	NM_103195	none	chr1:12735991-12738143	psy2l_Rosette	WT_Rosette	OK	12.7983	23.5436	0.879383	4.04377	0.00005	0.00027947	yes
XLOC_003833	GRF11	NM_001084180	NM_103196	chr1:12743712-12745659	psy2l_Rosette	WT_Rosette	OK	7.77537	15.7141	1.01508	4.11719	0.00005	0.00027947	yes
XLOC_003834	ATAPRL4	NM_001123940	NM_103198	chr1:12746480-12750483	psy2l_Rosette	WT_Rosette	OK	10.0324	14.5512	0.536466	1.88893	0.00145	0.00579065	yes
XLOC_003836	AT1G35180	NM_103215	none	chr1:12877106-12878738	psy2l_Rosette	WT_Rosette	OK	3.96235	2.29027	-0.790842	-2.21456	0.004	0.0138456	yes
XLOC_003837	AT1G35210	NM_103219	none	chr1:12896591-12897532	psy2l_Rosette	WT_Rosette	OK	2.02622	11.7355	2.53402	7.40062	0.00005	0.00027947	yes
XLOC_003841	MLP168	NM_103228	none	chr1:12956190-12957069	psy2l_Rosette	WT_Rosette	OK	2.63788	0.535371	-2.30077	-4.16699	0.00005	0.00027947	yes
XLOC_003843	AT1G35350	NM_103232	none	chr1:12980875-12984702	psy2l_Rosette	WT_Rosette	OK	7.08524	12.4181	0.80955	3.50865	0.00005	0.00027947	yes
XLOC_003844	AT1G35430	NM_103238	none	chr1:13030545-13031286	psy2l_Rosette	WT_Rosette	OK	9.12342	18.0194	0.981901	4.08523	0.00005	0.00027947	yes
XLOC_003847	CINV1	NM_001036066	NM_103255,NM_179419	chr1:13122172-13125318	psy2l_Rosette	WT_Rosette	OK	53.5301	74.6757	0.480288	2.3021	0.0003	0.00143658	yes
XLOC_003849	AT1G35780	NM_103280	none	chr1:13277371-13280343	psy2l_Rosette	WT_Rosette	OK	23.9259	13.5404	-0.821298	-3.75887	0.00005	0.00027947	yes
XLOC_003850	AT1G35830	NM_103283	none	chr1:13321015-13322365	psy2l_Rosette	WT_Rosette	OK	0.425367	1.50311	1.82117	3.36217	0.00005	0.00027947	yes
XLOC_003851	TPPD	NM_103289	none	chr1:13363033-13365069	psy2l_Rosette	WT_Rosette	OK	2.88612	1.90778	-0.597235	-1.64807	0.0159	0.0444107	yes
XLOC_003852	AT1G36060	NM_103302	none	chr1:13454544-13456328	psy2l_Rosette	WT_Rosette	OK	2.00329	0.846256	-1.2432	-2.97589	0.0001	0.0005338	yes
XLOC_003854	SHM7	NM_103323	none	chr1:13696042-13698644	psy2l_Rosette	WT_Rosette	OK	37.5392	27.1132	-0.469402	-2.28854	0.00045	0.00206029	yes
XLOC_003856	AT1G36622	NM_001084200	none	chr1:13835685-13836934	psy2l_Rosette	WT_Rosette	OK	3.09362	6.05289	0.96833	2.97404	0.00015	0.000771607	yes
XLOC_003857	AT1G36630	unknown	none	chr1:13841113-13841540	psy2l_Rosette	WT_Rosette	OK	0.586564	0.108281	-2.43751	-2.40589	0.0154	0.0432334	yes
XLOC_003858	AT1G36730	NM_103340	none	chr1:13898277-13900864	psy2l_Rosette	WT_Rosette	OK	80.602	101.263	0.329215	1.41438	0.01255	0.036355	yes
XLOC_003863	SKS6	NM_103408	none	chr1:15603585-15607964	psy2l_Rosette	WT_Rosette	OK	41.929	73.1651	0.803209	3.89135	0.00005	0.00027947	yes
XLOC_003866	AT1G42440	NM_103432	none	chr1:15895196-15900060	psy2l_Rosette	WT_Rosette	OK	20.8748	16.8063	-0.312763	-1.47142	0.01825	0.0498161	yes
XLOC_003869	LCV2	NM_103466	none	chr1:16228324-16231235	psy2l_Rosette	WT_Rosette	OK	14.0918	22.0222	0.644101	2.94684	0.00005	0.00027947	yes
XLOC_003870	AT1G43180	unknown	none	chr1:16271607-16272474	psy2l_Rosette	WT_Rosette	OK	2.56469	1.4793	-0.793873	-1.91639	0.01175	0.034425	yes
XLOC_003872	AT1G43245	NM_148531	none	chr1:16308833-16311050	psy2l_Rosette	WT_Rosette	OK	2.33881	3.72199	0.670301	2.11262	0.00095	0.00400106	yes
XLOC_003873	Aty2	NM_103481	none	chr1:16398092-16399893	psy2l_Rosette	WT_Rosette	OK	67.0981	91.582	0.448793	2.58444	0.00085	0.00362847	yes
XLOC_003874	AT1G43580	NM_103483	none	chr1:16410399-16412770	psy2l_Rosette	WT_Rosette	OK	16.3045	21.4271	0.394161	1.62566	0.0042	0.014422	yes
XLOC_003875	-	unknown	none	chr1:16416137-16417940	psy2l_Rosette	WT_Rosette	OK	0.93178	2.24554	1.269	2.64639	0.00005	0.00027947	yes
XLOC_003876	TT15	NM_001084205	NM_103487,NM_202238	chr1:16425432-16430201	psy2l_Rosette	WT_Rosette	OK	8.36934	6.19696	-0.433554	-1.60032	0.00565	0.0185525	yes
XLOC_003878	emb1075	NM_103496	none	chr1:16484225-16488472	psy2l_Rosette	WT_Rosette	OK	26.1737	41.0035	0.647628	2.07662	0.00045	0.00206029	yes
XLOC_003884	AAP5	NM_103536	none	chr1:16764385-16767652	psy2l_Rosette	WT_Rosette	OK	32.2453	23.1322	-0.479188	-2.07361	0.0003	0.00143658	yes
XLOC_003885	CYCA1	unknown	none	chr1:16774804-16777297	psy2l_Rosette	WT_Rosette	OK	4.71216	3.08967	-0.608937	-2.0066	0.0024	0.00895988	yes
XLOC_003889	ILL6	NM_103546	none	chr1:16834410-16838301	psy2l_Rosette	WT_Rosette	OK	31.281	8.85382	-1.82091	-7.18814	0.00005	0.00027947	yes
XLOC_003890	CAO	NM_130313	NM_103548,NM_202240,NM_202241	chr1:16847662-16851227	psy2l_Rosette	WT_Rosette	OK	257.758	158.342	-0.702971	-2.87225	0.00005	0.00027947	yes
XLOC_003892	AT1G44760	NM_103557	none	chr1:16896679-16898627	psy2l_Rosette	WT_Rosette	OK	22.9499	14.8479	-0.628227	-2.88359	0.0001	0.0005338	yes
XLOC_003894	AT1G44800	NM_103561	none	chr1:16914003-16917086	psy2l_Rosette	WT_Rosette	OK	19.5969	25.6817	0.390112	1.80912	0.00565	0.0185525	yes
XLOC_003896	AT1G45010	NM_103581	none	chr1:17009072-17015476	psy2l_Rosette	WT_Rosette	OK	36.8457	16.7034	-1.14135	-2.18155	0.0004	0.00185494	yes
XLOC_003897	ATTRX5	NM_103588	none	chr1:17074377-17076366	psy2l_Rosette	WT_Rosette	OK	46.3783	33.511	-0.468813	-2.35119	0.0005	0.00226307	yes
XLOC_003901	AT1G45207	NM_202247	none	chr1:17130347-17133767	psy2l_Rosette	WT_Rosette	OK	6.603	9.05542	0.45566	1.58329	0.00585	0.0190765	yes
XLOC_003904	ATAREB1	NM_001198228	NM_179446,NM_202252	chr1:17165124-17167915	psy2l_Rosette	WT_Rosette	OK	85.3577	31.0292	-1.4599	-6.30331	0.00005	0.00027947	yes
XLOC_003905	AT1G45230	NM_001036074	NM_148557	chr1:17169486-17171468	psy2l_Rosette	WT_Rosette	OK	79.7711	56.2923	-0.502929	-2.68479	0.00005	0.00027947	yes
XLOC_003909	WOX4	NM_103605	none	chr1:17236560-17237998	psy2l_Rosette	WT_Rosette	OK	5.87085	1.67922	-1.80578	-5.08321	0.00005	0.00027947	yes
XLOC_003911	RAP2.1	NM_103607	none	chr1:17265637-17266695	psy2l_Rosette	WT_Rosette	OK	5.7335	10.2429	0.837139	2.23436	0.00025	0.00122104	yes
XLOC_003912	VFB1	NM_103611	none	chr1:17275903-17277796	psy2l_Rosette	WT_Rosette	OK	8.09818	11.9677	0.563479	2.38172	0.0003	0.00143658	yes
XLOC_003913	RD21	NM_103612	none	chr1:17282833-17285755	psy2l_Rosette	WT_Rosette	OK	434.024	330.771	-0.391942	-1.77012	0.006	0.0194855	yes
XLOC_003918	AT1G47370	NM_103631	none	chr1:17366591-17367170	psy2l_Rosette	WT_Rosette	OK	0.630818	3.67914	2.54407	5.03939	0.0027	0.00993945	yes
XLOC_003921	AT5PTASE11	NM_001198233	NM_103644	chr1:17435687-17438431	psy2l_Rosette	WT_Rosette	OK	5.99858	2.90728	-1.04495	-2.86767	0.00005	0.00027947	yes
XLOC_003927	HXK3	NM_103682	none	chr1:17616010-17618934	psy2l_Rosette	WT_Rosette	OK	0.0741432	1.71437	4.53122	5.23748	0.00005	0.00027947	yes
XLOC_003931	MYB112	NM_103696	none	chr1:17704079-17706498	psy2l_Rosette	WT_Rosette	OK	11.7423	2.04767	-2.51966	-6.17574	0.00005	0.00027947	yes
XLOC_003934	AT1G48090	NM_103704	none	chr1:17732005-17758472	psy2l_Rosette	WT_Rosette	OK	18.0374	13.0608	-0.465748	-1.98777	0.00065	0.00285717	yes
XLOC_003942	CHA18	NM_103728	none	chr1:17850629-17853892	psy2l_Rosette	WT_Rosette	OK	3.13277	4.8899	0.642369	1.49037	0.01055	0.0314627	yes
XLOC_003943	AT1G48320	NM_103729	none	chr1:17854812-17855960	psy2l_Rosette	WT_Rosette	OK	18.9315	24.7978	0.389424	1.84729	0.01	0.030117	yes
XLOC_003948	AT1G48430	NM_103739	none	chr1:17902632-17906828	psy2l_Rosette	WT_Rosette	OK	18.4495	26.7725	0.537169	2.31767	0.00015	0.000771607	yes
XLOC_003954	HON5	NM_103758	none	chr1:17965710-17976576	psy2l_Rosette	WT_Rosette	OK	55.6508	35.0984	-0.664997	-1.45272	0.0118	0.034551	yes
XLOC_003960	AT1G48830	NM_103777	NM_179455	chr1:18059530-18061345	psy2l_Rosette	WT_Rosette	OK	102.273	81.8565	-0.321252	-1.7611	0.01245	0.0361128	yes
XLOC_003966	AT1G49000	NM_103793	none	chr1:18123175-18124237	psy2l_Rosette	WT_Rosette	OK	5.50109	8.39552	0.609903	2.17857	0.00315	0.0113515	yes
XLOC_003969	AT1G49130	NM_001036083	NM_103803	chr1:18174509-18176081	psy2l_Rosette	WT_Rosette	OK	4.73627	2.90719	-0.704124	-2.20862	0.0011	0.00455727	yes
XLOC_003972	AT1G49170	NM_103807	none	chr1:18183183-18184500	psy2l_Rosette	WT_Rosette	OK	6.13912	9.09015	0.566271	2.05303	0.00795	0.0248023	yes
XLOC_003975	AT1G49360	NM_103826	none	chr1:18264966-18269571	psy2l_Rosette	WT_Rosette	OK	9.13681	6.57355	-0.475018	-1.38804	0.0175	0.0481335	yes
XLOC_003977	RTV1	NM_103836	none	chr1:18314141-18316723	psy2l_Rosette	WT_Rosette	OK	23.7134	29.9965	0.339091	1.45847	0.01835	0.0499996	yes
XLOC_003978	AT1G49490	NM_103837	none	chr1:18317360-18319217	psy2l_Rosette	WT_Rosette	OK	0.415445	2.8711	2.78887	5.8707	0.00005	0.00027947	yes
XLOC_003979	AT1G49500	NM_103838	none	chr1:18320651-18322425	psy2l_Rosette	WT_Rosette	OK	168.969	308.342	0.867774	3.05116	0.00005	0.00027947	yes
XLOC_003983	PREP2	NM_103851	NM_180630,NM_180631	chr1:18367609-18375468	psy2l_Rosette	WT_Rosette	OK	5.49582	8.54571	0.636866	2.54997	0.00005	0.00027947	yes
XLOC_003984	AT1G49650	NM_103853	none	chr1:18377204-18379878	psy2l_Rosette	WT_Rosette	OK	11.3378	17.1077	0.593512	2.45909	0.0001	0.0005338	yes
XLOC_003986	ATFUT12	NM_103858	none	chr1:18388770-18393998	psy2l_Rosette	WT_Rosette	OK	18.6462	13.0939	-0.509988	-2.13436	0.0002	0.00099874	yes
XLOC_003988	AT1G49750	NM_103862	none	chr1:18410859-18412994	psy2l_Rosette	WT_Rosette	OK	71.3172	161.823	1.18209	5.62814	0.00005	0.00027947	yes
XLOC_003989	PUB26	NM_103865	none	chr1:18428855-18430496	psy2l_Rosette	WT_Rosette	OK	8.93229	15.3923	0.785111	3.37589	0.00005	0.00027947	yes
XLOC_003991	AT1G49830	NM_103870	none	chr1:18445165-18446747	psy2l_Rosette	WT_Rosette	OK	0.367578	0.958359	1.38252	2.07933	0.01425	0.0404519	yes
XLOC_003995	AT1G49940	NM_001160944	NM_001198256,NM_103881	chr1:18487962-18493183	psy2l_Rosette	WT_Rosette	OK	3.07168	1.01135	-1.60275	-2.891	0.00055	0.00246462	yes
XLOC_004000	TOR	NM_001123987	NM_103891	chr1:18522410-18539869	psy2l_Rosette	WT_Rosette	OK	13.0991	10.1312	-0.370669	-1.64248	0.00425	0.0145685	yes
XLOC_004001	TAS1B	unknown	none	chr1:18549160-18550128	psy2l_Rosette	WT_Rosette	OK	5.01747	8.37763	0.739582	2.59525	0.00065	0.00285717	yes
XLOC_004002	AT1G50110	NM_103897	none	chr1:18558022-18560315	psy2l_Rosette	WT_Rosette	OK	2.79276	1.66037	-0.75019	-1.99977	0.0043	0.0146992	yes
XLOC_004005	FTSH1	NM_103909	none	chr1:18612526-18617130	psy2l_Rosette	WT_Rosette	OK	113.914	177.319	0.638393	2.62125	0.00005	0.00027947	yes
XLOC_004008	AT1G50290	NM_103913	none	chr1:18627460-18628432	psy2l_Rosette	WT_Rosette	OK	7.00828	12.8502	0.874655	3.40143	0.00005	0.00027947	yes
XLOC_004010	THX	NM_103916	none	chr1:18638280-18639535	psy2l_Rosette	WT_Rosette	OK	179.963	227.425	0.337695	1.86326	0.0114	0.0335483	yes
XLOC_004014	HIT1	NM_001198259	NM_103933	chr1:18707952-18715988	psy2l_Rosette	WT_Rosette	OK	26.1345	15.8236	-0.723878	-3.00577	0.00005	0.00027947	yes
XLOC_004015	AT1G50570	NM_001036089	NM_103938	chr1:18726226-18728322	psy2l_Rosette	WT_Rosette	OK	30.9817	24.5318	-0.336766	-1.42552	0.01465	0.0414331	yes
XLOC_004017	AT1G50590	NM_103941	none	chr1:18732193-18734163	psy2l_Rosette	WT_Rosette	OK	6.02058	3.24593	-0.891271	-2.40116	0.00005	0.00027947	yes
XLOC_004019	AT1G50630	NM_001036090	NM_103945	chr1:18748232-18753866	psy2l_Rosette	WT_Rosette	OK	6.90514	4.51759	-0.612118	-1.49675	0.0094	0.0285748	yes
XLOC_004020	ERF3	NM_103946	none	chr1:18757021-18758566	psy2l_Rosette	WT_Rosette	OK	26.7032	50.6699	0.924116	4.6427	0.00005	0.00027947	yes
XLOC_004022	AT1G50670	NM_103949	none	chr1:18774833-18777015	psy2l_Rosette	WT_Rosette	OK	19.3974	25.7873	0.4108	1.7534	0.0069	0.0219974	yes
XLOC_004025	AT1G50790	NM_103961	none	chr1:18823849-18826271	psy2l_Rosette	WT_Rosette	OK	0.515624	0.948671	0.879589	1.89256	0.0031	0.0111957	yes
XLOC_004027	AT1G50890	NM_103969	none	chr1:18862179-18866055	psy2l_Rosette	WT_Rosette	OK	2.6577	3.76093	0.500907	1.57367	0.007	0.022284	yes
XLOC_004029	ETFALPHA	NM_103974	none	chr1:18877814-18879992	psy2l_Rosette	WT_Rosette	OK	15.8889	10.8416	-0.551441	-2.03581	0.0002	0.00099874	yes
XLOC_004030	AT1G51055	NM_148575	none	chr1:18925183-18926641	psy2l_Rosette	WT_Rosette	OK	1.33195	0.168464	-2.98302	-4.10939	0.00015	0.000771607	yes
XLOC_004032	AT1G51130	NM_103992	none	chr1:18939257-18941679	psy2l_Rosette	WT_Rosette	OK	4.07781	1.47336	-1.46869	-4.12678	0.00005	0.00027947	yes
XLOC_004033	AT1G51140	NM_103993	none	chr1:18943429-18945794	psy2l_Rosette	WT_Rosette	OK	64.9298	10.6663	-2.60582	-11.8865	0.00005	0.00027947	yes
XLOC_004035	AT1G51310	NM_104009	none	chr1:19018930-19021795	psy2l_Rosette	WT_Rosette	OK	8.87222	6.77088	-0.389951	-1.56062	0.01755	0.0482442	yes
XLOC_004037	AT1G51460	NM_104024	none	chr1:19076985-19081436	psy2l_Rosette	WT_Rosette	OK	2.52865	1.37923	-0.874503	-2.44368	0.00015	0.000771607	yes
XLOC_004038	CER5	NM_104028	none	chr1:19097738-19101089	psy2l_Rosette	WT_Rosette	OK	183.466	107.224	-0.77489	-3.53926	0.00005	0.00027947	yes
XLOC_004040	AT1G51550	NM_104033	none	chr1:19115547-19119371	psy2l_Rosette	WT_Rosette	OK	8.03461	5.83096	-0.462495	-1.41067	0.0138	0.0393718	yes
XLOC_004041	AT1G51560	NM_104034	none	chr1:19119596-19121953	psy2l_Rosette	WT_Rosette	OK	9.15433	13.3187	0.540931	1.8976	0.0008	0.00343575	yes
XLOC_004042	AT1G51570	NM_104035	none	chr1:19122051-19125013	psy2l_Rosette	WT_Rosette	OK	39.945	49.6383	0.313438	1.4672	0.0161	0.0448997	yes
XLOC_004045	EXO70G2	NM_104042	none	chr1:19149476-19151959	psy2l_Rosette	WT_Rosette	OK	1.69377	2.66389	0.653293	1.61118	0.0051	0.0170344	yes
XLOC_004049	AT1G51790	NM_104058	none	chr1:19206676-19210791	psy2l_Rosette	WT_Rosette	OK	1.04634	1.89401	0.856085	2.2658	0.0003	0.00143658	yes
XLOC_004050	AT1G51805	NM_001198271	NM_104060	chr1:19218705-19225719	psy2l_Rosette	WT_Rosette	OK	51.5528	84.061	0.705385	3.02211	0.00005	0.00027947	yes
XLOC_004052	AT1G51850	NM_104065	none	chr1:19252839-19256817	psy2l_Rosette	WT_Rosette	OK	1.22217	0.438811	-1.47777	-3.23635	0.00005	0.00027947	yes
XLOC_004054	AT1G51890	NM_001198272	NM_104069	chr1:19274616-19278598	psy2l_Rosette	WT_Rosette	OK	3.15737	4.72326	0.581061	1.95523	0.0012	0.00490594	yes
XLOC_004058	AT1G52000	NM_104081	none	chr1:19333134-19336128	psy2l_Rosette	WT_Rosette	OK	227.012	28.7704	-2.98011	-12.0236	0.00005	0.00027947	yes
XLOC_004059	MBP1.2	NM_104084	NM_179463	chr1:19345907-19349056	psy2l_Rosette	WT_Rosette	OK	38.4009	7.45212	-2.36542	-8.33229	0.00005	0.00027947	yes
XLOC_004060	MBP1	NM_104085	none	chr1:19350350-19352805	psy2l_Rosette	WT_Rosette	OK	149.64	10.4058	-3.84604	-16.3643	0.00005	0.00027947	yes
XLOC_004061	AT1G52100	NM_001198273	NM_104091	chr1:19383134-19385524	psy2l_Rosette	WT_Rosette	OK	2.23419	0.676327	-1.72396	-3.83351	0.00005	0.00027947	yes
XLOC_004062	AT1G52110	NM_104092	none	chr1:19387169-19387592	psy2l_Rosette	WT_Rosette	OK	1.45687	0	#NAME?	#NAME?	0.0001	0.0005338	yes
XLOC_004066	AT1G52200	NM_104100	none	chr1:19442067-19443604	psy2l_Rosette	WT_Rosette	OK	5.98119	12.6587	1.08162	3.27645	0.00005	0.00027947	yes
XLOC_004067	AT1G52220	NM_001036096	NM_001084234,NM_104101	chr1:19453335-19454694	psy2l_Rosette	WT_Rosette	OK	114.753	186.236	0.698596	3.82606	0.00005	0.00027947	yes
XLOC_004068	ATROPGEF11	NM_001160947	NM_104103	chr1:19458608-19459667	psy2l_Rosette	WT_Rosette	OK	0.688911	3.1295	2.18354	4.46633	0.00005	0.00027947	yes
XLOC_004070	AT1G52290	NM_104108	none	chr1:19467923-19472573	psy2l_Rosette	WT_Rosette	OK	12.9773	27.0838	1.06145	4.58569	0.00005	0.00027947	yes
XLOC_004072	SDR1	NM_104113	none	chr1:19489802-19493059	psy2l_Rosette	WT_Rosette	OK	14.1962	24.1834	0.768515	3.56174	0.00005	0.00027947	yes
XLOC_004076	AT1G52510	NM_001036099	NM_104129	chr1:19559837-19565275	psy2l_Rosette	WT_Rosette	OK	33.8157	83.0219	1.2958	5.06455	0.00005	0.00027947	yes
XLOC_004078	AT1G52550	NM_104133	none	chr1:19572756-19574065	psy2l_Rosette	WT_Rosette	OK	9.75109	19.3388	0.987861	3.2992	0.00005	0.00027947	yes
XLOC_004080	AT1G52565	NM_148583	none	chr1:19579785-19580904	psy2l_Rosette	WT_Rosette	OK	9.67356	13.8745	0.520315	2.156	0.00275	0.0100991	yes
XLOC_004081	PLDALPHA2	NM_104135	none	chr1:19583681-19588393	psy2l_Rosette	WT_Rosette	OK	3.1042	1.82101	-0.76948	-2.26991	0.0001	0.0005338	yes
XLOC_004082	AT1G52590	NM_104137	none	chr1:19588850-19590306	psy2l_Rosette	WT_Rosette	OK	23.1731	31.1581	0.427154	2.12306	0.00395	0.0137037	yes
XLOC_004086	AT1G52670	NM_104145	none	chr1:19614912-19617582	psy2l_Rosette	WT_Rosette	OK	24.3653	31.5004	0.370538	1.51774	0.0083	0.0257121	yes
XLOC_004087	AT1G52700	NM_104148	none	chr1:19630951-19634045	psy2l_Rosette	WT_Rosette	OK	2.24942	1.45768	-0.62588	-1.64047	0.0117	0.0343038	yes
XLOC_004093	IAA6	NM_104161	none	chr1:19672490-19673632	psy2l_Rosette	WT_Rosette	OK	1.01193	2.71353	1.42306	3.13179	0.00045	0.00206029	yes
XLOC_004096	ANAC019	NM_104167	none	chr1:19696986-19698555	psy2l_Rosette	WT_Rosette	OK	13.6868	4.67678	-1.5492	-5.77961	0.00005	0.00027947	yes
XLOC_004100	AT1G53025	NM_001198278	none	chr1:19756735-19759637	psy2l_Rosette	WT_Rosette	OK	3.07195	1.80541	-0.766824	-2.29668	0.0005	0.00226307	yes
XLOC_004105	ATERF-8	NM_104196	none	chr1:19820607-19822430	psy2l_Rosette	WT_Rosette	OK	28.5368	63.2929	1.14922	5.49592	0.00005	0.00027947	yes
XLOC_004110	AT1G53280	NM_104206	none	chr1:19862994-19867373	psy2l_Rosette	WT_Rosette	OK	83.3804	63.0308	-0.403651	-1.76379	0.0023	0.00862718	yes
XLOC_004111	PPC1	NM_001036101	NM_001036102,NM_104209	chr1:19884010-19888510	psy2l_Rosette	WT_Rosette	OK	77.6453	38.7697	-1.00197	-4.26767	0.00005	0.00027947	yes
XLOC_004113	AT1G53380	NM_001036103	NM_001084242,NM_104217	chr1:19913017-19916610	psy2l_Rosette	WT_Rosette	OK	11.7224	15.124	0.367566	1.65478	0.01075	0.0319629	yes
XLOC_004118	MUM4	NM_104228	none	chr1:19962866-19969712	psy2l_Rosette	WT_Rosette	OK	27.2883	35.3785	0.374592	1.39846	0.0162	0.0451531	yes
XLOC_004120	AT1G53520	NM_104230	none	chr1:19976408-19977988	psy2l_Rosette	WT_Rosette	OK	12.3849	18.6924	0.593865	2.58913	0.00015	0.000771607	yes
XLOC_004122	AT1G53560	NM_104234	none	chr1:19984715-19986109	psy2l_Rosette	WT_Rosette	OK	14.5558	33.2747	1.19283	5.62651	0.00005	0.00027947	yes
XLOC_004123	GLY3	NM_104236	NM_202289	chr1:19991267-19993406	psy2l_Rosette	WT_Rosette	OK	43.2662	32.5415	-0.410959	-2.08774	0.0026	0.00960701	yes
XLOC_004125	AT1G53625	NM_179473	none	chr1:20014486-20014926	psy2l_Rosette	WT_Rosette	OK	2.00517	6.89712	1.78227	5.03314	0.00025	0.00122104	yes
XLOC_004129	AT1G53690	NM_104247	none	chr1:20042516-20043559	psy2l_Rosette	WT_Rosette	OK	0.660341	3.12808	2.24399	2.361	0.00205	0.00781666	yes
XLOC_004134	AT1G53780	NM_001198287	NM_001198288,NM_104255	chr1:20073969-20081473	psy2l_Rosette	WT_Rosette	OK	36.4297	27.562	-0.402436	-1.77063	0.0023	0.00862718	yes
XLOC_004139	AT1G54010	NM_104278	none	chr1:20158646-20160819	psy2l_Rosette	WT_Rosette	OK	17.2051	11.7398	-0.551432	-2.39562	0.00035	0.00164892	yes
XLOC_004140	AT1G54020	NM_001084250	NM_104279,NM_179474	chr1:20161592-20163743	psy2l_Rosette	WT_Rosette	OK	10.5451	0.919094	-3.52022	-7.63409	0.00005	0.00027947	yes
XLOC_004141	TASTY	NM_104281	NM_180632	chr1:20170715-20173938	psy2l_Rosette	WT_Rosette	OK	97.9681	27.5002	-1.83287	-9.26472	0.00005	0.00027947	yes
XLOC_004142	AT1G54050	NM_104282	none	chr1:20179371-20180465	psy2l_Rosette	WT_Rosette	OK	21.4009	6.23669	-1.77882	-7.06324	0.00005	0.00027947	yes
XLOC_004144	ALDH7B4	NM_104287	NM_179476	chr1:20195225-20199181	psy2l_Rosette	WT_Rosette	OK	62.6922	38.5347	-0.702129	-3.42555	0.00005	0.00027947	yes
XLOC_004146	NFYA5	NM_104294	none	chr1:20215380-20219446	psy2l_Rosette	WT_Rosette	OK	8.77911	3.1689	-1.47009	-2.91226	0.00005	0.00027947	yes
XLOC_004150	AT1G54290	NM_104307	none	chr1:20268484-20270125	psy2l_Rosette	WT_Rosette	OK	14.857	20.168	0.440931	2.00119	0.0086	0.0264595	yes
XLOC_004156	AT1G54385	NM_001036112	NM_148591	chr1:20301086-20303885	psy2l_Rosette	WT_Rosette	OK	3.75625	2.3112	-0.70065	-2.00891	0.0005	0.00226307	yes
XLOC_004157	ING2	NM_001124016	NM_001160953,NM_104317,NM_202296,NM_202297,NM_202298	chr1:20304575-20307030	psy2l_Rosette	WT_Rosette	OK	9.70893	13.0454	0.426157	1.48401	0.01045	0.031235	yes
XLOC_004159	AT1G54450	NM_104323	none	chr1:20336269-20339798	psy2l_Rosette	WT_Rosette	OK	1.73563	2.5812	0.572581	1.67315	0.0096	0.0290714	yes
XLOC_004160	AT1G54460	NM_104324	none	chr1:20340584-20343560	psy2l_Rosette	WT_Rosette	OK	40.182	24.996	-0.684853	-2.95688	0.00005	0.00027947	yes
XLOC_004164	AT1G54570	NM_104335	none	chr1:20380478-20385262	psy2l_Rosette	WT_Rosette	OK	4.4845	2.11541	-1.08401	-3.59694	0.00005	0.00027947	yes
XLOC_004167	AT1G54650,AT1G54660	NM_001198297	NM_104342	chr1:20405558-20411544	psy2l_Rosette	WT_Rosette	OK	11.6877	6.82948	-0.775139	-2.77327	0.00005	0.00027947	yes
XLOC_004168	G-H2AX	NM_104344	NM_100760	chr1:20414182-20415291	psy2l_Rosette	WT_Rosette	OK	56.6395	30.2864	-0.903137	-4.78177	0.00005	0.00027947	yes
XLOC_004169	ATATG18H	NM_104346	none	chr1:20416700-20421041	psy2l_Rosette	WT_Rosette	OK	16.6513	11.8355	-0.492515	-2.27169	0.0002	0.00099874	yes
XLOC_004171	AT1G54930	NM_104366	none	chr1:20478296-20479715	psy2l_Rosette	WT_Rosette	OK	0.19616	0.606108	1.62755	2.19525	0.0064	0.0205922	yes
XLOC_004182	AGP21	NM_104409	none	chr1:20648385-20648960	psy2l_Rosette	WT_Rosette	OK	61.797	99.7364	0.690583	4.28729	0.00005	0.00027947	yes
XLOC_004186	AT1G55380	NM_104414	none	chr1:20676526-20678426	psy2l_Rosette	WT_Rosette	OK	0.0656752	0.7182	3.45096	3.86383	0.00035	0.00164892	yes
XLOC_004187	AT1G55450	NM_001198310	NM_104421	chr1:20704909-20707003	psy2l_Rosette	WT_Rosette	OK	52.685	150.682	1.51604	7.6273	0.00005	0.00027947	yes
XLOC_004190	AT1G55530,AT1G55535	NM_104428	NM_148595,NM_202305	chr1:20729139-20734090	psy2l_Rosette	WT_Rosette	OK	25.304	31.6289	0.321876	1.50287	0.017	0.0469865	yes
XLOC_004196	PSAG	NM_104443	none	chr1:20802540-20803585	psy2l_Rosette	WT_Rosette	OK	1271.01	2210.45	0.798371	3.75819	0.00005	0.00027947	yes
XLOC_004202	AT1G55760	NM_104452	none	chr1:20846873-20849172	psy2l_Rosette	WT_Rosette	OK	5.89904	2.79301	-1.07866	-3.63109	0.00005	0.00027947	yes
XLOC_004210	AT1G55960	NM_104474	none	chr1:20927365-20930121	psy2l_Rosette	WT_Rosette	OK	217.444	436.969	1.00689	4.381	0.00005	0.00027947	yes
XLOC_004211	HAC04	NM_104475	none	chr1:20931776-20941494	psy2l_Rosette	WT_Rosette	OK	3.02099	4.65073	0.622435	2.56352	0.00005	0.00027947	yes
XLOC_004212	AT1G55990	NM_104477	none	chr1:20942444-20943076	psy2l_Rosette	WT_Rosette	OK	1.31222	0.291066	-2.17259	-2.97516	0.0075	0.0236327	yes
XLOC_004218	NOP56	NM_104489	none	chr1:20984318-20986962	psy2l_Rosette	WT_Rosette	OK	52.9705	41.3442	-0.357504	-1.77206	0.0054	0.0178767	yes
XLOC_004220	AT1G56140	NM_104492	none	chr1:21001562-21007871	psy2l_Rosette	WT_Rosette	OK	5.37592	8.778	0.707382	2.98328	0.00005	0.00027947	yes
XLOC_004228	ATDI19	NM_104507	NM_179490	chr1:21072846-21074896	psy2l_Rosette	WT_Rosette	OK	417.547	650.042	0.638597	3.09826	0.00005	0.00027947	yes
XLOC_004235	AT1G56520	NM_001198323	NM_104528	chr1:21174718-21179059	psy2l_Rosette	WT_Rosette	OK	4.39335	11.9075	1.43848	5.75822	0.00005	0.00027947	yes
XLOC_004236	RXGT1	NM_104532	none	chr1:21185650-21188173	psy2l_Rosette	WT_Rosette	OK	0.569932	1.72994	1.60186	3.24758	0.00005	0.00027947	yes
XLOC_004238	SVB	NM_104535	none	chr1:21198054-21199045	psy2l_Rosette	WT_Rosette	OK	256.638	115.468	-1.15224	-6.2688	0.00005	0.00027947	yes
XLOC_004241	ATMYB75	NM_104541	none	chr1:21233521-21235153	psy2l_Rosette	WT_Rosette	OK	55.9903	1.36139	-5.36203	-12.2708	0.00005	0.00027947	yes
XLOC_004242	AT1G56710	NM_104548	none	chr1:21257968-21259934	psy2l_Rosette	WT_Rosette	OK	4.00128	0.349223	-3.51824	-6.03139	0.00005	0.00027947	yes
XLOC_004243	AT1G56720	NM_001084262	NM_104549,NM_202312	chr1:21263415-21266327	psy2l_Rosette	WT_Rosette	OK	6.12891	8.61786	0.491699	1.7645	0.0026	0.00960701	yes
XLOC_004245	AT1G57590	NM_104556	none	chr1:21327361-21329924	psy2l_Rosette	WT_Rosette	OK	2.84068	0.687413	-2.04698	-4.75845	0.00005	0.00027947	yes
XLOC_004247	AT1G57610	NM_001084264	NM_104558,NM_202314	chr1:21337153-21338915	psy2l_Rosette	WT_Rosette	OK	12.3225	18.2076	0.56325	2.50576	0.00015	0.000771607	yes
XLOC_004249	AT1G57790	NM_104574	none	chr1:21404390-21405917	psy2l_Rosette	WT_Rosette	OK	4.40367	6.43445	0.54711	1.59869	0.00525	0.0174472	yes
XLOC_004252	AT1G57980,ATPUP18	NM_104583	NM_104584	chr1:21437794-21443021	psy2l_Rosette	WT_Rosette	OK	9.65877	49.4604	2.35636	7.36172	0.00005	0.00027947	yes
XLOC_004254	AT1G58025	NM_001198328	NM_001198329,NM_104585	chr1:21457967-21462195	psy2l_Rosette	WT_Rosette	OK	20.8032	13.3137	-0.643888	-2.63175	0.00005	0.00027947	yes
XLOC_004256	AT1G58060	NM_104588	none	chr1:21489267-21501828	psy2l_Rosette	WT_Rosette	OK	6.07272	7.64871	0.332873	1.45425	0.01435	0.0407008	yes
XLOC_004257	ATATP-PRT1	NM_104590	none	chr1:21504142-21507656	psy2l_Rosette	WT_Rosette	OK	47.1165	71.4364	0.600427	2.96305	0.00005	0.00027947	yes
XLOC_004258	AT1G58100	NM_001084270	NM_104592	chr1:21512334-21514075	psy2l_Rosette	WT_Rosette	OK	16.835	24.9067	0.565072	2.67544	0.00015	0.000771607	yes
XLOC_004259	AT1G58110	NM_001036128	NM_104593	chr1:21515404-21518185	psy2l_Rosette	WT_Rosette	OK	14.9008	19.4667	0.385624	1.58758	0.00555	0.0182878	yes
XLOC_004261	BCA6	NM_001036129	NM_001198330,NM_104599,NM_179492	chr1:21537615-21539898	psy2l_Rosette	WT_Rosette	OK	29.049	19.6084	-0.567018	-2.73124	0.00005	0.00027947	yes
XLOC_004262	MSL3	NM_104601	NM_202317	chr1:21548123-21553194	psy2l_Rosette	WT_Rosette	OK	25.4946	14.1329	-0.851132	-3.6764	0.00005	0.00027947	yes
XLOC_004266	ZW9	NM_104607	none	chr1:21612028-21614140	psy2l_Rosette	WT_Rosette	OK	80.224	21.4158	-1.90536	-8.15364	0.00005	0.00027947	yes
XLOC_004270	ZW18	NM_001124042	NM_001198335,NM_104615	chr1:21662854-21667497	psy2l_Rosette	WT_Rosette	OK	12.4516	9.5174	-0.387691	-1.74181	0.0046	0.0155823	yes
XLOC_004271	AT1G58390	NM_104619	none	chr1:21690563-21694440	psy2l_Rosette	WT_Rosette	OK	0.1668	0.941416	2.49671	4.30495	0.00005	0.00027947	yes
XLOC_004273	XF1	NM_104624	none	chr1:21713863-21717377	psy2l_Rosette	WT_Rosette	OK	13.1344	20.768	0.661006	3.04638	0.00005	0.00027947	yes
XLOC_004274	AT1G58590	unknown	none	chr1:21742849-21744017	psy2l_Rosette	WT_Rosette	OK	3.89457	8.73396	1.16517	3.88878	0.00005	0.00027947	yes
XLOC_004276	ZCW32	NM_104657	NM_179498	chr1:21909139-21911232	psy2l_Rosette	WT_Rosette	OK	7.14149	3.04235	-1.23104	-4.03279	0.00005	0.00027947	yes
XLOC_004277	CRR28	NM_104664	none	chr1:21938369-21941791	psy2l_Rosette	WT_Rosette	OK	2.59246	4.65617	0.844823	1.69903	0.00455	0.015442	yes
XLOC_004281	AT1G59865	NM_202323	NM_202324	chr1:22032535-22033259	psy2l_Rosette	WT_Rosette	OK	0.149481	0.917661	2.618	2.88167	0.0081	0.025187	yes
XLOC_004283	AT1G59920	NM_104684	none	chr1:22059218-22059848	psy2l_Rosette	WT_Rosette	OK	4.00549	2.05809	-0.960673	-2.55413	0.00375	0.0131177	yes
XLOC_004284	AT1G59930	NM_104685	none	chr1:22060866-22061572	psy2l_Rosette	WT_Rosette	OK	5.85046	3.4393	-0.766435	-2.31717	0.004	0.0138456	yes
XLOC_004286	AT1G59960	NM_104688	none	chr1:22071218-22073203	psy2l_Rosette	WT_Rosette	OK	10.6675	20.8981	0.970144	4.2811	0.00005	0.00027947	yes
XLOC_004287	AT1G59990	NM_104691	none	chr1:22090231-22093075	psy2l_Rosette	WT_Rosette	OK	11.5309	8.56012	-0.429801	-1.83551	0.0035	0.0123676	yes
XLOC_004290	ATNAT7	NM_104695	none	chr1:22113902-22116829	psy2l_Rosette	WT_Rosette	OK	1.61334	0.798643	-1.01443	-2.3613	0.00025	0.00122104	yes
XLOC_004297	BGLU6	NM_104717	none	chr1:22218739-22224327	psy2l_Rosette	WT_Rosette	OK	28.5985	20.5363	-0.47776	-2.09263	0.00045	0.00206029	yes
XLOC_004298	AT1G60360	NM_104723	none	chr1:22242589-22243731	psy2l_Rosette	WT_Rosette	OK	1.06587	0.400167	-1.41336	-2.39545	0.0022	0.00830236	yes
XLOC_004302	AtGolS4	NM_104734	none	chr1:22278962-22280603	psy2l_Rosette	WT_Rosette	OK	1.35154	0.128371	-3.39621	-4.32358	0.0001	0.0005338	yes
XLOC_004308	AT1G60590	NM_104742	none	chr1:22314056-22317084	psy2l_Rosette	WT_Rosette	OK	48.321	33.8259	-0.514522	-2.45425	0.0005	0.00226307	yes
XLOC_004309	ABC4	NM_001124046	NM_104743	chr1:22324583-22327340	psy2l_Rosette	WT_Rosette	OK	14.6962	20.1824	0.457658	2.11472	0.0013	0.00525729	yes
XLOC_004314	AT1G60680	NM_104751	none	chr1:22347918-22349298	psy2l_Rosette	WT_Rosette	OK	0.901332	0.215223	-2.06623	-2.83318	0.00165	0.00646944	yes
XLOC_004317	AT1G60730	NM_001198345	NM_104756,NM_202327	chr1:22357959-22360195	psy2l_Rosette	WT_Rosette	OK	16.043	9.86424	-0.701662	-3.00996	0.0001	0.0005338	yes
XLOC_004321	NIK3	NM_104763	none	chr1:22383413-22387577	psy2l_Rosette	WT_Rosette	OK	23.531	36.6396	0.638843	2.81647	0.00005	0.00027947	yes
XLOC_004324	AGD2	NM_104767	NM_119526	chr1:22400927-22407781	psy2l_Rosette	WT_Rosette	OK	4.68479	3.36716	-0.476453	-1.61098	0.0066	0.0211465	yes
XLOC_004326	RECQL4B	NM_104773	none	chr1:22430847-22438869	psy2l_Rosette	WT_Rosette	OK	0.964327	1.56324	0.696943	1.66593	0.00305	0.0110433	yes
XLOC_004327	SRK2B	NM_104774	NM_179503	chr1:22439103-22442214	psy2l_Rosette	WT_Rosette	OK	64.2207	79.9096	0.315331	1.60314	0.0153	0.0429953	yes
XLOC_004333	AT1G61065	NM_104787	none	chr1:22490233-22491480	psy2l_Rosette	WT_Rosette	OK	8.60054	6.09557	-0.496667	-1.38803	0.0176	0.0483549	yes
XLOC_004334	AT1G61100	NM_001198347	NM_104791	chr1:22508523-22512282	psy2l_Rosette	WT_Rosette	OK	36.8718	24.3772	-0.596984	-2.63197	0.00005	0.00027947	yes
XLOC_004336	AT1G61255	NM_148616	none	chr1:22589067-22589717	psy2l_Rosette	WT_Rosette	OK	3.33082	0.878303	-1.92309	-4.02595	0.00015	0.000771607	yes
XLOC_004337	AT1G61260	NM_104807	none	chr1:22593466-22595134	psy2l_Rosette	WT_Rosette	OK	5.08934	7.53124	0.565409	2.06605	0.0022	0.00830236	yes
XLOC_004338	AT1G61300	NM_104811	none	chr1:22607395-22610383	psy2l_Rosette	WT_Rosette	OK	10.758	25.6603	1.25413	5.7522	0.00005	0.00027947	yes
XLOC_004339	AT1G61310	NM_104812	none	chr1:22613035-22616362	psy2l_Rosette	WT_Rosette	OK	1.51609	3.61643	1.25421	4.07575	0.00005	0.00027947	yes
XLOC_004340	AT1G61360	NM_001160966	NM_104817	chr1:22637569-22641690	psy2l_Rosette	WT_Rosette	OK	3.3456	9.44119	1.4967	5.29526	0.00005	0.00027947	yes
XLOC_004341	AT1G61370,SD1-29	NM_104818	NM_104819	chr1:22641911-22650174	psy2l_Rosette	WT_Rosette	OK	7.02747	9.84939	0.487028	2.10204	0.00015	0.000771607	yes
XLOC_004343	AT1G61430	NM_104824	none	chr1:22660459-22668574	psy2l_Rosette	WT_Rosette	OK	2.21675	2.94185	0.408279	1.52909	0.0081	0.025187	yes
XLOC_004352	ARP2	NM_104840	NM_113614	chr1:22720620-22723152	psy2l_Rosette	WT_Rosette	OK	15.1809	19.8348	0.385774	1.7746	0.00785	0.0245328	yes
XLOC_004354	AT1G61660	NM_001198355	NM_001198356,NM_104847,NM_179505	chr1:22753638-22756387	psy2l_Rosette	WT_Rosette	OK	48.717	38.2196	-0.350111	-1.52973	0.00845	0.0260952	yes
XLOC_004359	AT1G61740	NM_104856	none	chr1:22798069-22801152	psy2l_Rosette	WT_Rosette	OK	128.636	102.051	-0.334004	-1.57416	0.0158	0.0441936	yes
XLOC_004362	AT1G61860	NM_104868	none	chr1:22862877-22864605	psy2l_Rosette	WT_Rosette	OK	1.03431	0.434916	-1.24986	-2.2434	0.002	0.00766286	yes
XLOC_004364	AT1G61890	NM_104870	none	chr1:22867719-22871304	psy2l_Rosette	WT_Rosette	OK	89.2524	47.9044	-0.897733	-4.34185	0.00005	0.00027947	yes
XLOC_004368	AT1G62050	NM_104886	none	chr1:22936035-22939088	psy2l_Rosette	WT_Rosette	OK	3.83676	6.92077	0.851045	3.19304	0.00005	0.00027947	yes
XLOC_004372	AT1G62130	NM_104894	none	chr1:22962089-22969004	psy2l_Rosette	WT_Rosette	OK	8.34571	3.07122	-1.44222	-4.52663	0.00005	0.00027947	yes
XLOC_004377	AT1G62250	NM_104905	NM_202341	chr1:22995269-22999840	psy2l_Rosette	WT_Rosette	OK	7.27673	15.3328	1.07526	4.7594	0.00005	0.00027947	yes
XLOC_004379	WRKY6	NM_104910	none	chr1:23016655-23019343	psy2l_Rosette	WT_Rosette	OK	10.9289	14.9012	0.447284	1.98937	0.0023	0.00862718	yes
XLOC_004381	AT1G62310	NM_104911	none	chr1:23032693-23039749	psy2l_Rosette	WT_Rosette	OK	10.9986	6.45437	-0.768969	-3.11767	0.00005	0.00027947	yes
XLOC_004382	BUM	NM_104916	none	chr1:23058587-23061808	psy2l_Rosette	WT_Rosette	OK	3.66847	5.46515	0.575081	1.69985	0.00545	0.0179942	yes
XLOC_004384	AT1G62422	NM_001084290	none	chr1:23100092-23101218	psy2l_Rosette	WT_Rosette	OK	10.4973	26.2158	1.32042	5.85786	0.00005	0.00027947	yes
XLOC_004385	AT1G62420	NM_104922	none	chr1:23102742-23104610	psy2l_Rosette	WT_Rosette	OK	4.612	0.312284	-3.88446	-4.87002	0.00005	0.00027947	yes
XLOC_004387	AT1G62510	NM_104930	none	chr1:23136355-23137283	psy2l_Rosette	WT_Rosette	OK	49.0797	5.78311	-3.08521	-12.2609	0.00005	0.00027947	yes
XLOC_004395	ATSCO1	NM_104952	none	chr1:23233430-23236533	psy2l_Rosette	WT_Rosette	OK	268.366	348.366	0.376401	1.59755	0.0109	0.0323072	yes
XLOC_004400	AT1G62810	NM_104959	none	chr1:23257626-23262419	psy2l_Rosette	WT_Rosette	OK	23.9267	14.3349	-0.739091	-3.44751	0.00005	0.00027947	yes
XLOC_004404	AT1G62850	NM_001084291	NM_001084292	chr1:23271562-23274300	psy2l_Rosette	WT_Rosette	OK	9.16565	11.8542	0.371091	1.36723	0.01825	0.0498161	yes
XLOC_004406	AT1G62870	NM_104965	none	chr1:23284003-23286707	psy2l_Rosette	WT_Rosette	OK	0.832755	1.94266	1.22207	3.20763	0.00005	0.00027947	yes
XLOC_004407	ACS10	NM_104974	none	chr1:23314984-23320443	psy2l_Rosette	WT_Rosette	OK	23.6428	52.9489	1.1632	4.77997	0.00005	0.00027947	yes
XLOC_004408	AT1G63010	NM_001084293	NM_001084294,NM_001198368,NM_104979,NM_202344	chr1:23347682-23352734	psy2l_Rosette	WT_Rosette	OK	35.8675	19.15	-0.905335	-4.26466	0.00005	0.00027947	yes
XLOC_004409	NRPD1	NM_001198369	NM_104980	chr1:23354961-23362496	psy2l_Rosette	WT_Rosette	OK	1.91047	0.986599	-0.953394	-2.95829	0.00005	0.00027947	yes
XLOC_004410	ddf2	NM_001084295	NM_104981	chr1:23367408-23368393	psy2l_Rosette	WT_Rosette	OK	0.684747	0.0888664	-2.94586	-2.63767	0.014	0.0398506	yes
XLOC_004415	AT1G63100	NM_104988	none	chr1:23399128-23402108	psy2l_Rosette	WT_Rosette	OK	5.6205	2.42305	-1.21387	-4.31555	0.00005	0.00027947	yes
XLOC_004422	TET10	NM_001036145	NM_105005,NM_202348	chr1:23466711-23469226	psy2l_Rosette	WT_Rosette	OK	6.31663	15.1189	1.25912	4.21392	0.00005	0.00027947	yes
XLOC_004426	AT1G63350	NM_105014	none	chr1:23494649-23497976	psy2l_Rosette	WT_Rosette	OK	2.52599	5.09435	1.01205	3.62511	0.00005	0.00027947	yes
XLOC_004427	AT1G63360	NM_105015	none	chr1:23498450-23502308	psy2l_Rosette	WT_Rosette	OK	13.3706	23.1503	0.791964	3.66706	0.00005	0.00027947	yes
XLOC_004431	AT1G63490	NM_105028	none	chr1:23544598-23553235	psy2l_Rosette	WT_Rosette	OK	7.61712	5.6156	-0.439807	-1.83958	0.0011	0.00455727	yes
XLOC_004433	AT1G63640	NM_105041	NM_202350	chr1:23588983-23595908	psy2l_Rosette	WT_Rosette	OK	6.03141	4.70576	-0.358069	-1.38764	0.01605	0.0447854	yes
XLOC_004434	AT1G63660	NM_105043	NM_202352	chr1:23603901-23607279	psy2l_Rosette	WT_Rosette	OK	17.2131	12.4884	-0.462912	-2.11165	0.00095	0.00400106	yes
XLOC_004437	CYP86A7	NM_105048	none	chr1:23632191-23633991	psy2l_Rosette	WT_Rosette	OK	1.85679	0.972013	-0.933761	-2.28473	0.0011	0.00455727	yes
XLOC_004445	AT1G63860	NM_001160971	NM_001160972	chr1:23701177-23706048	psy2l_Rosette	WT_Rosette	OK	6.10159	9.53491	0.644034	2.64667	0.00005	0.00027947	yes
XLOC_004446	AT1G63880	NM_105062	none	chr1:23712199-23716108	psy2l_Rosette	WT_Rosette	OK	26.8981	20.1983	-0.41327	-1.82332	0.00115	0.0047367	yes
XLOC_004447	ISPF	NM_105070	NM_180640	chr1:23738639-23740380	psy2l_Rosette	WT_Rosette	OK	49.7771	66.1768	0.410844	2.22986	0.00205	0.00781666	yes
XLOC_004451	CPuORF23	NM_001124073	none	chr1:23803717-23807176	psy2l_Rosette	WT_Rosette	OK	51.3291	64.2458	0.323827	1.51612	0.01335	0.038303	yes
XLOC_004452	AT1G64150	NM_105088	none	chr1:23808845-23812697	psy2l_Rosette	WT_Rosette	OK	23.3758	34.9052	0.578427	2.47863	0.00005	0.00027947	yes
XLOC_004453	ATCHX16	NM_105090	none	chr1:23815070-23818336	psy2l_Rosette	WT_Rosette	OK	1.53623	1.01842	-0.593051	-1.53298	0.0154	0.0432334	yes
XLOC_004454	AT1G64190	NM_105093	none	chr1:23824512-23827081	psy2l_Rosette	WT_Rosette	OK	21.0949	26.7111	0.340545	1.43913	0.0103	0.0308751	yes
XLOC_004455	VHA-E3	NM_105094	none	chr1:23828134-23830098	psy2l_Rosette	WT_Rosette	OK	15.7868	5.60235	-1.49461	-5.81891	0.00005	0.00027947	yes
XLOC_004457	ATNPR1	NM_105102	none	chr1:23850555-23855624	psy2l_Rosette	WT_Rosette	OK	13.9298	22.1473	0.668958	2.64952	0.00005	0.00027947	yes
XLOC_004458	AT1G64380	NM_105113	none	chr1:23890561-23892216	psy2l_Rosette	WT_Rosette	OK	12.1477	29.5094	1.28049	5.54788	0.00005	0.00027947	yes
XLOC_004459	LACS3	NM_105115	none	chr1:23915490-23919835	psy2l_Rosette	WT_Rosette	OK	39.862	28.0402	-0.507518	-2.43032	0.00005	0.00027947	yes
XLOC_004463	AT1G64563	unknown	none	chr1:23975089-23977730	psy2l_Rosette	WT_Rosette	OK	1.19739	0.653828	-0.872905	-2.0162	0.00185	0.00715035	yes
XLOC_004467	AT1G64610	NM_105136	NM_202360	chr1:23995985-24001954	psy2l_Rosette	WT_Rosette	OK	4.4217	6.87655	0.637083	2.1205	0.0002	0.00099874	yes
XLOC_004471	CP5	NM_105147	none	chr1:24046436-24048834	psy2l_Rosette	WT_Rosette	OK	697.722	958.11	0.457539	1.95653	0.0027	0.00993945	yes
XLOC_004475	ILA	NM_001198384	NM_105153	chr1:24064844-24083388	psy2l_Rosette	WT_Rosette	OK	24.359	15.7228	-0.631591	-1.51174	0.0178	0.0488096	yes
XLOC_004476	AT1G64850	NM_105159	none	chr1:24096334-24097702	psy2l_Rosette	WT_Rosette	OK	81.523	61.7775	-0.400126	-2.29299	0.00265	0.00976809	yes
XLOC_004477	VTE4	NM_105171	none	chr1:24129884-24136179	psy2l_Rosette	WT_Rosette	OK	82.7171	57.1331	-0.533858	-2.20483	0.0001	0.0005338	yes
XLOC_004479	GTG1	NM_001036158	NM_105173	chr1:24139813-24146335	psy2l_Rosette	WT_Rosette	OK	15.7831	11.6908	-0.433007	-1.77847	0.002	0.00766286	yes
XLOC_004482	4CL3	NM_105180	NM_179513	chr1:24167165-24171715	psy2l_Rosette	WT_Rosette	OK	25.83	12.6159	-1.0338	-4.29287	0.00005	0.00027947	yes
XLOC_004487	AT1G65180	NM_105191	none	chr1:24211705-24213893	psy2l_Rosette	WT_Rosette	OK	0.834387	0.342528	-1.28449	-2.41023	0.00085	0.00362847	yes
XLOC_004488	AT1G65190	NM_105192	none	chr1:24215615-24217393	psy2l_Rosette	WT_Rosette	OK	37.2244	85.7822	1.20443	5.96804	0.00005	0.00027947	yes
XLOC_004489	AT1G65240	NM_105197	none	chr1:24231374-24233423	psy2l_Rosette	WT_Rosette	OK	0.211557	1.29306	2.61167	3.87644	0.00015	0.000771607	yes
XLOC_004496	GTB1	NM_001084306	NM_001198388,NM_105218	chr1:24306590-24314646	psy2l_Rosette	WT_Rosette	OK	49.56	29.8342	-0.73221	-3.14647	0.00005	0.00027947	yes
XLOC_004498	AT1G65481	NM_001198392	none	chr1:24340975-24341751	psy2l_Rosette	WT_Rosette	OK	1.29464	0.210283	-2.62214	-3.21403	0.0062	0.0200398	yes
XLOC_004509	AT1G65845	NM_179515	none	chr1:24489778-24493885	psy2l_Rosette	WT_Rosette	OK	18.0853	37.3341	1.04567	2.31219	0.0003	0.00143658	yes
XLOC_004511	AAE12	NM_105261	none	chr1:24512420-24514661	psy2l_Rosette	WT_Rosette	OK	9.11763	1.09816	-3.05358	-8.89863	0.00005	0.00027947	yes
XLOC_004512	AT1G65900	NM_105262	none	chr1:24515784-24518469	psy2l_Rosette	WT_Rosette	OK	8.68989	3.76098	-1.20823	-4.33324	0.00005	0.00027947	yes
XLOC_004514	AT1G65920	NM_105264	none	chr1:24525088-24529321	psy2l_Rosette	WT_Rosette	OK	5.03176	2.77605	-0.858032	-3.15243	0.00005	0.00027947	yes
XLOC_004516	TPX1	NM_001036162	NM_105270	chr1:24559284-24560959	psy2l_Rosette	WT_Rosette	OK	185.949	129.201	-0.525288	-2.9273	0.00015	0.000771607	yes
XLOC_004517	AT1G65985	NM_148629	none	chr1:24562411-24568836	psy2l_Rosette	WT_Rosette	OK	1.81522	3.26494	0.846914	2.40877	0.0004	0.00185494	yes
XLOC_004520	AT1G66100	NM_105281	none	chr1:24605228-24606655	psy2l_Rosette	WT_Rosette	OK	226.114	376.91	0.737174	3.63141	0.00005	0.00027947	yes
XLOC_004523	ATGSR2	NM_001036163	NM_001198398,NM_105291	chr1:24655162-24657689	psy2l_Rosette	WT_Rosette	OK	358.304	473.924	0.40347	1.86144	0.0051	0.0170344	yes
XLOC_004524	ATATX1	NM_001160981	NM_001198399,NM_105295	chr1:24686246-24687422	psy2l_Rosette	WT_Rosette	OK	192.241	146.635	-0.390688	-1.71659	0.0028	0.0102561	yes
XLOC_004525	AT1G66260	NM_001198400	NM_105297	chr1:24692825-24698854	psy2l_Rosette	WT_Rosette	OK	51.3369	78.0785	0.604929	2.38357	0.0001	0.0005338	yes
XLOC_004529	CAM4	NM_001198401	NM_105312	chr1:24774151-24775906	psy2l_Rosette	WT_Rosette	OK	117.167	92.7221	-0.337587	-1.9563	0.01025	0.0307578	yes
XLOC_004530	AT1G66460	NM_105317	none	chr1:24788909-24792147	psy2l_Rosette	WT_Rosette	OK	1.09854	2.80497	1.3524	2.93642	0.00005	0.00027947	yes
XLOC_004531	AT1G66480	NM_105319	none	chr1:24805497-24807447	psy2l_Rosette	WT_Rosette	OK	7.15376	4.78148	-0.581245	-1.57224	0.0064	0.0205922	yes
XLOC_004532	AT1G66500	NM_105321	none	chr1:24811140-24812653	psy2l_Rosette	WT_Rosette	OK	3.09076	6.15061	0.992768	3.26144	0.00005	0.00027947	yes
XLOC_004540	PXMT1	NM_105341	NM_202367	chr1:24873284-24874777	psy2l_Rosette	WT_Rosette	OK	12.9377	3.73446	-1.79261	-6.21665	0.00005	0.00027947	yes
XLOC_004543	AT1G66830	NM_105354	none	chr1:24929998-24932960	psy2l_Rosette	WT_Rosette	OK	2.83473	0.433221	-2.71004	-2.4359	0.00165	0.00646944	yes
XLOC_004546	AT1G66940	NM_001036167	NM_105365,NM_202368	chr1:24972527-24974903	psy2l_Rosette	WT_Rosette	OK	23.4629	32.4592	0.468247	1.97309	0.00095	0.00400106	yes
XLOC_004547	AT1G66960	NM_105367	none	chr1:24984959-24992031	psy2l_Rosette	WT_Rosette	OK	0.34602	3.99171	3.52808	7.0407	0.00005	0.00027947	yes
XLOC_004549	SNC4	NM_105369	none	chr1:24997228-25002096	psy2l_Rosette	WT_Rosette	OK	20.1966	29.826	0.562458	1.96299	0.0008	0.00343575	yes
XLOC_004550	AT1G67000	NM_105370	none	chr1:25004012-25007638	psy2l_Rosette	WT_Rosette	OK	0.500334	1.83636	1.87589	4.44927	0.00005	0.00027947	yes
XLOC_004551	AT1G67025	NM_001198405	NM_148636	chr1:25013006-25013381	psy2l_Rosette	WT_Rosette	OK	13.8245	3.04938	-2.18064	-7.74692	0.00005	0.00027947	yes
XLOC_004553	AT1G67050	NM_105375	none	chr1:25028447-25029862	psy2l_Rosette	WT_Rosette	OK	12.2226	18.3661	0.587495	2.5974	0.00005	0.00027947	yes
XLOC_004555	CYP735A2	NM_105381	none	chr1:25061750-25064815	psy2l_Rosette	WT_Rosette	OK	0.0764941	0.656922	3.1023	3.19183	0.003	0.0108861	yes
XLOC_004556	AT1G67120	NM_105382	none	chr1:25069444-25095600	psy2l_Rosette	WT_Rosette	OK	3.04408	2.22432	-0.452645	-1.92754	0.0008	0.00343575	yes
XLOC_004557	SWEETIE	NM_001198407	NM_001198408,NM_105384	chr1:25100859-25117517	psy2l_Rosette	WT_Rosette	OK	13.1018	8.4574	-0.631484	-2.75675	0.00005	0.00027947	yes
XLOC_004558	MIR414	unknown	none	chr1:25137089-25138001	psy2l_Rosette	WT_Rosette	OK	37.335	57.8714	0.632321	2.52906	0.00005	0.00027947	yes
XLOC_004559	LINC1	NM_105392	none	chr1:25151228-25156346	psy2l_Rosette	WT_Rosette	OK	27.1793	37.8715	0.478604	2.19628	0.0004	0.00185494	yes
XLOC_004561	TCP1	NM_001084312	NM_001160982	chr1:25167524-25169743	psy2l_Rosette	WT_Rosette	OK	0.3191	1.05279	1.72213	2.97042	0.0001	0.0005338	yes
XLOC_004563	AT1G67300	NM_105398	NM_179524	chr1:25193662-25197079	psy2l_Rosette	WT_Rosette	OK	26.7714	10.4391	-1.3587	-5.46725	0.00005	0.00027947	yes
XLOC_004564	AT1G67310	NM_105399	none	chr1:25197839-25203087	psy2l_Rosette	WT_Rosette	OK	31.0223	14.1781	-1.12964	-4.93137	0.00005	0.00027947	yes
XLOC_004566	AT1G67360	NM_105404	NM_179525	chr1:25235217-25238209	psy2l_Rosette	WT_Rosette	OK	102.101	49.6733	-1.03946	-3.55663	0.00005	0.00027947	yes
XLOC_004569	AT1G67410	NM_105408	none	chr1:25251288-25253672	psy2l_Rosette	WT_Rosette	OK	5.88117	4.22572	-0.476905	-1.5617	0.01055	0.0314627	yes
XLOC_004572	ATREV3	NM_001198415	NM_105417	chr1:25287375-25296956	psy2l_Rosette	WT_Rosette	OK	3.77013	2.66241	-0.50188	-1.85856	0.00115	0.0047367	yes
XLOC_004576	AT1G67590	NM_001036171	NM_105426	chr1:25333028-25334652	psy2l_Rosette	WT_Rosette	OK	17.5246	12.9522	-0.436181	-1.95119	0.00395	0.0137037	yes
XLOC_004577	AT1G67600	NM_105427	none	chr1:25336422-25337638	psy2l_Rosette	WT_Rosette	OK	3.31048	0.719539	-2.2019	-4.66704	0.00005	0.00027947	yes
XLOC_004578	POLA2	NM_105430	none	chr1:25343336-25348390	psy2l_Rosette	WT_Rosette	OK	3.54843	2.37918	-0.576719	-1.99795	0.00085	0.00362847	yes
XLOC_004579	AT1G67650	NM_105433	none	chr1:25359583-25362434	psy2l_Rosette	WT_Rosette	OK	1.18783	0.591487	-1.00591	-2.24069	0.0009	0.00381807	yes
XLOC_004581	ARR11	NM_105439	none	chr1:25376640-25379139	psy2l_Rosette	WT_Rosette	OK	2.05632	3.16876	0.623858	1.9123	0.0029	0.0105678	yes
XLOC_004582	PSBY	NM_105442	none	chr1:25394011-25395240	psy2l_Rosette	WT_Rosette	OK	777.339	1158	0.575024	2.69007	0.0001	0.0005338	yes
XLOC_004583	AT1G67760	NM_105444	none	chr1:25405388-25406412	psy2l_Rosette	WT_Rosette	OK	3.1183	0.806263	-1.95144	-4.21641	0.00005	0.00027947	yes
XLOC_004585	AT1G67800	NM_001084318	NM_105448,NM_179526,NM_202371	chr1:25420540-25423710	psy2l_Rosette	WT_Rosette	OK	12.4334	32.2232	1.37388	4.39274	0.00005	0.00027947	yes
XLOC_004588	AT1G67865	NM_105456	none	chr1:25446189-25446953	psy2l_Rosette	WT_Rosette	OK	246.851	684.537	1.47149	8.35011	0.00005	0.00027947	yes
XLOC_004594	AT-HSFA8	NM_105467	none	chr1:25484580-25486467	psy2l_Rosette	WT_Rosette	OK	2.29307	8.23436	1.84437	5.97444	0.00005	0.00027947	yes
XLOC_004595	AT1G68030	NM_105473	none	chr1:25500498-25501738	psy2l_Rosette	WT_Rosette	OK	1.68913	0.747063	-1.17698	-2.36319	0.00375	0.0131177	yes
XLOC_004597	AT1G68070	NM_105477	none	chr1:25515186-25516894	psy2l_Rosette	WT_Rosette	OK	23.9648	18.7203	-0.356312	-1.70039	0.0122	0.0355124	yes
XLOC_004601	AT1G68260	NM_105497	none	chr1:25585782-25587643	psy2l_Rosette	WT_Rosette	OK	15.6715	23.3442	0.57492	2.66924	0.0004	0.00185494	yes
XLOC_004605	AT1G68360	NM_105507	none	chr1:25621567-25622465	psy2l_Rosette	WT_Rosette	OK	1.49465	0.709356	-1.07522	-2.04168	0.00885	0.027157	yes
XLOC_004607	AT1G68400	NM_105511	none	chr1:25646029-25649073	psy2l_Rosette	WT_Rosette	OK	6.22026	9.14706	0.556332	2.30129	0.00045	0.00206029	yes
XLOC_004612	JAG	NM_105519	none	chr1:25684396-25686143	psy2l_Rosette	WT_Rosette	OK	0.943844	0.313118	-1.59184	-2.46837	0.00185	0.00715035	yes
XLOC_004613	AT1G68520	NM_105523	none	chr1:25708476-25710987	psy2l_Rosette	WT_Rosette	OK	116.142	62.8441	-0.886036	-4.10738	0.00005	0.00027947	yes
XLOC_004614	G2	NM_105524	NM_179530	chr1:25712547-25714984	psy2l_Rosette	WT_Rosette	OK	519.154	244.76	-1.08479	-4.15223	0.00005	0.00027947	yes
XLOC_004617	AT1G68568	unknown	none	chr1:25746749-25750322	psy2l_Rosette	WT_Rosette	OK	44.9028	6.33343	-2.82575	-3.92838	0.00005	0.00027947	yes
XLOC_004621	AT1G68710	NM_105543	none	chr1:25793207-25798965	psy2l_Rosette	WT_Rosette	OK	6.23339	4.66791	-0.417241	-1.67906	0.0041	0.0141325	yes
XLOC_004625	AT1G68780	NM_105551	none	chr1:25831599-25833882	psy2l_Rosette	WT_Rosette	OK	9.06202	6.60002	-0.457363	-1.85516	0.00435	0.0148496	yes
XLOC_004628	BRC2	NM_105554	none	chr1:25847055-25848481	psy2l_Rosette	WT_Rosette	OK	1.27983	0.367467	-1.80026	-3.14617	0.00005	0.00027947	yes
XLOC_004630	AT1G68850	NM_105559	none	chr1:25883603-25885236	psy2l_Rosette	WT_Rosette	OK	0.915085	0.0883115	-3.37323	-3.61545	0.00135	0.0054351	yes
XLOC_004637	AT1G69080	NM_105578	NM_202379	chr1:25971929-25973341	psy2l_Rosette	WT_Rosette	OK	4.7115	8.10955	0.783437	2.09593	0.00035	0.00164892	yes
XLOC_004642	PDCB4	NM_105597	none	chr1:26050140-26052126	psy2l_Rosette	WT_Rosette	OK	108.134	68.8053	-0.652232	-3.39552	0.00005	0.00027947	yes
XLOC_004643	WRKY57	NM_105598	NM_202383	chr1:26054276-26058229	psy2l_Rosette	WT_Rosette	OK	47.7217	11.4263	-2.06228	-8.04354	0.00005	0.00027947	yes
XLOC_004644	AT1G69330	NM_105600	none	chr1:26063188-26065501	psy2l_Rosette	WT_Rosette	OK	3.09604	5.43354	0.811467	2.1769	0.0003	0.00143658	yes
XLOC_004645	AT1G69360	NM_105603	none	chr1:26071895-26076334	psy2l_Rosette	WT_Rosette	OK	6.71603	4.67152	-0.523718	-2.00038	0.0003	0.00143658	yes
XLOC_004647	AGO7	NM_105611	none	chr1:26101381-26105212	psy2l_Rosette	WT_Rosette	OK	2.02965	2.95839	0.543578	1.80943	0.00325	0.011663	yes
XLOC_004648	AT1G69450	NM_001198427	NM_105612	chr1:26106911-26110329	psy2l_Rosette	WT_Rosette	OK	15.8857	9.67426	-0.715502	-2.922	0.00005	0.00027947	yes
XLOC_004650	AT1G69480	NM_105615	none	chr1:26113974-26117909	psy2l_Rosette	WT_Rosette	OK	31.9076	1.44929	-4.46049	-14.0123	0.00005	0.00027947	yes
XLOC_004653	AT1G69550	NM_105624	none	chr1:26148047-26153551	psy2l_Rosette	WT_Rosette	OK	10.2149	18.2461	0.836911	2.75813	0.0001	0.0005338	yes
XLOC_004657	CUL3B	NM_105635	none	chr1:26201978-26204659	psy2l_Rosette	WT_Rosette	OK	10.8939	8.08398	-0.430388	-1.85775	0.00335	0.0119419	yes
XLOC_004658	AT1G69730	NM_105641	none	chr1:26228504-26231587	psy2l_Rosette	WT_Rosette	OK	27.1817	34.4218	0.340688	1.62024	0.00855	0.0263588	yes
XLOC_004659	AT1G69760	NM_105644	none	chr1:26239770-26240759	psy2l_Rosette	WT_Rosette	OK	18.3717	14.0721	-0.384646	-1.71087	0.0182	0.049707	yes
XLOC_004663	ATAMY3	NM_105651	none	chr1:26288282-26293061	psy2l_Rosette	WT_Rosette	OK	3.27286	7.76844	1.24707	4.79426	0.00005	0.00027947	yes
XLOC_004664	AT1G69840	NM_001084333	NM_001084334,NM_001198429,NM_105652,NM_179539,NM_202387,NM_202388	chr1:26293600-26295842	psy2l_Rosette	WT_Rosette	OK	51.9477	76.424	0.556967	2.41945	0.0001	0.0005338	yes
XLOC_004665	ATNRT1:2	NM_105653	none	chr1:26296682-26300469	psy2l_Rosette	WT_Rosette	OK	24.6789	18.909	-0.384205	-1.80888	0.005	0.0167512	yes
XLOC_004666	AT1G69890	NM_105657	none	chr1:26323091-26324659	psy2l_Rosette	WT_Rosette	OK	3.57297	20.9728	2.55332	8.02934	0.00005	0.00027947	yes
XLOC_004667	AT1G69900	NM_105658	none	chr1:26326285-26327942	psy2l_Rosette	WT_Rosette	OK	0.984499	4.59244	2.2218	5.79144	0.00005	0.00027947	yes
XLOC_004670	SHW1	NM_105662	none	chr1:26341538-26343124	psy2l_Rosette	WT_Rosette	OK	17.8602	28.4465	0.671501	2.69424	0.00005	0.00027947	yes
XLOC_004678	AT1G70260	NM_105694	none	chr1:26456708-26459547	psy2l_Rosette	WT_Rosette	OK	11.3234	15.1709	0.421995	1.68602	0.01055	0.0314627	yes
XLOC_004679	AT1G70280	NM_105696	NM_180643	chr1:26465821-26468783	psy2l_Rosette	WT_Rosette	OK	37.4547	26.5391	-0.497028	-2.41841	0.00005	0.00027947	yes
XLOC_004680	ATTPS8	NM_105697	none	chr1:26470853-26474825	psy2l_Rosette	WT_Rosette	OK	46.2715	34.4949	-0.423742	-1.91242	0.00185	0.00715035	yes
XLOC_004681	KUP6	NM_105698	none	chr1:26477788-26481559	psy2l_Rosette	WT_Rosette	OK	10.2516	2.11814	-2.27498	-7.10894	0.00005	0.00027947	yes
XLOC_004686	PG2	NM_001198432	NM_105705	chr1:26512688-26515154	psy2l_Rosette	WT_Rosette	OK	77.0046	135.981	0.820385	3.87722	0.00005	0.00027947	yes
XLOC_004687	ATBCA4	NM_105709	NM_179541,NM_202390	chr1:26533822-26538427	psy2l_Rosette	WT_Rosette	OK	165.886	262.126	0.660066	2.80186	0.00005	0.00027947	yes
XLOC_004694	CRK3	NM_001161110	NM_130235,NM_105721	chr1:26588412-26591635	psy2l_Rosette	WT_Rosette	OK	9.63152	12.8403	0.414841	1.82779	0.0037	0.0129772	yes
XLOC_004697	AT1G70740	NM_001198437	NM_105742	chr1:26673588-26675938	psy2l_Rosette	WT_Rosette	OK	8.98216	11.8036	0.394095	1.49463	0.0101	0.0303766	yes
XLOC_004698	AT1G70750	NM_105743	none	chr1:26679903-26683304	psy2l_Rosette	WT_Rosette	OK	5.93759	10.3093	0.796002	3.39702	0.00005	0.00027947	yes
XLOC_004700	CPuORF28	NM_001124106	none	chr1:26695156-26696391	psy2l_Rosette	WT_Rosette	OK	55.0801	118.863	1.1097	5.89378	0.00005	0.00027947	yes
XLOC_004701	MLP28	NM_001084337	NM_001084338,NM_001124107,NM_105751,NM_179544	chr1:26709946-26711443	psy2l_Rosette	WT_Rosette	OK	143.637	195.335	0.443521	1.78459	0.0022	0.00830236	yes
XLOC_004702	MLP34	NM_001036188	NM_105753,NM_180645	chr1:26715189-26716768	psy2l_Rosette	WT_Rosette	OK	4.27263	0.0787831	-5.76109	-5.98536	0.0009	0.00381807	yes
XLOC_004703	AT1G70880	NM_105755	none	chr1:26722892-26723763	psy2l_Rosette	WT_Rosette	OK	0.0940011	2.40307	4.67606	4.80885	0.01015	0.0304992	yes
XLOC_004705	MLP43	NM_105756	none	chr1:26725515-26726656	psy2l_Rosette	WT_Rosette	OK	42.8819	63.4235	0.56465	2.99242	0.00005	0.00027947	yes
XLOC_004706	AT1G70985	NM_105767	none	chr1:26762227-26765321	psy2l_Rosette	WT_Rosette	OK	1.45286	9.67503	2.73537	2.52098	0.00165	0.00646944	yes
XLOC_004709	AT1G71020	NM_001124110	NM_105771	chr1:26790582-26793175	psy2l_Rosette	WT_Rosette	OK	10.8614	17.6826	0.703119	3.18034	0.00005	0.00027947	yes
XLOC_004710	ATMYBL2	NM_105772	none	chr1:26795074-26796441	psy2l_Rosette	WT_Rosette	OK	19.6405	55.6164	1.50168	7.3749	0.00005	0.00027947	yes
XLOC_004711	LPR2	NM_105773	none	chr1:26796952-26800440	psy2l_Rosette	WT_Rosette	OK	52.8061	70.552	0.417982	2.00729	0.0015	0.0059603	yes
XLOC_004715	SAG18	NM_001198440	NM_105788	chr1:26832170-26835061	psy2l_Rosette	WT_Rosette	OK	23.3058	17.0363	-0.452073	-1.44455	0.0108	0.0320635	yes
XLOC_004716	AT1G71210	NM_105790	none	chr1:26838348-26841527	psy2l_Rosette	WT_Rosette	OK	3.01533	4.20198	0.478754	1.74099	0.0045	0.0153011	yes
XLOC_004717	ATWHY2	NM_105795	none	chr1:26861644-26863454	psy2l_Rosette	WT_Rosette	OK	27.3181	17.7124	-0.625099	-2.9884	0.00005	0.00027947	yes
XLOC_004721	ATGH9B3	NM_105807	none	chr1:26899854-26901727	psy2l_Rosette	WT_Rosette	OK	0.796643	0.125212	-2.66956	-3.43083	0.00005	0.00027947	yes
XLOC_004724	AT1G71460	NM_105815	none	chr1:26928029-26930345	psy2l_Rosette	WT_Rosette	OK	4.33726	3.00701	-0.528453	-1.8145	0.0042	0.014422	yes
XLOC_004733	AT1G71810	NM_105839	none	chr1:26999356-27008157	psy2l_Rosette	WT_Rosette	OK	14.7109	19.6229	0.415647	1.57328	0.0061	0.0197649	yes
XLOC_004737	AT1G71870	NM_105845	none	chr1:27032274-27035170	psy2l_Rosette	WT_Rosette	OK	0.972522	1.53996	0.663092	1.60019	0.0137	0.039109	yes
XLOC_004739	ABCG25	NM_105854	none	chr1:27082321-27088246	psy2l_Rosette	WT_Rosette	OK	17.6081	10.2329	-0.783022	-3.52052	0.00005	0.00027947	yes
XLOC_004741	AT1G72040	NM_105862	none	chr1:27110774-27114413	psy2l_Rosette	WT_Rosette	OK	29.4322	21.3941	-0.460182	-1.39643	0.01515	0.0426585	yes
XLOC_004742	AT1G72070	NM_105865	none	chr1:27118256-27119904	psy2l_Rosette	WT_Rosette	OK	3.92571	9.02128	1.20038	3.37814	0.00005	0.00027947	yes
XLOC_004743	AT1G72160	NM_105874	none	chr1:27153576-27155708	psy2l_Rosette	WT_Rosette	OK	28.4803	39.4931	0.471635	2.33076	0.00025	0.00122104	yes
XLOC_004745	AT1G72220	NM_105881	none	chr1:27184327-27185593	psy2l_Rosette	WT_Rosette	OK	0.335717	0.807562	1.26633	2.04814	0.00605	0.0196286	yes
XLOC_004746	THI2.1	NM_105885	none	chr1:27198660-27199418	psy2l_Rosette	WT_Rosette	OK	2.75725	0.413074	-2.73875	-4.64862	0.0001	0.0005338	yes
XLOC_004747	AERO1,AT1G72270	NM_105887	NM_001198450,NM_105886	chr1:27209372-27214678	psy2l_Rosette	WT_Rosette	OK	2.09144	5.32101	1.3472	4.63432	0.00005	0.00027947	yes
XLOC_004748	AT1G72300	NM_105889	none	chr1:27217433-27221239	psy2l_Rosette	WT_Rosette	OK	8.84326	11.5997	0.391433	1.76546	0.00355	0.0125309	yes
XLOC_004754	AT1G72430	NM_105902	none	chr1:27264816-27265751	psy2l_Rosette	WT_Rosette	OK	30.4096	70.4061	1.21117	6.32759	0.00005	0.00027947	yes
XLOC_004756	JAZ6	NM_105904	none	chr1:27274025-27276335	psy2l_Rosette	WT_Rosette	OK	106.335	79.3068	-0.423104	-2.16224	0.00175	0.00680899	yes
XLOC_004763	GLP1	NM_105920	none	chr1:27337997-27340043	psy2l_Rosette	WT_Rosette	OK	568.113	2361.58	2.0555	7.6139	0.00005	0.00027947	yes
XLOC_004766	ATCAD1	NM_105927	none	chr1:27359192-27361085	psy2l_Rosette	WT_Rosette	OK	6.97605	11.5902	0.732427	2.92396	0.00005	0.00027947	yes
XLOC_004770	AT1G72810	NM_105939	none	chr1:27398581-27400467	psy2l_Rosette	WT_Rosette	OK	21.9963	10.2451	-1.10233	-4.94844	0.00005	0.00027947	yes
XLOC_004771	NF-YA3	NM_001036195	NM_105941,NM_202405	chr1:27405444-27408039	psy2l_Rosette	WT_Rosette	OK	8.73641	4.70289	-0.893494	-3.3408	0.00005	0.00027947	yes
XLOC_004777	PS2	NM_128544	NM_105959	chr1:27464531-27466274	psy2l_Rosette	WT_Rosette	OK	7.72526	0.898081	-3.10467	-7.70776	0.00005	0.00027947	yes
XLOC_004778	AT1G73020	NM_001198459	NM_105960	chr1:27469421-27473600	psy2l_Rosette	WT_Rosette	OK	4.45367	6.23508	0.485414	1.68303	0.00395	0.0137037	yes
XLOC_004780	AT1G73110	NM_105969	none	chr1:27491142-27496960	psy2l_Rosette	WT_Rosette	OK	29.7594	43.0228	0.531757	1.9884	0.00045	0.00206029	yes
XLOC_004786	AT1G73200	NM_105979	none	chr1:27523223-27526734	psy2l_Rosette	WT_Rosette	OK	20.4503	14.9718	-0.449875	-2.10548	0.00055	0.00246462	yes
XLOC_004787	AT1G73210	NM_105980	NM_202406	chr1:27528044-27530967	psy2l_Rosette	WT_Rosette	OK	2.77957	1.9093	-0.541823	-1.39013	0.01625	0.0452607	yes
XLOC_004790	ATKTI1	NM_105985	none	chr1:27547177-27548180	psy2l_Rosette	WT_Rosette	OK	33.1365	6.70763	-2.30454	-9.01777	0.00005	0.00027947	yes
XLOC_004791	AT1G73320,scpl4	NM_001036197	NM_105991,NM_105990	chr1:27556462-27567221	psy2l_Rosette	WT_Rosette	OK	9.34264	6.7038	-0.478851	-1.64802	0.0036	0.0126758	yes
XLOC_004793	ATDR4	NM_105993	none	chr1:27568770-27569762	psy2l_Rosette	WT_Rosette	OK	83.1696	12.4347	-2.74169	-12.8162	0.00005	0.00027947	yes
XLOC_004794	AT1G73350	NM_001084349	NM_001124121,NM_105995	chr1:27575439-27577280	psy2l_Rosette	WT_Rosette	OK	24.1392	18.1605	-0.410579	-1.90254	0.0085	0.0262292	yes
XLOC_004797	AT1G73390	NM_001124122	NM_105999,NM_202408,NM_202409	chr1:27588966-27595312	psy2l_Rosette	WT_Rosette	OK	43.3698	26.3597	-0.718357	-2.74028	0.00005	0.00027947	yes
XLOC_004800	ATMKK9	NM_106009	none	chr1:27639077-27640533	psy2l_Rosette	WT_Rosette	OK	14.4239	32.2742	1.16192	5.48113	0.00005	0.00027947	yes
XLOC_004801	AT1G73530	NM_106011	none	chr1:27643618-27645471	psy2l_Rosette	WT_Rosette	OK	31.4027	41.5174	0.402825	2.13201	0.00495	0.0166146	yes
XLOC_004802	NUDT21	NM_106012	none	chr1:27645527-27646718	psy2l_Rosette	WT_Rosette	OK	15.638	23.191	0.568509	2.62074	0.00035	0.00164892	yes
XLOC_004805	ALPHA_DOX2	NM_001198464	NM_106027	chr1:27703945-27707572	psy2l_Rosette	WT_Rosette	OK	27.1306	19.179	-0.500392	-2.37541	0.00005	0.00027947	yes
XLOC_004807	AT1G73700	NM_106029	none	chr1:27715175-27719706	psy2l_Rosette	WT_Rosette	OK	2.41923	0.545248	-2.14956	-3.67855	0.00005	0.00027947	yes
XLOC_004809	AT1G73760	NM_106035	none	chr1:27739104-27741251	psy2l_Rosette	WT_Rosette	OK	6.53463	13.1442	1.00825	4.04257	0.00005	0.00027947	yes
XLOC_004810	AT1G73805	NM_106040	none	chr1:27745288-27749281	psy2l_Rosette	WT_Rosette	OK	17.6631	33.6735	0.930879	4.45624	0.00005	0.00027947	yes
XLOC_004811	AT1G73810	NM_106041	none	chr1:27752381-27755265	psy2l_Rosette	WT_Rosette	OK	1.19106	5.08635	2.09438	5.54951	0.00005	0.00027947	yes
XLOC_004812	AT1G73820	NM_106042	none	chr1:27755454-27757281	psy2l_Rosette	WT_Rosette	OK	11.9488	7.56929	-0.658641	-2.57501	0.0005	0.00226307	yes
XLOC_004820	AT1G73980	NM_106057	none	chr1:27816768-27824120	psy2l_Rosette	WT_Rosette	OK	7.6921	11.1811	0.53961	1.62803	0.00585	0.0190765	yes
XLOC_004823	SS2	NM_106061	NM_110984	chr1:27835131-27837339	psy2l_Rosette	WT_Rosette	OK	18.1561	10.5907	-0.777657	-3.3775	0.00005	0.00027947	yes
XLOC_004841	AT1G74460	NM_106106	none	chr1:27987996-27989764	psy2l_Rosette	WT_Rosette	OK	1.10925	0.356122	-1.63914	-2.74024	0.00065	0.00285717	yes
XLOC_004843	AT1G74490	NM_106109	none	chr1:27994721-27996681	psy2l_Rosette	WT_Rosette	OK	1.09685	0.134289	-3.02996	-3.87982	0.00015	0.000771607	yes
XLOC_004845	NRP1	NM_126395	NM_001036205,NM_001084353,NM_106116	chr1:28017500-28020052	psy2l_Rosette	WT_Rosette	OK	81.9298	56.8013	-0.528465	-2.33012	0.00005	0.00027947	yes
XLOC_004847	MIF1	NM_106124	none	chr1:28047570-28048183	psy2l_Rosette	WT_Rosette	OK	0.876075	2.95003	1.7516	3.64524	0.00065	0.00285717	yes
XLOC_004850	AT1G74770	NM_106135	none	chr1:28092353-28094878	psy2l_Rosette	WT_Rosette	OK	1.12349	0.235541	-2.25394	-3.75624	0.00005	0.00027947	yes
XLOC_004854	NDH-O	NM_106146	none	chr1:28129114-28131128	psy2l_Rosette	WT_Rosette	OK	126.344	188.242	0.575231	3.25107	0.00005	0.00027947	yes
XLOC_004855	ARR15	NM_106147	none	chr1:28131437-28132968	psy2l_Rosette	WT_Rosette	OK	2.68722	12.2727	2.19126	6.70079	0.00005	0.00027947	yes
XLOC_004856	AT1G74910	NM_106149	NM_179555,NM_179556	chr1:28135110-28138792	psy2l_Rosette	WT_Rosette	OK	53.5287	77.6275	0.536256	2.56536	0.00015	0.000771607	yes
XLOC_004858	TIFY10B	NM_106153	none	chr1:28148574-28150441	psy2l_Rosette	WT_Rosette	OK	56.5459	27.8304	-1.02276	-5.1822	0.00005	0.00027947	yes
XLOC_004860	RPS9	NM_106155	none	chr1:28157437-28159323	psy2l_Rosette	WT_Rosette	OK	169.271	231.109	0.449236	2.37372	0.00065	0.00285717	yes
XLOC_004865	CYP721A1	NM_106169	none	chr1:28196819-28204307	psy2l_Rosette	WT_Rosette	OK	4.90492	7.02772	0.518827	1.94822	0.0006	0.00266398	yes
XLOC_004870	RSM3	NM_001084356	NM_106181	chr1:28244298-28245528	psy2l_Rosette	WT_Rosette	OK	3.18476	11.2129	1.81591	5.8513	0.00005	0.00027947	yes
XLOC_004871	DHAR2	NM_106182	none	chr1:28250062-28251336	psy2l_Rosette	WT_Rosette	OK	33.5076	17.8691	-0.907021	-4.37335	0.00005	0.00027947	yes
XLOC_004884	AT1G75590	NM_106211	none	chr1:28382951-28383760	psy2l_Rosette	WT_Rosette	OK	0.853992	2.77479	1.70009	3.64883	0.00005	0.00027947	yes
XLOC_004889	AT1G75690	NM_106220	none	chr1:28421823-28423427	psy2l_Rosette	WT_Rosette	OK	121.266	209.405	0.788117	4.12242	0.00005	0.00027947	yes
XLOC_004893	AT1G75760	NM_106226	none	chr1:28446615-28448632	psy2l_Rosette	WT_Rosette	OK	25.3448	19.2046	-0.400233	-1.91339	0.0056	0.0184219	yes
XLOC_004894	TUB1	NM_106228	none	chr1:28449937-28453743	psy2l_Rosette	WT_Rosette	OK	5.0273	13.5179	1.42701	4.00228	0.00005	0.00027947	yes
XLOC_004895	CLV1	NM_106232	none	chr1:28463363-28466958	psy2l_Rosette	WT_Rosette	OK	20.0687	25.1495	0.325582	1.51672	0.0128	0.0369658	yes
XLOC_004897	AT1G75860	NM_106236	none	chr1:28484138-28486016	psy2l_Rosette	WT_Rosette	OK	18.2891	13.5765	-0.429879	-1.6813	0.0031	0.0111957	yes
XLOC_004898	-	unknown	none	chr1:28515103-28515919	psy2l_Rosette	WT_Rosette	OK	17.2449	0.297146	-5.85885	-6.23976	0.00005	0.00027947	yes
XLOC_004905	ATCDSP32	NM_106257	none	chr1:28547726-28549535	psy2l_Rosette	WT_Rosette	OK	112.248	204.899	0.868218	4.32448	0.00005	0.00027947	yes
XLOC_004906	SMT3	NM_106258	none	chr1:28550347-28551899	psy2l_Rosette	WT_Rosette	OK	8.24199	13.7954	0.74312	3.07987	0.00005	0.00027947	yes
XLOC_004910	sks5	NM_106265	none	chr1:28577938-28581232	psy2l_Rosette	WT_Rosette	OK	45.5935	61.6467	0.435195	2.1018	0.0007	0.00304923	yes
XLOC_004913	AT1G76240	NM_106274	none	chr1:28602784-28603933	psy2l_Rosette	WT_Rosette	OK	4.94947	25.4489	2.36226	9.13129	0.00005	0.00027947	yes
XLOC_004917	CYCB2	unknown	none	chr1:28627690-28630627	psy2l_Rosette	WT_Rosette	OK	4.31667	2.00752	-1.10451	-3.42169	0.00005	0.00027947	yes
XLOC_004919	AT1G76360	NM_106285	none	chr1:28639531-28646751	psy2l_Rosette	WT_Rosette	OK	20.6271	29.6063	0.521367	1.86997	0.00105	0.00437114	yes
XLOC_004920	AT1G76380	NM_106287	NM_202424,NM_202425	chr1:28651118-28654628	psy2l_Rosette	WT_Rosette	OK	9.33664	5.26299	-0.82702	-2.96595	0.00005	0.00027947	yes
XLOC_004922	CUC3	NM_106292	none	chr1:28671983-28673946	psy2l_Rosette	WT_Rosette	OK	1.07311	0.525884	-1.02898	-1.87854	0.0109	0.0323072	yes
XLOC_004927	CDKB2	unknown	none	chr1:28718281-28722474	psy2l_Rosette	WT_Rosette	OK	9.30818	6.40914	-0.538368	-1.69462	0.00375	0.0131177	yes
XLOC_004928	AT1G76550	NM_106305	none	chr1:28722696-28727097	psy2l_Rosette	WT_Rosette	OK	14.8174	10.1587	-0.54458	-2.42448	0.00015	0.000771607	yes
XLOC_004929	CML38	NM_001084365	NM_001198484,NM_106315	chr1:28766768-28767596	psy2l_Rosette	WT_Rosette	OK	2.86503	7.78039	1.44129	4.39217	0.00005	0.00027947	yes
XLOC_004934	AT1G76720	NM_106322	none	chr1:28794935-28800404	psy2l_Rosette	WT_Rosette	OK	6.82302	2.94572	-1.21179	-4.40239	0.00005	0.00027947	yes
XLOC_004936	ATY1	NM_106326	none	chr1:28811686-28815141	psy2l_Rosette	WT_Rosette	OK	4.92002	2.34793	-1.06727	-2.33696	0.0006	0.00266398	yes
XLOC_004937	AT1G76790	NM_106329	none	chr1:28816205-28823689	psy2l_Rosette	WT_Rosette	OK	13.2392	0.575841	-4.523	-4.84429	0.00005	0.00027947	yes
XLOC_004942	ATEXT1	NM_106344	NM_179564	chr1:28895300-28896984	psy2l_Rosette	WT_Rosette	OK	86.3991	26.9087	-1.68294	-6.14609	0.00005	0.00027947	yes
XLOC_004946	AT1G76960	NM_106347	none	chr1:28920389-28920974	psy2l_Rosette	WT_Rosette	OK	151.152	92.5232	-0.708114	-4.86727	0.00005	0.00027947	yes
XLOC_004947	AT1G76970	NM_106348	none	chr1:28922488-28925410	psy2l_Rosette	WT_Rosette	OK	9.24422	18.8735	1.02974	4.00189	0.00005	0.00027947	yes
XLOC_004948	AT1G76980	NM_001161001	NM_106349	chr1:28925748-28927388	psy2l_Rosette	WT_Rosette	OK	6.45131	11.2911	0.807526	2.65367	0.00005	0.00027947	yes
XLOC_004959	AtSTP14	NM_001198488	NM_106370	chr1:29008944-29011193	psy2l_Rosette	WT_Rosette	OK	2.33918	5.26484	1.17039	3.74319	0.00005	0.00027947	yes
XLOC_004960	AT1G77240	NM_106373	none	chr1:29016120-29019763	psy2l_Rosette	WT_Rosette	OK	10.5848	7.65073	-0.468318	-1.57662	0.0062	0.0200398	yes
XLOC_004963	AT1G77280	NM_106377	none	chr1:29027774-29035815	psy2l_Rosette	WT_Rosette	OK	17.8567	6.52289	-1.45289	-5.07869	0.00005	0.00027947	yes
XLOC_004965	AT1G77330	NM_106382	none	chr1:29063001-29064511	psy2l_Rosette	WT_Rosette	OK	0.6946	1.93445	1.47767	3.10738	0.00005	0.00027947	yes
XLOC_004967	AAP3	NM_106387	none	chr1:29073754-29077380	psy2l_Rosette	WT_Rosette	OK	3.3821	0.395357	-3.09669	-2.57896	0.0009	0.00381807	yes
XLOC_004968	TAM	NM_106388	none	chr1:29081760-29084282	psy2l_Rosette	WT_Rosette	OK	1.34866	0.764999	-0.818	-1.80312	0.0073	0.0230722	yes
XLOC_004973	AT1G77580	NM_106406	NM_202433	chr1:29143922-29147707	psy2l_Rosette	WT_Rosette	OK	23.1084	9.20858	-1.32737	-5.49396	0.00005	0.00027947	yes
XLOC_004975	AT1G77600	NM_001198491	NM_001198492,NM_106408	chr1:29152723-29162393	psy2l_Rosette	WT_Rosette	OK	8.22443	4.61258	-0.834342	-3.44071	0.00005	0.00027947	yes
XLOC_004978	AT1G77670	NM_106416	none	chr1:29188882-29190997	psy2l_Rosette	WT_Rosette	OK	18.8851	14.1203	-0.419475	-1.92317	0.00345	0.0122324	yes
XLOC_004980	LAX3	NM_106418	none	chr1:29200861-29203455	psy2l_Rosette	WT_Rosette	OK	7.19064	14.2961	0.991431	4.15429	0.00005	0.00027947	yes
XLOC_004983	NR1	NM_106425	none	chr1:29235737-29239541	psy2l_Rosette	WT_Rosette	OK	14.3778	63.2765	2.13783	9.86251	0.00005	0.00027947	yes
XLOC_004986	AT1G77855	NM_148664	none	chr1:29277031-29278531	psy2l_Rosette	WT_Rosette	OK	2.25988	1.05385	-1.10057	-2.59248	0.0005	0.00226307	yes
XLOC_004989	AT1G77960	NM_106445	none	chr1:29310005-29313558	psy2l_Rosette	WT_Rosette	OK	9.36633	5.93678	-0.657803	-2.43402	0.0002	0.00099874	yes
XLOC_004990	SULTR2	unknown	none	chr1:29317767-29323254	psy2l_Rosette	WT_Rosette	OK	17.5492	8.36492	-1.06898	-4.18624	0.00005	0.00027947	yes
XLOC_004991	AT1G78060	NM_106455	none	chr1:29349682-29352953	psy2l_Rosette	WT_Rosette	OK	26.9026	20.6548	-0.381268	-1.80305	0.0039	0.0135706	yes
XLOC_004992	TPR12	NM_106462	none	chr1:29393824-29396066	psy2l_Rosette	WT_Rosette	OK	1.01055	1.61876	0.679742	1.65061	0.01195	0.0348975	yes
XLOC_004995	AT1G78210	NM_106471	none	chr1:29422635-29424469	psy2l_Rosette	WT_Rosette	OK	25.2276	18.8302	-0.421957	-2.01408	0.0027	0.00993945	yes
XLOC_005001	AT1G78330	unknown	none	chr1:29470443-29470787	psy2l_Rosette	WT_Rosette	OK	8.72465	1.89621	-2.20198	-6.67792	0.0002	0.00099874	yes
XLOC_005002	ATGSTU20	NM_106484	none	chr1:29484200-29485367	psy2l_Rosette	WT_Rosette	OK	359.023	223.935	-0.680995	-3.51282	0.00005	0.00027947	yes
XLOC_005004	GA2OX1	NM_106491	none	chr1:29511710-29513034	psy2l_Rosette	WT_Rosette	OK	0.585791	1.38321	1.23956	2.34076	0.0022	0.00830236	yes
XLOC_005005	AT1G78450	NM_106492	none	chr1:29516921-29518024	psy2l_Rosette	WT_Rosette	OK	0.436964	14.8257	5.08445	8.00228	0.00005	0.00027947	yes
XLOC_005006	AT1G78460	NM_106493	none	chr1:29518259-29519408	psy2l_Rosette	WT_Rosette	OK	11.7678	29.0486	1.30362	5.83056	0.00005	0.00027947	yes
XLOC_005010	STATLB	NM_001198498	NM_106501	chr1:29541060-29548827	psy2l_Rosette	WT_Rosette	OK	6.9434	9.63077	0.472009	2.02963	0.0003	0.00143658	yes
XLOC_005012	MSL6	NM_106508	none	chr1:29568995-29572509	psy2l_Rosette	WT_Rosette	OK	16.3456	10.3248	-0.662793	-3.02555	0.00005	0.00027947	yes
XLOC_005014	AT1G78730	NM_106520	none	chr1:29607689-29609683	psy2l_Rosette	WT_Rosette	OK	4.68119	3.38695	-0.466892	-1.36946	0.01735	0.0478072	yes
XLOC_005016	AT1G78790	NM_001084374	NM_106526	chr1:29623091-29625092	psy2l_Rosette	WT_Rosette	OK	3.4698	1.27227	-1.44745	-1.73967	0.00435	0.0148496	yes
XLOC_005017	AT1G78800,AT1G78810	NM_106527	NM_106528,NM_202444	chr1:29625426-29630612	psy2l_Rosette	WT_Rosette	OK	21.6984	13.5253	-0.681928	-2.95748	0.00005	0.00027947	yes
XLOC_005019	AT1G78820	NM_106530	none	chr1:29634125-29635889	psy2l_Rosette	WT_Rosette	OK	21.6985	50.006	1.20451	5.88299	0.00005	0.00027947	yes
XLOC_005020	AT1G78830	NM_106531	none	chr1:29636855-29638708	psy2l_Rosette	WT_Rosette	OK	58.9174	161.141	1.45156	7.00423	0.00005	0.00027947	yes
XLOC_005021	AT1G78850	NM_106533	none	chr1:29641849-29643492	psy2l_Rosette	WT_Rosette	OK	113.828	219.593	0.947982	4.57983	0.00005	0.00027947	yes
XLOC_005022	AT1G78860	NM_106534	none	chr1:29646035-29647519	psy2l_Rosette	WT_Rosette	OK	0.690714	2.4822	1.84546	4.14945	0.00005	0.00027947	yes
XLOC_005023	AT1G78865	unknown	none	chr1:29647914-29649945	psy2l_Rosette	WT_Rosette	OK	2.35643	1.07278	-1.13525	-2.63807	0.00005	0.00027947	yes
XLOC_005026	AT1G78915	NM_001198501	NM_001198502,NM_148666	chr1:29665055-29671259	psy2l_Rosette	WT_Rosette	OK	16.8533	25.6331	0.604982	2.31179	0.0001	0.0005338	yes
XLOC_005030	AT1G78950	NM_106544	none	chr1:29684972-29687233	psy2l_Rosette	WT_Rosette	OK	0.638561	0.298145	-1.09881	-1.69324	0.0173	0.0476827	yes
XLOC_005032	AT1G78995	NM_106549	none	chr1:29713343-29716187	psy2l_Rosette	WT_Rosette	OK	9.95927	13.6712	0.457023	2.03943	0.0009	0.00381807	yes
XLOC_005033	PCAT2	NM_001198504	NM_106550	chr1:29716340-29724713	psy2l_Rosette	WT_Rosette	OK	20.9147	16.633	-0.330471	-1.45585	0.0116	0.034061	yes
XLOC_005035	AT1G79030	NM_106554	none	chr1:29730643-29734341	psy2l_Rosette	WT_Rosette	OK	8.35892	6.51856	-0.358763	-1.4994	0.0151	0.0425479	yes
XLOC_005044	NUA	NM_001198506	NM_001198507,NM_106578	chr1:29815824-29832980	psy2l_Rosette	WT_Rosette	OK	31.2674	17.3495	-0.849768	-2.26348	0.00005	0.00027947	yes
XLOC_005045	EMB1135	NM_106583	none	chr1:29842654-29853432	psy2l_Rosette	WT_Rosette	OK	28.1183	14.0207	-1.00395	-2.72718	0.00005	0.00027947	yes
XLOC_005048	AtOCT5	NM_106589	none	chr1:29867810-29869787	psy2l_Rosette	WT_Rosette	OK	4.24448	9.29466	1.13081	4.2872	0.00005	0.00027947	yes
XLOC_005050	SSADH	NM_106592	none	chr1:29882233-29887365	psy2l_Rosette	WT_Rosette	OK	22.4428	9.06399	-1.30804	-5.79597	0.00005	0.00027947	yes
XLOC_005053	AT1G79510	NM_106599	NM_202448	chr1:29906720-29909457	psy2l_Rosette	WT_Rosette	OK	16.7561	24.1519	0.527448	2.26583	0.00005	0.00027947	yes
XLOC_005054	AT1G79520	NM_001198508	NM_106600	chr1:29912081-29914834	psy2l_Rosette	WT_Rosette	OK	81.2597	26.1897	-1.63354	-7.96455	0.00005	0.00027947	yes
XLOC_005055	GAPCP-1	NM_106601	none	chr1:29915566-29919419	psy2l_Rosette	WT_Rosette	OK	13.4076	10.1822	-0.396995	-1.76163	0.00515	0.0171782	yes
XLOC_005056	AT1G79540	NM_106602	none	chr1:29920016-29923058	psy2l_Rosette	WT_Rosette	OK	1.77363	3.29937	0.895482	2.90417	0.00005	0.00027947	yes
XLOC_005057	PGK	NM_106603	NM_179576	chr1:29924119-29926696	psy2l_Rosette	WT_Rosette	OK	157.054	120.035	-0.387806	-1.88105	0.004	0.0138456	yes
XLOC_005059	ATNHX6	NM_106609	none	chr1:29949837-29957202	psy2l_Rosette	WT_Rosette	OK	30.9132	40.6232	0.394083	1.78325	0.0026	0.00960701	yes
XLOC_005061	AT1G79630	NM_001036225	NM_106612,NM_202451	chr1:29962617-29965797	psy2l_Rosette	WT_Rosette	OK	12.0735	8.17531	-0.562494	-2.17675	0.00015	0.000771607	yes
XLOC_005065	ATWAKL10	NM_106617	none	chr1:29979987-29982769	psy2l_Rosette	WT_Rosette	OK	1.02411	1.81085	0.8223	2.14706	0.00085	0.00362847	yes
XLOC_005067	AT1G79720	NM_106621	none	chr1:29994965-29999038	psy2l_Rosette	WT_Rosette	OK	12.4082	18.3027	0.56076	2.07524	0.00035	0.00164892	yes
XLOC_005070	AT1G79790	NM_106628	NM_202453	chr1:30016217-30018219	psy2l_Rosette	WT_Rosette	OK	14.2652	26.7872	0.909045	4.25151	0.00005	0.00027947	yes
XLOC_005073	CS17	NM_106634	none	chr1:30041191-30041977	psy2l_Rosette	WT_Rosette	OK	428.723	565.983	0.400713	1.63758	0.00345	0.0122324	yes
XLOC_005075	BAC2	NM_106639	none	chr1:30049600-30053738	psy2l_Rosette	WT_Rosette	OK	3.34413	1.1423	-1.54969	-2.89032	0.00005	0.00027947	yes
XLOC_005079	AT1G80030	NM_106652	NM_179579,NM_179580	chr1:30100438-30109067	psy2l_Rosette	WT_Rosette	OK	30.1126	44.1341	0.551527	1.88818	0.00115	0.0047367	yes
XLOC_005081	PHT1.1	NM_106654	none	chr1:30111504-30113423	psy2l_Rosette	WT_Rosette	OK	17.3886	24.3028	0.482976	2.27633	0.00235	0.00879974	yes
XLOC_005084	AT1G80130	NM_106662	none	chr1:30140911-30142735	psy2l_Rosette	WT_Rosette	OK	127.271	99.6888	-0.352406	-1.68461	0.0112	0.0330333	yes
XLOC_005086	AT1G80180	NM_106667	none	chr1:30156729-30157726	psy2l_Rosette	WT_Rosette	OK	54.6899	112.21	1.03686	5.67234	0.00005	0.00027947	yes
XLOC_005095	NHO1	NM_001036230	NM_106694	chr1:30246676-30249318	psy2l_Rosette	WT_Rosette	OK	30.4844	38.1708	0.324397	1.58198	0.01235	0.035849	yes
XLOC_005096	PTAC17	NM_106696	none	chr1:30257914-30260706	psy2l_Rosette	WT_Rosette	OK	33.03	19.4015	-0.76761	-3.70021	0.00005	0.00027947	yes
XLOC_005098	AT1G80530	NM_106701	none	chr1:30277954-30280419	psy2l_Rosette	WT_Rosette	OK	45.7407	25.3762	-0.850003	-4.11585	0.00005	0.00027947	yes
XLOC_005100	WIN1	NM_101405	NM_106708	chr1:30298468-30300590	psy2l_Rosette	WT_Rosette	OK	85.193	65.1556	-0.386847	-1.93646	0.00335	0.0119419	yes
XLOC_005109	NRAMP1	NM_106731	none	chr1:30372766-30376003	psy2l_Rosette	WT_Rosette	OK	36.1799	22.5354	-0.682998	-3.31565	0.00005	0.00027947	yes
XLOC_005113	ATMGT1	NM_106738	none	chr1:30397127-30400386	psy2l_Rosette	WT_Rosette	OK	6.60618	3.08108	-1.10038	-2.76138	0.00005	0.00027947	yes
XLOC_005117	AT1G80980	NM_106746	none	chr1:30421110-30424096	psy2l_Rosette	WT_Rosette	OK	2.60135	3.79954	0.546566	1.40731	0.0153	0.0429953	yes
XLOC_005120	AT1G02350	NM_100116	none	chr1:470955-471636	psy2l_Rosette	WT_Rosette	OK	31.7809	19.1916	-0.727686	-3.61499	0.00005	0.00027947	yes
XLOC_005137	RPS15A	NM_100651	NM_202054	chr1:2407466-2408133	psy2l_Rosette	WT_Rosette	OK	66.6178	34.2315	-0.960582	-5.36128	0.00005	0.00027947	yes
XLOC_005149	AT1G12020	NM_101074	none	chr1:4061416-4062190	psy2l_Rosette	WT_Rosette	OK	0.417338	1.69701	2.02371	3.37569	0.00055	0.00246462	yes
XLOC_005157	RHA2A	NM_101378	none	chr1:5191955-5192645	psy2l_Rosette	WT_Rosette	OK	4.09099	1.10703	-1.88576	-4.30019	0.00005	0.00027947	yes
XLOC_005168	WAK1	NM_101978	none	chr1:7443230-7443996	psy2l_Rosette	WT_Rosette	OK	0.246477	0.98522	1.99899	2.69187	0.00615	0.0199009	yes
XLOC_005175	AT1G26550	NM_102417	none	chr1:9173542-9174465	psy2l_Rosette	WT_Rosette	OK	0.412464	0	#NAME?	#NAME?	0.00005	0.00027947	yes
XLOC_005181	AT1G31935	unknown	none	chr1:11471900-11472861	psy2l_Rosette	WT_Rosette	OK	4.20982	2.49749	-0.753282	-2.16719	0.00445	0.0151493	yes
XLOC_005195	-	unknown	none	chr1:13126800-13128065	psy2l_Rosette	WT_Rosette	OK	11.5698	0.138479	-6.38454	-8.41491	0.00005	0.00027947	yes
XLOC_005198	-	unknown	none	chr1:13281917-13282049	psy2l_Rosette	WT_Rosette	OK	11.9671	0	#NAME?	#NAME?	0.00015	0.000771607	yes
XLOC_005203	WPP2	NM_103613	none	chr1:17295565-17296315	psy2l_Rosette	WT_Rosette	OK	13.0849	34.0782	1.38095	6.40695	0.00005	0.00027947	yes
XLOC_005204	AT1G47405	unknown	none	chr1:17391410-17391936	psy2l_Rosette	WT_Rosette	OK	1.62414	0	#NAME?	#NAME?	0.00005	0.00027947	yes
XLOC_005205	AT1G47405	unknown	none	chr1:17392534-17393036	psy2l_Rosette	WT_Rosette	OK	5.8804	0.718668	-3.03252	-6.22816	0.00005	0.00027947	yes
XLOC_005207	SEC3A	NM_001198234	NM_103648	chr1:17464389-17464959	psy2l_Rosette	WT_Rosette	OK	1.17752	0.384656	-1.61411	-2.44649	0.0132	0.0379385	yes
XLOC_005208	AT1G47565	unknown	none	chr1:17477571-17478569	psy2l_Rosette	WT_Rosette	OK	1.648	2.672	0.697205	1.76417	0.0153	0.0429953	yes
XLOC_005209	-	unknown	none	chr1:17695652-17695798	psy2l_Rosette	WT_Rosette	OK	10.726	0	#NAME?	#NAME?	0.00005	0.00027947	yes
XLOC_005228	AT1G59970	NM_104689	none	chr1:22076591-22077083	psy2l_Rosette	WT_Rosette	OK	1.4149	3.11934	1.14054	2.68895	0.0108	0.0320635	yes
XLOC_005240	VND5	NM_104947	none	chr1:23214871-23215890	psy2l_Rosette	WT_Rosette	OK	0.699287	0.0614762	-3.50778	-3.23379	0.0085	0.0262292	yes
XLOC_005250	-	unknown	none	chr1:25096353-25096688	psy2l_Rosette	WT_Rosette	OK	0.770625	0	#NAME?	#NAME?	0.00035	0.00164892	yes
XLOC_005275	AT1G76910	NM_106342	none	chr1:28889137-28890459	psy2l_Rosette	WT_Rosette	OK	3.56353	6.11443	0.778911	2.59146	0.00025	0.00122104	yes
XLOC_005277	AT1G78030	NM_106452	none	chr1:29344582-29345229	psy2l_Rosette	WT_Rosette	OK	1.53354	0.474254	-1.69313	-2.82942	0.0036	0.0126758	yes
XLOC_005281	AtkdsA1	NM_001036223	NM_001161005,NM_106598,NM_179575,NM_202447	chr1:29910882-29911948	psy2l_Rosette	WT_Rosette	OK	1.12126	1.88221	0.747305	1.70363	0.01765	0.0484654	yes
XLOC_005283	AT2G01008	NM_001202562	none	chr2:1002-2966	psy2l_Rosette	WT_Rosette	OK	27.0961	15.0892	-0.844572	-1.93694	0.0024	0.00895988	yes
XLOC_005290	AT2G01190	NM_126180	none	chr2:114885-117656	psy2l_Rosette	WT_Rosette	OK	11.4444	17.8186	0.638737	2.91458	0.00005	0.00027947	yes
XLOC_005297	AT2G01480	NM_126209	none	chr2:216690-220944	psy2l_Rosette	WT_Rosette	OK	9.57516	6.8636	-0.480331	-1.86856	0.001	0.0041885	yes
XLOC_005299	MLP328	NM_126213	none	chr2:235934-237062	psy2l_Rosette	WT_Rosette	OK	3.25368	0.763278	-2.09179	-4.27856	0.00005	0.00027947	yes
XLOC_005301	CRR3	NM_126220	none	chr2:266630-267892	psy2l_Rosette	WT_Rosette	OK	25.3189	44.5028	0.813682	4.13488	0.00005	0.00027947	yes
XLOC_005305	AT2G01680	NM_126229	none	chr2:306185-313787	psy2l_Rosette	WT_Rosette	OK	41.4542	27.7968	-0.576599	-1.83299	0.0025	0.00927208	yes
XLOC_005307	CPSF73-II	NM_126234	none	chr2:320488-323682	psy2l_Rosette	WT_Rosette	OK	0.840538	0.318756	-1.39886	-2.45638	0.00085	0.00362847	yes
XLOC_005311	ATXTH27	NM_126246	none	chr2:385202-387488	psy2l_Rosette	WT_Rosette	OK	176.442	103.64	-0.767612	-3.24456	0.00005	0.00027947	yes
XLOC_005312	EMB975	NM_126247	none	chr2:387977-390410	psy2l_Rosette	WT_Rosette	OK	6.11663	9.00306	0.557678	1.76425	0.00795	0.0248023	yes
XLOC_005314	CYCJ18	NM_001035867	none	chr2:414837-415041	psy2l_Rosette	WT_Rosette	OK	2.20613	0	#NAME?	#NAME?	0.0023	0.00862718	yes
XLOC_005315	ATMAP65-6	NM_001035868	NM_126252	chr2:416786-420665	psy2l_Rosette	WT_Rosette	OK	18.6432	28.3302	0.603687	2.8667	0.00005	0.00027947	yes
XLOC_005316	ATIDD15	NM_001035872	NM_001084399,NM_126255	chr2:432274-435101	psy2l_Rosette	WT_Rosette	OK	4.65898	8.76503	0.911743	1.52712	0.0059	0.0192206	yes
XLOC_005318	AT2G02020	NM_001202569	NM_126263	chr2:479016-481274	psy2l_Rosette	WT_Rosette	OK	2.96921	4.93856	0.734011	2.15848	0.0003	0.00143658	yes
XLOC_005321	AT2G02060	NM_126267	none	chr2:495488-497948	psy2l_Rosette	WT_Rosette	OK	5.16084	2.42826	-1.08768	-3.33036	0.00005	0.00027947	yes
XLOC_005323	AtIDD5	NM_126268	none	chr2:505416-509491	psy2l_Rosette	WT_Rosette	OK	16.6045	22.0595	0.409825	1.92691	0.00205	0.00781666	yes
XLOC_005324	CHR19	NM_126270	none	chr2:523259-527088	psy2l_Rosette	WT_Rosette	OK	16.2876	12.8162	-0.34581	-1.59387	0.01105	0.0326444	yes
XLOC_005325	LCR69	NM_126271	none	chr2:528230-529149	psy2l_Rosette	WT_Rosette	OK	144.043	45.7234	-1.6555	-9.92358	0.00005	0.00027947	yes
XLOC_005326	LCR70	NM_126272	none	chr2:538270-539062	psy2l_Rosette	WT_Rosette	OK	1.59644	0.269328	-2.56742	-3.45507	0.0072	0.0227998	yes
XLOC_005328	TOM3	NM_126278	none	chr2:560773-563302	psy2l_Rosette	WT_Rosette	OK	23.6594	32.7174	0.467645	2.3059	0.00055	0.00246462	yes
XLOC_005334	ANAC035	NM_126301	NM_180655	chr2:647617-650814	psy2l_Rosette	WT_Rosette	OK	4.21241	15.1213	1.84386	6.92829	0.00005	0.00027947	yes
XLOC_005335	AL6	NM_001202573	NM_126302	chr2:652581-654987	psy2l_Rosette	WT_Rosette	OK	19.1125	25.5518	0.41891	1.68734	0.00335	0.0119419	yes
XLOC_005343	IQD29	NM_126334	none	chr2:787904-791268	psy2l_Rosette	WT_Rosette	OK	16.5068	9.20064	-0.843256	-3.43449	0.00005	0.00027947	yes
XLOC_005349	RNS1	NM_126351	none	chr2:873909-874800	psy2l_Rosette	WT_Rosette	OK	1.27304	0.140809	-3.17647	-3.29638	0.00785	0.0245328	yes
XLOC_005352	MED8	NM_126359	none	chr2:905517-909258	psy2l_Rosette	WT_Rosette	OK	9.60587	5.96367	-0.687717	-2.57286	0.00005	0.00027947	yes
XLOC_005353	ATSPP	NM_126363	none	chr2:935172-940414	psy2l_Rosette	WT_Rosette	OK	32.1691	22.0628	-0.544055	-2.59475	0.00005	0.00027947	yes
XLOC_005366	ATUPS2	NM_001084405	NM_126403	chr2:1071503-1074574	psy2l_Rosette	WT_Rosette	OK	5.43392	12.6585	1.22004	4.44934	0.00005	0.00027947	yes
XLOC_005367	AT2G03550	NM_126405	none	chr2:1076864-1078301	psy2l_Rosette	WT_Rosette	OK	21.9209	50.3677	1.20019	5.94535	0.00005	0.00027947	yes
XLOC_005368	ATUPS1	NM_126409	none	chr2:1094747-1096982	psy2l_Rosette	WT_Rosette	OK	3.4306	1.50851	-1.18533	-2.88655	0.00005	0.00027947	yes
XLOC_005373	38231	NM_126418	NM_179599,NM_201682	chr2:1129262-1131856	psy2l_Rosette	WT_Rosette	OK	6.6809	12.1107	0.858172	2.88316	0.00005	0.00027947	yes
XLOC_005375	AT2G03810	NM_001035889	NM_001124788,NM_126427,NM_201683	chr2:1161028-1164577	psy2l_Rosette	WT_Rosette	OK	7.49964	5.54957	-0.434447	-1.67003	0.0088	0.0270245	yes
XLOC_005379	ATPI4K_GAMMA_7	NM_126434	NM_201684	chr2:1185461-1188578	psy2l_Rosette	WT_Rosette	OK	40.3435	30.4509	-0.405853	-1.90882	0.00195	0.00749593	yes
XLOC_005380	AT2G03980	NM_126435	none	chr2:1259106-1262643	psy2l_Rosette	WT_Rosette	OK	15.5527	22.6201	0.540442	2.52907	0.00025	0.00122104	yes
XLOC_005381	HSP90.5	NM_126439	NM_179601	chr2:1281805-1286195	psy2l_Rosette	WT_Rosette	OK	77.7433	55.8376	-0.477481	-2.22224	0.0003	0.00143658	yes
XLOC_005382	ZIP7	NM_126440	none	chr2:1289829-1291433	psy2l_Rosette	WT_Rosette	OK	7.47433	4.31175	-0.793672	-2.80183	0.00005	0.00027947	yes
XLOC_005383	AT2G04039	NM_001084408	NM_126442,NM_179602	chr2:1333256-1334565	psy2l_Rosette	WT_Rosette	OK	58.9513	142.742	1.27581	7.11598	0.00005	0.00027947	yes
XLOC_005384	AT2G04235	NM_147241	none	chr2:1449370-1455267	psy2l_Rosette	WT_Rosette	OK	1.54378	0.790226	-0.966132	-2.68641	0.0001	0.0005338	yes
XLOC_005391	atnudt5	NM_126476	none	chr2:1538512-1541352	psy2l_Rosette	WT_Rosette	OK	2.40186	8.18295	1.76847	4.82468	0.00005	0.00027947	yes
XLOC_005392	ATNUDT6	NM_126478	none	chr2:1543341-1545625	psy2l_Rosette	WT_Rosette	OK	1.84693	21.5612	3.54524	11.4037	0.00005	0.00027947	yes
XLOC_005393	AT2G04495	NM_147243	none	chr2:1564052-1565078	psy2l_Rosette	WT_Rosette	OK	3.29842	11.5366	1.80637	5.9998	0.00005	0.00027947	yes
XLOC_005394	AT2G04515	NM_147244	none	chr2:1573635-1574505	psy2l_Rosette	WT_Rosette	OK	0.326409	1.41817	2.11928	3.29114	0.00055	0.00246462	yes
XLOC_005397	AT2G04570	NM_126488	none	chr2:1594673-1596378	psy2l_Rosette	WT_Rosette	OK	18.6102	10.9077	-0.770747	-3.35161	0.00005	0.00027947	yes
XLOC_005399	AT2G04690	NM_001084409	NM_126499	chr2:1644455-1646365	psy2l_Rosette	WT_Rosette	OK	35.6525	27.9988	-0.348641	-1.41661	0.0133	0.0381706	yes
XLOC_005400	AT2G04700	NM_126500	none	chr2:1646797-1648583	psy2l_Rosette	WT_Rosette	OK	99.8585	146.651	0.554426	3.21518	0.0001	0.0005338	yes
XLOC_005402	FLA7	NM_126508	NM_179604	chr2:1676747-1678493	psy2l_Rosette	WT_Rosette	OK	28.9439	39.8917	0.462829	2.31551	0.00095	0.00400106	yes
XLOC_005403	AT2G04790	NM_001036243	NM_001084410,NM_126509,NM_201690	chr2:1679389-1680667	psy2l_Rosette	WT_Rosette	OK	7.02415	16.0347	1.1908	3.69257	0.00005	0.00027947	yes
XLOC_005407	AT2G04865	NM_147246	none	chr2:1711656-1715008	psy2l_Rosette	WT_Rosette	OK	12.3975	9.73235	-0.349184	-1.42634	0.0122	0.0355124	yes
XLOC_005408	ZAP1	NM_126520	NM_179605	chr2:1717883-1723836	psy2l_Rosette	WT_Rosette	OK	31.3307	21.0552	-0.573399	-1.96122	0.00245	0.00911564	yes
XLOC_005410	-	unknown	none	chr2:1780912-1781829	psy2l_Rosette	WT_Rosette	OK	1.61898	3.64402	1.17044	3.01055	0.0002	0.00099874	yes
XLOC_005411	AT2G05040	unknown	none	chr2:1788110-1788781	psy2l_Rosette	WT_Rosette	OK	0.570492	1.37963	1.274	2.20848	0.01105	0.0326444	yes
XLOC_005417	GRP3S	NM_001124801	NM_126561	chr2:1966720-1972926	psy2l_Rosette	WT_Rosette	OK	232.472	338.576	0.542423	2.29778	0.00005	0.00027947	yes
XLOC_005418	AT2G05510,GRP9	NM_001036256	NM_001036257,NM_001084413,NM_001124803,NM_001124804,NM_126574,NM_001036250,NM_001036251,NM_001036252,NM_001036253,NM_001036254,NM_001036255,NM_126567,NM_179606	chr2:1993081-2016717	psy2l_Rosette	WT_Rosette	OK	24.3254	13.6817	-0.830217	-3.68075	0.00005	0.00027947	yes
XLOC_005419	AT2G05518	unknown	none	chr2:2023262-2023999	psy2l_Rosette	WT_Rosette	OK	1.42844	5.32849	1.89929	4.78063	0.00005	0.00027947	yes
XLOC_005421	AT2G05540	NM_126577	none	chr2:2033173-2034276	psy2l_Rosette	WT_Rosette	OK	56.9074	85.3579	0.58491	3.02233	0.00015	0.000771607	yes
[truncated: 5,275 more rows]
