# Supplementary material for: PLATINUM SENSITIVE 2 LIKE impacts growth, root morphology, seed set, and stress responses
Source: PLoS One. 2017 Jul 5;12(7):e0180478. doi: 10.1371/journal.pone.0180478 (PMC5498030; doi:10.1371/journal.pone.0180478)
Supplement: S7 Table — (XLSX) [file pone.0180478.s015.xlsx]

## Sheet: Org_psy_seedl
test_id	gene	refseq_id	alternative_refseq_ids	locus	sample_1	sample_2	status	value_1	value_2	log2(fold_change)	test_stat	p_value	q_value	significant
XLOC_000168	AT1G03920	NM_100273	none	chr1:1001173-1004411	WT_Seedling	psy2l_Seedling	OK	1.48079	2.40931	0.702257	1.93633	0.0033	0.00934619	yes
XLOC_003839	GRXC9	unknown	none	chr1:10013177-10014230	WT_Seedling	psy2l_Seedling	OK	1.16256	0.518079	-1.16606	-1.81063	0.017	0.0381103	yes
XLOC_001144	AT1G28510	NM_102619	none	chr1:10023843-10026246	WT_Seedling	psy2l_Seedling	OK	31.8571	22.601	-0.495226	-2.60526	0.00045	0.00164686	yes
XLOC_001145	VOZ1	NM_001084149	NM_102620	chr1:10029069-10035599	WT_Seedling	psy2l_Seedling	OK	12.0783	30.3873	1.33105	5.96975	0.00005	0.000226813	yes
XLOC_001146	AT1G28540	NM_102622	none	chr1:10035665-10036950	WT_Seedling	psy2l_Seedling	OK	23.0295	31.1231	0.4345	2.34634	0.00855	0.0211388	yes
XLOC_003842	AT1G28570	NM_102625	NM_202201	chr1:10041654-10044256	WT_Seedling	psy2l_Seedling	OK	8.61344	20.6094	1.25864	5.68973	0.00005	0.000226813	yes
XLOC_003843	AT1G28580	NM_102626	NM_202202	chr1:10044413-10046511	WT_Seedling	psy2l_Seedling	OK	56.7417	72.4443	0.352463	1.6718	0.00315	0.00898481	yes
XLOC_003844	AT1G28600	NM_001036026	NM_102628	chr1:10051120-10053174	WT_Seedling	psy2l_Seedling	OK	62.419	118.617	0.926256	5.17406	0.00005	0.000226813	yes
XLOC_003846	AT1G28620	unknown	none	chr1:10056050-10057903	WT_Seedling	psy2l_Seedling	OK	1.52166	0.599841	-1.343	-2.20401	0.00085	0.00288754	yes
XLOC_003847	AT1G28660	NM_102633	NM_179392	chr1:10071789-10073572	WT_Seedling	psy2l_Seedling	OK	44.6222	79.7231	0.837235	4.58501	0.00005	0.000226813	yes
XLOC_001147	AT1G28680	NM_102635	none	chr1:10078191-10079891	WT_Seedling	psy2l_Seedling	OK	54.5805	66.2324	0.27915	1.53024	0.0208	0.0451494	yes
XLOC_003849	PCMP-E34	unknown	none	chr1:10080003-10081741	WT_Seedling	psy2l_Seedling	OK	0.50357	1.53516	1.60813	3.0198	0.00005	0.000226813	yes
XLOC_002852	VPS2.3	NM_100276	none	chr1:1008520-1013352	WT_Seedling	psy2l_Seedling	OK	8.46806	17.3037	1.03098	4.43909	0.00005	0.000226813	yes
XLOC_001150	AT1G29000	NM_102641	none	chr1:10112802-10114486	WT_Seedling	psy2l_Seedling	OK	2.69037	1.19816	-1.16699	-2.67868	0.00045	0.00164686	yes
XLOC_003853	AT1G29020	NM_102643	none	chr1:10120347-10121700	WT_Seedling	psy2l_Seedling	OK	1.18661	0.370154	-1.68065	-2.37108	0.0052	0.0137453	yes
XLOC_003854	AT1G29025	NM_001198180	none	chr1:10124306-10127018	WT_Seedling	psy2l_Seedling	OK	7.93868	4.14814	-0.936434	-3.48758	0.00005	0.000226813	yes
XLOC_003855	AT1G29030	NM_102644	none	chr1:10128972-10136422	WT_Seedling	psy2l_Seedling	OK	6.23506	9.57929	0.619515	1.91071	0.00335	0.00947075	yes
XLOC_001152	AT1G29060,RPL34	NM_102647	NM_105630	chr1:10147673-10151224	WT_Seedling	psy2l_Seedling	OK	288.271	157.403	-0.872959	-4.05783	0.00005	0.000226813	yes
XLOC_003856	SNOR105	unknown	none	chr1:10151495-10151785	WT_Seedling	psy2l_Seedling	OK	2.3489	8.87513	1.91779	6.18881	0.01265	0.0296248	yes
XLOC_003857	AT1G29090	NM_102650	none	chr1:10162828-10164437	WT_Seedling	psy2l_Seedling	OK	1.61438	0.41833	-1.94827	-3.20007	0.00005	0.000226813	yes
XLOC_001153	AT1G29110	NM_102652	none	chr1:10171426-10173022	WT_Seedling	psy2l_Seedling	OK	1.32888	0.312459	-2.08847	-2.70957	0.0032	0.00910458	yes
XLOC_001154	AT1G29120	NM_001036029	NM_001036030,NM_001198181,NM_102653,NM_202206	chr1:10174195-10178406	WT_Seedling	psy2l_Seedling	OK	23.9001	17.4775	-0.451516	-2.02659	0.00065	0.00228046	yes
XLOC_000172	GBF4	NM_100278	none	chr1:1018084-1020400	WT_Seedling	psy2l_Seedling	OK	7.74129	15.3252	0.985258	3.19208	0.002	0.00607665	yes
XLOC_003859	SCAR3	unknown	none	chr1:10190127-10195194	WT_Seedling	psy2l_Seedling	OK	6.57584	9.61134	0.547562	2.51142	0.0001	0.000428895	yes
XLOC_003861	AT1G29220	NM_001198182	NM_102662	chr1:10207880-10212725	WT_Seedling	psy2l_Seedling	OK	16.2485	20.5922	0.341797	1.39973	0.0142	0.0327153	yes
XLOC_003863	AT1G29250	NM_102665	none	chr1:10223265-10224824	WT_Seedling	psy2l_Seedling	OK	109.343	82.8318	-0.400603	-2.50448	0.00135	0.00432262	yes
XLOC_001159	PEX7	NM_102666	none	chr1:10224837-10226192	WT_Seedling	psy2l_Seedling	OK	18.9643	23.5022	0.309512	1.56734	0.02115	0.0457828	yes
XLOC_001161	WRKY65	NM_102668	none	chr1:10236349-10237765	WT_Seedling	psy2l_Seedling	OK	23.764	12.735	-0.899979	-4.23864	0.00005	0.000226813	yes
XLOC_001162	AT1G29290	NM_102669	none	chr1:10244966-10245804	WT_Seedling	psy2l_Seedling	OK	2.16388	0.916384	-1.2396	-2.32556	0.0052	0.0137453	yes
XLOC_000173	FAO1	unknown	none	chr1:1024507-1029194	WT_Seedling	psy2l_Seedling	OK	15.4831	23.6124	0.608845	2.13285	0.00135	0.00432262	yes
XLOC_001164	AT1G29320	NM_102672	none	chr1:10255190-10258296	WT_Seedling	psy2l_Seedling	OK	12.5664	18.8594	0.585709	2.80632	0.00005	0.000226813	yes
XLOC_003865	ERD2A	unknown	none	chr1:10258360-10261176	WT_Seedling	psy2l_Seedling	OK	15.1331	9.86927	-0.616691	-2.70245	0.0003	0.00115018	yes
XLOC_003866	AT1G29357	unknown	none	chr1:10274009-10275841	WT_Seedling	psy2l_Seedling	OK	8.50993	6.46972	-0.395444	-1.3905	0.01595	0.0361046	yes
XLOC_001166	AT1G29380	NM_102677	none	chr1:10283724-10286060	WT_Seedling	psy2l_Seedling	OK	2.7107	3.81946	0.494702	1.5722	0.01585	0.0359061	yes
XLOC_003867	COR413IM2	unknown	none	chr1:10286327-10287947	WT_Seedling	psy2l_Seedling	OK	39.3768	52.789	0.422892	2.46203	0.00185	0.00566805	yes
XLOC_003869	ML5	NM_102680	NM_179396	chr1:10290042-10294615	WT_Seedling	psy2l_Seedling	OK	22.827	36.0752	0.660265	3.12497	0.00005	0.000226813	yes
XLOC_003872	SAUR62	unknown	none	chr1:10302706-10303352	WT_Seedling	psy2l_Seedling	OK	41.3886	15.4246	-1.424	-7.29432	0.00005	0.000226813	yes
XLOC_003873	SAUR63	unknown	none	chr1:10304484-10305245	WT_Seedling	psy2l_Seedling	OK	31.9439	14.3202	-1.15748	-5.6756	0.00005	0.000226813	yes
XLOC_003874	SAUR64	unknown	none	chr1:10305884-10306507	WT_Seedling	psy2l_Seedling	OK	26.8435	6.7509	-1.99142	-8.1635	0.00005	0.000226813	yes
XLOC_003875	SAUR65	unknown	none	chr1:10307464-10308187	WT_Seedling	psy2l_Seedling	OK	12.2433	5.23287	-1.22632	-4.39426	0.00005	0.000226813	yes
XLOC_001168	AT1G29465	NM_001123907	none	chr1:10308554-10310109	WT_Seedling	psy2l_Seedling	OK	11.8589	7.41683	-0.677095	-2.07793	0.0004	0.00148594	yes
XLOC_001169	SAUR68	NM_102691	none	chr1:10319751-10320355	WT_Seedling	psy2l_Seedling	OK	1.69499	0.366105	-2.21095	-2.75639	0.0124	0.0290893	yes
XLOC_001170	SAUR66	unknown	none	chr1:10321109-10321820	WT_Seedling	psy2l_Seedling	OK	26.5122	11.1769	-1.24614	-5.70593	0.00005	0.000226813	yes
XLOC_001171	SAUR67	unknown	none	chr1:10322436-10323206	WT_Seedling	psy2l_Seedling	OK	19.0226	11.1899	-0.765521	-3.39266	0.00005	0.000226813	yes
XLOC_001172	AT1G29520	NM_102692	none	chr1:10323602-10324752	WT_Seedling	psy2l_Seedling	OK	35.9848	20.7198	-0.79638	-4.20888	0.00005	0.000226813	yes
XLOC_003877	AT1G29530	NM_102693	none	chr1:10324856-10326800	WT_Seedling	psy2l_Seedling	OK	27.4858	18.7798	-0.549503	-2.7931	0.0001	0.000428895	yes
XLOC_001175	AT1G29600	NM_102700	none	chr1:10344118-10346486	WT_Seedling	psy2l_Seedling	OK	1.17784	0.0858975	-3.77739	-3.51592	0.00325	0.00923014	yes
XLOC_001176	EXO1	unknown	none	chr1:10349454-10353733	WT_Seedling	psy2l_Seedling	OK	3.62925	2.45346	-0.564853	-1.89573	0.00265	0.00775771	yes
XLOC_003879	AT1G29640	NM_102704	none	chr1:10355694-10356472	WT_Seedling	psy2l_Seedling	OK	12.2118	18.1632	0.572747	2.55455	0.00185	0.00566805	yes
XLOC_000174	BARD1	NM_100283	NM_202029	chr1:1036506-1040232	WT_Seedling	psy2l_Seedling	OK	4.62035	8.2099	0.829361	3.10589	0.00005	0.000226813	yes
XLOC_001178	AT1G29670	NM_102707	none	chr1:10375762-10377838	WT_Seedling	psy2l_Seedling	OK	91.8896	125.264	0.446995	2.53043	0.00025	0.000976231	yes
XLOC_003880	CAD1	NM_102709	none	chr1:10379014-10382090	WT_Seedling	psy2l_Seedling	OK	17.8365	14.5647	-0.292361	-1.30872	0.02185	0.0471236	yes
XLOC_003881	AT1G29700	NM_102710	none	chr1:10385062-10389279	WT_Seedling	psy2l_Seedling	OK	39.0528	21.5378	-0.858551	-4.16298	0.00005	0.000226813	yes
XLOC_003882	RFK1	unknown	none	chr1:10393766-10395718	WT_Seedling	psy2l_Seedling	OK	2.0619	0.315134	-2.70994	-4.04702	0.00005	0.000226813	yes
XLOC_002857	AT1G04040	NM_100285	none	chr1:1042432-1043900	WT_Seedling	psy2l_Seedling	OK	277.132	195.994	-0.499765	-2.97767	0.00005	0.000226813	yes
XLOC_003885	AT1G29785	unknown	none	chr1:10428523-10429147	WT_Seedling	psy2l_Seedling	OK	23.1543	12.8696	-0.847307	-3.94443	0.00005	0.000226813	yes
XLOC_003887	AT1G29840	NM_102724	none	chr1:10445622-10447632	WT_Seedling	psy2l_Seedling	OK	8.11332	5.9143	-0.456086	-1.67693	0.0175	0.0390471	yes
XLOC_001189	CARB	NM_102730	none	chr1:10468034-10472051	WT_Seedling	psy2l_Seedling	OK	53.1794	83.9703	0.659012	3.28867	0.00005	0.000226813	yes
XLOC_003889	LHCB1.2	unknown	none	chr1:10472207-10473471	WT_Seedling	psy2l_Seedling	OK	3163.1	2024.49	-0.643783	-2.92162	0.00005	0.000226813	yes
XLOC_003890	LHCB1.2	unknown	none	chr1:10474743-10476084	WT_Seedling	psy2l_Seedling	OK	4322.11	2427.35	-0.832357	-3.52602	0.00005	0.000226813	yes
XLOC_002859	TOM9-1	unknown	none	chr1:1050639-1051185	WT_Seedling	psy2l_Seedling	OK	27.1145	41.9914	0.63103	3.67821	0.00015	0.000618818	yes
XLOC_003894	MNS3	NM_102740	none	chr1:10509194-10512558	WT_Seedling	psy2l_Seedling	OK	11.9155	14.8855	0.32107	1.54089	0.01485	0.033968	yes
XLOC_001195	GA2OX2	NM_001036035	NM_102743	chr1:10537516-10539823	WT_Seedling	psy2l_Seedling	OK	2.00755	12.6645	2.65729	8.51837	0.00005	0.000226813	yes
XLOC_003896	AT1G30070	NM_001198184	NM_102746	chr1:10546594-10548192	WT_Seedling	psy2l_Seedling	OK	31.5446	24.7015	-0.352791	-1.87495	0.01065	0.0254957	yes
XLOC_003897	AT1G30080	NM_102747	none	chr1:10550960-10553202	WT_Seedling	psy2l_Seedling	OK	2.47054	1.35869	-0.862607	-1.87285	0.0012	0.00390468	yes
XLOC_003898	AT1G30090	NM_102748	none	chr1:10559533-10561480	WT_Seedling	psy2l_Seedling	OK	15.5476	25.4019	0.708241	3.07145	0.00005	0.000226813	yes
XLOC_001196	NUDT25	unknown	none	chr1:10581811-10584022	WT_Seedling	psy2l_Seedling	OK	19.609	10.9006	-0.847108	-2.84647	0.00005	0.000226813	yes
XLOC_001197	AT1G30130	NM_102752	NM_202210	chr1:10587571-10589750	WT_Seedling	psy2l_Seedling	OK	30.2885	18.4267	-0.716971	-3.12177	0.00005	0.000226813	yes
XLOC_001199	AT1G30160	NM_001036036	NM_102756	chr1:10606158-10607768	WT_Seedling	psy2l_Seedling	OK	0.348572	7.65548	4.45696	6.02324	0.00005	0.000226813	yes
XLOC_003900	AT1G30170	NM_102757	none	chr1:10607903-10609612	WT_Seedling	psy2l_Seedling	OK	0.0519778	19.4571	8.54818	5.96648	0.0207	0.044961	yes
XLOC_001200	AT1G30190	NM_102758	none	chr1:10618901-10619961	WT_Seedling	psy2l_Seedling	OK	0.398744	1.3077	1.7135	2.5043	0.00375	0.0103975	yes
XLOC_001201	AT1G30200	NM_102759	NM_202211	chr1:10625021-10630634	WT_Seedling	psy2l_Seedling	OK	20.833	11.3307	-0.878631	-3.26618	0.00005	0.000226813	yes
XLOC_003903	AT1G30240	NM_001084159	NM_102763	chr1:10641062-10646031	WT_Seedling	psy2l_Seedling	OK	6.07977	11.5205	0.922111	2.74653	0.00005	0.000226813	yes
XLOC_002861	ABCC5	unknown	none	chr1:1064412-1071019	WT_Seedling	psy2l_Seedling	OK	17.0084	26.5902	0.644645	3.17715	0.00005	0.000226813	yes
XLOC_001203	AT1G30260	NM_102765	none	chr1:10650945-10651673	WT_Seedling	psy2l_Seedling	OK	6.62995	3.49335	-0.924386	-2.7847	0.00125	0.00404293	yes
XLOC_001204	CIPK23	NM_102766	none	chr1:10654797-10658900	WT_Seedling	psy2l_Seedling	OK	22.8516	17.8739	-0.354444	-1.61049	0.00455	0.012239	yes
XLOC_001205	AT1G30282	unknown	none	chr1:10663501-10664655	WT_Seedling	psy2l_Seedling	OK	1.4799	2.86865	0.954866	2.24639	0.0034	0.00958958	yes
XLOC_001207	AT1G30320	NM_102770	none	chr1:10680084-10683020	WT_Seedling	psy2l_Seedling	OK	10.5734	20.6022	0.962358	4.60323	0.00005	0.000226813	yes
XLOC_003907	ARF6	NM_001036038	NM_102771	chr1:10685868-10690871	WT_Seedling	psy2l_Seedling	OK	8.0708	14.9942	0.893622	4.04408	0.00005	0.000226813	yes
XLOC_001208	ERD4	NM_102773	none	chr1:10715556-10719017	WT_Seedling	psy2l_Seedling	OK	109.488	89.3704	-0.292908	-1.49555	0.0163	0.0367991	yes
XLOC_001209	PSAK	NM_102775	none	chr1:10722197-10724997	WT_Seedling	psy2l_Seedling	OK	590.766	343.36	-0.782863	-3.67437	0.00005	0.000226813	yes
XLOC_001212	ABCC11	unknown	none	chr1:10748310-10756659	WT_Seedling	psy2l_Seedling	OK	3.35433	1.55399	-1.11004	-3.68026	0.00005	0.000226813	yes
XLOC_001216	DRT111	NM_102784	none	chr1:10790227-10792623	WT_Seedling	psy2l_Seedling	OK	13.6023	21.9374	0.689544	3.34523	0.00005	0.000226813	yes
XLOC_003911	ATHB-9	unknown	none	chr1:10796128-10801052	WT_Seedling	psy2l_Seedling	OK	11.0375	15.2824	0.469458	2.2656	0.00035	0.00131986	yes
XLOC_003912	NFYA7	unknown	none	chr1:10804530-10806418	WT_Seedling	psy2l_Seedling	OK	6.09586	10.3833	0.76836	2.2287	0.0001	0.000428895	yes
XLOC_003913	RFNR2	unknown	none	chr1:10807082-10809169	WT_Seedling	psy2l_Seedling	OK	41.9283	23.8502	-0.813924	-3.65641	0.00005	0.000226813	yes
XLOC_001217	AAE14	NM_102789	none	chr1:10810404-10813692	WT_Seedling	psy2l_Seedling	OK	27.1596	6.96406	-1.96346	-7.81741	0.00005	0.000226813	yes
XLOC_001218	UGT78D1	NM_102790	none	chr1:10814849-10816465	WT_Seedling	psy2l_Seedling	OK	51.3186	126.815	1.30517	7.13373	0.00005	0.000226813	yes
XLOC_003916	AT1G30550	NM_001160914	NM_102792	chr1:10819472-10823692	WT_Seedling	psy2l_Seedling	OK	2.01266	0.930975	-1.11229	-2.67536	0.00005	0.000226813	yes
XLOC_003918	AT1G30590	NM_102796	none	chr1:10835771-10840047	WT_Seedling	psy2l_Seedling	OK	25.2129	16.7633	-0.588855	-2.6541	0.00005	0.000226813	yes
XLOC_005439	AT1G30600	NM_102797	none	chr1:10840187-10840911	WT_Seedling	psy2l_Seedling	OK	5.61717	2.92593	-0.940949	-2.68384	0.00165	0.00514625	yes
XLOC_003919	AT1G30600	NM_102797	none	chr1:10841116-10845174	WT_Seedling	psy2l_Seedling	OK	5.39335	8.60204	0.673497	2.93024	0.00005	0.000226813	yes
XLOC_000178	XI-B	unknown	none	chr1:1086191-1096473	WT_Seedling	psy2l_Seedling	OK	2.97913	1.57655	-0.918114	-3.33216	0.00005	0.000226813	yes
XLOC_001225	T5I8.11	unknown	none	chr1:10876734-10879161	WT_Seedling	psy2l_Seedling	OK	0.652798	2.42742	1.89471	1.2945	0.01525	0.0347857	yes
XLOC_001229	AT1G30720	NM_102808	none	chr1:10898132-10899961	WT_Seedling	psy2l_Seedling	OK	11.9196	5.8229	-1.03353	-4.2269	0.00005	0.000226813	yes
XLOC_000057	BHLH13	unknown	none	chr1:108991-111619	WT_Seedling	psy2l_Seedling	OK	6.34038	4.53637	-0.483032	-1.93673	0.00235	0.00698342	yes
XLOC_001232	AT1G30760	NM_102813	none	chr1:10918286-10920628	WT_Seedling	psy2l_Seedling	OK	2.65821	4.42575	0.735463	2.37205	0.0004	0.00148594	yes
XLOC_003923	AT1G30820	NM_102819	none	chr1:10944950-10949468	WT_Seedling	psy2l_Seedling	OK	24.0274	8.88109	-1.43587	-6.74849	0.00005	0.000226813	yes
XLOC_005441	-	unknown	none	chr1:10954565-10954832	WT_Seedling	psy2l_Seedling	OK	1.34228	0	#NAME?	#NAME?	0.0036	0.0100443	yes
XLOC_001234	SADHU1-2	unknown	none	chr1:10966918-10968884	WT_Seedling	psy2l_Seedling	OK	15.6192	11.7055	-0.41613	-1.58749	0.0066	0.0169084	yes
XLOC_001235	PUP4	unknown	none	chr1:10974464-10976030	WT_Seedling	psy2l_Seedling	OK	2.09785	0.665024	-1.65743	-3.35442	0.00005	0.000226813	yes
XLOC_001237	RSH4	NM_102822	none	chr1:10985062-10986174	WT_Seedling	psy2l_Seedling	OK	1.06557	0.282013	-1.91779	-2.44668	0.00425	0.0115276	yes
XLOC_003924	AT1G30860	NM_102823	none	chr1:10986521-10989053	WT_Seedling	psy2l_Seedling	OK	0.46012	0.936404	1.02512	1.89948	0.0054	0.0142042	yes
XLOC_001238	PER7	unknown	none	chr1:10991481-10992983	WT_Seedling	psy2l_Seedling	OK	16.1604	12.1672	-0.40947	-1.81921	0.0088	0.0216731	yes
XLOC_003925	AT1G30880	NM_102825	none	chr1:10993236-10994150	WT_Seedling	psy2l_Seedling	OK	161.805	129.353	-0.322944	-2.31031	0.0104	0.0249761	yes
XLOC_001240	VSR6	unknown	none	chr1:10997018-11003181	WT_Seedling	psy2l_Seedling	OK	7.39991	4.99169	-0.56798	-2.50864	0.00005	0.000226813	yes
XLOC_003927	ERG	unknown	none	chr1:11037556-11040048	WT_Seedling	psy2l_Seedling	OK	6.09583	12.7753	1.06746	3.86148	0.00005	0.000226813	yes
XLOC_003928	SUF4	NM_001084165	NM_102836	chr1:11040273-11043761	WT_Seedling	psy2l_Seedling	OK	20.1909	27.6715	0.454698	2.02017	0.0005	0.00180881	yes
XLOC_003929	OSB4	NM_102839	none	chr1:11054761-11056921	WT_Seedling	psy2l_Seedling	OK	5.33688	8.43491	0.660377	2.4624	0.00035	0.00131986	yes
XLOC_001243	ATO2	NM_102840	none	chr1:11057107-11058863	WT_Seedling	psy2l_Seedling	OK	18.815	11.8123	-0.671598	-3.0093	0.0001	0.000428895	yes
XLOC_003931	BHLH111	unknown	none	chr1:11075435-11079278	WT_Seedling	psy2l_Seedling	OK	5.1888	3.57574	-0.537158	-1.55485	0.008	0.0199454	yes
XLOC_001244	GLCNAC1PUT1	unknown	none	chr1:11084746-11088554	WT_Seedling	psy2l_Seedling	OK	20.6855	14.5101	-0.511567	-2.253	0.0001	0.000428895	yes
XLOC_003932	POT10	unknown	none	chr1:11104264-11108104	WT_Seedling	psy2l_Seedling	OK	7.33396	4.28877	-0.774029	-3.25491	0.00005	0.000226813	yes
XLOC_001247	MIR167D	unknown	none	chr1:11137353-11139035	WT_Seedling	psy2l_Seedling	OK	4.3784	0.448018	-3.28877	-6.32186	0.00005	0.000226813	yes
XLOC_002864	KCS17	NM_119616	none	chr1:1114368-1122844	WT_Seedling	psy2l_Seedling	OK	33.4131	67.6555	1.01779	3.47775	0.00005	0.000226813	yes
XLOC_003937	AKHSDH1	unknown	none	chr1:11156688-11163417	WT_Seedling	psy2l_Seedling	OK	17.881	26.6402	0.575182	2.48227	0.00005	0.000226813	yes
XLOC_001252	AGO2	NM_102866	none	chr1:11181635-11185391	WT_Seedling	psy2l_Seedling	OK	5.75352	10.9616	0.929941	4.22255	0.00005	0.000226813	yes
XLOC_001253	AGO3	NM_102867	none	chr1:11190615-11192578	WT_Seedling	psy2l_Seedling	OK	0.147276	0.588525	1.99858	2.31494	0.0043	0.0116431	yes
XLOC_003939	AT1G31310	NM_102869	none	chr1:11198388-11200120	WT_Seedling	psy2l_Seedling	OK	2.02395	1.19596	-0.758997	-1.5082	0.0107	0.0255974	yes
XLOC_003940	PSAF	NM_102871	none	chr1:11214960-11216048	WT_Seedling	psy2l_Seedling	OK	1404.46	909.642	-0.626644	-3.76988	0.00005	0.000226813	yes
XLOC_003942	RUB1	NM_102873	none	chr1:11217950-11219478	WT_Seedling	psy2l_Seedling	OK	83.9293	110.03	0.390653	2.62355	0.00155	0.00487299	yes
XLOC_000183	AT1G04230	NM_100304	none	chr1:1125538-1128174	WT_Seedling	psy2l_Seedling	OK	9.35741	13.3984	0.517878	1.89616	0.0011	0.00362018	yes
XLOC_003947	NFD4	NM_001036287	NM_001084440,NM_127310,NM_102886	chr1:11261495-11265122	WT_Seedling	psy2l_Seedling	OK	4.00383	3.07427	-0.38114	-1.44726	0.01785	0.0396938	yes
XLOC_003950	AT1G31540	NM_001123924	NM_102893	chr1:11288438-11293814	WT_Seedling	psy2l_Seedling	OK	3.77519	6.18549	0.712339	2.93468	0.00005	0.000226813	yes
XLOC_003951	AT1G31550	NM_001036045	NM_102894	chr1:11295450-11297364	WT_Seedling	psy2l_Seedling	OK	1.10362	1.93467	0.809847	1.57298	0.00775	0.0194191	yes
XLOC_001261	ECS1	unknown	none	chr1:11311085-11311991	WT_Seedling	psy2l_Seedling	OK	163.501	67.6464	-1.27322	-7.92759	0.00005	0.000226813	yes
XLOC_003954	AT1G31660	NM_102901	none	chr1:11330944-11333530	WT_Seedling	psy2l_Seedling	OK	28.0166	39.2385	0.485988	2.55404	0.00005	0.000226813	yes
XLOC_000184	IAA17	unknown	none	chr1:1136217-1139282	WT_Seedling	psy2l_Seedling	OK	165.22	122.088	-0.436466	-2.5709	0.0002	0.000801646	yes
XLOC_001265	AT1G31780	NM_102912	none	chr1:11391218-11394739	WT_Seedling	psy2l_Seedling	OK	19.3462	25.4686	0.39667	2.00473	0.00145	0.0045989	yes
XLOC_003958	PCMP-A1	unknown	none	chr1:11394795-11395890	WT_Seedling	psy2l_Seedling	OK	1.5449	4.03084	1.38357	3.46694	0.00005	0.000226813	yes
XLOC_005444	-	unknown	none	chr1:11407059-11407745	WT_Seedling	psy2l_Seedling	OK	0.813787	0	#NAME?	#NAME?	0.00005	0.000226813	yes
XLOC_003960	ACBP6	NM_102916	none	chr1:11411021-11414526	WT_Seedling	psy2l_Seedling	OK	80.766	105.705	0.388222	1.97902	0.00185	0.00566805	yes
XLOC_003961	AT1G31820,AT1G31830,NFD3	NM_102919	NM_102920,NM_202218,NM_102918	chr1:11414710-11421069	WT_Seedling	psy2l_Seedling	OK	20.8825	26.0389	0.318376	1.43703	0.02205	0.0475048	yes
XLOC_001267	AT1G31840	NM_001198194	NM_102921	chr1:11423983-11426762	WT_Seedling	psy2l_Seedling	OK	0.392206	0.950081	1.27644	2.45951	0.00045	0.00164686	yes
XLOC_001268	AT1G31850	NM_102922	NM_179405,NM_202220	chr1:11430075-11433668	WT_Seedling	psy2l_Seedling	OK	18.4092	25.2794	0.457533	2.07241	0.00015	0.000618818	yes
XLOC_002868	AT1G04280	NM_100309	none	chr1:1143523-1146689	WT_Seedling	psy2l_Seedling	OK	28.2676	17.3719	-0.702391	-3.10849	0.00005	0.000226813	yes
XLOC_001269	AT1G31870	NM_001036047	NM_102924	chr1:11436743-11440052	WT_Seedling	psy2l_Seedling	OK	11.7908	16.9593	0.524411	2.27405	0.0001	0.000428895	yes
XLOC_001271	NIP3-1	unknown	none	chr1:11450418-11452001	WT_Seedling	psy2l_Seedling	OK	1.95313	0.704098	-1.47194	-2.65028	0.00165	0.00514625	yes
XLOC_001273	AT1G31910	NM_001198195	NM_102927	chr1:11457008-11463910	WT_Seedling	psy2l_Seedling	OK	86.0103	107.812	0.325943	1.63125	0.00985	0.0238287	yes
XLOC_001274	XLG3	NM_001198196	NM_102929,NM_179406	chr1:11464947-11469184	WT_Seedling	psy2l_Seedling	OK	9.80738	12.1402	0.307858	1.34772	0.02	0.0437005	yes
XLOC_001275	AT1G31935	unknown	none	chr1:11469351-11470010	WT_Seedling	psy2l_Seedling	OK	20.0317	8.16241	-1.29522	-5.40637	0.00005	0.000226813	yes
XLOC_005446	AT1G31935	unknown	none	chr1:11471861-11472789	WT_Seedling	psy2l_Seedling	OK	1.44283	0.568365	-1.34401	-2.12349	0.00875	0.021563	yes
XLOC_001276	TPS29	unknown	none	chr1:11475767-11478457	WT_Seedling	psy2l_Seedling	OK	7.97238	1.0523	-2.92147	-6.82728	0.00005	0.000226813	yes
XLOC_002870	AT1G04300	NM_001083985	NM_001083986,NM_001197978,NM_100311	chr1:1148587-1154652	WT_Seedling	psy2l_Seedling	OK	19.3996	24.9234	0.36147	1.63585	0.00415	0.0112938	yes
XLOC_001279	PRK	NM_102940	none	chr1:11532117-11534539	WT_Seedling	psy2l_Seedling	OK	769.145	593.964	-0.372879	-1.80305	0.00525	0.0138595	yes
XLOC_003968	NSI	NM_001084172	NM_102941,NM_202221	chr1:11534740-11536437	WT_Seedling	psy2l_Seedling	OK	58.2995	18.766	-1.63536	-6.58466	0.00005	0.000226813	yes
XLOC_003969	PLGG1	unknown	none	chr1:11537413-11539832	WT_Seedling	psy2l_Seedling	OK	165.08	101.881	-0.69627	-3.74146	0.00005	0.000226813	yes
XLOC_002871	ERS2	NM_100312	none	chr1:1154797-1157875	WT_Seedling	psy2l_Seedling	OK	3.4225	5.09521	0.57409	1.92706	0.00065	0.00228046	yes
XLOC_003972	IWS1	NM_001198197	NM_102946	chr1:11558844-11561905	WT_Seedling	psy2l_Seedling	OK	41.1323	56.8406	0.466651	2.47969	0.0002	0.000801646	yes
XLOC_001281	bZIP68	NM_102948	none	chr1:11565457-11570437	WT_Seedling	psy2l_Seedling	OK	21.2616	13.1946	-0.688301	-3.10949	0.00005	0.000226813	yes
XLOC_001282	XTH30	NM_102950	none	chr1:11575306-11577940	WT_Seedling	psy2l_Seedling	OK	35.2795	13.2452	-1.41336	-5.7703	0.00005	0.000226813	yes
XLOC_003973	AT1G32190	NM_001084173	NM_102952	chr1:11592945-11596055	WT_Seedling	psy2l_Seedling	OK	8.25382	4.4376	-0.895283	-2.91415	0.00005	0.000226813	yes
XLOC_003974	ATS1	NM_118808	none	chr1:11601799-11605309	WT_Seedling	psy2l_Seedling	OK	28.7236	20.7545	-0.468809	-2.39457	0.0001	0.000428895	yes
XLOC_001283	AT1G32220	NM_102955	none	chr1:11607876-11609684	WT_Seedling	psy2l_Seedling	OK	87.866	67.0071	-0.39099	-2.25121	0.00165	0.00514625	yes
XLOC_001284	RCD1	NM_001160916	NM_102956,NM_179408	chr1:11612023-11617481	WT_Seedling	psy2l_Seedling	OK	68.4543	138.821	1.02001	4.75251	0.00005	0.000226813	yes
XLOC_003976	KAN2	NM_102957	none	chr1:11625668-11630731	WT_Seedling	psy2l_Seedling	OK	3.42327	6.68674	0.965928	3.15032	0.00005	0.000226813	yes
XLOC_000186	AT1G04350	NM_100315	none	chr1:1164956-1166780	WT_Seedling	psy2l_Seedling	OK	37.3469	11.0586	-1.75582	-8.48805	0.00005	0.000226813	yes
XLOC_002874	ATL1	unknown	none	chr1:1167355-1168908	WT_Seedling	psy2l_Seedling	OK	9.25313	3.86435	-1.25972	-4.59114	0.00005	0.000226813	yes
XLOC_001288	TOM2B	unknown	none	chr1:11676946-11678285	WT_Seedling	psy2l_Seedling	OK	16.2279	11.81	-0.458466	-1.3558	0.01945	0.0427315	yes
XLOC_001289	PRS2	NM_102972	none	chr1:11681759-11684372	WT_Seedling	psy2l_Seedling	OK	18.6509	14.6029	-0.352989	-1.50013	0.0097	0.0235354	yes
XLOC_001290	AT1G32385	unknown	none	chr1:11684696-11685646	WT_Seedling	psy2l_Seedling	OK	3.95382	1.73296	-1.19001	-2.94453	0.00025	0.000976231	yes
XLOC_001292	PKP3	unknown	none	chr1:11712000-11715142	WT_Seedling	psy2l_Seedling	OK	56.4478	36.5906	-0.625446	-3.29008	0.00005	0.000226813	yes
XLOC_003982	NPF7.3	unknown	none	chr1:11715162-11720068	WT_Seedling	psy2l_Seedling	OK	25.7031	14.6652	-0.809547	-3.97763	0.00005	0.000226813	yes
XLOC_001293	AT1G32460	NM_102981	none	chr1:11738051-11739333	WT_Seedling	psy2l_Seedling	OK	61.9576	38.2981	-0.694007	-2.95155	0.00005	0.000226813	yes
XLOC_003983	GDH3	NM_111262	none	chr1:11739361-11740490	WT_Seedling	psy2l_Seedling	OK	721.643	399.737	-0.852232	-5.22332	0.00005	0.000226813	yes
XLOC_003985	MIP1	unknown	none	chr1:11758249-11762635	WT_Seedling	psy2l_Seedling	OK	11.4708	15.7127	0.453968	2.20774	0.0002	0.000801646	yes
XLOC_001295	LOL1	NM_001123927	NM_102989,NM_179411	chr1:11767542-11769900	WT_Seedling	psy2l_Seedling	OK	3.95829	1.54193	-1.36014	-2.79247	0.00005	0.000226813	yes
XLOC_003986	FdC1	NM_001160917	NM_102990	chr1:11771765-11774210	WT_Seedling	psy2l_Seedling	OK	60.3345	35.6698	-0.758278	-4.38792	0.00005	0.000226813	yes
XLOC_001296	AT1G32560	NM_102991	none	chr1:11774504-11775415	WT_Seedling	psy2l_Seedling	OK	2.12163	4.84688	1.19188	3.12165	0.00015	0.000618818	yes
XLOC_001297	AT1G32570	NM_001123928	NM_102992	chr1:11776794-11780962	WT_Seedling	psy2l_Seedling	OK	0.424252	2.79565	2.72019	3.76903	0.00005	0.000226813	yes
XLOC_001299	MORF5	unknown	none	chr1:11783642-11785578	WT_Seedling	psy2l_Seedling	OK	41.4127	57.8052	0.481128	2.65417	0.00005	0.000226813	yes
XLOC_001300	TDL1	unknown	none	chr1:11785808-11788235	WT_Seedling	psy2l_Seedling	OK	1.42812	0.432811	-1.72231	-2.86112	0.00005	0.000226813	yes
XLOC_002875	AT1G04390	NM_100319	none	chr1:1179345-1183696	WT_Seedling	psy2l_Seedling	OK	3.48363	4.77059	0.453575	1.65124	0.0038	0.010519	yes
XLOC_003989	AT1G32690	NM_103003	none	chr1:11820872-11821784	WT_Seedling	psy2l_Seedling	OK	9.00091	5.68453	-0.663031	-2.3799	0.002	0.00607665	yes
XLOC_001302	AT1G32700	NM_103004	NM_202224	chr1:11827426-11829857	WT_Seedling	psy2l_Seedling	OK	34.8743	24.729	-0.495962	-2.17681	0.0001	0.000428895	yes
XLOC_001304	AT1G32740	NM_103008	none	chr1:11844790-11846214	WT_Seedling	psy2l_Seedling	OK	6.0055	1.79366	-1.74338	-4.80244	0.00005	0.000226813	yes
XLOC_002876	CRY2	unknown	none	chr1:1185529-1188526	WT_Seedling	psy2l_Seedling	OK	33.3468	40.4333	0.277996	1.43627	0.02055	0.0446969	yes
XLOC_003991	AT1G32780	NM_103012	none	chr1:11869792-11872887	WT_Seedling	psy2l_Seedling	OK	9.53802	5.03617	-0.921362	-3.608	0.00005	0.000226813	yes
XLOC_001306	AT1G32810	NM_001084177	none	chr1:11881444-11886043	WT_Seedling	psy2l_Seedling	OK	7.96048	10.3304	0.375969	1.77236	0.0046	0.0123492	yes
XLOC_002877	MDH1	unknown	none	chr1:1189217-1191456	WT_Seedling	psy2l_Seedling	OK	652.522	892.075	0.451138	2.3377	0.0004	0.00148594	yes
XLOC_003993	AT1G32860	NM_103020	none	chr1:11907039-11909068	WT_Seedling	psy2l_Seedling	OK	4.88009	11.3321	1.21543	4.89484	0.00005	0.000226813	yes
XLOC_001307	NAC13	unknown	none	chr1:11911654-11914758	WT_Seedling	psy2l_Seedling	OK	9.73084	114.979	3.56267	16.011	0.00005	0.000226813	yes
XLOC_000187	AT1G04420	NM_100322	none	chr1:1191588-1193907	WT_Seedling	psy2l_Seedling	OK	100.876	78.808	-0.356166	-1.97531	0.0033	0.00934619	yes
XLOC_003995	GBSS1	unknown	none	chr1:11920357-11923806	WT_Seedling	psy2l_Seedling	OK	78.0581	143.913	0.882573	4.54733	0.00005	0.000226813	yes
XLOC_001308	AT1G32920	NM_103025	none	chr1:11928691-11929640	WT_Seedling	psy2l_Seedling	OK	83.6688	146.081	0.804007	3.66156	0.00005	0.000226813	yes
XLOC_003996	B3GALT6	unknown	none	chr1:11931231-11934714	WT_Seedling	psy2l_Seedling	OK	3.86926	2.38329	-0.699101	-1.45899	0.0142	0.0327153	yes
XLOC_001310	SBT3.5	unknown	none	chr1:11937187-11944853	WT_Seedling	psy2l_Seedling	OK	4.88247	7.37997	0.596005	2.56106	0.00005	0.000226813	yes
XLOC_001312	RPL11	unknown	none	chr1:11955757-11957200	WT_Seedling	psy2l_Seedling	OK	362.195	266.197	-0.444272	-2.85491	0.0001	0.000428895	yes
XLOC_001313	NACA5	NM_103037	none	chr1:11966474-11967790	WT_Seedling	psy2l_Seedling	OK	120.197	83.169	-0.531286	-3.35276	0.00005	0.000226813	yes
XLOC_001315	AT1G33090,AT1G33110	NM_103043	NM_001036056,NM_103045	chr1:11993585-12008808	WT_Seedling	psy2l_Seedling	OK	49.9077	68.2067	0.450652	2.12241	0.0003	0.00115018	yes
XLOC_004000	AT-GTL1	NM_103052	none	chr1:12051470-12054769	WT_Seedling	psy2l_Seedling	OK	35.8007	18.4258	-0.95826	-4.51676	0.00005	0.000226813	yes
XLOC_001320	BRN1	unknown	none	chr1:12072675-12073965	WT_Seedling	psy2l_Seedling	OK	2.48148	0.57911	-2.09929	-3.66143	0.00005	0.000226813	yes
XLOC_001323	AT1G33360	NM_103063	none	chr1:12089568-12096531	WT_Seedling	psy2l_Seedling	OK	9.42235	5.9664	-0.659227	-2.53659	0.00005	0.000226813	yes
XLOC_004004	SAR1,TPR9	NM_103065	none	chr1:12099513-12118859	WT_Seedling	psy2l_Seedling	OK	8.02132	11.445	0.512807	2.27215	0.0001	0.000428895	yes
XLOC_004005	NPF4.4	unknown	none	chr1:12127418-12130392	WT_Seedling	psy2l_Seedling	OK	1.1036	1.83664	0.734856	1.84054	0.0044	0.0118746	yes
XLOC_004007	ATL58	unknown	none	chr1:12148593-12150467	WT_Seedling	psy2l_Seedling	OK	9.23126	5.96767	-0.62936	-1.93625	0.00115	0.00376053	yes
XLOC_004010	scpl18	NM_103078	none	chr1:12162536-12164701	WT_Seedling	psy2l_Seedling	OK	1.04828	0.161702	-2.69662	-2.98518	0.00185	0.00566805	yes
XLOC_001327	ADR1	NM_103079	none	chr1:12168897-12172056	WT_Seedling	psy2l_Seedling	OK	8.8852	13.9354	0.649275	3.0587	0.00005	0.000226813	yes
XLOC_001328	AT1G33590	NM_103082	none	chr1:12177704-12179339	WT_Seedling	psy2l_Seedling	OK	67.6729	102.594	0.600298	3.27548	0.00005	0.000226813	yes
XLOC_002879	AT1G04490	NM_001083987	NM_100328	chr1:1217897-1219804	WT_Seedling	psy2l_Seedling	OK	0.284719	1.3184	2.21117	3.31263	0.00015	0.000618818	yes
XLOC_001330	AT1G33610	NM_103084	none	chr1:12188822-12190481	WT_Seedling	psy2l_Seedling	OK	9.24024	6.8904	-0.423341	-1.73453	0.0086	0.0212317	yes
XLOC_004012	AT1G33680	NM_103088	none	chr1:12203945-12208596	WT_Seedling	psy2l_Seedling	OK	1.54546	4.72707	1.61291	1.86413	0.0133	0.0309275	yes
XLOC_001332	AT1G33680	NM_103088	none	chr1:12203945-12208596	WT_Seedling	psy2l_Seedling	OK	21.58	32.6184	0.595994	2.87581	0.00005	0.000226813	yes
XLOC_004014	CYP76C6	NM_103092	none	chr1:12220857-12223986	WT_Seedling	psy2l_Seedling	OK	1.17742	0.114096	-3.3673	-3.50226	0.0008	0.00274504	yes
XLOC_001333	TPS22	unknown	none	chr1:12233638-12236455	WT_Seedling	psy2l_Seedling	OK	7.86191	3.66837	-1.09974	-3.64651	0.00005	0.000226813	yes
XLOC_001337	GXM3	unknown	none	chr1:12261268-12262683	WT_Seedling	psy2l_Seedling	OK	17.859	13.5184	-0.401725	-1.89112	0.00585	0.015237	yes
XLOC_001338	AT1G33810	NM_103100	none	chr1:12265003-12266888	WT_Seedling	psy2l_Seedling	OK	120.119	87.4874	-0.457321	-2.97153	0.0002	0.000801646	yes
XLOC_001339	AT1G33811	NM_103101	none	chr1:12267825-12269906	WT_Seedling	psy2l_Seedling	OK	52.4291	32.9352	-0.67074	-3.61799	0.00005	0.000226813	yes
XLOC_001340	AT1G33930	NM_103115	none	chr1:12323762-12327306	WT_Seedling	psy2l_Seedling	OK	1.35611	0.206731	-2.71365	-3.41108	0.0006	0.00212509	yes
XLOC_001341	AIG1	NM_103118	none	chr1:12346245-12348495	WT_Seedling	psy2l_Seedling	OK	0.685556	2.46085	1.84381	3.68305	0.00005	0.000226813	yes
XLOC_004016	AT1G33970	NM_001036059	NM_001036060,NM_001084178,NM_001198205,NM_103119	chr1:12349456-12351279	WT_Seedling	psy2l_Seedling	OK	6.35365	12.341	0.957796	3.23481	0.00005	0.000226813	yes
XLOC_001342	UPF3	NM_001123934	NM_103120	chr1:12351558-12355038	WT_Seedling	psy2l_Seedling	OK	20.0938	25.3089	0.332896	1.68749	0.00705	0.0179087	yes
XLOC_001343	MES14	unknown	none	chr1:12355448-12357959	WT_Seedling	psy2l_Seedling	OK	46.1204	58.1821	0.335172	1.82085	0.00595	0.0154581	yes
XLOC_004017	OHP2	NM_103122	none	chr1:12358030-12359151	WT_Seedling	psy2l_Seedling	OK	200.966	120.205	-0.741459	-4.61059	0.00005	0.000226813	yes
XLOC_004018	AT1G34010	NM_103123	none	chr1:12359519-12361224	WT_Seedling	psy2l_Seedling	OK	21.2539	11.4499	-0.892385	-3.2723	0.00005	0.000226813	yes
XLOC_000195	AT1G04540	NM_100333	none	chr1:1236814-1239075	WT_Seedling	psy2l_Seedling	OK	0.632271	0.265563	-1.25149	-1.90911	0.0062	0.0160302	yes
XLOC_001345	TAR3	unknown	none	chr1:12374313-12376337	WT_Seedling	psy2l_Seedling	OK	4.18695	1.91599	-1.12781	-3.27712	0.00005	0.000226813	yes
XLOC_005451	-	unknown	none	chr1:12382868-12383298	WT_Seedling	psy2l_Seedling	OK	0.821902	0	#NAME?	#NAME?	0.00005	0.000226813	yes
XLOC_001346	AT1G34044	unknown	none	chr1:12387209-12387517	WT_Seedling	psy2l_Seedling	OK	2.25074	0	#NAME?	#NAME?	0.00005	0.000226813	yes
XLOC_004021	SAMC2	NM_103129	none	chr1:12396415-12401020	WT_Seedling	psy2l_Seedling	OK	5.03851	3.57425	-0.495357	-1.34624	0.0188	0.0414817	yes
XLOC_001349	STT3B	NM_103136	none	chr1:12429882-12433210	WT_Seedling	psy2l_Seedling	OK	13.625	17.1045	0.328123	1.60562	0.00975	0.0236343	yes
XLOC_001350	AT1G34150	NM_103138	none	chr1:12435935-12439496	WT_Seedling	psy2l_Seedling	OK	5.27418	7.50579	0.509055	1.73382	0.0025	0.00737666	yes
XLOC_001351	PCMP-H68	unknown	none	chr1:12441364-12443307	WT_Seedling	psy2l_Seedling	OK	1.74657	3.07161	0.814475	2.28095	0.00085	0.00288754	yes
XLOC_001352	NAC016	unknown	none	chr1:12448581-12451269	WT_Seedling	psy2l_Seedling	OK	0.55241	2.35895	2.09433	3.92312	0.00005	0.000226813	yes
XLOC_000198	AT1G04560	NM_100335	none	chr1:1244968-1246051	WT_Seedling	psy2l_Seedling	OK	0.682295	9.17048	3.74853	6.6997	0.00005	0.000226813	yes
XLOC_001353	NAC017	unknown	none	chr1:12451431-12454134	WT_Seedling	psy2l_Seedling	OK	25.7279	37.3863	0.539177	2.785	0.00005	0.000226813	yes
XLOC_004023	AT1G34220	NM_103145	NM_202232	chr1:12458606-12466066	WT_Seedling	psy2l_Seedling	OK	11.6094	18.6984	0.687621	1.99194	0.00165	0.00514625	yes
XLOC_001355	SERK2	unknown	none	chr1:12458606-12466066	WT_Seedling	psy2l_Seedling	OK	15.1265	10.3898	-0.541914	-1.74368	0.0068	0.0173729	yes
XLOC_001356	EPF2	NM_103147	none	chr1:12472876-12473864	WT_Seedling	psy2l_Seedling	OK	6.54424	3.23307	-1.01732	-3.01202	0.0003	0.00115018	yes
XLOC_001357	FAB1D	NM_103148	none	chr1:12485321-12492176	WT_Seedling	psy2l_Seedling	OK	3.59933	6.39356	0.828889	3.61643	0.00005	0.000226813	yes
XLOC_004025	AT1G34315	NM_148507	none	chr1:12513962-12516887	WT_Seedling	psy2l_Seedling	OK	2.06001	0.286006	-2.84853	-3.4132	0.00005	0.000226813	yes
XLOC_001359	AT1G34320	NM_103154	none	chr1:12520101-12524383	WT_Seedling	psy2l_Seedling	OK	15.8939	12.0686	-0.397221	-1.92976	0.00205	0.00621012	yes
XLOC_001360	AT1G34330	unknown	none	chr1:12528037-12529408	WT_Seedling	psy2l_Seedling	OK	0.312751	0.90919	1.53957	2.07335	0.00845	0.020922	yes
XLOC_001361	AT1G34340	NM_103156	none	chr1:12530821-12534253	WT_Seedling	psy2l_Seedling	OK	8.7543	5.06383	-0.789761	-2.35028	0.00005	0.000226813	yes
XLOC_001363	PS1	NM_100743	none	chr1:12536383-12541940	WT_Seedling	psy2l_Seedling	OK	0.772481	1.11776	0.533041	1.45504	0.01825	0.0404602	yes
XLOC_001364	AT1G34360	NM_103159	none	chr1:12542824-12546209	WT_Seedling	psy2l_Seedling	OK	6.98942	13.2402	0.921685	3.60549	0.00005	0.000226813	yes
XLOC_004026	AT1G34380	NM_001123937	NM_103161	chr1:12552667-12554358	WT_Seedling	psy2l_Seedling	OK	2.41052	4.53689	0.912362	2.66937	0.0002	0.000801646	yes
XLOC_004027	EMB3003	NM_103166	none	chr1:12584290-12590226	WT_Seedling	psy2l_Seedling	OK	84.6726	55.6721	-0.60494	-2.83824	0.00005	0.000226813	yes
XLOC_001369	-	unknown	none	chr1:12599677-12602176	WT_Seedling	psy2l_Seedling	OK	0.458251	0.197253	-1.21609	-1.58502	0.02025	0.0441477	yes
XLOC_004031	AT1G34570	NM_103180	none	chr1:12654991-12656554	WT_Seedling	psy2l_Seedling	OK	21.9863	9.04902	-1.28077	-4.42448	0.00005	0.000226813	yes
XLOC_004032	AT1G34640	NM_103187	none	chr1:12685024-12688582	WT_Seedling	psy2l_Seedling	OK	13.1935	20.646	0.646037	1.51588	0.0124	0.0290893	yes
XLOC_001374	AT1G34630	NM_001123939	NM_103186	chr1:12685024-12688582	WT_Seedling	psy2l_Seedling	OK	11.0706	8.05066	-0.45956	-1.73572	0.0078	0.0195301	yes
XLOC_001375	AtMYB93	unknown	none	chr1:12709080-12710679	WT_Seedling	psy2l_Seedling	OK	6.60998	2.59815	-1.34716	-4.27019	0.00005	0.000226813	yes
XLOC_004034	GRF11	NM_001084180	NM_103196	chr1:12742900-12745635	WT_Seedling	psy2l_Seedling	OK	21.9949	7.69225	-1.51569	-4.83576	0.00005	0.000226813	yes
XLOC_000199	YUC3	NM_100340	none	chr1:1279398-1281608	WT_Seedling	psy2l_Seedling	OK	3.73075	0.293198	-3.66952	-5.99786	0.00005	0.000226813	yes
XLOC_002884	HCAR	unknown	none	chr1:1282690-1286568	WT_Seedling	psy2l_Seedling	OK	20.6467	10.866	-0.926099	-4.37984	0.00005	0.000226813	yes
XLOC_001378	AT1G35115	unknown	none	chr1:12838894-12845666	WT_Seedling	psy2l_Seedling	OK	10.2872	12.8935	0.325799	1.39403	0.01455	0.0333676	yes
XLOC_001379	EXL1	NM_129068	none	chr1:12851925-12853156	WT_Seedling	psy2l_Seedling	OK	43.676	29.5802	-0.562209	-3.03165	0.00005	0.000226813	yes
XLOC_004038	AT1G35210	NM_103219	none	chr1:12896695-12897486	WT_Seedling	psy2l_Seedling	OK	0.223979	1.79609	3.00342	3.33708	0.0043	0.0116431	yes
XLOC_002885	MEE4	NM_100342	none	chr1:1289762-1291112	WT_Seedling	psy2l_Seedling	OK	80.7895	63.2289	-0.353584	-2.2531	0.00535	0.0140926	yes
XLOC_004039	AT1G35250	NM_103223	none	chr1:12932923-12934623	WT_Seedling	psy2l_Seedling	OK	7.97696	3.11442	-1.35687	-2.93936	0.00005	0.000226813	yes
XLOC_004040	AT1G35255	NM_001084196	none	chr1:12935752-12936461	WT_Seedling	psy2l_Seedling	OK	1.29288	0.39066	-1.7266	-2.26335	0.0159	0.0360114	yes
XLOC_004041	MLP165	NM_103224	none	chr1:12936788-12938249	WT_Seedling	psy2l_Seedling	OK	7.74803	3.11203	-1.31597	-4.36287	0.00005	0.000226813	yes
XLOC_004044	AT1G35320	NM_103229	none	chr1:12959033-12961301	WT_Seedling	psy2l_Seedling	OK	18.2113	12.3544	-0.559812	-2.14597	0.00035	0.00131986	yes
XLOC_001384	ATL34	unknown	none	chr1:12965004-12966331	WT_Seedling	psy2l_Seedling	OK	1.44218	0.309093	-2.22214	-3.20879	0.00015	0.000618818	yes
XLOC_001385	AT1G35340	NM_001198210	NM_103231,NM_179417,NM_202233	chr1:12977598-12979910	WT_Seedling	psy2l_Seedling	OK	35.2452	12.6764	-1.47529	-7.20808	0.00005	0.000226813	yes
XLOC_004045	PHO1-H8	unknown	none	chr1:12980890-12984809	WT_Seedling	psy2l_Seedling	OK	6.85186	3.90055	-0.812816	-3.28068	0.00005	0.000226813	yes
XLOC_005458	-	unknown	none	chr1:12995345-12996257	WT_Seedling	psy2l_Seedling	OK	0.232609	0.972144	2.06326	2.34012	0.01285	0.0300141	yes
XLOC_002887	AT1G04660	NM_100346	none	chr1:1300445-1301357	WT_Seedling	psy2l_Seedling	OK	2.20075	0.567289	-1.95584	-3.23361	0.0004	0.00148594	yes
XLOC_005459	AT1G35420	NM_001198211	NM_103237	chr1:13028512-13029101	WT_Seedling	psy2l_Seedling	OK	1.55305	0.25438	-2.61005	-2.78858	0.0227	0.0487	yes
XLOC_004046	AT1G35430	NM_103238	none	chr1:13030548-13031280	WT_Seedling	psy2l_Seedling	OK	13.3613	6.1243	-1.12545	-4.22074	0.00005	0.000226813	yes
XLOC_002888	AT1G04680	NM_100348	none	chr1:1303707-1307903	WT_Seedling	psy2l_Seedling	OK	65.4997	29.0548	-1.17271	-6.20585	0.00005	0.000226813	yes
XLOC_004047	AT1G35470	NM_103241	NM_202234	chr1:13051415-13055083	WT_Seedling	psy2l_Seedling	OK	12.1575	16.9597	0.480257	2.28848	0.0005	0.00180881	yes
XLOC_001391	HOS10	NM_179418	none	chr1:13077811-13079812	WT_Seedling	psy2l_Seedling	OK	39.5135	23.6934	-0.737862	-3.07694	0.00005	0.000226813	yes
XLOC_004049	CINV1	NM_001036066	NM_103255,NM_179419	chr1:13122261-13125450	WT_Seedling	psy2l_Seedling	OK	97.8903	60.5951	-0.691966	-3.63405	0.00005	0.000226813	yes
XLOC_000201	KAB1	NM_100349	none	chr1:1313559-1315742	WT_Seedling	psy2l_Seedling	OK	57.8223	70.6567	0.2892	1.60415	0.01795	0.0398815	yes
XLOC_001393	AT1G35612	unknown	none	chr1:13145601-13146824	WT_Seedling	psy2l_Seedling	OK	12.6114	2.48837	-2.34146	-7.32878	0.00005	0.000226813	yes
XLOC_001397	RPL21	unknown	none	chr1:13208698-13210345	WT_Seedling	psy2l_Seedling	OK	556.618	444.456	-0.324647	-2.02783	0.0073	0.0184726	yes
XLOC_001398	AT1G35710	NM_103273	none	chr1:13220521-13224697	WT_Seedling	psy2l_Seedling	OK	1.8238	5.63503	1.62748	6.06968	0.00005	0.000226813	yes
XLOC_002889	CTF18	NM_100352	none	chr1:1325168-1331138	WT_Seedling	psy2l_Seedling	OK	2.61466	4.23416	0.695452	2.53738	0.0001	0.000428895	yes
XLOC_004052	AT1G35780	NM_103280	none	chr1:13277594-13280397	WT_Seedling	psy2l_Seedling	OK	20.9626	33.0465	0.656678	3.40335	0.00005	0.000226813	yes
XLOC_004053	AT1G35830	NM_103283	none	chr1:13321027-13322343	WT_Seedling	psy2l_Seedling	OK	0.606591	1.21571	1.003	1.75395	0.0139	0.0321219	yes
XLOC_004054	TPPD	NM_103289	none	chr1:13363029-13365053	WT_Seedling	psy2l_Seedling	OK	0.577169	1.60918	1.47925	2.69024	0.00035	0.00131986	yes
XLOC_002891	AT1G04770	NM_100355	none	chr1:1336387-1337928	WT_Seedling	psy2l_Seedling	OK	11.6057	15.3754	0.405792	1.83981	0.0073	0.0184726	yes
XLOC_004055	ERF055	unknown	none	chr1:13454543-13456327	WT_Seedling	psy2l_Seedling	OK	5.69733	3.95246	-0.527534	-1.87143	0.0043	0.0116431	yes
XLOC_000207	RPN2B	unknown	none	chr1:1350142-1355476	WT_Seedling	psy2l_Seedling	OK	20.7197	27.7755	0.422807	2.12432	0.0007	0.00243541	yes
XLOC_001402	ACC2	NM_001123945	NM_103314	chr1:13546023-13558724	WT_Seedling	psy2l_Seedling	OK	1.61898	5.67385	1.80924	6.96424	0.00005	0.000226813	yes
XLOC_002894	TUBA4	unknown	none	chr1:1356279-1358490	WT_Seedling	psy2l_Seedling	OK	223.72	305.139	0.447769	2.37325	0.0005	0.00180881	yes
XLOC_000060	AT1G01350	NM_100017	none	chr1:136136-138152	WT_Seedling	psy2l_Seedling	OK	18.5876	25.3654	0.448521	2.27816	0.00075	0.00258824	yes
XLOC_002896	PCMP-H64	unknown	none	chr1:1362268-1364963	WT_Seedling	psy2l_Seedling	OK	0.406175	1.15097	1.50268	2.92958	0.00005	0.000226813	yes
XLOC_002898	UBP2	NM_100364	none	chr1:1369053-1373106	WT_Seedling	psy2l_Seedling	OK	11.7813	16.1995	0.459444	2.23646	0.00035	0.00131986	yes
XLOC_004057	SHM7	NM_103323	none	chr1:13696045-13698642	WT_Seedling	psy2l_Seedling	OK	18.5998	24.0986	0.373658	1.88387	0.00285	0.00824408	yes
XLOC_004058	AT1G36390	NM_103325	NM_179420	chr1:13700803-13703562	WT_Seedling	psy2l_Seedling	OK	24.9449	16.598	-0.587733	-2.28684	0.00005	0.000226813	yes
XLOC_002899	PRMT10	NM_100365	NM_179260	chr1:1373316-1375759	WT_Seedling	psy2l_Seedling	OK	32.5993	45.2946	0.474499	2.54411	0.0002	0.000801646	yes
XLOC_002900	HMGB15	unknown	none	chr1:1375827-1379247	WT_Seedling	psy2l_Seedling	OK	1.67013	5.24809	1.65183	4.89833	0.00005	0.000226813	yes
XLOC_000208	AT1G04900	NM_100368	none	chr1:1383854-1387783	WT_Seedling	psy2l_Seedling	OK	7.54899	4.67668	-0.690799	-2.25158	0.00015	0.000618818	yes
XLOC_004061	AT1G36640	NM_103338	none	chr1:13852972-13853687	WT_Seedling	psy2l_Seedling	OK	3.28396	1.21857	-1.43025	-2.84819	0.0075	0.0189179	yes
XLOC_004062	CPuORF19	NM_001123947	none	chr1:13898444-13900863	WT_Seedling	psy2l_Seedling	OK	107.873	131.604	0.28687	1.51084	0.018	0.0399796	yes
XLOC_002903	AT1G04930	NM_001197980	NM_100371	chr1:1396287-1399036	WT_Seedling	psy2l_Seedling	OK	3.91727	6.40114	0.708482	2.02101	0.0006	0.00212509	yes
XLOC_000209	TIC20-I	unknown	none	chr1:1399189-1400747	WT_Seedling	psy2l_Seedling	OK	4.56183	12.4927	1.4534	5.71489	0.00005	0.000226813	yes
XLOC_004063	AT1G36990	NM_103354	none	chr1:14027281-14030193	WT_Seedling	psy2l_Seedling	OK	9.44055	13.155	0.478671	2.25472	0.0003	0.00115018	yes
XLOC_002905	AT1G04960	NM_001083992	NM_100374	chr1:1407800-1410873	WT_Seedling	psy2l_Seedling	OK	20.4316	25.9147	0.34297	1.75447	0.01035	0.0248677	yes
XLOC_000210	AT1G04970	NM_100375	NM_179262	chr1:1411126-1413632	WT_Seedling	psy2l_Seedling	OK	15.3526	21.4135	0.48004	2.37617	0.00045	0.00164686	yes
XLOC_001409	NIA2	unknown	none	chr1:14158410-14161917	WT_Seedling	psy2l_Seedling	OK	487.88	368.11	-0.406389	-1.80051	0.0034	0.00958958	yes
XLOC_002908	AT1G04990	NM_100378	NM_202030	chr1:1419161-1421826	WT_Seedling	psy2l_Seedling	OK	8.69135	16.3696	0.913368	3.64815	0.00005	0.000226813	yes
XLOC_002910	AP180	unknown	none	chr1:1435198-1437745	WT_Seedling	psy2l_Seedling	OK	2.09545	0.941852	-1.15369	-2.95937	0.00005	0.000226813	yes
XLOC_002911	AT1G05030	NM_100382	none	chr1:1438091-1441465	WT_Seedling	psy2l_Seedling	OK	7.28136	5.48038	-0.409931	-1.44089	0.01325	0.0308358	yes
XLOC_005405	-	unknown	none	chr1:1441532-1441833	WT_Seedling	psy2l_Seedling	OK	1.01416	0	#NAME?	#NAME?	0.0015	0.00473692	yes
XLOC_005407	-	unknown	none	chr1:1443880-1445255	WT_Seedling	psy2l_Seedling	OK	0.575178	0	#NAME?	#NAME?	0.00005	0.000226813	yes
XLOC_002912	ATGTF2H2	NM_148434	none	chr1:1448693-1450882	WT_Seedling	psy2l_Seedling	OK	11.7456	15.8876	0.435783	2.03331	0.0031	0.00885826	yes
XLOC_002913	AT1G05060	NM_100385	none	chr1:1451047-1453116	WT_Seedling	psy2l_Seedling	OK	9.01846	24.1722	1.4224	6.41817	0.00005	0.000226813	yes
XLOC_002916	AT1G05120	NM_100390	none	chr1:1471396-1476249	WT_Seedling	psy2l_Seedling	OK	6.96851	14.1103	1.01783	4.69621	0.00005	0.000226813	yes
XLOC_002750	UGT72B2	unknown	none	chr1:148069-149976	WT_Seedling	psy2l_Seedling	OK	1.64707	0.778925	-1.08034	-2.37171	0.0009	0.00303572	yes
XLOC_000213	ARASP2	unknown	none	chr1:1482542-1487074	WT_Seedling	psy2l_Seedling	OK	53.9541	41.1224	-0.39181	-1.43183	0.02065	0.0448762	yes
XLOC_002921	RPL6	unknown	none	chr1:1502052-1503836	WT_Seedling	psy2l_Seedling	OK	605.797	419.125	-0.531455	-3.19196	0.00005	0.000226813	yes
XLOC_000214	GLR3.4	unknown	none	chr1:1504941-1509148	WT_Seedling	psy2l_Seedling	OK	8.59507	12.4215	0.531263	2.36686	0.00005	0.000226813	yes
XLOC_002922	AT1G05205	NM_100399	none	chr1:1509205-1510284	WT_Seedling	psy2l_Seedling	OK	70.4131	47.109	-0.57984	-4.05961	0.0002	0.000801646	yes
XLOC_000215	AT1G05210	NM_100400	none	chr1:1510410-1511678	WT_Seedling	psy2l_Seedling	OK	11.1087	5.54093	-1.00349	-3.62653	0.00005	0.000226813	yes
XLOC_000217	PER3	unknown	none	chr1:1529766-1531432	WT_Seedling	psy2l_Seedling	OK	58.7878	21.6728	-1.43963	-7.45196	0.00005	0.000226813	yes
XLOC_002925	AT1G05280	NM_100407	none	chr1:1534917-1537567	WT_Seedling	psy2l_Seedling	OK	3.65151	1.54815	-1.23795	-2.94947	0.00005	0.000226813	yes
XLOC_000218	AT1G05320	NM_001035895	NM_001035896,NM_100411	chr1:1553607-1557819	WT_Seedling	psy2l_Seedling	OK	8.6318	6.87057	-0.329233	-1.34026	0.02115	0.0457828	yes
XLOC_002928	AT1G05340	NM_100413	none	chr1:1558843-1559866	WT_Seedling	psy2l_Seedling	OK	21.7937	35.0705	0.686351	3.65999	0.00005	0.000226813	yes
XLOC_004066	SKS6	NM_103408	none	chr1:15603609-15607965	WT_Seedling	psy2l_Seedling	OK	58.9144	34.1805	-0.785445	-4.12389	0.00005	0.000226813	yes
XLOC_002752	TBL25	NM_100025	none	chr1:156838-158781	WT_Seedling	psy2l_Seedling	OK	68.1423	48.5816	-0.488142	-2.63321	0.0001	0.000428895	yes
XLOC_000221	AT1G05380	NM_001123761	NM_100417	chr1:1576843-1582661	WT_Seedling	psy2l_Seedling	OK	9.76911	13.7122	0.489163	2.23972	0.0002	0.000801646	yes
XLOC_002931	PSB27-2	unknown	none	chr1:1582667-1583792	WT_Seedling	psy2l_Seedling	OK	29.8595	10.2261	-1.54594	-7.03868	0.00005	0.000226813	yes
XLOC_002932	AT1G05410	NM_001035897	NM_100420	chr1:1585376-1587764	WT_Seedling	psy2l_Seedling	OK	12.6215	16.0641	0.347951	1.66023	0.0114	0.0270757	yes
XLOC_001410	AT1G42430	NM_001198218	NM_103431	chr1:15891370-15894465	WT_Seedling	psy2l_Seedling	OK	15.7017	12.1146	-0.374172	-1.75485	0.0089	0.021872	yes
XLOC_004069	AT1G42440	NM_103432	none	chr1:15895221-15900062	WT_Seedling	psy2l_Seedling	OK	22.9528	38.9081	0.761399	3.88008	0.00005	0.000226813	yes
XLOC_001412	AT1G42480	NM_001123953	NM_001160925,NM_103436	chr1:15936201-15938881	WT_Seedling	psy2l_Seedling	OK	28.4858	18.3221	-0.636661	-3.2241	0.00005	0.000226813	yes
XLOC_002753	AT1G01440	NM_100026	none	chr1:159663-162767	WT_Seedling	psy2l_Seedling	OK	8.97556	11.8648	0.402617	1.87588	0.00265	0.00775771	yes
XLOC_002935	SDE3	NM_100425	none	chr1:1599933-1605024	WT_Seedling	psy2l_Seedling	OK	4.00372	5.6881	0.506607	1.87121	0.0015	0.00473692	yes
XLOC_002936	CVP2	NM_100426	none	chr1:1607305-1611777	WT_Seedling	psy2l_Seedling	OK	7.24785	2.97859	-1.28292	-4.62677	0.00005	0.000226813	yes
XLOC_004071	-	unknown	none	chr1:16115477-16116107	WT_Seedling	psy2l_Seedling	OK	2.38753	0.604959	-1.98061	-3.03471	0.02125	0.0459604	yes
XLOC_001414	GAPB	NM_103456	none	chr1:16125724-16129663	WT_Seedling	psy2l_Seedling	OK	1027.81	663.552	-0.631289	-2.78309	0.00005	0.000226813	yes
XLOC_004072	BZIP60	NM_103458	none	chr1:16135621-16137549	WT_Seedling	psy2l_Seedling	OK	49.231	127.051	1.36777	7.81869	0.00005	0.000226813	yes
XLOC_001418	AT1G43020	NM_001036068	NM_001123955,NM_001123956,NM_103461	chr1:16155336-16157932	WT_Seedling	psy2l_Seedling	OK	2.84984	1.66082	-0.778982	-1.78682	0.00275	0.00800007	yes
XLOC_002937	CLSY3	unknown	none	chr1:1618585-1623404	WT_Seedling	psy2l_Seedling	OK	0.186723	1.46965	2.97649	5.66394	0.00005	0.000226813	yes
XLOC_001420	RAP2-6	unknown	none	chr1:16263820-16264816	WT_Seedling	psy2l_Seedling	OK	9.14509	5.10662	-0.840628	-2.90827	0.00045	0.00164686	yes
XLOC_004075	PTB3	NM_001084203	NM_001084204,NM_103470	chr1:16275256-16278700	WT_Seedling	psy2l_Seedling	OK	52.8492	38.8792	-0.442883	-2.37475	0.00045	0.00164686	yes
XLOC_002938	AT1G05520	NM_100431	none	chr1:1629471-1635871	WT_Seedling	psy2l_Seedling	OK	16.3293	24.3834	0.578435	2.65392	0.00005	0.000226813	yes
XLOC_002939	UGT75B2	unknown	none	chr1:1636167-1637899	WT_Seedling	psy2l_Seedling	OK	2.38016	0.803509	-1.56667	-3.43822	0.00005	0.000226813	yes
XLOC_004078	Aty2	NM_103481	none	chr1:16398245-16399892	WT_Seedling	psy2l_Seedling	OK	148.008	110.009	-0.428047	-2.87953	0.0004	0.00148594	yes
XLOC_004079	AT1G43580	NM_103483	none	chr1:16410520-16412718	WT_Seedling	psy2l_Seedling	OK	23.0217	12.2061	-0.91539	-3.81274	0.00005	0.000226813	yes
XLOC_001422	AT1G43590	unknown	none	chr1:16413559-16414640	WT_Seedling	psy2l_Seedling	OK	0.759993	0.133684	-2.50716	-2.34029	0.01405	0.0324245	yes
XLOC_005462	AT1G43600	NM_103485	none	chr1:16416172-16417953	WT_Seedling	psy2l_Seedling	OK	1.73593	0.979345	-0.825822	-1.89042	0.005	0.0132956	yes
XLOC_000228	AT1G05562	unknown	none	chr1:1645324-1647133	WT_Seedling	psy2l_Seedling	OK	44.4772	66.2363	0.574555	2.38219	0.00005	0.000226813	yes
XLOC_001423	AT1G43670,AT1G43675	NM_103492	none	chr1:16467878-16471866	WT_Seedling	psy2l_Seedling	OK	77.4006	29.4587	-1.39365	-6.56588	0.00005	0.000226813	yes
XLOC_002941	CALS1	unknown	none	chr1:1647562-1659530	WT_Seedling	psy2l_Seedling	OK	10.5927	7.36842	-0.523637	-2.45775	0.00005	0.000226813	yes
XLOC_001424	AT1G43690	NM_103494	none	chr1:16478158-16482860	WT_Seedling	psy2l_Seedling	OK	28.0328	35.0038	0.320395	1.64728	0.00895	0.0219737	yes
XLOC_001425	VIP1	NM_103495	none	chr1:16484221-16486184	WT_Seedling	psy2l_Seedling	OK	27.5629	39.26	0.510331	2.7297	0.00005	0.000226813	yes
XLOC_004082	SDC	NM_127323	none	chr1:16486432-16488462	WT_Seedling	psy2l_Seedling	OK	67.5138	47.1019	-0.519397	-2.80183	0.00005	0.000226813	yes
XLOC_001428	TED6	NM_103507	none	chr1:16575763-16576384	WT_Seedling	psy2l_Seedling	OK	16.8878	35.1002	1.0555	5.4492	0.00005	0.000226813	yes
XLOC_001429	S-ACP-DES6	unknown	none	chr1:16577606-16579704	WT_Seedling	psy2l_Seedling	OK	3.22171	36.555	3.50417	12.6043	0.00005	0.000226813	yes
XLOC_001430	SEU	NM_001123962	NM_103511	chr1:16617016-16621991	WT_Seedling	psy2l_Seedling	OK	16.5486	23.5719	0.510355	2.39671	0.00015	0.000618818	yes
XLOC_004083	AT1G43860	NM_103512	none	chr1:16622109-16624495	WT_Seedling	psy2l_Seedling	OK	17.7715	30.1785	0.763957	3.89438	0.00005	0.000226813	yes
XLOC_004085	AT1G43910	NM_103518	none	chr1:16654043-16657804	WT_Seedling	psy2l_Seedling	OK	6.88477	56.136	3.02745	8.27427	0.00005	0.000226813	yes
XLOC_001432	AT1G43900	NM_103517	none	chr1:16654043-16657804	WT_Seedling	psy2l_Seedling	OK	30.0989	17.8883	-0.750698	-2.18027	0.00705	0.0179087	yes
XLOC_004086	PCMP-E58	unknown	none	chr1:16687505-16689566	WT_Seedling	psy2l_Seedling	OK	0.465147	0.981587	1.07743	1.97828	0.00415	0.0112938	yes
XLOC_000229	HEXO2	NM_100439	none	chr1:1669361-1675332	WT_Seedling	psy2l_Seedling	OK	7.85616	5.23081	-0.586791	-2.60683	0.00005	0.000226813	yes
XLOC_004087	SGRL	unknown	none	chr1:16708053-16709703	WT_Seedling	psy2l_Seedling	OK	214.262	137.944	-0.635289	-3.72613	0.00005	0.000226813	yes
XLOC_004088	AAP5	NM_103536	none	chr1:16764392-16767694	WT_Seedling	psy2l_Seedling	OK	20.6613	27.7388	0.424971	2.15766	0.0004	0.00148594	yes
XLOC_004089	CYCA1-1	unknown	none	chr1:16774800-16777300	WT_Seedling	psy2l_Seedling	OK	5.05442	7.31934	0.534169	2.05459	0.00175	0.00541193	yes
XLOC_001434	AT1G44120	NM_103538	none	chr1:16784056-16786901	WT_Seedling	psy2l_Seedling	OK	1.16715	0.65098	-0.842305	-2.03623	0.00175	0.00541193	yes
XLOC_004090	AT1G44130	NM_103539	none	chr1:16787423-16789023	WT_Seedling	psy2l_Seedling	OK	0.166762	1.1849	2.8289	3.12453	0.0019	0.00580299	yes
XLOC_000230	URH2	NM_001123762	NM_100442	chr1:1678999-1681708	WT_Seedling	psy2l_Seedling	OK	16.3277	9.58241	-0.768861	-3.44883	0.00005	0.000226813	yes
XLOC_004091	ALDH3H1	unknown	none	chr1:16794843-16800313	WT_Seedling	psy2l_Seedling	OK	47.2454	67.0539	0.505148	1.8424	0.0018	0.00553642	yes
XLOC_004092	AT1G44180	NM_103542	none	chr1:16807920-16810338	WT_Seedling	psy2l_Seedling	OK	0.790116	0.364426	-1.11644	-1.68125	0.0168	0.0377281	yes
XLOC_000231	5PTASE13	unknown	none	chr1:1682193-1689863	WT_Seedling	psy2l_Seedling	OK	4.26322	3.16269	-0.430792	-1.49667	0.01135	0.0269632	yes
XLOC_001436	HEMB2	unknown	none	chr1:16833634-16833945	WT_Seedling	psy2l_Seedling	OK	0.848729	0	#NAME?	#NAME?	0.0036	0.0100443	yes
XLOC_004095	AT1G44608	NM_103553	none	chr1:16875090-16876405	WT_Seedling	psy2l_Seedling	OK	5.12015	2.488	-1.0412	-2.85546	0.0006	0.00212509	yes
XLOC_001439	AT1G44740	NM_103555	none	chr1:16887991-16889367	WT_Seedling	psy2l_Seedling	OK	3.40705	1.23241	-1.46704	-2.18618	0.0013	0.00418216	yes
XLOC_001440	PUP11	unknown	none	chr1:16892621-16896026	WT_Seedling	psy2l_Seedling	OK	15.4909	21.5556	0.476641	2.04085	0.00025	0.000976231	yes
XLOC_002945	AT1G05650	NM_100445	none	chr1:1690112-1692174	WT_Seedling	psy2l_Seedling	OK	4.97187	0.993686	-2.32293	-5.48694	0.00005	0.000226813	yes
XLOC_004097	AT1G44770	NM_001123965	NM_103558	chr1:16907624-16909491	WT_Seedling	psy2l_Seedling	OK	36.3658	28.0498	-0.374595	-1.64795	0.00425	0.0115276	yes
XLOC_004098	AT1G44790	NM_103560	none	chr1:16909594-16913648	WT_Seedling	psy2l_Seedling	OK	26.9074	19.4907	-0.465217	-1.61467	0.0053	0.0139771	yes
XLOC_004099	AT1G44800	NM_103561	none	chr1:16914148-16916998	WT_Seedling	psy2l_Seedling	OK	22.8344	39.1336	0.777201	4.04738	0.00005	0.000226813	yes
XLOC_001443	AT1G44820	NM_103563	none	chr1:16926299-16928633	WT_Seedling	psy2l_Seedling	OK	17.2058	24.3649	0.501904	2.52916	0.00035	0.00131986	yes
XLOC_001445	AT1G44835	NM_001036072	NM_103565	chr1:16939807-16942523	WT_Seedling	psy2l_Seedling	OK	30.1628	24.1527	-0.320585	-1.6881	0.01465	0.0335706	yes
XLOC_002946	AT1G05660	NM_100446	none	chr1:1694122-1696155	WT_Seedling	psy2l_Seedling	OK	9.43695	1.50467	-2.64888	-7.43992	0.00005	0.000226813	yes
XLOC_001446	AT1G44890	NM_103571	none	chr1:16963133-16964997	WT_Seedling	psy2l_Seedling	OK	2.11944	3.78246	0.83564	2.26924	0.0017	0.00527645	yes
XLOC_001447	MCM2	NM_001198225	NM_103572	chr1:16970236-16974683	WT_Seedling	psy2l_Seedling	OK	8.24157	15.651	0.925265	4.12906	0.00005	0.000226813	yes
XLOC_002947	AT1G05670,UGT74E2	NM_001160835	NM_100447,NM_100448	chr1:1697543-1704701	WT_Seedling	psy2l_Seedling	OK	40.063	181.631	2.18067	9.79191	0.00005	0.000226813	yes
XLOC_004101	AT1G45010	NM_103581	none	chr1:17013385-17015472	WT_Seedling	psy2l_Seedling	OK	19.8395	28.4055	0.517799	2.0394	0.0006	0.00212509	yes
XLOC_001454	AT1G45110	NM_103586	none	chr1:17052537-17061111	WT_Seedling	psy2l_Seedling	OK	2.11275	1.53893	-0.457197	-1.35623	0.01795	0.0398815	yes
XLOC_000232	BT3	NM_100449	none	chr1:1706751-1709389	WT_Seedling	psy2l_Seedling	OK	2.69033	3.89015	0.532042	1.70734	0.00885	0.0217779	yes
XLOC_004102	TRX5	unknown	none	chr1:17075241-17076379	WT_Seedling	psy2l_Seedling	OK	341.515	186.639	-0.871697	-6.92768	0.00005	0.000226813	yes
XLOC_004104	IRE4	unknown	none	chr1:17083452-17091336	WT_Seedling	psy2l_Seedling	OK	8.39236	10.5122	0.324917	1.48868	0.014	0.0323201	yes
XLOC_001457	AT1G45180	NM_103592	none	chr1:17098493-17102034	WT_Seedling	psy2l_Seedling	OK	5.11986	6.59289	0.364808	1.38489	0.0152	0.0346871	yes
XLOC_001458	BGLU1	NM_179440	NM_202245	chr1:17115810-17119226	WT_Seedling	psy2l_Seedling	OK	4.08693	2.1599	-0.920049	-2.84924	0.00005	0.000226813	yes
XLOC_001459	ATTLL1	unknown	none	chr1:17123744-17128537	WT_Seedling	psy2l_Seedling	OK	155.108	192.289	0.310003	1.67219	0.01145	0.0271692	yes
XLOC_004106	AT1G45207	NM_202247	none	chr1:17130345-17133818	WT_Seedling	psy2l_Seedling	OK	7.65836	3.95611	-0.952955	-3.71807	0.00005	0.000226813	yes
XLOC_004107	AT1G45231	NM_202249	none	chr1:17147824-17151192	WT_Seedling	psy2l_Seedling	OK	5.47844	7.26733	0.40766	1.41804	0.014	0.0323201	yes
XLOC_000234	AT1G05710	NM_001197987	NM_100451,NM_179266,NM_202035,NM_202036	chr1:1714870-1717271	WT_Seedling	psy2l_Seedling	OK	8.92404	11.9767	0.424459	1.40456	0.01545	0.0351478	yes
XLOC_004109	ABF2	unknown	none	chr1:17165127-17167882	WT_Seedling	psy2l_Seedling	OK	12.5586	19.9724	0.669335	2.82287	0.00005	0.000226813	yes
XLOC_004111	MEFG1	unknown	none	chr1:17172162-17176866	WT_Seedling	psy2l_Seedling	OK	11.7833	14.8724	0.335897	1.62553	0.0089	0.021872	yes
XLOC_000235	AT1G05730	NM_100453	none	chr1:1717491-1718938	WT_Seedling	psy2l_Seedling	OK	3.02459	5.77129	0.932153	1.97914	0.0015	0.00473692	yes
XLOC_001463	LHCA5	NM_103597	NM_179447	chr1:17179259-17180750	WT_Seedling	psy2l_Seedling	OK	197.5	132.179	-0.579364	-3.58086	0.00005	0.000226813	yes
XLOC_001465	SBP1	NM_103601	NM_001203794,NM_117478	chr1:17199309-17200808	WT_Seedling	psy2l_Seedling	OK	18.3478	23.1246	0.333822	1.66994	0.0166	0.0373445	yes
XLOC_001466	AT1G46120	unknown	none	chr1:17203738-17203873	WT_Seedling	psy2l_Seedling	OK	49.7869	0	#NAME?	#NAME?	0.0041	0.0111815	yes
XLOC_000236	PDE247	NM_100455	none	chr1:1721457-1724486	WT_Seedling	psy2l_Seedling	OK	1.51258	3.65926	1.27454	3.06292	0.00005	0.000226813	yes
XLOC_002755	LEA14	NM_100029	none	chr1:172245-173006	WT_Seedling	psy2l_Seedling	OK	41.5174	101.276	1.28651	8.05995	0.00005	0.000226813	yes
XLOC_001467	HSFB4	NM_103602	none	chr1:17224708-17226429	WT_Seedling	psy2l_Seedling	OK	5.87154	3.85157	-0.608293	-2.09109	0.0026	0.0076299	yes
XLOC_004114	WOX4	NM_103605	none	chr1:17236574-17238015	WT_Seedling	psy2l_Seedling	OK	2.01716	4.67724	1.21333	3.30566	0.00005	0.000226813	yes
XLOC_001468	AT1G46554	unknown	none	chr1:17252942-17253938	WT_Seedling	psy2l_Seedling	OK	3.74503	1.6014	-1.22564	-3.01967	0.0004	0.00148594	yes
XLOC_004115	RAP2-1	unknown	none	chr1:17265653-17266781	WT_Seedling	psy2l_Seedling	OK	2.8991	1.04611	-1.47057	-2.36569	0.00025	0.000976231	yes
XLOC_004116	VFB1	NM_103611	none	chr1:17275945-17277782	WT_Seedling	psy2l_Seedling	OK	7.90021	6.06754	-0.380781	-1.53932	0.01765	0.039326	yes
XLOC_004117	RD21A	unknown	none	chr1:17282964-17285730	WT_Seedling	psy2l_Seedling	OK	372.122	779.755	1.06725	5.41585	0.00005	0.000226813	yes
XLOC_005465	-	unknown	none	chr1:17292409-17292991	WT_Seedling	psy2l_Seedling	OK	0.600233	1.90291	1.66461	2.52658	0.01705	0.0381889	yes
XLOC_005466	WPP2	NM_103613	none	chr1:17295468-17296326	WT_Seedling	psy2l_Seedling	OK	14.8924	10.339	-0.52648	-2.2556	0.00325	0.00923014	yes
XLOC_001469	CYCA3-2	unknown	none	chr1:17300794-17302881	WT_Seedling	psy2l_Seedling	OK	11.856	15.31	0.368851	1.73076	0.00895	0.0219737	yes
XLOC_000238	AT1G05785	NM_148438	NM_180604	chr1:1730239-1732636	WT_Seedling	psy2l_Seedling	OK	11.3927	6.8301	-0.738131	-2.0118	0.00075	0.00258824	yes
XLOC_001471	PAF2	NM_103619	none	chr1:17319120-17321011	WT_Seedling	psy2l_Seedling	OK	39.2956	50.4881	0.361575	2.04338	0.00475	0.0126936	yes
XLOC_001473	AT1G47271	NM_001123971	none	chr1:17328828-17330419	WT_Seedling	psy2l_Seedling	OK	2.13796	1.02907	-1.0549	-1.97298	0.02265	0.0486182	yes
XLOC_001475	3BETAHSD/D1	unknown	none	chr1:17335809-17339280	WT_Seedling	psy2l_Seedling	OK	13.0722	5.42137	-1.26977	-5.24732	0.00005	0.000226813	yes
XLOC_004122	AT1G47370	NM_103631	none	chr1:17366680-17366902	WT_Seedling	psy2l_Seedling	OK	3.24041	0	#NAME?	#NAME?	0.001	0.0033427	yes
XLOC_004123	AT1G47380	NM_103632	none	chr1:17372523-17376145	WT_Seedling	psy2l_Seedling	OK	26.9829	13.1755	-1.03419	-5.1166	0.00005	0.000226813	yes
XLOC_001478	AT1G47395	NM_179449	none	chr1:17383022-17384200	WT_Seedling	psy2l_Seedling	OK	131.406	416.909	1.6657	9.47952	0.00005	0.000226813	yes
XLOC_001479	AT1G47400	NM_103634	none	chr1:17385703-17386607	WT_Seedling	psy2l_Seedling	OK	116.033	353.197	1.60594	9.81061	0.00005	0.000226813	yes
XLOC_005467	AT1G47400	NM_103634	none	chr1:17387920-17388432	WT_Seedling	psy2l_Seedling	OK	5.4113	18.6169	1.78257	6.7129	0.00005	0.000226813	yes
XLOC_001480	AT1G47405	unknown	none	chr1:17389021-17390885	WT_Seedling	psy2l_Seedling	OK	51.1221	193.336	1.91909	10.1692	0.00005	0.000226813	yes
XLOC_005468	AT1G47405	unknown	none	chr1:17391362-17392206	WT_Seedling	psy2l_Seedling	OK	43.001	121.062	1.49331	8.9464	0.00005	0.000226813	yes
XLOC_001481	AT1G47410	NM_001198231	NM_103635	chr1:17392499-17397309	WT_Seedling	psy2l_Seedling	OK	15.9721	40.4454	1.34042	3.22032	0.00005	0.000226813	yes
XLOC_001483	CXE2	unknown	none	chr1:17417473-17419481	WT_Seedling	psy2l_Seedling	OK	14.2929	3.77698	-1.91999	-5.92847	0.00005	0.000226813	yes
XLOC_004125	AT5PTASE11	NM_001198233	NM_103644	chr1:17435625-17438418	WT_Seedling	psy2l_Seedling	OK	0.963831	4.75404	2.3023	4.77843	0.00005	0.000226813	yes
XLOC_005469	-	unknown	none	chr1:17441313-17441761	WT_Seedling	psy2l_Seedling	OK	0	0.70794	inf	#NAME?	0.00005	0.000226813	yes
XLOC_000240	BHLH128	unknown	none	chr1:1744687-1747708	WT_Seedling	psy2l_Seedling	OK	4.92265	3.37064	-0.54641	-1.79142	0.00785	0.0196384	yes
XLOC_001487	AT1G47530	NM_103646	none	chr1:17451621-17454302	WT_Seedling	psy2l_Seedling	OK	81.6233	103.955	0.348901	1.8967	0.00365	0.0101657	yes
XLOC_004126	ATTI7	unknown	none	chr1:17455613-17456174	WT_Seedling	psy2l_Seedling	OK	0	0.998135	inf	#NAME?	0.00005	0.000226813	yes
XLOC_000241	SPPL5	NM_001123763	NM_100463	chr1:1748255-1753997	WT_Seedling	psy2l_Seedling	OK	4.50678	2.74351	-0.716076	-2.45685	0.00005	0.000226813	yes
XLOC_004129	AT1G47640	NM_103657	none	chr1:17518253-17520122	WT_Seedling	psy2l_Seedling	OK	47.1251	36.3476	-0.374637	-1.66755	0.00395	0.0108637	yes
XLOC_001494	DOF1.6	unknown	none	chr1:17525371-17526302	WT_Seedling	psy2l_Seedling	OK	4.63073	3.02756	-0.613082	-1.77796	0.01785	0.0396938	yes
XLOC_001495	AT1G47710	NM_103664	none	chr1:17558147-17560285	WT_Seedling	psy2l_Seedling	OK	10.6916	20.3566	0.929014	4.35928	0.00005	0.000226813	yes
XLOC_004131	OSB1	NM_103665	none	chr1:17561088-17562939	WT_Seedling	psy2l_Seedling	OK	5.51443	8.04038	0.544052	1.70517	0.00385	0.0106344	yes
XLOC_001497	AGL102	NM_103669	none	chr1:17572417-17573378	WT_Seedling	psy2l_Seedling	OK	2.43197	0.75532	-1.68697	-3.02009	0.0017	0.00527645	yes
XLOC_000065	ACS2	NM_100030	NM_179241	chr1:175792-178410	WT_Seedling	psy2l_Seedling	OK	1.48579	2.63464	0.826375	1.97726	0.0013	0.00418216	yes
XLOC_001498	AT1G47820	NM_103680	NM_179450	chr1:17611931-17612587	WT_Seedling	psy2l_Seedling	OK	15.7581	8.20481	-0.941551	-2.24313	0.00015	0.000618818	yes
XLOC_004134	HXK3	NM_103682	none	chr1:17616078-17618971	WT_Seedling	psy2l_Seedling	OK	4.94401	2.95528	-0.742386	-2.4461	0.0001	0.000428895	yes
XLOC_000243	AT1G05835	NM_001083996	none	chr1:1761957-1766352	WT_Seedling	psy2l_Seedling	OK	12.5642	6.02872	-1.05939	-2.09893	0.0113	0.0268694	yes
XLOC_001499	E2FC	NM_001198237	NM_103684	chr1:17634777-17637797	WT_Seedling	psy2l_Seedling	OK	7.30566	10.0016	0.453148	1.63603	0.00445	0.0119953	yes
XLOC_004136	FPP6	unknown	none	chr1:17647115-17651771	WT_Seedling	psy2l_Seedling	OK	10.9968	13.604	0.306949	1.48315	0.01525	0.0347857	yes
XLOC_004137	C/VIF1	NM_103692	none	chr1:17682255-17683623	WT_Seedling	psy2l_Seedling	OK	5.4164	8.0778	0.576629	1.45811	0.0128	0.0299384	yes
XLOC_001501	AT1G47970	NM_103693	none	chr1:17687088-17688702	WT_Seedling	psy2l_Seedling	OK	92.0352	172.648	0.907575	5.59026	0.00005	0.000226813	yes
XLOC_004138	AT1G47980	NM_103694	none	chr1:17691858-17694015	WT_Seedling	psy2l_Seedling	OK	0.769958	9.00567	3.54798	7.81975	0.00005	0.000226813	yes
XLOC_002953	AT1G05870	NM_001197988	NM_001197989,NM_100468,NM_202037	chr1:1771422-1773363	WT_Seedling	psy2l_Seedling	OK	30.1467	57.1191	0.921975	4.19064	0.00005	0.000226813	yes
XLOC_004140	LPD1	NM_001084696	NM_112571	chr1:17717096-17719438	WT_Seedling	psy2l_Seedling	OK	185.47	130	-0.512671	-2.40764	0.00005	0.000226813	yes
XLOC_001503	KU80	NM_103701	none	chr1:17723387-17727048	WT_Seedling	psy2l_Seedling	OK	9.72242	7.06229	-0.461178	-2.03138	0.00125	0.00404293	yes
XLOC_001504	AT1G48100	NM_103706	none	chr1:17766869-17769869	WT_Seedling	psy2l_Seedling	OK	3.6117	7.40363	1.03556	3.70593	0.00005	0.000226813	yes
XLOC_004144	AT1G48120	NM_103708	none	chr1:17769923-17780117	WT_Seedling	psy2l_Seedling	OK	10.9532	15.8041	0.528949	2.58683	0.00005	0.000226813	yes
XLOC_001505	PER1	NM_112954	none	chr1:17780422-17781681	WT_Seedling	psy2l_Seedling	OK	2.65129	19.6431	2.88926	9.20917	0.00005	0.000226813	yes
XLOC_004145	SRP19	unknown	none	chr1:17786640-17792325	WT_Seedling	psy2l_Seedling	OK	50.33	38.3936	-0.390554	-1.85483	0.0234	0.0499764	yes
XLOC_000246	ARI5	unknown	none	chr1:1779331-1785382	WT_Seedling	psy2l_Seedling	OK	19.4099	35.2225	0.859704	4.03553	0.00005	0.000226813	yes
XLOC_001509	AT1G48230	NM_103720	none	chr1:17805759-17808886	WT_Seedling	psy2l_Seedling	OK	29.4617	21.9824	-0.422494	-2.17748	0.00055	0.00196983	yes
XLOC_004147	NPSN12	unknown	none	chr1:17809004-17812098	WT_Seedling	psy2l_Seedling	OK	20.0511	13.9043	-0.528153	-2.54941	0.0001	0.000428895	yes
XLOC_001512	AT1G48300	NM_103727	none	chr1:17847041-17853871	WT_Seedling	psy2l_Seedling	OK	320.416	534.358	0.737859	3.37976	0.00005	0.000226813	yes
XLOC_001514	AT1G48330	NM_103730	none	chr1:17863804-17864375	WT_Seedling	psy2l_Seedling	OK	10.6376	4.95853	-1.10118	-3.79931	0.0001	0.000428895	yes
XLOC_001515	RPL18	NM_111432	none	chr1:17867197-17874352	WT_Seedling	psy2l_Seedling	OK	715.519	425.277	-0.750589	-5.02617	0.00005	0.000226813	yes
XLOC_004153	AT1G48400	NM_103736	none	chr1:17882023-17883972	WT_Seedling	psy2l_Seedling	OK	0.135723	0.746553	2.45958	2.79057	0.00165	0.00514625	yes
XLOC_004156	AT1G48430	NM_103739	none	chr1:17902638-17906828	WT_Seedling	psy2l_Seedling	OK	9.02412	4.74515	-0.927331	-3.429	0.00005	0.000226813	yes
XLOC_001519	AT1G48460	NM_103742	none	chr1:17911346-17913302	WT_Seedling	psy2l_Seedling	OK	21.3355	16.955	-0.331546	-1.36667	0.0186	0.0411158	yes
XLOC_001521	RKL1	NM_103744	none	chr1:17918276-17920952	WT_Seedling	psy2l_Seedling	OK	47.6934	30.1536	-0.66146	-3.42799	0.00005	0.000226813	yes
XLOC_001523	AT1G48510	NM_001198242	NM_103747	chr1:17934858-17936948	WT_Seedling	psy2l_Seedling	OK	1.5456	0.513219	-1.59052	-2.41682	0.00025	0.000976231	yes
XLOC_001524	GATB	NM_103748	NM_202261,NM_202262	chr1:17939989-17942701	WT_Seedling	psy2l_Seedling	OK	44.3226	20.0708	-1.14294	-5.87265	0.00005	0.000226813	yes
XLOC_001525	AT1G48540	NM_103750	NM_202263	chr1:17945362-17950525	WT_Seedling	psy2l_Seedling	OK	5.66645	8.12992	0.520795	2.17352	0.0002	0.000801646	yes
XLOC_001526	AT1G48560	NM_001198244	NM_103752	chr1:17952867-17957762	WT_Seedling	psy2l_Seedling	OK	1.79562	4.01178	1.15976	1.95398	0.00405	0.0110821	yes
XLOC_001527	CPuORF31	NM_001123980	none	chr1:17966088-17969226	WT_Seedling	psy2l_Seedling	OK	91.8456	132.467	0.528348	2.89218	0.00005	0.000226813	yes
XLOC_004165	AT1G48650	NM_001160939	NM_103761	chr1:17989138-17995340	WT_Seedling	psy2l_Seedling	OK	25.1885	31.3185	0.314251	1.57683	0.01	0.0241317	yes
XLOC_004166	AT1G48660	NM_103762	none	chr1:17995894-17997618	WT_Seedling	psy2l_Seedling	OK	0.181437	0.712792	1.97402	1.94827	0.00515	0.0136325	yes
XLOC_004167	AT1G48670	NM_103763	none	chr1:17998850-18001239	WT_Seedling	psy2l_Seedling	OK	1.74102	0.75182	-1.21147	-2.16123	0.00065	0.00228046	yes
XLOC_004168	AT1G48690	NM_103764	none	chr1:18008796-18010044	WT_Seedling	psy2l_Seedling	OK	4.3159	1.14043	-1.92009	-4.37792	0.00005	0.000226813	yes
XLOC_002954	CAT9	NM_100475	none	chr1:1801215-1803991	WT_Seedling	psy2l_Seedling	OK	19.143	14.1351	-0.437528	-1.91358	0.00115	0.00376053	yes
XLOC_001532	AT1G48770	NM_103772	none	chr1:18040097-18042931	WT_Seedling	psy2l_Seedling	OK	4.38477	2.18665	-1.00378	-2.98597	0.00005	0.000226813	yes
XLOC_002955	AT1G05950	NM_100476	none	chr1:1804391-1807669	WT_Seedling	psy2l_Seedling	OK	2.71465	4.02619	0.56865	1.72258	0.00345	0.00971051	yes
XLOC_004175	AT1G48860	NM_103780	NM_202267	chr1:18068697-18071612	WT_Seedling	psy2l_Seedling	OK	64.268	47.8763	-0.424788	-2.25422	0.00015	0.000618818	yes
XLOC_004176	AT1G48870	NM_103781	none	chr1:18072097-18075137	WT_Seedling	psy2l_Seedling	OK	0.519745	1.24474	1.25997	2.61939	0.0002	0.000801646	yes
XLOC_002956	AT1G05960	NM_001160836	NM_100477	chr1:1807957-1815506	WT_Seedling	psy2l_Seedling	OK	18.2258	24.1771	0.407662	2.03385	0.00055	0.00196983	yes
XLOC_004177	SRP-54C	unknown	none	chr1:18084727-18087904	WT_Seedling	psy2l_Seedling	OK	39.272	50.8346	0.372309	1.97559	0.00185	0.00566805	yes
XLOC_001535	NUCL1	unknown	none	chr1:18098093-18101619	WT_Seedling	psy2l_Seedling	OK	197.187	288.033	0.54667	2.83993	0.00005	0.000226813	yes
XLOC_004178	AtGH9C1	NM_103786	none	chr1:18101629-18104782	WT_Seedling	psy2l_Seedling	OK	12.6916	22.6376	0.834844	4.00876	0.00005	0.000226813	yes
XLOC_004180	AT1G49000	NM_103793	none	chr1:18123277-18124282	WT_Seedling	psy2l_Seedling	OK	3.58669	6.64244	0.889062	2.83356	0.0003	0.00115018	yes
XLOC_001538	AT1G49010	NM_103794	none	chr1:18132427-18133945	WT_Seedling	psy2l_Seedling	OK	6.28145	3.51948	-0.835737	-2.7981	0.00025	0.000976231	yes
XLOC_001539	PCR6	unknown	none	chr1:18136691-18138030	WT_Seedling	psy2l_Seedling	OK	2.24861	0.148656	-3.91898	-3.9538	0.00135	0.00432262	yes
XLOC_001540	AT1G49032	NM_001123985	none	chr1:18138169-18139065	WT_Seedling	psy2l_Seedling	OK	9.74147	5.89933	-0.723589	-2.64483	0.00055	0.00196983	yes
XLOC_004182	SCD1	NM_001198248	NM_103797,NM_180628	chr1:18139188-18148998	WT_Seedling	psy2l_Seedling	OK	13.8263	10.4377	-0.405613	-1.76392	0.00205	0.00621012	yes
XLOC_004183	COL8	unknown	none	chr1:18174541-18176112	WT_Seedling	psy2l_Seedling	OK	4.43666	2.47095	-0.844405	-2.50564	0.0006	0.00212509	yes
XLOC_001542	AT1G49150	NM_103805	none	chr1:18178511-18179207	WT_Seedling	psy2l_Seedling	OK	0.291631	1.94642	2.73861	3.32934	0.0053	0.0139771	yes
XLOC_004186	AT1G49180	NM_001198249	NM_103808	chr1:18183215-18187579	WT_Seedling	psy2l_Seedling	OK	6.58862	4.5922	-0.520791	-1.65046	0.005	0.0132956	yes
XLOC_001544	ATL76	unknown	none	chr1:18201861-18202129	WT_Seedling	psy2l_Seedling	OK	1.32573	0	#NAME?	#NAME?	0.0036	0.0100443	yes
XLOC_000249	AT1G06002	unknown	none	chr1:1820321-1821897	WT_Seedling	psy2l_Seedling	OK	46.4547	67.0647	0.52973	1.48378	0.01415	0.0326259	yes
XLOC_001546	ACT8	NM_103814	none	chr1:18215836-18218182	WT_Seedling	psy2l_Seedling	OK	211.612	158.464	-0.417267	-2.26255	0.0004	0.00148594	yes
XLOC_001547	AT1G49245	NM_103815	none	chr1:18218659-18219273	WT_Seedling	psy2l_Seedling	OK	12.551	8.17666	-0.618215	-2.43526	0.0059	0.0153535	yes
XLOC_001548	RABG3E	unknown	none	chr1:18234726-18237200	WT_Seedling	psy2l_Seedling	OK	53.5524	42.5956	-0.330247	-1.89755	0.00935	0.0228189	yes
XLOC_004187	AT1G49310	NM_103821	none	chr1:18237692-18238614	WT_Seedling	psy2l_Seedling	OK	9.58864	3.51042	-1.44968	-4.68517	0.00005	0.000226813	yes
XLOC_004188	AT1G49360	NM_103826	none	chr1:18264952-18269450	WT_Seedling	psy2l_Seedling	OK	5.51634	7.74327	0.489232	1.43128	0.01235	0.0290086	yes
XLOC_001552	CCS1	unknown	none	chr1:18276683-18279389	WT_Seedling	psy2l_Seedling	OK	33.6534	21.3687	-0.65525	-3.37105	0.00005	0.000226813	yes
XLOC_001553	AT1G49390	NM_103829	none	chr1:18279558-18281155	WT_Seedling	psy2l_Seedling	OK	1.62594	0.352201	-2.20681	-3.41182	0.00015	0.000618818	yes
XLOC_002959	BBX24	unknown	none	chr1:1828552-1829945	WT_Seedling	psy2l_Seedling	OK	245.432	312.169	0.346999	2.00921	0.0044	0.0118746	yes
XLOC_001556	AT1G49450	NM_103834	none	chr1:18305541-18307505	WT_Seedling	psy2l_Seedling	OK	3.51684	0.962669	-1.86917	-4.75315	0.00005	0.000226813	yes
XLOC_004192	REM19	unknown	none	chr1:18314361-18316675	WT_Seedling	psy2l_Seedling	OK	26.5968	19.6165	-0.439183	-2.24865	0.00115	0.00376053	yes
XLOC_004193	PEX2	NM_106630	NM_202454	chr1:18317419-18319138	WT_Seedling	psy2l_Seedling	OK	2.55995	0.642815	-1.99364	-4.21762	0.00005	0.000226813	yes
XLOC_004194	AT1G49500	NM_103838	none	chr1:18320510-18322447	WT_Seedling	psy2l_Seedling	OK	83.0453	58.5019	-0.505417	-2.70047	0.00005	0.000226813	yes
XLOC_001559	emb1273	NM_103839	none	chr1:18326846-18328552	WT_Seedling	psy2l_Seedling	OK	38.9319	27.813	-0.485193	-2.61393	0.0003	0.00115018	yes
XLOC_002961	AT1G06070	NM_100488	none	chr1:1832944-1837851	WT_Seedling	psy2l_Seedling	OK	9.2013	13.779	0.582558	1.94234	0.0011	0.00362018	yes
XLOC_001561	AT1G49560	NM_103844	none	chr1:18342456-18344335	WT_Seedling	psy2l_Seedling	OK	4.76274	7.7271	0.698136	2.58549	0.0002	0.000801646	yes
XLOC_004197	KRP7	NM_103850	none	chr1:18365458-18366755	WT_Seedling	psy2l_Seedling	OK	4.69254	3.11255	-0.59227	-1.75277	0.0167	0.0375365	yes
XLOC_004198	PREP2	NM_103851	NM_180630,NM_180631	chr1:18367638-18375513	WT_Seedling	psy2l_Seedling	OK	8.2388	5.23035	-0.655527	-2.73011	0.00005	0.000226813	yes
XLOC_004199	CXE4	unknown	none	chr1:18377124-18379935	WT_Seedling	psy2l_Seedling	OK	22.1346	30.3642	0.456072	2.30162	0.00035	0.00131986	yes
XLOC_004200	NQR	NM_113705	NM_001198253,NM_103855	chr1:18381258-18386158	WT_Seedling	psy2l_Seedling	OK	25.4971	20.9062	-0.286407	-1.4478	0.01935	0.0425301	yes
XLOC_004202	FUT12	unknown	none	chr1:18391338-18393950	WT_Seedling	psy2l_Seedling	OK	9.88982	14.6161	0.563542	2.62362	0.0001	0.000428895	yes
XLOC_004203	AT1G49730	NM_001036087	NM_103860,NM_179457,NM_202268	chr1:18400672-18405669	WT_Seedling	psy2l_Seedling	OK	46.9972	22.2741	-1.0772	-3.22938	0.00005	0.000226813	yes
XLOC_001567	PAB8	NM_001198255	NM_103863	chr1:18416416-18420023	WT_Seedling	psy2l_Seedling	OK	70.5419	94.6737	0.424483	2.19314	0.00035	0.00131986	yes
XLOC_001568	MTK	unknown	none	chr1:18442887-18445100	WT_Seedling	psy2l_Seedling	OK	30.4114	22.829	-0.413741	-2.14449	0.00125	0.00404293	yes
XLOC_001569	AT1G49832	unknown	none	chr1:18447644-18448554	WT_Seedling	psy2l_Seedling	OK	1.24151	0.40038	-1.63266	-2.17067	0.01705	0.0381889	yes
XLOC_001571	AT1G49870	NM_001123986	NM_103874	chr1:18460211-18463814	WT_Seedling	psy2l_Seedling	OK	2.02786	4.34813	1.10044	3.48623	0.00005	0.000226813	yes
XLOC_004210	AT1G49920	NM_103879	none	chr1:18481606-18484406	WT_Seedling	psy2l_Seedling	OK	0.435425	1.00381	1.20498	2.19956	0.00065	0.00228046	yes
XLOC_001575	NAT4	unknown	none	chr1:18498677-18501613	WT_Seedling	psy2l_Seedling	OK	6.88877	2.46223	-1.48428	-4.69629	0.00005	0.000226813	yes
XLOC_001576	AT1G49975	NM_103885	none	chr1:18504801-18505552	WT_Seedling	psy2l_Seedling	OK	83.3043	45.7986	-0.863088	-3.53549	0.00005	0.000226813	yes
XLOC_001579	TUBA4	unknown	none	chr1:18517494-18519883	WT_Seedling	psy2l_Seedling	OK	170.674	232.381	0.445249	2.37774	0.00015	0.000618818	yes
XLOC_004217	TAS1B	unknown	none	chr1:18549085-18550092	WT_Seedling	psy2l_Seedling	OK	9.78763	5.73091	-0.772196	-2.85911	0.00015	0.000618818	yes
XLOC_001582	AT1G50060	NM_103894	none	chr1:18551118-18552663	WT_Seedling	psy2l_Seedling	OK	17.5519	6.89385	-1.34824	-5.14812	0.00005	0.000226813	yes
XLOC_000254	AT1G06120	NM_100493	none	chr1:1855923-1857709	WT_Seedling	psy2l_Seedling	OK	3.92405	0.167379	-4.55115	-5.10332	0.0002	0.000801646	yes
XLOC_004219	AT1G50140	NM_001123988	NM_103899	chr1:18569736-18579247	WT_Seedling	psy2l_Seedling	OK	12.8749	8.32129	-0.62968	-2.79164	0.00005	0.000226813	yes
XLOC_002963	EMB1444,GLX2-4	NM_001197992	NM_100496,NM_100494,NM_179268	chr1:1857832-1873820	WT_Seedling	psy2l_Seedling	OK	19.2248	27.5828	0.5208	2.06836	0.0011	0.00362018	yes
XLOC_004220	ALATS	unknown	none	chr1:18591199-18598391	WT_Seedling	psy2l_Seedling	OK	91.8054	74.3143	-0.30494	-1.53756	0.0119	0.0281098	yes
XLOC_004224	AT1G50290	NM_103913	none	chr1:18627560-18628519	WT_Seedling	psy2l_Seedling	OK	10.5692	6.74746	-0.647454	-2.47445	0.0011	0.00362018	yes
XLOC_004226	ATHX	unknown	none	chr1:18638498-18639592	WT_Seedling	psy2l_Seedling	OK	230.807	189.057	-0.287861	-1.87516	0.0165	0.0371522	yes
XLOC_001591	TOM40-2	unknown	none	chr1:18668039-18670582	WT_Seedling	psy2l_Seedling	OK	1.04038	2.30529	1.14784	2.54201	0.0008	0.00274504	yes
XLOC_004229	DWF5	NM_001084224	NM_103926	chr1:18681968-18690417	WT_Seedling	psy2l_Seedling	OK	35.943	23.9289	-0.586955	-1.7931	0.00745	0.0188057	yes
XLOC_001595	THFS	NM_103931	none	chr1:18701893-18706620	WT_Seedling	psy2l_Seedling	OK	54.3244	79.0857	0.541816	2.6921	0.00005	0.000226813	yes
XLOC_004232	VPS53	unknown	none	chr1:18708082-18715986	WT_Seedling	psy2l_Seedling	OK	14.8743	26.2684	0.820506	3.02404	0.00005	0.000226813	yes
XLOC_000067	AN	NM_100033	none	chr1:187159-190179	WT_Seedling	psy2l_Seedling	OK	21.1546	26.214	0.309368	1.56724	0.0125	0.0293037	yes
XLOC_001596	AT1G50510	NM_103934	none	chr1:18716112-18721252	WT_Seedling	psy2l_Seedling	OK	6.34066	3.74583	-0.759348	-2.89834	0.00005	0.000226813	yes
XLOC_004233	AT1G50570	NM_001036089	NM_103938	chr1:18724158-18728369	WT_Seedling	psy2l_Seedling	OK	16.3313	26.2533	0.684855	2.67398	0.00005	0.000226813	yes
XLOC_001598	CYP705A25	NM_103937	none	chr1:18724158-18728369	WT_Seedling	psy2l_Seedling	OK	3.85573	1.38016	-1.48217	-2.06875	0.00565	0.0147857	yes
XLOC_004235	AT1G50590	NM_103941	none	chr1:18730723-18734174	WT_Seedling	psy2l_Seedling	OK	3.64767	5.35174	0.553032	1.33369	0.01985	0.0434284	yes
XLOC_004236	SCL5	NM_103942	none	chr1:18737145-18739522	WT_Seedling	psy2l_Seedling	OK	22.0656	28.1752	0.352628	1.62117	0.00475	0.0126936	yes
XLOC_001600	AT1G50620	NM_103944	none	chr1:18748242-18753897	WT_Seedling	psy2l_Seedling	OK	7.06147	10.2731	0.540836	1.56452	0.01655	0.0372484	yes
XLOC_004240	AT1G50670	NM_103949	none	chr1:18774868-18777047	WT_Seedling	psy2l_Seedling	OK	48.2971	22.6176	-1.09449	-4.56878	0.00005	0.000226813	yes
XLOC_001603	AT1G50730	NM_103955	none	chr1:18795201-18802369	WT_Seedling	psy2l_Seedling	OK	6.43597	4.36019	-0.561766	-2.17147	0.0001	0.000428895	yes
XLOC_001604	AT1G50732	NM_001198260	none	chr1:18802551-18803382	WT_Seedling	psy2l_Seedling	OK	43.0601	24.7527	-0.798766	-4.42335	0.00005	0.000226813	yes
XLOC_001608	AT1G50950	NM_103975	none	chr1:18870092-18884575	WT_Seedling	psy2l_Seedling	OK	50.4667	70.5059	0.48241	2.19779	0.0001	0.000428895	yes
XLOC_001610	GA2OX7	unknown	none	chr1:18889472-18891886	WT_Seedling	psy2l_Seedling	OK	0.519394	2.36571	2.18737	3.80258	0.00005	0.000226813	yes
XLOC_000257	ATMYB13	NM_100499	none	chr1:1889329-1891218	WT_Seedling	psy2l_Seedling	OK	9.06722	18.9804	1.06578	3.75082	0.00005	0.000226813	yes
XLOC_001613	HTA10	NM_103984	none	chr1:18926818-18927494	WT_Seedling	psy2l_Seedling	OK	336.856	461.614	0.454556	3.40931	0.0002	0.000801646	yes
XLOC_004249	AT1G51080	NM_103986	none	chr1:18929715-18930950	WT_Seedling	psy2l_Seedling	OK	7.11858	4.77626	-0.575707	-2.03852	0.00355	0.00995226	yes
XLOC_001615	AT1G51090	NM_103987	none	chr1:18933125-18933945	WT_Seedling	psy2l_Seedling	OK	0.334047	1.18451	1.82616	2.25673	0.02245	0.04827	yes
XLOC_001616	AT1G51100	NM_103988	none	chr1:18934280-18935102	WT_Seedling	psy2l_Seedling	OK	33.1715	25.4542	-0.382044	-2.0567	0.00765	0.0192322	yes
XLOC_001617	PAP12	NM_128277	none	chr1:18935331-18937583	WT_Seedling	psy2l_Seedling	OK	65.4316	17.0951	-1.9364	-8.49402	0.00005	0.000226813	yes
XLOC_004250	NSE4A	unknown	none	chr1:18939258-18941710	WT_Seedling	psy2l_Seedling	OK	2.7353	5.57642	1.02764	2.87344	0.00005	0.000226813	yes
XLOC_004251	BHLH122	unknown	none	chr1:18943457-18945837	WT_Seedling	psy2l_Seedling	OK	23.0422	35.9054	0.639924	3.30934	0.00005	0.000226813	yes
XLOC_001618	AT1G51160	NM_001036091	NM_103995	chr1:18949581-18951796	WT_Seedling	psy2l_Seedling	OK	71.902	54.5194	-0.399263	-1.79694	0.00235	0.00698342	yes
XLOC_004252	UNC	unknown	none	chr1:18953467-18955023	WT_Seedling	psy2l_Seedling	OK	11.3043	7.40769	-0.609779	-2.57578	0.0003	0.00115018	yes
XLOC_001619	PLT2	NM_103997	none	chr1:18977506-18980654	WT_Seedling	psy2l_Seedling	OK	1.1464	0.456341	-1.32893	-2.47784	0.0007	0.00243541	yes
XLOC_001620	SAP2	unknown	none	chr1:18984399-18986580	WT_Seedling	psy2l_Seedling	OK	220.913	177.003	-0.319704	-1.53766	0.00795	0.0198401	yes
XLOC_000259	MEE5	NM_100503	NM_179269	chr1:1899954-1904893	WT_Seedling	psy2l_Seedling	OK	27.1671	53.4026	0.97505	4.68694	0.00005	0.000226813	yes
XLOC_001622	MATE	unknown	none	chr1:19031536-19034887	WT_Seedling	psy2l_Seedling	OK	3.99067	7.68052	0.944572	3.29443	0.00005	0.000226813	yes
XLOC_001623	AT1G51350	NM_104013	none	chr1:19035729-19039396	WT_Seedling	psy2l_Seedling	OK	10.8365	13.3751	0.303651	1.33058	0.02115	0.0457828	yes
XLOC_000068	RVE3	unknown	none	chr1:190376-192251	WT_Seedling	psy2l_Seedling	OK	22.0346	43.4546	0.979735	4.28613	0.00005	0.000226813	yes
XLOC_004255	AT1G51400	NM_104018	none	chr1:19050267-19053730	WT_Seedling	psy2l_Seedling	OK	20.7482	10.4985	-0.982805	-2.13099	0.00035	0.00131986	yes
XLOC_001627	NIFU5	unknown	none	chr1:19050267-19053730	WT_Seedling	psy2l_Seedling	OK	40.7799	27.516	-0.567589	-2.43729	0.00005	0.000226813	yes
XLOC_001628	AT1G51405	NM_179460	none	chr1:19057375-19059675	WT_Seedling	psy2l_Seedling	OK	2.74452	1.53716	-0.836289	-2.30719	0.00085	0.00288754	yes
XLOC_001630	AT1G51440	NM_104022	none	chr1:19070788-19072694	WT_Seedling	psy2l_Seedling	OK	0.693115	1.84184	1.40998	3.04765	0.00005	0.000226813	yes
XLOC_001631	TRO	NM_104023	none	chr1:19074325-19076527	WT_Seedling	psy2l_Seedling	OK	6.24073	8.474	0.441327	1.82136	0.0044	0.0118746	yes
XLOC_001632	TGG5	unknown	none	chr1:19087413-19090442	WT_Seedling	psy2l_Seedling	OK	9.78707	6.86324	-0.511987	-1.97944	0.002	0.00607665	yes
XLOC_004258	ABCG12	unknown	none	chr1:19097761-19101247	WT_Seedling	psy2l_Seedling	OK	61.7138	110.211	0.836607	4.31637	0.00005	0.000226813	yes
XLOC_001634	AT1G51538	NM_001084227	none	chr1:19114780-19114963	WT_Seedling	psy2l_Seedling	OK	8.58066	0	#NAME?	#NAME?	0.0011	0.00362018	yes
XLOC_001638	MTPC4	unknown	none	chr1:19136390-19139899	WT_Seedling	psy2l_Seedling	OK	5.44448	8.08272	0.570047	2.02329	0.00055	0.00196983	yes
XLOC_004264	ATEXO70G2	unknown	none	chr1:19149704-19152098	WT_Seedling	psy2l_Seedling	OK	3.38984	1.48814	-1.1877	-3.52048	0.00005	0.000226813	yes
XLOC_004265	4CL1	unknown	none	chr1:19158740-19161731	WT_Seedling	psy2l_Seedling	OK	140.937	187.866	0.414648	2.14112	0.001	0.0033427	yes
XLOC_001643	DOF1.7	unknown	none	chr1:19173883-19175073	WT_Seedling	psy2l_Seedling	OK	18.1438	34.0901	0.90988	4.65304	0.00005	0.000226813	yes
XLOC_001644	AT1G51720	NM_104050	none	chr1:19180755-19186521	WT_Seedling	psy2l_Seedling	OK	13.3871	18.1653	0.440344	2.16033	0.00055	0.00196983	yes
XLOC_001647	ILL4	unknown	none	chr1:19199354-19201597	WT_Seedling	psy2l_Seedling	OK	18.9045	30.366	0.683729	3.49143	0.00005	0.000226813	yes
XLOC_004269	AT1G51805	NM_001198271	NM_104060	chr1:19220915-19225681	WT_Seedling	psy2l_Seedling	OK	19.7049	31.6435	0.683358	3.22975	0.00005	0.000226813	yes
XLOC_004271	AT1G51830	NM_104063	none	chr1:19242755-19250787	WT_Seedling	psy2l_Seedling	OK	14.2949	8.59333	-0.734213	-3.16948	0.00005	0.000226813	yes
XLOC_004273	AT1G51860	NM_104066	none	chr1:19257413-19261799	WT_Seedling	psy2l_Seedling	OK	9.88115	2.15977	-2.1938	-8.23155	0.00005	0.000226813	yes
XLOC_004274	RHS6	NM_104068	none	chr1:19269812-19270832	WT_Seedling	psy2l_Seedling	OK	0.432979	0	#NAME?	#NAME?	0.00005	0.000226813	yes
XLOC_001650	AT1G51913	NM_001084231	none	chr1:19292917-19293339	WT_Seedling	psy2l_Seedling	OK	1.52171	5.16562	1.76325	4.31969	0.01785	0.0396938	yes
XLOC_004276	LYK3	unknown	none	chr1:19295880-19299156	WT_Seedling	psy2l_Seedling	OK	2.20369	3.91339	0.828497	2.70983	0.0001	0.000428895	yes
XLOC_004277	ABO5	NM_148578	none	chr1:19311814-19314215	WT_Seedling	psy2l_Seedling	OK	5.33387	8.21817	0.623634	2.33652	0.00025	0.000976231	yes
XLOC_002969	AT1G06330	NM_100514	none	chr1:1931584-1932419	WT_Seedling	psy2l_Seedling	OK	1.50538	3.43639	1.19076	2.61166	0.007	0.0178038	yes
XLOC_004279	JAL5	unknown	none	chr1:19333166-19336094	WT_Seedling	psy2l_Seedling	OK	1.6546	2.41968	0.548339	1.59311	0.0123	0.0289044	yes
XLOC_002970	AT1G06350	NM_100516	none	chr1:1935293-1936803	WT_Seedling	psy2l_Seedling	OK	1.12734	4.75897	2.07772	4.85187	0.00005	0.000226813	yes
XLOC_004281	JAL8	unknown	none	chr1:19354922-19356814	WT_Seedling	psy2l_Seedling	OK	13.3743	8.23818	-0.699064	-2.77962	0.00015	0.000618818	yes
XLOC_004282	JAL9	unknown	none	chr1:19358789-19360733	WT_Seedling	psy2l_Seedling	OK	29.2949	10.2913	-1.50922	-6.58345	0.00005	0.000226813	yes
XLOC_004283	JAL10	unknown	none	chr1:19364964-19366928	WT_Seedling	psy2l_Seedling	OK	63.0648	38.8572	-0.698655	-3.53906	0.00005	0.000226813	yes
XLOC_004285	JAL12,JAL13	unknown	none	chr1:19395985-19402342	WT_Seedling	psy2l_Seedling	OK	1.7895	1.09841	-0.704135	-1.52917	0.0186	0.0411158	yes
XLOC_004287	ATHB-15	unknown	none	chr1:19409715-19414899	WT_Seedling	psy2l_Seedling	OK	10.6775	13.0109	0.285142	1.3723	0.0233	0.0497992	yes
XLOC_004288	TRZ3	NM_104097	none	chr1:19420719-19424421	WT_Seedling	psy2l_Seedling	OK	5.96827	9.24914	0.632007	2.78443	0.00005	0.000226813	yes
XLOC_004289	PCR8	unknown	none	chr1:19442065-19443506	WT_Seedling	psy2l_Seedling	OK	33.111	20.8445	-0.667642	-3.45842	0.00005	0.000226813	yes
XLOC_004290	CURT1C	unknown	none	chr1:19453609-19454713	WT_Seedling	psy2l_Seedling	OK	259.949	129.593	-1.00424	-4.73574	0.00005	0.000226813	yes
XLOC_001658	PSAH2	NM_104102	none	chr1:19454794-19455567	WT_Seedling	psy2l_Seedling	OK	1467.69	794.17	-0.88603	-6.24203	0.00005	0.000226813	yes
XLOC_004291	ATROPGEF11	NM_001160947	NM_104103	chr1:19458611-19459598	WT_Seedling	psy2l_Seedling	OK	9.0947	0.846476	-3.42548	-7.11782	0.00005	0.000226813	yes
XLOC_001659	PDIL1-5	unknown	none	chr1:19460563-19463473	WT_Seedling	psy2l_Seedling	OK	4.80499	3.11695	-0.624396	-2.11453	0.0011	0.00362018	yes
XLOC_000267	ASK9	NM_113080	none	chr1:1946744-1950777	WT_Seedling	psy2l_Seedling	OK	41.6089	59.0467	0.504966	2.73841	0.00005	0.000226813	yes
XLOC_004293	PERK15	unknown	none	chr1:19467965-19472564	WT_Seedling	psy2l_Seedling	OK	19.2736	9.21882	-1.06397	-4.64793	0.00005	0.000226813	yes
XLOC_001660	AT1G52310	NM_104110	none	chr1:19478051-19482876	WT_Seedling	psy2l_Seedling	OK	7.26118	10.6781	0.556385	2.61172	0.00005	0.000226813	yes
XLOC_001661	AT1G52320	NM_001123997	NM_001123998,NM_104111,NM_179465	chr1:19484290-19487502	WT_Seedling	psy2l_Seedling	OK	7.47485	11.3083	0.597261	2.72575	0.00005	0.000226813	yes
XLOC_001662	AT1G52330	NM_001084235	NM_104112	chr1:19488864-19489826	WT_Seedling	psy2l_Seedling	OK	3.56911	1.38646	-1.36416	-3.05945	0.0007	0.00243541	yes
XLOC_004296	AT1G52342	NM_001123999	none	chr1:19492175-19492996	WT_Seedling	psy2l_Seedling	OK	27.6312	14.3307	-0.947183	-4.58128	0.00005	0.000226813	yes
XLOC_001663	AT1G52347	unknown	none	chr1:19496474-19497651	WT_Seedling	psy2l_Seedling	OK	13.1238	8.01454	-0.711498	-1.88639	0.00145	0.0045989	yes
XLOC_001665	AT1G52370	NM_001036097	NM_001124001,NM_104115	chr1:19506261-19511551	WT_Seedling	psy2l_Seedling	OK	19.9058	24.7187	0.312414	1.4364	0.01385	0.032028	yes
XLOC_002973	RABA1A	unknown	none	chr1:1950838-1952846	WT_Seedling	psy2l_Seedling	OK	47.7947	83.6599	0.807684	4.66179	0.00005	0.000226813	yes
XLOC_001668	AT1G52420	NM_104120	none	chr1:19527807-19531271	WT_Seedling	psy2l_Seedling	OK	17.847	21.8673	0.293094	1.46603	0.01755	0.0391459	yes
XLOC_004299	AT1G52450	NM_104123	none	chr1:19541466-19546178	WT_Seedling	psy2l_Seedling	OK	0.262614	0.490784	0.902144	1.56952	0.0146	0.033471	yes
XLOC_000268	TPS7	unknown	none	chr1:1954727-1958783	WT_Seedling	psy2l_Seedling	OK	57.1843	82.6777	0.531878	2.69256	0.00005	0.000226813	yes
XLOC_004300	AT1G52510	NM_001036099	NM_104129	chr1:19559862-19565275	WT_Seedling	psy2l_Seedling	OK	59.9495	35.8746	-0.740783	-3.10832	0.00005	0.000226813	yes
XLOC_001670	FRS6	NM_104130	none	chr1:19565645-19568395	WT_Seedling	psy2l_Seedling	OK	3.18557	6.25036	0.972386	3.36973	0.00005	0.000226813	yes
XLOC_004302	AT1G52550	NM_104133	none	chr1:19572861-19574060	WT_Seedling	psy2l_Seedling	OK	12.9996	7.31206	-0.830116	-2.43609	0.0001	0.000428895	yes
XLOC_000269	AT1G06420	NM_001197994	NM_100522	chr1:1958925-1959944	WT_Seedling	psy2l_Seedling	OK	1.71167	0.639555	-1.42026	-2.43589	0.00325	0.00923014	yes
XLOC_002974	FTSH8	NM_100523	none	chr1:1960032-1963245	WT_Seedling	psy2l_Seedling	OK	119.528	168.682	0.496965	2.54512	0.00005	0.000226813	yes
XLOC_004307	AT1G52630	NM_104141	NM_202279	chr1:19602991-19608650	WT_Seedling	psy2l_Seedling	OK	6.27425	4.04159	-0.634518	-1.75725	0.0028	0.00812473	yes
XLOC_004308	AT1G52640	NM_104142	none	chr1:19608750-19610212	WT_Seedling	psy2l_Seedling	OK	0.457024	1.02434	1.16435	1.91315	0.00875	0.021563	yes
XLOC_004309	AT1G52670	NM_104145	none	chr1:19613516-19617585	WT_Seedling	psy2l_Seedling	OK	61.2793	34.7228	-0.819515	-3.70617	0.00005	0.000226813	yes
XLOC_001677	AT1G52690	NM_104147	NM_202280	chr1:19619708-19621516	WT_Seedling	psy2l_Seedling	OK	11.0293	41.2931	1.90456	8.72966	0.00005	0.000226813	yes
XLOC_004310	AT1G52700	NM_104148	none	chr1:19630883-19634033	WT_Seedling	psy2l_Seedling	OK	0.565739	2.16998	1.93947	3.88935	0.00005	0.000226813	yes
XLOC_002975	AT1G06440	NM_100524	none	chr1:1963296-1965188	WT_Seedling	psy2l_Seedling	OK	1.39852	2.24967	0.685813	1.78882	0.0066	0.0169084	yes
XLOC_004311	AT1G52710	NM_001198276	NM_104149	chr1:19638302-19640322	WT_Seedling	psy2l_Seedling	OK	10.6155	6.84457	-0.633142	-1.69051	0.0044	0.0118746	yes
XLOC_001678	AT1G52720	NM_104150	none	chr1:19640634-19641651	WT_Seedling	psy2l_Seedling	OK	19.5715	13.1837	-0.570006	-2.65663	0.0002	0.000801646	yes
XLOC_001680	HTA9	NM_104152	none	chr1:19645258-19646362	WT_Seedling	psy2l_Seedling	OK	185.497	148.618	-0.319789	-2.16398	0.0087	0.0214552	yes
XLOC_004312	AT1G52750	NM_104153	none	chr1:19646457-19649442	WT_Seedling	psy2l_Seedling	OK	12.9631	8.39829	-0.626242	-2.89207	0.00005	0.000226813	yes
XLOC_000270	CAF1-1	unknown	none	chr1:1965767-1969523	WT_Seedling	psy2l_Seedling	OK	3.6182	9.89804	1.45187	3.38556	0.00005	0.000226813	yes
XLOC_001683	AT1G52780	NM_104156	none	chr1:19658596-19662223	WT_Seedling	psy2l_Seedling	OK	6.90925	9.65719	0.483075	2.2361	0.00025	0.000976231	yes
XLOC_004315	CDT1	NM_128683	NM_202281,NM_115328	chr1:19671387-19671927	WT_Seedling	psy2l_Seedling	OK	49.8746	71.9589	0.528869	4.01245	0.0016	0.0050071	yes
XLOC_004316	IAA6	NM_104161	none	chr1:19672498-19673637	WT_Seedling	psy2l_Seedling	OK	2.67143	0.430755	-2.63267	-3.9162	0.00025	0.000976231	yes
XLOC_004317	AT1G52855	NM_202282	none	chr1:19682870-19683578	WT_Seedling	psy2l_Seedling	OK	0.69624	3.3406	2.26245	3.93893	0.0002	0.000801646	yes
XLOC_004318	NAC018	unknown	none	chr1:19688966-19690550	WT_Seedling	psy2l_Seedling	OK	2.40146	4.69002	0.965684	2.88519	0.00005	0.000226813	yes
XLOC_004319	NAC019	unknown	none	chr1:19697009-19698456	WT_Seedling	psy2l_Seedling	OK	0.397394	1.6913	2.08949	3.28613	0.0001	0.000428895	yes
XLOC_000271	AT1G06470	NM_100527	NM_202043	chr1:1969730-1974429	WT_Seedling	psy2l_Seedling	OK	12.6614	8.43932	-0.58524	-2.36988	0.0005	0.00180881	yes
XLOC_001688	AT1G52910	NM_104169	none	chr1:19708058-19709321	WT_Seedling	psy2l_Seedling	OK	25.8594	13.9378	-0.891684	-3.12179	0.00005	0.000226813	yes
XLOC_001690	NUG2	unknown	none	chr1:19737400-19740333	WT_Seedling	psy2l_Seedling	OK	52.7459	73.0446	0.46972	2.50947	0.00005	0.000226813	yes
XLOC_004323	UBC26	unknown	none	chr1:19751161-19759635	WT_Seedling	psy2l_Seedling	OK	3.12417	6.13555	0.973722	3.02252	0.00005	0.000226813	yes
XLOC_004326	AT1G53040	NM_104183	NM_202284	chr1:19764309-19767501	WT_Seedling	psy2l_Seedling	OK	11.0101	8.4673	-0.378849	-1.5369	0.00625	0.016137	yes
XLOC_001693	AT1G53070	NM_104186	none	chr1:19778131-19779406	WT_Seedling	psy2l_Seedling	OK	8.47076	12.7044	0.584767	2.47942	0.0003	0.00115018	yes
XLOC_001695	SPA4	NM_104188	NM_179471	chr1:19783444-19787458	WT_Seedling	psy2l_Seedling	OK	12.3528	21.6832	0.811744	3.99918	0.00005	0.000226813	yes
XLOC_001697	AT1G53120	NM_104191	none	chr1:19792744-19795529	WT_Seedling	psy2l_Seedling	OK	15.8789	8.38113	-0.921894	-3.53508	0.00005	0.000226813	yes
XLOC_001698	DRP5A	NM_104193	none	chr1:19799219-19802597	WT_Seedling	psy2l_Seedling	OK	2.16679	3.31817	0.614828	2.01634	0.00115	0.00376053	yes
XLOC_004329	ERF8	unknown	none	chr1:19821333-19822397	WT_Seedling	psy2l_Seedling	OK	13.6564	9.31332	-0.552211	-2.33973	0.00105	0.00348648	yes
XLOC_001702	AT1G53180	NM_104197	none	chr1:19831384-19832882	WT_Seedling	psy2l_Seedling	OK	6.81562	4.65391	-0.5504	-1.97821	0.0039	0.0107537	yes
XLOC_001706	AT1G53250	NM_104203	none	chr1:19857282-19859267	WT_Seedling	psy2l_Seedling	OK	12.8888	6.96444	-0.888039	-2.61817	0.00005	0.000226813	yes
XLOC_004333	AT1G53260	NM_001084240	NM_104204	chr1:19859373-19860241	WT_Seedling	psy2l_Seedling	OK	0	0.429883	inf	#NAME?	0.00005	0.000226813	yes
XLOC_001708	B3GALT14	unknown	none	chr1:19871111-19873556	WT_Seedling	psy2l_Seedling	OK	10.6474	5.74327	-0.890562	-3.11142	0.00005	0.000226813	yes
XLOC_001709	TTL1	NM_104208	none	chr1:19879432-19882897	WT_Seedling	psy2l_Seedling	OK	25.8555	14.5557	-0.828882	-3.90673	0.00005	0.000226813	yes
XLOC_002978	AT1G06515	NM_001084000	NM_001084001	chr1:1989413-1993847	WT_Seedling	psy2l_Seedling	OK	31.7211	13.7843	-1.20241	-4.26555	0.00005	0.000226813	yes
XLOC_000273	AT1G06500	NM_001035903	NM_001083998,NM_001083999,NM_100529	chr1:1989413-1993847	WT_Seedling	psy2l_Seedling	OK	15.9015	9.60678	-0.727041	-1.99042	0.01785	0.0396938	yes
XLOC_000274	AT1G06510	NM_100530	none	chr1:1989413-1993847	WT_Seedling	psy2l_Seedling	OK	11.1009	7.387	-0.587617	-1.45351	0.01185	0.0280046	yes
XLOC_001710	AT1G53330	NM_104212	none	chr1:19896018-19898130	WT_Seedling	psy2l_Seedling	OK	0.605892	1.47296	1.28159	2.68026	0.00015	0.000618818	yes
XLOC_001713	AT1G53400	NM_104219	none	chr1:19924689-19926607	WT_Seedling	psy2l_Seedling	OK	32.0385	22.8315	-0.488782	-2.36481	0.0013	0.00418216	yes
XLOC_002979	GPAT1	unknown	none	chr1:1994027-1995964	WT_Seedling	psy2l_Seedling	OK	0.260729	0.608578	1.22289	1.68892	0.01535	0.0349592	yes
XLOC_001716	MSL4	NM_104225	none	chr1:19958389-19961822	WT_Seedling	psy2l_Seedling	OK	7.95998	5.9516	-0.419487	-1.82641	0.0031	0.00885826	yes
XLOC_000070	BPS1	NM_001035852	NM_100037	chr1:199629-201771	WT_Seedling	psy2l_Seedling	OK	95.5809	124.654	0.383133	2.13632	0.0017	0.00527645	yes
XLOC_001717	HEI10	unknown	none	chr1:19963267-19969830	WT_Seedling	psy2l_Seedling	OK	15.7893	3.96482	-1.99362	-3.68988	0.00005	0.000226813	yes
XLOC_004343	FAP3	unknown	none	chr1:19976405-19977986	WT_Seedling	psy2l_Seedling	OK	28.2766	13.6279	-1.05305	-5.11493	0.00005	0.000226813	yes
XLOC_004344	AT1G53541	NM_001124009	none	chr1:19981422-19981994	WT_Seedling	psy2l_Seedling	OK	8.79212	2.93476	-1.58297	-2.05126	0.00335	0.00947075	yes
XLOC_001720	AT1G53542	NM_001124010	none	chr1:19981422-19981994	WT_Seedling	psy2l_Seedling	OK	19.5257	11.5936	-0.75205	-1.84343	0.0016	0.0050071	yes
XLOC_004345	AT1G53560	NM_104234	none	chr1:19984770-19986057	WT_Seedling	psy2l_Seedling	OK	34.0588	13.3854	-1.34737	-4.62642	0.00005	0.000226813	yes
XLOC_004346	GLY3	NM_104236	NM_202289	chr1:19991345-19993407	WT_Seedling	psy2l_Seedling	OK	43.2001	30.5828	-0.498311	-2.69816	0.00015	0.000618818	yes
XLOC_001723	PCMP-E63	unknown	none	chr1:20001214-20004013	WT_Seedling	psy2l_Seedling	OK	0.487114	1.14476	1.23271	2.58888	0.00025	0.000976231	yes
XLOC_005476	-	unknown	none	chr1:20006488-20006969	WT_Seedling	psy2l_Seedling	OK	6.46513	2.16186	-1.5804	-4.09298	0.00065	0.00228046	yes
XLOC_004350	AT1G53633	NM_001160949	none	chr1:20017331-20017888	WT_Seedling	psy2l_Seedling	OK	4.98204	0.759271	-2.71405	-2.49724	0.0018	0.00553642	yes
XLOC_004351	AT1G53635	NM_001084244	none	chr1:20019305-20019743	WT_Seedling	psy2l_Seedling	OK	3.46783	0.265624	-3.70658	-4.12783	0.02275	0.0487817	yes
XLOC_001724	AT1G53660	NM_104244	none	chr1:20033918-20036234	WT_Seedling	psy2l_Seedling	OK	1.17975	0.24811	-2.24944	-3.02103	0.0006	0.00212509	yes
XLOC_001725	MSRB1	NM_001124012	NM_104245	chr1:20036591-20039242	WT_Seedling	psy2l_Seedling	OK	69.634	52.1401	-0.417399	-2.24225	0.00035	0.00131986	yes
XLOC_001726	WAG1	NM_104248	none	chr1:20048440-20050208	WT_Seedling	psy2l_Seedling	OK	2.45923	0.852475	-1.52848	-3.49632	0.00005	0.000226813	yes
XLOC_001728	CYP59	unknown	none	chr1:20056537-20059737	WT_Seedling	psy2l_Seedling	OK	9.82926	12.681	0.367518	1.67596	0.0099	0.0239242	yes
XLOC_001729	SRF6	NM_001084247	NM_104251	chr1:20061515-20065728	WT_Seedling	psy2l_Seedling	OK	30.5197	24.1486	-0.3378	-1.72004	0.00635	0.0163601	yes
XLOC_002981	PDS1	NM_001160839	NM_100536	chr1:2007620-2013554	WT_Seedling	psy2l_Seedling	OK	48.4491	60.976	0.331771	1.43139	0.0135	0.0313249	yes
XLOC_001730	AT1G53800	NM_001036106	NM_104257	chr1:20081672-20084506	WT_Seedling	psy2l_Seedling	OK	15.3061	21.0555	0.460084	2.04899	0.0003	0.00115018	yes
XLOC_001731	PME2	NM_104260	none	chr1:20098509-20100900	WT_Seedling	psy2l_Seedling	OK	17.8119	8.56812	-1.05579	-4.62774	0.00005	0.000226813	yes
XLOC_004362	AT1G53860	NM_104263	none	chr1:20107021-20109602	WT_Seedling	psy2l_Seedling	OK	1.05517	0.404218	-1.38426	-2.23092	0.0029	0.00836859	yes
XLOC_001734	GLIP5	NM_104270	none	chr1:20137700-20139753	WT_Seedling	psy2l_Seedling	OK	4.39808	2.54818	-0.787406	-1.64295	0.00385	0.0106344	yes
XLOC_004366	GLL22	unknown	none	chr1:20154409-20156533	WT_Seedling	psy2l_Seedling	OK	77.6363	39.6414	-0.969722	-4.96447	0.00005	0.000226813	yes
XLOC_004367	GLL23	unknown	none	chr1:20158753-20160869	WT_Seedling	psy2l_Seedling	OK	288.693	234.105	-0.302383	-1.67651	0.0125	0.0293037	yes
XLOC_002983	APC5	unknown	none	chr1:2016288-2024675	WT_Seedling	psy2l_Seedling	OK	4.04511	5.5965	0.468346	1.7705	0.00195	0.00594327	yes
XLOC_001738	ASIL1	NM_104283	none	chr1:20180586-20182356	WT_Seedling	psy2l_Seedling	OK	19.4999	14.433	-0.434099	-2.12867	0.00155	0.00487299	yes
XLOC_001739	ATEXO70D2	NM_104286	none	chr1:20189569-20191908	WT_Seedling	psy2l_Seedling	OK	14.2116	10.2151	-0.47636	-2.25695	0.0003	0.00115018	yes
XLOC_001740	AT1G54095	NM_148589	none	chr1:20192942-20193887	WT_Seedling	psy2l_Seedling	OK	1.59644	0.498845	-1.67819	-2.54639	0.0046	0.0123492	yes
XLOC_004371	ALDH7B4	NM_104287	NM_179476	chr1:20195244-20199153	WT_Seedling	psy2l_Seedling	OK	73.7155	55.0056	-0.42239	-2.23502	0.0007	0.00243541	yes
XLOC_001741	AT1G54110	NM_104288	none	chr1:20199266-20201734	WT_Seedling	psy2l_Seedling	OK	7.07963	3.50904	-1.0126	-2.64976	0.00005	0.000226813	yes
XLOC_000071	MPK11	NM_001123738	NM_100038	chr1:202136-204382	WT_Seedling	psy2l_Seedling	OK	0.39243	3.00715	2.93789	5.06907	0.00005	0.000226813	yes
XLOC_001745	AT1G54150	NM_104293	none	chr1:20215366-20219354	WT_Seedling	psy2l_Seedling	OK	9.25899	12.7985	0.46705	1.95349	0.0044	0.0118746	yes
XLOC_001746	BRXL3	unknown	none	chr1:20227180-20229971	WT_Seedling	psy2l_Seedling	OK	3.06592	1.73129	-0.824471	-1.97569	0.0011	0.00362018	yes
XLOC_001750	NRPB8A	unknown	none	chr1:20254941-20256466	WT_Seedling	psy2l_Seedling	OK	17.7769	23.9795	0.431801	2.14198	0.01115	0.0265528	yes
XLOC_001751	AT1G54260	NM_104304	none	chr1:20256932-20267642	WT_Seedling	psy2l_Seedling	OK	77.0345	106.298	0.464545	2.13848	0.0005	0.00180881	yes
XLOC_004377	AT1G54290	NM_104307	none	chr1:20268484-20270131	WT_Seedling	psy2l_Seedling	OK	16.6466	21.5889	0.375057	1.81568	0.02	0.0437005	yes
XLOC_001753	TAF6B	NM_001036110	NM_001036111,NM_001198292,NM_104314,NM_202295	chr1:20289868-20297267	WT_Seedling	psy2l_Seedling	OK	18.1961	22.3874	0.299059	1.49121	0.0143	0.032905	yes
XLOC_004380	NHX5	NM_104315	none	chr1:20289868-20297267	WT_Seedling	psy2l_Seedling	OK	14.2779	10.0663	-0.504251	-1.45285	0.0105	0.0251897	yes
XLOC_004381	AT1G54380	NM_104316	none	chr1:20298002-20300929	WT_Seedling	psy2l_Seedling	OK	10.6255	15.7439	0.567252	2.36996	0.00005	0.000226813	yes
XLOC_000278	AT1G06630	NM_001160840	NM_001160841,NM_100540	chr1:2029952-2037360	WT_Seedling	psy2l_Seedling	OK	7.00932	10.6464	0.603016	2.15964	0.0002	0.000801646	yes
XLOC_004383	ING2	NM_001124016	NM_001160953,NM_104317,NM_202296,NM_202297,NM_202298	chr1:20304575-20307037	WT_Seedling	psy2l_Seedling	OK	15.7717	8.21247	-0.94145	-3.35916	0.00005	0.000226813	yes
XLOC_001755	AT1G54440	NM_001198293	NM_104322	chr1:20323019-20328101	WT_Seedling	psy2l_Seedling	OK	7.37369	5.63057	-0.389106	-1.47105	0.01015	0.0244417	yes
XLOC_004385	B''DELTA	unknown	none	chr1:20336335-20339776	WT_Seedling	psy2l_Seedling	OK	2.33633	0.690133	-1.7593	-2.31242	0.00005	0.000226813	yes
XLOC_004389	AT1G54540	NM_104332	none	chr1:20367629-20368460	WT_Seedling	psy2l_Seedling	OK	20.7753	8.41686	-1.30352	-5.50036	0.00005	0.000226813	yes
XLOC_004390	AT1G54570	NM_104335	none	chr1:20380447-20385326	WT_Seedling	psy2l_Seedling	OK	7.73571	13.9792	0.85368	3.96469	0.00005	0.000226813	yes
XLOC_001759	AT1G54575	NM_202299	none	chr1:20387055-20387664	WT_Seedling	psy2l_Seedling	OK	14.8766	56.3236	1.92069	10.0012	0.00005	0.000226813	yes
XLOC_001760	ACP2	NM_104336	none	chr1:20389334-20391018	WT_Seedling	psy2l_Seedling	OK	224.478	142.002	-0.660669	-4.11332	0.00005	0.000226813	yes
XLOC_004392	ACP3	NM_001036114	NM_104340	chr1:20401464-20403145	WT_Seedling	psy2l_Seedling	OK	191.307	134.068	-0.512922	-3.28528	0.00005	0.000226813	yes
XLOC_000279	NIH	NM_100544	none	chr1:2040424-2049468	WT_Seedling	psy2l_Seedling	OK	357.586	278.808	-0.359018	-1.4934	0.0122	0.0286991	yes
XLOC_004394	AT1G54660	unknown	none	chr1:20408196-20411554	WT_Seedling	psy2l_Seedling	OK	1.3429	3.26713	1.28268	3.11263	0.00005	0.000226813	yes
XLOC_004395	HTA3	unknown	none	chr1:20414542-20415291	WT_Seedling	psy2l_Seedling	OK	117.951	181.998	0.625729	4.55447	0.00005	0.000226813	yes
XLOC_004396	ATG18H	unknown	none	chr1:20416705-20421025	WT_Seedling	psy2l_Seedling	OK	13.297	18.779	0.498017	2.44832	0.00005	0.000226813	yes
XLOC_001762	AT1G54730	NM_104348	NM_104349,NM_180633	chr1:20424380-20430091	WT_Seedling	psy2l_Seedling	OK	11.9738	8.76295	-0.450395	-1.72394	0.00355	0.00995226	yes
XLOC_001763	AT1G54740	NM_104350	none	chr1:20430654-20432003	WT_Seedling	psy2l_Seedling	OK	21.8091	11.0736	-0.977803	-4.58869	0.00005	0.000226813	yes
XLOC_001765	TLP18.3	NM_104353	none	chr1:20439415-20441031	WT_Seedling	psy2l_Seedling	OK	328.666	211.727	-0.634421	-3.7378	0.00005	0.000226813	yes
XLOC_004397	AT1G54790	NM_001198299	NM_104354,NM_202300	chr1:20441345-20444017	WT_Seedling	psy2l_Seedling	OK	1.62504	3.03658	0.901971	1.70801	0.00515	0.0136325	yes
XLOC_001766	AT1G54820	NM_104355	none	chr1:20447258-20450887	WT_Seedling	psy2l_Seedling	OK	15.8646	6.75263	-1.23229	-4.08098	0.00005	0.000226813	yes
XLOC_001769	AT1G54870	NM_104360	none	chr1:20459025-20460620	WT_Seedling	psy2l_Seedling	OK	0.388009	1.37062	1.82067	2.66011	0.00225	0.00674505	yes
XLOC_001770	AT1G54890	NM_104362	none	chr1:20463042-20464701	WT_Seedling	psy2l_Seedling	OK	8.33945	5.37756	-0.632999	-2.31165	0.00075	0.00258824	yes
XLOC_000072	AT1G01570	NM_100039	none	chr1:204814-207599	WT_Seedling	psy2l_Seedling	OK	11.2057	23.371	1.06049	4.5642	0.00005	0.000226813	yes
XLOC_002985	AT1G06690	NM_100546	none	chr1:2049663-2052153	WT_Seedling	psy2l_Seedling	OK	93.3679	27.7612	-1.74986	-8.09271	0.00005	0.000226813	yes
XLOC_001774	PRP1	unknown	none	chr1:20504928-20506479	WT_Seedling	psy2l_Seedling	OK	2.08125	4.92786	1.24351	3.52697	0.00005	0.000226813	yes
XLOC_001776	AT1G55000	NM_001036115	NM_001036116,NM_104374	chr1:20514610-20516401	WT_Seedling	psy2l_Seedling	OK	26.3674	19.8346	-0.410737	-2.0966	0.0033	0.00934619	yes
XLOC_001777	LOX1	NM_104376	none	chr1:20525705-20530349	WT_Seedling	psy2l_Seedling	OK	26.0084	77.9783	1.5841	7.95483	0.00005	0.000226813	yes
XLOC_001778	AT1G55040	NM_104378	none	chr1:20534848-20539103	WT_Seedling	psy2l_Seedling	OK	2.15552	4.3737	1.02082	3.2614	0.00005	0.000226813	yes
XLOC_004401	MED9	NM_104382	none	chr1:20552962-20554250	WT_Seedling	psy2l_Seedling	OK	11.1032	15.1169	0.445183	1.95601	0.00675	0.0172624	yes
XLOC_002987	AT1G06710	NM_100548	none	chr1:2055782-2060335	WT_Seedling	psy2l_Seedling	OK	1.36435	2.26545	0.73158	2.17456	0.0003	0.00115018	yes
XLOC_001782	TMN6	NM_104386	none	chr1:20569553-20574365	WT_Seedling	psy2l_Seedling	OK	9.79022	6.56667	-0.576179	-1.64526	0.01005	0.0242352	yes
XLOC_001784	AT1G55160	NM_001124024	NM_001160954,NM_104389	chr1:20577433-20579974	WT_Seedling	psy2l_Seedling	OK	32.7323	23.9995	-0.44771	-1.73428	0.00245	0.00724585	yes
XLOC_004406	PLDEPSILON	NM_104391	none	chr1:20580277-20587740	WT_Seedling	psy2l_Seedling	OK	2.32978	3.59229	0.624711	1.61087	0.0068	0.0173729	yes
XLOC_004408	DIR20	unknown	none	chr1:20597914-20598767	WT_Seedling	psy2l_Seedling	OK	68.8955	124.569	0.854463	5.26828	0.00005	0.000226813	yes
XLOC_002988	AT1G06720	NM_100549	none	chr1:2060452-2067353	WT_Seedling	psy2l_Seedling	OK	16.5371	21.6512	0.388743	1.64913	0.00465	0.0124687	yes
XLOC_001791	HUB2	NM_001160956	NM_001198304,NM_001198305,NM_104398	chr1:20607011-20612699	WT_Seedling	psy2l_Seedling	OK	10.8918	7.78722	-0.484065	-1.66216	0.00525	0.0138595	yes
XLOC_001794	SCL33	unknown	none	chr1:20630059-20632554	WT_Seedling	psy2l_Seedling	OK	36.4973	47.5453	0.381515	1.59197	0.0058	0.0151241	yes
XLOC_001796	MED13	unknown	none	chr1:20637312-20649039	WT_Seedling	psy2l_Seedling	OK	6.12982	10.5193	0.779124	1.92886	0.0034	0.00958958	yes
XLOC_004413	AGP21	NM_104409	none	chr1:20637312-20649039	WT_Seedling	psy2l_Seedling	OK	412.185	219.552	-0.90873	-3.21455	0.00005	0.000226813	yes
XLOC_004414	DEK1	unknown	none	chr1:20653833-20665097	WT_Seedling	psy2l_Seedling	OK	11.0672	14.5227	0.39202	1.91604	0.0012	0.00390468	yes
XLOC_004415	AT1G55360	NM_104412	none	chr1:20666197-20668938	WT_Seedling	psy2l_Seedling	OK	141.531	194.713	0.460223	2.40661	0.00015	0.000618818	yes
XLOC_005479	-	unknown	none	chr1:20670210-20671417	WT_Seedling	psy2l_Seedling	OK	0.0850664	2.46405	4.8563	4.20537	0.0059	0.0153535	yes
XLOC_001798	NDF5	NM_104413	NM_179479	chr1:20674729-20676389	WT_Seedling	psy2l_Seedling	OK	19.6341	12.436	-0.658836	-3.13915	0.00005	0.000226813	yes
XLOC_004417	AT1G55380	NM_104414	none	chr1:20676495-20678540	WT_Seedling	psy2l_Seedling	OK	0.765443	0.135276	-2.50039	-3.00753	0.00085	0.00288754	yes
XLOC_004418	AT1G55390	NM_104415	none	chr1:20681111-20683077	WT_Seedling	psy2l_Seedling	OK	0.644295	0.200142	-1.6867	-2.22563	0.003	0.00861463	yes
XLOC_004420	EDA11	NM_104418	none	chr1:20691675-20693696	WT_Seedling	psy2l_Seedling	OK	0.547671	0.191498	-1.51598	-1.96879	0.00655	0.0167992	yes
XLOC_004421	AT1G55430	NM_104419	none	chr1:20697425-20699495	WT_Seedling	psy2l_Seedling	OK	0.682357	0.0437563	-3.96296	-2.97684	0.01195	0.0282149	yes
XLOC_004423	AT1G55450	NM_001198310	NM_104421	chr1:20705139-20707022	WT_Seedling	psy2l_Seedling	OK	43.5153	103.922	1.2559	6.9629	0.00005	0.000226813	yes
XLOC_000281	AT1G06740,AT1G06750	NM_001197995	NM_100552	chr1:2070745-2073636	WT_Seedling	psy2l_Seedling	OK	1.4811	2.28797	0.6274	1.68295	0.004	0.0109732	yes
XLOC_001801	ZKT	NM_104423	none	chr1:20713629-20715405	WT_Seedling	psy2l_Seedling	OK	201.87	135.086	-0.579543	-3.31787	0.00005	0.000226813	yes
XLOC_001802	ECT4	NM_001198311	NM_001198312,NM_104425	chr1:20719561-20722764	WT_Seedling	psy2l_Seedling	OK	16.5415	21.9365	0.407243	1.84593	0.00125	0.00404293	yes
XLOC_004425	TBP2	NM_114845	NM_104427,NM_179481	chr1:20725800-20728093	WT_Seedling	psy2l_Seedling	OK	22.1891	29.5779	0.414664	2.16381	0.00195	0.00594327	yes
XLOC_001804	AT1G55550	NM_104431	none	chr1:20748704-20753036	WT_Seedling	psy2l_Seedling	OK	1.12526	1.78453	0.665285	1.82584	0.00395	0.0108637	yes
XLOC_001805	SCL18	unknown	none	chr1:20764010-20765813	WT_Seedling	psy2l_Seedling	OK	0.884116	0.39055	-1.17873	-1.926	0.0075	0.0189179	yes
XLOC_002989	AT1G06760	NM_100553	none	chr1:2076568-2077791	WT_Seedling	psy2l_Seedling	OK	179.13	356.34	0.99225	5.78716	0.00005	0.000226813	yes
XLOC_004429	ATB	unknown	none	chr1:20769322-20771877	WT_Seedling	psy2l_Seedling	OK	7.54396	5.00449	-0.592098	-2.07732	0.00025	0.000976231	yes
XLOC_004430	BRL1	NM_001124029	NM_104437	chr1:20779537-20783729	WT_Seedling	psy2l_Seedling	OK	1.16693	1.61146	0.465646	1.39096	0.0225	0.0483622	yes
XLOC_004433	PSAG	NM_104443	none	chr1:20802740-20803572	WT_Seedling	psy2l_Seedling	OK	1869.38	1213.31	-0.623608	-3.6286	0.00005	0.000226813	yes
XLOC_004434	AT1G55680	NM_104444	none	chr1:20803663-20807942	WT_Seedling	psy2l_Seedling	OK	44.3411	62.6349	0.498321	2.6049	0.00005	0.000226813	yes
XLOC_004435	SFH13	unknown	none	chr1:20808361-20813138	WT_Seedling	psy2l_Seedling	OK	10.6557	13.91	0.384494	1.70326	0.004	0.0109732	yes
XLOC_004436	CAX5	unknown	none	chr1:20831040-20834571	WT_Seedling	psy2l_Seedling	OK	9.52477	6.6601	-0.516139	-1.9594	0.0011	0.00362018	yes
XLOC_005481	AT1G55770	NM_104453	none	chr1:20849560-20849750	WT_Seedling	psy2l_Seedling	OK	5.80223	0	#NAME?	#NAME?	0.0036	0.0100443	yes
XLOC_004442	BOLA1	unknown	none	chr1:20858593-20859477	WT_Seedling	psy2l_Seedling	OK	35.6039	26.5087	-0.425567	-2.30597	0.0025	0.00737666	yes
XLOC_001807	UKL3	NM_104458	NM_202307,NM_202308	chr1:20860510-20864178	WT_Seedling	psy2l_Seedling	OK	12.7541	8.54453	-0.577888	-2.28135	0.0001	0.000428895	yes
XLOC_001808	AT1G55820	NM_104459	none	chr1:20864312-20867675	WT_Seedling	psy2l_Seedling	OK	5.30384	10.5194	0.987946	4.11754	0.00005	0.000226813	yes
XLOC_001811	PARN	unknown	none	chr1:20895539-20898526	WT_Seedling	psy2l_Seedling	OK	7.44856	16.9974	1.19028	2.70422	0.00005	0.000226813	yes
XLOC_001813	TIM50	unknown	none	chr1:20903052-20905624	WT_Seedling	psy2l_Seedling	OK	19.7109	27.989	0.505865	2.59396	0.0002	0.000801646	yes
XLOC_001814	AT1G55915	NM_104469	none	chr1:20905947-20910862	WT_Seedling	psy2l_Seedling	OK	7.64463	10.853	0.505575	2.24084	0.0001	0.000428895	yes
XLOC_001815	SAT1	unknown	none	chr1:20912058-20913408	WT_Seedling	psy2l_Seedling	OK	59.7342	84.9823	0.508605	2.84583	0.00005	0.000226813	yes
XLOC_000073	FRO2	unknown	none	chr1:209158-213130	WT_Seedling	psy2l_Seedling	OK	102.296	31.3989	-1.70397	-8.54606	0.00005	0.000226813	yes
XLOC_001816	CBSDUFCH2	unknown	none	chr1:20918681-20922294	WT_Seedling	psy2l_Seedling	OK	8.73559	6.68127	-0.386783	-1.672	0.0086	0.0212317	yes
XLOC_004446	CYP708A1	NM_104472	none	chr1:20922464-20924543	WT_Seedling	psy2l_Seedling	OK	2.96127	1.22808	-1.26981	-2.75955	0.00005	0.000226813	yes
XLOC_004447	AT1G55960	NM_104474	none	chr1:20927821-20930161	WT_Seedling	psy2l_Seedling	OK	216.127	142.56	-0.600316	-3.22413	0.00005	0.000226813	yes
XLOC_004448	HAC04	NM_104475	none	chr1:20931840-20938325	WT_Seedling	psy2l_Seedling	OK	2.6893	1.84828	-0.541052	-1.97194	0.0014	0.00445968	yes
XLOC_004449	AT1G55990	NM_104477	none	chr1:20942437-20943219	WT_Seedling	psy2l_Seedling	OK	69.8893	10.5417	-2.72896	-13.0032	0.00005	0.000226813	yes
XLOC_004450	NAC021	unknown	none	chr1:20944113-20949267	WT_Seedling	psy2l_Seedling	OK	12.4422	6.0797	-1.03317	-2.83924	0.00005	0.000226813	yes
XLOC_001817	AT1G56000	NM_104478	none	chr1:20944113-20949267	WT_Seedling	psy2l_Seedling	OK	7.59383	3.74745	-1.01892	-2.13	0.003	0.00861463	yes
XLOC_001818	AT1G56020	NM_104480	none	chr1:20951902-20953598	WT_Seedling	psy2l_Seedling	OK	5.14946	2.7666	-0.896306	-2.92873	0.00005	0.000226813	yes
XLOC_004451	LOS1	NM_179487	none	chr1:20968067-20971738	WT_Seedling	psy2l_Seedling	OK	586.672	809.743	0.464911	2.0611	0.00075	0.00258824	yes
XLOC_004454	NOP56	NM_104489	none	chr1:20979707-20987105	WT_Seedling	psy2l_Seedling	OK	139.643	171.727	0.298376	1.578	0.0153	0.0348725	yes
XLOC_004456	AT1G56130	NM_104491	none	chr1:20994776-20999993	WT_Seedling	psy2l_Seedling	OK	0.583383	1.44796	1.3115	2.97813	0.00015	0.000618818	yes
XLOC_001821	SAUR71	unknown	none	chr1:21017384-21017935	WT_Seedling	psy2l_Seedling	OK	8.48831	27.6866	1.70564	7.31452	0.00005	0.000226813	yes
XLOC_001826	AT1G56210	NM_104500	none	chr1:21035622-21037259	WT_Seedling	psy2l_Seedling	OK	7.42163	4.45366	-0.736747	-2.65789	0.0001	0.000428895	yes
XLOC_001827	AT1G56220	NM_001084259	NM_104501,NM_179488,NM_179489	chr1:21043110-21044702	WT_Seedling	psy2l_Seedling	OK	110.086	54.1348	-1.024	-4.61792	0.00005	0.000226813	yes
XLOC_000284	AtbZIP52	NM_001035905	NM_100562	chr1:2105044-2106768	WT_Seedling	psy2l_Seedling	OK	8.30208	5.65158	-0.554819	-2.13417	0.0018	0.00553642	yes
XLOC_001828	AT1G56242	unknown	none	chr1:21056401-21056834	WT_Seedling	psy2l_Seedling	OK	1.27065	3.57373	1.49186	3.0916	0.01645	0.0370601	yes
XLOC_004465	ATDI19	NM_104507	NM_179490	chr1:21072950-21074915	WT_Seedling	psy2l_Seedling	OK	224.506	134.154	-0.742869	-4.33482	0.00005	0.000226813	yes
XLOC_001829	AT1G56290	NM_104508	none	chr1:21075251-21078809	WT_Seedling	psy2l_Seedling	OK	8.94835	13.4566	0.588624	2.74566	0.0001	0.000428895	yes
XLOC_001830	AT1G56310	NM_104510	none	chr1:21082501-21085471	WT_Seedling	psy2l_Seedling	OK	3.02992	5.21945	0.784617	2.67318	0.0001	0.000428895	yes
XLOC_004467	AT1G56320	NM_104511	none	chr1:21085551-21088590	WT_Seedling	psy2l_Seedling	OK	112.537	88.3419	-0.349224	-1.89904	0.0037	0.0102784	yes
XLOC_004468	CRT1	NM_119797	none	chr1:21089875-21092705	WT_Seedling	psy2l_Seedling	OK	195.374	141.92	-0.461155	-2.53279	0.00005	0.000226813	yes
XLOC_004469	AT1G56345	NM_104514	none	chr1:21093059-21094476	WT_Seedling	psy2l_Seedling	OK	5.13083	2.91131	-0.817523	-2.55604	0.00065	0.00228046	yes
XLOC_001831	PRFB2	unknown	none	chr1:21094788-21098032	WT_Seedling	psy2l_Seedling	OK	4.44953	6.40658	0.525899	1.7004	0.004	0.0109732	yes
XLOC_001833	NAS4	unknown	none	chr1:21136798-21138096	WT_Seedling	psy2l_Seedling	OK	84.8389	223.542	1.39775	7.8405	0.00005	0.000226813	yes
XLOC_001836	AT1G56500	NM_104525	none	chr1:21159740-21173664	WT_Seedling	psy2l_Seedling	OK	31.1016	13.1677	-1.23998	-5.57176	0.00005	0.000226813	yes
XLOC_004472	AT1G56520	NM_001198323	NM_104528	chr1:21174743-21179043	WT_Seedling	psy2l_Seedling	OK	1.53954	0.63562	-1.27626	-3.02526	0.00005	0.000226813	yes
XLOC_001837	AT1G56540	NM_104531	none	chr1:21181628-21185446	WT_Seedling	psy2l_Seedling	OK	0.633147	0.979069	0.62887	1.47714	0.01775	0.039523	yes
XLOC_001838	INVA	unknown	none	chr1:21192206-21195168	WT_Seedling	psy2l_Seedling	OK	10.6736	15.5337	0.541359	2.59333	0.00005	0.000226813	yes
XLOC_004475	SVB	NM_104535	none	chr1:21195659-21199076	WT_Seedling	psy2l_Seedling	OK	132.692	298.035	1.1674	5.47219	0.00005	0.000226813	yes
XLOC_001840	GOLS2	unknown	none	chr1:21207548-21209570	WT_Seedling	psy2l_Seedling	OK	1.28656	4.7127	1.87304	4.73704	0.00005	0.000226813	yes
XLOC_001841	AT1G56610	NM_001036124	NM_001198324,NM_104538	chr1:21211849-21215406	WT_Seedling	psy2l_Seedling	OK	4.71036	7.15405	0.602923	2.07556	0.0017	0.00527645	yes
XLOC_004478	AT1G56630	NM_104540	none	chr1:21223382-21227054	WT_Seedling	psy2l_Seedling	OK	3.07337	0.330148	-3.21864	-4.87231	0.00005	0.000226813	yes
XLOC_004479	MYB75	unknown	none	chr1:21233567-21235171	WT_Seedling	psy2l_Seedling	OK	3.69813	54.5157	3.8818	11.0807	0.00005	0.000226813	yes
XLOC_001842	AT1G56660	NM_104542	none	chr1:21237719-21240663	WT_Seedling	psy2l_Seedling	OK	38.8996	21.3384	-0.866304	-4.39764	0.00005	0.000226813	yes
XLOC_004480	AT1G56680	NM_104545	none	chr1:21250265-21251528	WT_Seedling	psy2l_Seedling	OK	3.97081	0.520622	-2.93112	-5.18749	0.00005	0.000226813	yes
XLOC_001844	AT1G56700	NM_001084260	NM_001084261,NM_104547	chr1:21253747-21259832	WT_Seedling	psy2l_Seedling	OK	18.1355	12.6783	-0.516455	-2.51172	0.00005	0.000226813	yes
XLOC_004482	AT1G56720	NM_001084262	NM_104549,NM_202312	chr1:21263420-21266398	WT_Seedling	psy2l_Seedling	OK	20.9155	8.6488	-1.274	-4.86063	0.00005	0.000226813	yes
XLOC_000288	AT1G06930	NM_100567	none	chr1:2129022-2129858	WT_Seedling	psy2l_Seedling	OK	2.67502	0.586251	-2.18996	-3.59915	0.0004	0.00148594	yes
XLOC_001845	AtMYB50	NM_104552	none	chr1:21316706-21318113	WT_Seedling	psy2l_Seedling	OK	2.80669	1.14268	-1.29645	-2.96739	0.00005	0.000226813	yes
XLOC_004484	PAE2	NM_112287	none	chr1:21327331-21329745	WT_Seedling	psy2l_Seedling	OK	5.02342	1.97737	-1.34509	-3.87996	0.00005	0.000226813	yes
XLOC_004485	AT1G57600	NM_104557	none	chr1:21330433-21334722	WT_Seedling	psy2l_Seedling	OK	4.83599	3.43411	-0.493875	-1.7372	0.0066	0.0169084	yes
XLOC_001847	CYB	unknown	none	chr1:21342730-21344719	WT_Seedling	psy2l_Seedling	OK	23.6601	18.3203	-0.369019	-1.83825	0.0157	0.0356373	yes
XLOC_000289	AT1G06960	NM_001084003	NM_100569,NM_180605	chr1:2135824-2137795	WT_Seedling	psy2l_Seedling	OK	17.1829	8.94391	-0.941994	-3.24291	0.00005	0.000226813	yes
XLOC_004487	AT1G57680	NM_104565	NM_202315	chr1:21362480-21364841	WT_Seedling	psy2l_Seedling	OK	63.9975	50.8068	-0.332994	-1.59054	0.0058	0.0151241	yes
XLOC_005483	-	unknown	none	chr1:21376093-21376816	WT_Seedling	psy2l_Seedling	OK	2.51985	0.622029	-2.01828	-3.31163	0.00115	0.00376053	yes
XLOC_001853	AT1G57770	NM_104572	none	chr1:21395152-21398300	WT_Seedling	psy2l_Seedling	OK	44.0761	16.0596	-1.45656	-6.57798	0.00005	0.000226813	yes
XLOC_004488	AT1G57790	NM_104574	none	chr1:21404409-21405906	WT_Seedling	psy2l_Seedling	OK	3.79438	2.57542	-0.559054	-1.61724	0.01925	0.0423421	yes
XLOC_004489	ORTH2	unknown	none	chr1:21414171-21418058	WT_Seedling	psy2l_Seedling	OK	12.2862	18.0447	0.554529	2.68786	0.00005	0.000226813	yes
XLOC_004491	PUP22	unknown	none	chr1:21439232-21440849	WT_Seedling	psy2l_Seedling	OK	6.40604	2.3027	-1.47611	-4.63717	0.00005	0.000226813	yes
XLOC_004492	PUP18	unknown	none	chr1:21441589-21443035	WT_Seedling	psy2l_Seedling	OK	49.3454	33.4939	-0.559015	-2.99225	0.00005	0.000226813	yes
XLOC_005484	-	unknown	none	chr1:21469371-21469511	WT_Seedling	psy2l_Seedling	OK	49.4166	0	#NAME?	#NAME?	0.0011	0.00362018	yes
XLOC_005485	-	unknown	none	chr1:21470427-21470616	WT_Seedling	psy2l_Seedling	OK	7.16609	0	#NAME?	#NAME?	0.0011	0.00362018	yes
XLOC_004496	AT1G58037	NM_001036126	NM_001124040	chr1:21472621-21474583	WT_Seedling	psy2l_Seedling	OK	0.638437	0.0925644	-2.78602	-2.76534	0.0025	0.00737666	yes
XLOC_001854	AT1G58070	NM_104589	none	chr1:21502910-21504165	WT_Seedling	psy2l_Seedling	OK	4.68065	7.53574	0.687041	2.44515	0.00065	0.00228046	yes
XLOC_004498	HISN1A	unknown	none	chr1:21504309-21507644	WT_Seedling	psy2l_Seedling	OK	115.261	61.6817	-0.901995	-4.89066	0.00005	0.000226813	yes
XLOC_001855	AT1G58150	NM_104596	none	chr1:21529906-21530635	WT_Seedling	psy2l_Seedling	OK	2.54743	0.457974	-2.47571	-3.66273	0.00085	0.00288754	yes
XLOC_001856	AT1G58160	NM_104597	none	chr1:21533545-21534617	WT_Seedling	psy2l_Seedling	OK	2.64431	0.787311	-1.74789	-2.41308	0.00025	0.000976231	yes
XLOC_001857	DIR19	unknown	none	chr1:21535881-21537020	WT_Seedling	psy2l_Seedling	OK	5.10055	7.35881	0.528821	1.87222	0.00915	0.0224003	yes
XLOC_004501	BCA6	NM_001036129	NM_001198330,NM_104599,NM_179492	chr1:21537870-21539958	WT_Seedling	psy2l_Seedling	OK	35.9037	25.2594	-0.507311	-2.69192	0.0002	0.000801646	yes
XLOC_004503	AT1G58220	NM_104603	none	chr1:21558200-21562957	WT_Seedling	psy2l_Seedling	OK	5.68654	7.45788	0.391213	1.53671	0.00645	0.0165948	yes
XLOC_001861	AT1G58230	NM_104604	none	chr1:21566139-21579143	WT_Seedling	psy2l_Seedling	OK	9.97201	6.60207	-0.594966	-1.40044	0.0225	0.0483622	yes
XLOC_004504	AT1G58235	NM_148598	none	chr1:21579663-21580774	WT_Seedling	psy2l_Seedling	OK	18.452	13.069	-0.497635	-2.31678	0.00125	0.00404293	yes
XLOC_004505	SAB	NM_001198333	NM_104605	chr1:21587096-21601721	WT_Seedling	psy2l_Seedling	OK	13.3484	9.61145	-0.473835	-1.52174	0.00755	0.0190158	yes
XLOC_004506	ZW9	NM_104607	none	chr1:21612336-21614120	WT_Seedling	psy2l_Seedling	OK	95.096	116.792	0.29649	1.67392	0.0137	0.0317278	yes
XLOC_004507	AT1G58280	NM_001160963	NM_001198334,NM_104608,NM_179495	chr1:21620342-21622528	WT_Seedling	psy2l_Seedling	OK	9.56589	7.12761	-0.424481	-1.66544	0.01855	0.0410319	yes
XLOC_003001	AT1G07050	NM_100579	none	chr1:2164226-2165262	WT_Seedling	psy2l_Seedling	OK	2.91925	0.808028	-1.85312	-3.45878	0.0002	0.000801646	yes
XLOC_001862	ZF14	NM_104614	none	chr1:21653012-21655426	WT_Seedling	psy2l_Seedling	OK	6.25122	3.51562	-0.830357	-3.0373	0.00005	0.000226813	yes
XLOC_001863	AAP1	NM_104616	none	chr1:21676360-21680509	WT_Seedling	psy2l_Seedling	OK	39.1789	78.8233	1.00855	5.35765	0.00005	0.000226813	yes
XLOC_004511	AT1G58400	NM_104620	none	chr1:21695681-21699625	WT_Seedling	psy2l_Seedling	OK	1.56037	2.43731	0.643404	1.86005	0.0012	0.00390468	yes
XLOC_004512	RXW24L	unknown	none	chr1:21701173-21704294	WT_Seedling	psy2l_Seedling	OK	0.566628	0.963282	0.765557	1.64532	0.01	0.0241317	yes
XLOC_004513	SQE1	unknown	none	chr1:21713864-21717375	WT_Seedling	psy2l_Seedling	OK	33.3176	23.7765	-0.486751	-2.51334	0.00005	0.000226813	yes
XLOC_001868	RXW8	NM_001160964	NM_001160965,NM_148599	chr1:21732497-21738538	WT_Seedling	psy2l_Seedling	OK	16.9713	29.7998	0.812204	3.7593	0.00005	0.000226813	yes
XLOC_003002	LSH6	NM_100583	none	chr1:2174062-2175087	WT_Seedling	psy2l_Seedling	OK	7.71686	12.9827	0.750503	3.05127	0.00005	0.000226813	yes
XLOC_004514	AT1G58590	unknown	none	chr1:21742943-21744061	WT_Seedling	psy2l_Seedling	OK	5.86584	2.15224	-1.4465	-3.85214	0.00005	0.000226813	yes
XLOC_001870	AT1G58561	unknown	none	chr1:21746310-21765705	WT_Seedling	psy2l_Seedling	OK	3.03002	10.153	1.74451	2.02435	0.01285	0.0300141	yes
XLOC_003003	FKFBP	unknown	none	chr1:2178113-2184168	WT_Seedling	psy2l_Seedling	OK	68.6129	56.26	-0.286371	-1.48381	0.017	0.0381103	yes
XLOC_001871	RF9	unknown	none	chr1:21795646-21797139	WT_Seedling	psy2l_Seedling	OK	16.5325	28.0803	0.764252	2.66153	0.00005	0.000226813	yes
XLOC_001873	CW7	NM_104645	NM_179496,NM_179497	chr1:21861304-21866187	WT_Seedling	psy2l_Seedling	OK	12.0523	6.35635	-0.923034	-3.17322	0.00005	0.000226813	yes
XLOC_001874	ZCF125	NM_001124045	NM_104648	chr1:21874040-21879503	WT_Seedling	psy2l_Seedling	OK	2.18373	3.4428	0.65679	2.16755	0.0007	0.00243541	yes
XLOC_001877	ZCF37	NM_104652	none	chr1:21887645-21888734	WT_Seedling	psy2l_Seedling	OK	8.89597	21.8546	1.29671	5.76911	0.00005	0.000226813	yes
XLOC_001878	DRP2B	unknown	none	chr1:21893058-21901060	WT_Seedling	psy2l_Seedling	OK	28.6652	40.9337	0.51399	2.60821	0.00005	0.000226813	yes
XLOC_003005	AT1G07135	NM_100587	none	chr1:2189924-2190672	WT_Seedling	psy2l_Seedling	OK	7.26735	19.897	1.45305	5.93783	0.00005	0.000226813	yes
XLOC_001879	CW9	NM_104655	none	chr1:21902272-21905707	WT_Seedling	psy2l_Seedling	OK	3.07273	4.71449	0.617579	2.14711	0.0002	0.000801646	yes
XLOC_004517	BPE	unknown	none	chr1:21909132-21911288	WT_Seedling	psy2l_Seedling	OK	2.16356	3.56571	0.720784	2.03112	0.0037	0.0102784	yes
XLOC_001881	NUP98B	unknown	none	chr1:21924085-21929381	WT_Seedling	psy2l_Seedling	OK	2.29237	5.32023	1.21465	4.45593	0.00005	0.000226813	yes
XLOC_001882	GSTU16	unknown	none	chr1:21936272-21937959	WT_Seedling	psy2l_Seedling	OK	32.9852	41.1372	0.318628	1.41343	0.01375	0.0318328	yes
XLOC_003008	AT1G07160	NM_100590	none	chr1:2197874-2199833	WT_Seedling	psy2l_Seedling	OK	0.671067	1.56444	1.22112	2.42002	0.00125	0.00404293	yes
XLOC_001885	ARF1	NM_001036131	NM_001198337,NM_104668,NM_179499	chr1:21979277-21990225	WT_Seedling	psy2l_Seedling	OK	18.9969	25.4561	0.422246	1.60119	0.0111	0.026443	yes
XLOC_004522	-	unknown	none	chr1:21998600-21999601	WT_Seedling	psy2l_Seedling	OK	0.984311	0.127425	-2.94946	-2.70773	0.01015	0.0244417	yes
XLOC_000294	AT1G07175	NM_001123769	none	chr1:2202336-2202976	WT_Seedling	psy2l_Seedling	OK	3.86752	0.697744	-2.47064	-4.00315	0.00375	0.0103975	yes
XLOC_001889	ABCG36	unknown	none	chr1:22034479-22040079	WT_Seedling	psy2l_Seedling	OK	35.9502	66.2175	0.881211	4.29043	0.00005	0.000226813	yes
XLOC_004527	ARR3	NM_104686	none	chr1:22065686-22066960	WT_Seedling	psy2l_Seedling	OK	3.47467	0.589628	-2.559	-4.41237	0.00005	0.000226813	yes
XLOC_004528	AT1G59960	NM_104688	none	chr1:22071213-22073235	WT_Seedling	psy2l_Seedling	OK	14.7376	8.88804	-0.729568	-3.19894	0.00005	0.000226813	yes
XLOC_001892	AT1G59970	NM_104689	none	chr1:22073359-22074890	WT_Seedling	psy2l_Seedling	OK	7.10007	3.055	-1.21666	-4.10862	0.00005	0.000226813	yes
XLOC_005491	AT1G59970	NM_104689	none	chr1:22076581-22077039	WT_Seedling	psy2l_Seedling	OK	3.98236	1.22766	-1.69771	-3.46673	0.00505	0.0134129	yes
XLOC_001893	ATJ39	unknown	none	chr1:22080800-22084003	WT_Seedling	psy2l_Seedling	OK	3.18498	2.10708	-0.596041	-1.62838	0.00535	0.0140926	yes
XLOC_005492	ATJ39	unknown	none	chr1:22084874-22086148	WT_Seedling	psy2l_Seedling	OK	0.359963	0	#NAME?	#NAME?	0.00005	0.000226813	yes
XLOC_004532	NAT7	unknown	none	chr1:22113566-22116894	WT_Seedling	psy2l_Seedling	OK	1.11743	2.45964	1.13826	3.01811	0.00005	0.000226813	yes
XLOC_001894	AT1G60060	NM_104698	none	chr1:22139193-22141743	WT_Seedling	psy2l_Seedling	OK	1.54247	6.77651	2.1353	5.88461	0.00005	0.000226813	yes
XLOC_004533	AT1G60070	NM_001198341	NM_104699	chr1:22142703-22149597	WT_Seedling	psy2l_Seedling	OK	29.624	20.3376	-0.54262	-2.5501	0.00005	0.000226813	yes
XLOC_004534	AT1G60080	NM_104700	none	chr1:22152345-22154607	WT_Seedling	psy2l_Seedling	OK	6.93219	11.9581	0.786607	3.23437	0.00005	0.000226813	yes
XLOC_001897	JAL17	unknown	none	chr1:22168494-22170752	WT_Seedling	psy2l_Seedling	OK	0.207959	0.636387	1.6136	2.14071	0.0054	0.0142042	yes
XLOC_004535	TPS10	NM_127982	none	chr1:22176938-22180907	WT_Seedling	psy2l_Seedling	OK	11.7256	6.05959	-0.952371	-4.21533	0.00005	0.000226813	yes
XLOC_004536	POT12	unknown	none	chr1:22188068-22191498	WT_Seedling	psy2l_Seedling	OK	6.90705	5.24061	-0.398334	-1.67554	0.00755	0.0190158	yes
XLOC_001899	emb1220	NM_104707	none	chr1:22192780-22195398	WT_Seedling	psy2l_Seedling	OK	36.7131	52.4776	0.515405	2.74281	0.00005	0.000226813	yes
XLOC_001900	PUB19	unknown	none	chr1:22198261-22205428	WT_Seedling	psy2l_Seedling	OK	2.34848	11.7933	2.32816	2.53536	0.00095	0.0031886	yes
XLOC_003011	NPC1	NM_100597	none	chr1:2220261-2222968	WT_Seedling	psy2l_Seedling	OK	12.5414	20.3173	0.696018	3.399	0.00005	0.000226813	yes
XLOC_004540	AT1G60360	NM_104723	none	chr1:22242486-22243734	WT_Seedling	psy2l_Seedling	OK	1.06749	2.45859	1.20361	2.66682	0.0009	0.00303572	yes
XLOC_000298	UGT71C4	NM_100599	none	chr1:2225687-2232980	WT_Seedling	psy2l_Seedling	OK	25.2756	16.0011	-0.659574	-3.08299	0.00005	0.000226813	yes
XLOC_001902	AT1G60420	NM_104729	none	chr1:22261828-22264413	WT_Seedling	psy2l_Seedling	OK	19.5186	26.1871	0.424005	2.14375	0.0009	0.00303572	yes
XLOC_001905	AT1G60520	unknown	none	chr1:22298355-22298584	WT_Seedling	psy2l_Seedling	OK	2.37839	0	#NAME?	#NAME?	0.0036	0.0100443	yes
XLOC_004550	AT1G60590	NM_104742	none	chr1:22314137-22317051	WT_Seedling	psy2l_Seedling	OK	23.5467	12.9003	-0.868124	-4.17447	0.00005	0.000226813	yes
XLOC_004551	ABC4	NM_001124046	NM_104743	chr1:22324621-22327340	WT_Seedling	psy2l_Seedling	OK	27.5976	14.1924	-0.959425	-4.76958	0.00005	0.000226813	yes
XLOC_004552	AT1G60610	NM_001124047	NM_104744,NM_202326	chr1:22327907-22330278	WT_Seedling	psy2l_Seedling	OK	10.7958	6.7069	-0.686753	-2.38169	0.00005	0.000226813	yes
XLOC_001908	ATRPAC43	NM_104745	none	chr1:22331089-22333506	WT_Seedling	psy2l_Seedling	OK	7.22165	10.0956	0.48332	1.98151	0.0031	0.00885826	yes
XLOC_004554	AT1G60640	NM_001124048	NM_001198342,NM_001198343,NM_001198344,NM_104747	chr1:22337346-22339696	WT_Seedling	psy2l_Seedling	OK	22.6334	35.4007	0.645328	2.85739	0.00005	0.000226813	yes
XLOC_001909	RZ1B	unknown	none	chr1:22339812-22342299	WT_Seedling	psy2l_Seedling	OK	18.4605	24.643	0.416736	2.09916	0.0028	0.00812473	yes
XLOC_004560	AT1G60730	NM_001198345	NM_104756,NM_202327	chr1:22358109-22360234	WT_Seedling	psy2l_Seedling	OK	58.2391	83.8568	0.525939	2.87957	0.00005	0.000226813	yes
XLOC_001911	PRXIID	unknown	none	chr1:22361077-22361929	WT_Seedling	psy2l_Seedling	OK	11.136	5.93522	-0.907857	-3.23566	0.0003	0.00115018	yes
XLOC_004561	AT1G60750	NM_104758	none	chr1:22362058-22363899	WT_Seedling	psy2l_Seedling	OK	7.97126	2.27921	-1.80627	-3.76514	0.00005	0.000226813	yes
XLOC_004562	AT1G60770	NM_104760	none	chr1:22366620-22368725	WT_Seedling	psy2l_Seedling	OK	25.0899	31.513	0.328843	1.69828	0.00845	0.020922	yes
XLOC_004564	-	unknown	none	chr1:22378185-22379294	WT_Seedling	psy2l_Seedling	OK	0.435069	0	#NAME?	#NAME?	0.00005	0.000226813	yes
XLOC_004566	NIK3	NM_104763	none	chr1:22383399-22387716	WT_Seedling	psy2l_Seedling	OK	28.639	21.249	-0.430587	-2.16841	0.00025	0.000976231	yes
XLOC_004567	ACLA-2	NM_104764	none	chr1:22388561-22391171	WT_Seedling	psy2l_Seedling	OK	31.1016	20.5558	-0.597446	-3.08001	0.00005	0.000226813	yes
XLOC_004568	ATRPAC42	NM_104766	NM_179502,NM_202328	chr1:22397925-22400427	WT_Seedling	psy2l_Seedling	OK	14.3771	21.7096	0.594559	2.46494	0.00005	0.000226813	yes
XLOC_004570	PIP5K8	unknown	none	chr1:22412238-22417240	WT_Seedling	psy2l_Seedling	OK	5.14601	6.97	0.437704	1.73668	0.00295	0.00848893	yes
XLOC_003013	GONST2	NM_100603	none	chr1:2242054-2244934	WT_Seedling	psy2l_Seedling	OK	2.24568	1.0554	-1.08936	-2.64959	0.0001	0.000428895	yes
XLOC_001913	U2AF65B	unknown	none	chr1:22423924-22428021	WT_Seedling	psy2l_Seedling	OK	36.6886	51.6091	0.492294	2.31327	0.00005	0.000226813	yes
XLOC_001914	FD2	unknown	none	chr1:22444328-22447280	WT_Seedling	psy2l_Seedling	OK	1012.14	693.943	-0.544525	-3.08976	0.00005	0.000226813	yes
XLOC_000300	RPL4	NM_001035908	NM_001035909,NM_100606,NM_179273	chr1:2245677-2250381	WT_Seedling	psy2l_Seedling	OK	459.907	295.544	-0.637971	-2.82747	0.00005	0.000226813	yes
XLOC_004577	CPSF73-I	NM_001036138	NM_104782,NM_179504	chr1:22474309-22477806	WT_Seedling	psy2l_Seedling	OK	13.4225	21.1127	0.653457	2.95986	0.00005	0.000226813	yes
XLOC_001917	VIP5	NM_104784	none	chr1:22483219-22485962	WT_Seedling	psy2l_Seedling	OK	13.3414	16.6163	0.316695	1.40435	0.01445	0.0331829	yes
XLOC_004580	AT1G61100	NM_001198347	NM_104791	chr1:22508534-22512282	WT_Seedling	psy2l_Seedling	OK	35.8253	28.6842	-0.320726	-1.6407	0.00775	0.0194191	yes
XLOC_000301	AT1G07330	NM_100607	none	chr1:2253296-2253655	WT_Seedling	psy2l_Seedling	OK	6.36023	0	#NAME?	#NAME?	0.00005	0.000226813	yes
XLOC_001920	AT1G61170	NM_104798	none	chr1:22549594-22550705	WT_Seedling	psy2l_Seedling	OK	7.72102	4.64745	-0.732352	-2.56253	0.00055	0.00196983	yes
XLOC_001923	AT1G61210	NM_001198348	NM_104802	chr1:22564368-22571964	WT_Seedling	psy2l_Seedling	OK	9.71122	19.544	1.009	4.6578	0.00005	0.000226813	yes
XLOC_001924	BRD4	NM_202334	none	chr1:22572537-22575553	WT_Seedling	psy2l_Seedling	OK	1.68682	1.08295	-0.63934	-1.59624	0.0143	0.032905	yes
XLOC_001925	AT1G61230	NM_104804	none	chr1:22579746-22580900	WT_Seedling	psy2l_Seedling	OK	0.632846	0	#NAME?	#NAME?	0.00005	0.000226813	yes
XLOC_004582	AT1G61255	NM_148616	none	chr1:22589091-22589720	WT_Seedling	psy2l_Seedling	OK	4.56576	12.0773	1.40338	4.85287	0.00005	0.000226813	yes
XLOC_001928	AT1G61280	NM_104809	none	chr1:22603133-22604925	WT_Seedling	psy2l_Seedling	OK	2.85607	1.27792	-1.16023	-2.64413	0.0008	0.00274504	yes
XLOC_003016	AT1G07360	NM_100610	none	chr1:2260379-2262890	WT_Seedling	psy2l_Seedling	OK	35.1991	60.5815	0.783338	4.18873	0.00005	0.000226813	yes
XLOC_004584	AT1G61300,AT1G61310	NM_104811	NM_104812	chr1:22607484-22615965	WT_Seedling	psy2l_Seedling	OK	9.19057	3.65354	-1.33086	-5.1511	0.00005	0.000226813	yes
XLOC_001930	AT1G61350	NM_104816	none	chr1:22633713-22636054	WT_Seedling	psy2l_Seedling	OK	12.8687	7.3803	-0.802117	-3.62664	0.00005	0.000226813	yes
XLOC_003017	AT1G07380	NM_100612	none	chr1:2264649-2269093	WT_Seedling	psy2l_Seedling	OK	4.48041	6.62862	0.565078	2.14642	0.00035	0.00131986	yes
XLOC_004586	AT1G61400	NM_104821	none	chr1:22654443-22668542	WT_Seedling	psy2l_Seedling	OK	0.579405	1.10865	0.936159	1.75485	0.00485	0.0129304	yes
XLOC_004589	AT1G61460	NM_104827	none	chr1:22672648-22677673	WT_Seedling	psy2l_Seedling	OK	0.481428	1.19988	1.3175	2.10092	0.00205	0.00621012	yes
XLOC_001933	CAF1-5	unknown	none	chr1:22678120-22679152	WT_Seedling	psy2l_Seedling	OK	0.882718	4.17001	2.24002	4.72105	0.00005	0.000226813	yes
XLOC_000303	AtRLP1	unknown	none	chr1:2269694-2275866	WT_Seedling	psy2l_Seedling	OK	2.37998	6.23725	1.38996	5.13815	0.00005	0.000226813	yes
XLOC_001934	LHCA3	NM_001036140	NM_001198351,NM_104833	chr1:22699981-22701211	WT_Seedling	psy2l_Seedling	OK	2132.82	1540.25	-0.469605	-2.443	0.00105	0.00348648	yes
XLOC_004593	MLO6	unknown	none	chr1:22708712-22712234	WT_Seedling	psy2l_Seedling	OK	4.4957	9.15395	1.02585	4.06072	0.00005	0.000226813	yes
XLOC_004595	ARP2	NM_104840	NM_113614	chr1:22720770-22723152	WT_Seedling	psy2l_Seedling	OK	59.3243	32.9742	-0.847285	-3.90753	0.00005	0.000226813	yes
XLOC_004596	AT1G61590	NM_104841	none	chr1:22723449-22726092	WT_Seedling	psy2l_Seedling	OK	12.5536	5.17837	-1.27753	-4.1337	0.00005	0.000226813	yes
XLOC_001935	AT1G61600	NM_104842	none	chr1:22728770-22731328	WT_Seedling	psy2l_Seedling	OK	1.19357	1.75502	0.55621	1.45708	0.02175	0.0469227	yes
XLOC_004597	AT1G61640	NM_104846	NM_202336	chr1:22746362-22749272	WT_Seedling	psy2l_Seedling	OK	5.71467	11.8721	1.05483	4.16716	0.00005	0.000226813	yes
XLOC_004598	BHLH112	unknown	none	chr1:22753647-22756374	WT_Seedling	psy2l_Seedling	OK	15.2237	20.7033	0.443544	1.9274	0.0007	0.00243541	yes
XLOC_001938	AT1G61670	NM_104849	none	chr1:22769354-22772383	WT_Seedling	psy2l_Seedling	OK	14.3414	19.6167	0.451897	2.22174	0.00055	0.00196983	yes
XLOC_000305	SMO2-2	NM_001084505	NM_001084506,NM_128493,NM_179802,NM_201830	chr1:2277630-2280290	WT_Seedling	psy2l_Seedling	OK	19.3622	14.2863	-0.438614	-2.11016	0.0017	0.00527645	yes
XLOC_004600	AT1G61730	NM_104855	none	chr1:22793225-22794695	WT_Seedling	psy2l_Seedling	OK	32.5578	44.2932	0.444081	2.38546	0.0003	0.00115018	yes
XLOC_003018	AIP1	unknown	none	chr1:2280875-2282801	WT_Seedling	psy2l_Seedling	OK	0.299147	2.43817	3.02687	4.90152	0.00005	0.000226813	yes
XLOC_001940	OST3B	unknown	none	chr1:22814290-22815688	WT_Seedling	psy2l_Seedling	OK	67.6752	51.7212	-0.38787	-2.14754	0.00165	0.00514625	yes
XLOC_001941	RIC9	unknown	none	chr1:22819594-22821003	WT_Seedling	psy2l_Seedling	OK	6.6089	2.50543	-1.39935	-4.0366	0.00005	0.000226813	yes
XLOC_001942	GPT2	NM_104862	none	chr1:22824351-22826841	WT_Seedling	psy2l_Seedling	OK	4.43981	35.083	2.9822	11.8669	0.00005	0.000226813	yes
XLOC_001943	BGLU45	NM_001198358	NM_104863,NM_202337	chr1:22829958-22832953	WT_Seedling	psy2l_Seedling	OK	5.04691	2.12007	-1.25129	-3.32623	0.00005	0.000226813	yes
XLOC_001944	BGLU46	NM_180637	NM_202338	chr1:22835265-22838560	WT_Seedling	psy2l_Seedling	OK	15.7748	10.5518	-0.580137	-2.68983	0.00005	0.000226813	yes
XLOC_001946	AT1G61840	NM_104866	none	chr1:22847847-22849793	WT_Seedling	psy2l_Seedling	OK	0.74326	0.0852679	-3.12379	-3.05922	0.00225	0.00674505	yes
XLOC_003019	AT1G07440	NM_001035910	NM_100618	chr1:2286303-2289298	WT_Seedling	psy2l_Seedling	OK	13.7177	9.36138	-0.551243	-2.5331	0.0002	0.000801646	yes
XLOC_004605	PPR336	NM_104869	none	chr1:22865094-22866626	WT_Seedling	psy2l_Seedling	OK	28.4558	37.1372	0.384146	2.03272	0.0023	0.00687278	yes
XLOC_001950	AT1G61970	NM_001198361	NM_104877	chr1:22904525-22907665	WT_Seedling	psy2l_Seedling	OK	2.14589	3.42999	0.676626	1.99014	0.00075	0.00258824	yes
XLOC_000306	AT1G07470	NM_100621	none	chr1:2291440-2294563	WT_Seedling	psy2l_Seedling	OK	13.2764	17.0944	0.364662	1.73968	0.01095	0.0261313	yes
XLOC_004609	MIR171C	unknown	none	chr1:22929571-22930227	WT_Seedling	psy2l_Seedling	OK	1.46879	0.248206	-2.56502	-2.82211	0.0129	0.0301137	yes
XLOC_004615	AT1G62130	NM_104894	none	chr1:22962123-22968999	WT_Seedling	psy2l_Seedling	OK	2.15696	4.04142	0.905864	3.10421	0.00005	0.000226813	yes
XLOC_004617	35885	unknown	none	chr1:22975530-22977751	WT_Seedling	psy2l_Seedling	OK	55.9906	125.503	1.16447	5.52422	0.00005	0.000226813	yes
XLOC_004619	AT1G62250	NM_104905	NM_202341	chr1:22995428-22999841	WT_Seedling	psy2l_Seedling	OK	11.6027	4.06816	-1.51201	-6.50075	0.00005	0.000226813	yes
XLOC_004621	APA2	unknown	none	chr1:23009911-23013545	WT_Seedling	psy2l_Seedling	OK	8.75583	16.1197	0.880513	3.55404	0.00005	0.000226813	yes
XLOC_004622	WRKY6	NM_104910	none	chr1:23016698-23019327	WT_Seedling	psy2l_Seedling	OK	20.5095	27.982	0.448206	2.04711	0.00045	0.00164686	yes
XLOC_004624	AT1G62310	NM_104911	none	chr1:23032714-23039822	WT_Seedling	psy2l_Seedling	OK	3.14081	6.68586	1.08998	4.13959	0.00005	0.000226813	yes
XLOC_004625	AT1G62320	NM_104912	none	chr1:23041405-23044901	WT_Seedling	psy2l_Seedling	OK	1.24582	0.436485	-1.51309	-2.84694	0.00005	0.000226813	yes
XLOC_000307	FTSH10	unknown	none	chr1:2304471-2312298	WT_Seedling	psy2l_Seedling	OK	17.1207	33.9712	0.988575	4.42192	0.00005	0.000226813	yes
XLOC_001956	AT1G62330	NM_104913	none	chr1:23046782-23050223	WT_Seedling	psy2l_Seedling	OK	11.5551	7.60069	-0.604326	-2.45352	0.00005	0.000226813	yes
XLOC_004626	STM	NM_119954	none	chr1:23058593-23061717	WT_Seedling	psy2l_Seedling	OK	1.45974	3.00421	1.04127	2.55403	0.00065	0.00228046	yes
XLOC_001958	AT1G62370	NM_104917	none	chr1:23072308-23073358	WT_Seedling	psy2l_Seedling	OK	10.1696	5.75072	-0.822447	-3.06866	0.00005	0.000226813	yes
XLOC_001959	ACO2	NM_104918	NM_118831	chr1:23082012-23101389	WT_Seedling	psy2l_Seedling	OK	878.059	1194.56	0.444091	2.01182	0.0025	0.00737666	yes
XLOC_004628	AT1G62420	NM_104922	none	chr1:23102675-23104730	WT_Seedling	psy2l_Seedling	OK	48.3114	166.825	1.7879	8.16664	0.00005	0.000226813	yes
XLOC_001961	LRX2	NM_104924	none	chr1:23112836-23115603	WT_Seedling	psy2l_Seedling	OK	4.41898	2.48596	-0.82991	-2.87428	0.00005	0.000226813	yes
XLOC_001962	AT1G62480	NM_104927	none	chr1:23128662-23129697	WT_Seedling	psy2l_Seedling	OK	351.387	454.132	0.370051	2.44773	0.0024	0.00711134	yes
XLOC_001963	AT1G62500	NM_104929	none	chr1:23132057-23133365	WT_Seedling	psy2l_Seedling	OK	8.73613	4.54225	-0.943589	-3.38844	0.00005	0.000226813	yes
XLOC_002736	LHY	NM_001035847	NM_001083968,NM_001197953,NM_099988,NM_179237	chr1:23132-37938	WT_Seedling	psy2l_Seedling	OK	117.16	88.1837	-0.409891	-1.79607	0.002	0.00607665	yes
XLOC_003024	SCL14	NM_100627	none	chr1:2313588-2316495	WT_Seedling	psy2l_Seedling	OK	13.1744	17.28	0.39137	1.91874	0.0019	0.00580299	yes
XLOC_004630	AT1G62510	NM_104930	none	chr1:23136366-23137275	WT_Seedling	psy2l_Seedling	OK	117.336	45.0771	-1.38018	-8.14756	0.00005	0.000226813	yes
XLOC_001964	AT1G62520	NM_104931	none	chr1:23144424-23145551	WT_Seedling	psy2l_Seedling	OK	6.4049	2.2255	-1.52505	-4.44274	0.00005	0.000226813	yes
XLOC_001965	FMOGS-OX2	unknown	none	chr1:23151724-23155706	WT_Seedling	psy2l_Seedling	OK	3.9475	6.35777	0.687581	2.15294	0.0001	0.000428895	yes
XLOC_001966	FMOGS-OX3	unknown	none	chr1:23159840-23163166	WT_Seedling	psy2l_Seedling	OK	3.85222	6.127	0.669493	2.4335	0.00025	0.000976231	yes
XLOC_001968	AT1G62580	NM_104936	none	chr1:23173256-23179353	WT_Seedling	psy2l_Seedling	OK	0.733732	2.0236	1.4636	2.19126	0.0041	0.0111815	yes
XLOC_001971	AT1G62630	NM_104941	none	chr1:23185849-23189099	WT_Seedling	psy2l_Seedling	OK	5.07202	6.81209	0.425537	1.82595	0.0027	0.00787253	yes
XLOC_001973	BFRUCT3	unknown	none	chr1:23199692-23203634	WT_Seedling	psy2l_Seedling	OK	109.073	78.2145	-0.47979	-2.44263	0.0001	0.000428895	yes
XLOC_004638	AT1G62730	NM_104950	none	chr1:23227529-23230786	WT_Seedling	psy2l_Seedling	OK	4.91543	9.30505	0.920697	2.77574	0.00005	0.000226813	yes
XLOC_004640	AT1G62760	NM_104953	none	chr1:23237396-23238652	WT_Seedling	psy2l_Seedling	OK	1.34689	0.573271	-1.23234	-2.12475	0.0051	0.0135194	yes
XLOC_004641	AT1G62770	NM_104955	none	chr1:23245909-23246868	WT_Seedling	psy2l_Seedling	OK	7.61895	10.9836	0.527685	2.03914	0.0101	0.0243414	yes
XLOC_004642	AT1G62780	NM_104956	none	chr1:23249169-23251144	WT_Seedling	psy2l_Seedling	OK	159.748	116.346	-0.457379	-2.77893	0.00015	0.000618818	yes
XLOC_001975	AT1G62790	NM_104957	NM_179506	chr1:23252247-23253684	WT_Seedling	psy2l_Seedling	OK	104.539	73.3811	-0.510557	-2.36154	0.00005	0.000226813	yes
XLOC_004643	ASP4	NM_104958	NM_179507	chr1:23253696-23261947	WT_Seedling	psy2l_Seedling	OK	13.8961	8.26196	-0.750123	-2.91647	0.00005	0.000226813	yes
XLOC_003025	APK1A	unknown	none	chr1:2327576-2333709	WT_Seedling	psy2l_Seedling	OK	19.8413	25.3643	0.354292	1.54063	0.00745	0.0188057	yes
XLOC_002760	SPPL4	NM_001035853	NM_100047	chr1:232977-237799	WT_Seedling	psy2l_Seedling	OK	13.116	10.5382	-0.315701	-1.31894	0.0229	0.0490519	yes
XLOC_004649	ACS10	NM_104974	none	chr1:23314901-23320421	WT_Seedling	psy2l_Seedling	OK	44.6001	33.5055	-0.412648	-1.81324	0.0015	0.00473692	yes
XLOC_001981	BHLH125	unknown	none	chr1:23328759-23330776	WT_Seedling	psy2l_Seedling	OK	6.55289	3.45625	-0.922923	-2.99389	0.00025	0.000976231	yes
XLOC_001982	EXPA18	unknown	none	chr1:23331682-23333123	WT_Seedling	psy2l_Seedling	OK	7.45207	4.743	-0.651843	-2.18639	0.00315	0.00898481	yes
XLOC_001985	NRS/ER	unknown	none	chr1:23342351-23344007	WT_Seedling	psy2l_Seedling	OK	98.3249	64.3282	-0.612106	-3.48686	0.00005	0.000226813	yes
XLOC_004650	AT1G63010	NM_001084293	NM_001084294,NM_001198368,NM_104979,NM_202344	chr1:23347721-23352680	WT_Seedling	psy2l_Seedling	OK	18.8736	31.8455	0.754719	3.52403	0.00005	0.000226813	yes
XLOC_004651	NRPD1	NM_001198369	NM_104980	chr1:23354989-23362528	WT_Seedling	psy2l_Seedling	OK	1.27336	2.5191	0.984272	3.32202	0.00005	0.000226813	yes
XLOC_004654	PP2A11	unknown	none	chr1:23391029-23392853	WT_Seedling	psy2l_Seedling	OK	11.7943	25.1867	1.09457	4.44611	0.00005	0.000226813	yes
XLOC_004655	SCL28	NM_121886	none	chr1:23399134-23402144	WT_Seedling	psy2l_Seedling	OK	2.6926	3.6823	0.451611	1.60161	0.0094	0.0229272	yes
XLOC_000309	MT1C	NM_100634	none	chr1:2341527-2342095	WT_Seedling	psy2l_Seedling	OK	806.175	343.626	-1.23026	-10.9403	0.00005	0.000226813	yes
XLOC_001990	AT1G63220	NM_001084296	NM_105001	chr1:23448909-23452393	WT_Seedling	psy2l_Seedling	OK	38.4095	14.0083	-1.45518	-4.18485	0.00005	0.000226813	yes
XLOC_004659	AT1G63240	NM_105003	none	chr1:23455740-23458628	WT_Seedling	psy2l_Seedling	OK	5.03502	2.62621	-0.939015	-2.90953	0.00005	0.000226813	yes
XLOC_005498	CLE14	NM_148623	none	chr1:23459168-23459525	WT_Seedling	psy2l_Seedling	OK	0.775614	0	#NAME?	#NAME?	0.0004	0.00148594	yes
XLOC_004662	TET10	NM_001036145	NM_105005,NM_202348	chr1:23466688-23469222	WT_Seedling	psy2l_Seedling	OK	15.0458	6.51151	-1.2083	-4.26598	0.00005	0.000226813	yes
XLOC_004663	ABCI1	unknown	none	chr1:23469537-23471382	WT_Seedling	psy2l_Seedling	OK	4.87442	7.57996	0.63696	2.27654	0.00125	0.00404293	yes
XLOC_004664	AT1G63290	NM_105008	none	chr1:23472014-23473808	WT_Seedling	psy2l_Seedling	OK	57.217	32.9556	-0.795919	-3.25296	0.00005	0.000226813	yes
XLOC_000310	PLL5	NM_100636	none	chr1:2348939-2351724	WT_Seedling	psy2l_Seedling	OK	7.89579	10.3086	0.384698	1.74146	0.006	0.0155741	yes
XLOC_004668	AT1G63360	NM_105015	none	chr1:23499228-23502319	WT_Seedling	psy2l_Seedling	OK	7.53032	11.6478	0.629276	2.92125	0.00005	0.000226813	yes
XLOC_004672	AT1G63410	NM_105020	none	chr1:23510676-23511980	WT_Seedling	psy2l_Seedling	OK	1.22849	0.270785	-2.18167	-2.47901	0.01715	0.0383792	yes
XLOC_001995	AT1G63430	NM_001198372	NM_105022	chr1:23522494-23526772	WT_Seedling	psy2l_Seedling	OK	11.8421	15.3356	0.37296	1.80432	0.0029	0.00836859	yes
XLOC_001996	RHS8	NM_105024	none	chr1:23532570-23534669	WT_Seedling	psy2l_Seedling	OK	4.64216	8.96357	0.949278	4.06428	0.00005	0.000226813	yes
XLOC_001997	GPX8	unknown	none	chr1:23534965-23536472	WT_Seedling	psy2l_Seedling	OK	29.9965	22.8453	-0.392898	-2.06304	0.0077	0.019327	yes
XLOC_003029	DOF1.1	unknown	none	chr1:2354370-2356246	WT_Seedling	psy2l_Seedling	OK	16.9037	24.1363	0.513867	2.20853	0.0002	0.000801646	yes
XLOC_004675	AT1G63490	NM_105028	none	chr1:23544702-23553219	WT_Seedling	psy2l_Seedling	OK	4.72686	7.06569	0.579948	2.49755	0.00005	0.000226813	yes
XLOC_001999	AT1G63520	NM_105030	none	chr1:23559988-23562169	WT_Seedling	psy2l_Seedling	OK	0.463097	0.828027	0.838363	1.4898	0.02205	0.0475048	yes
XLOC_002000	AT1G63530	NM_105031	none	chr1:23563284-23565636	WT_Seedling	psy2l_Seedling	OK	1.37959	2.36536	0.777814	1.84753	0.0017	0.00527645	yes
XLOC_004678	AT1G63660	NM_105043	NM_202352	chr1:23604029-23607281	WT_Seedling	psy2l_Seedling	OK	36.7272	53.2975	0.537219	2.84496	0.00005	0.000226813	yes
XLOC_004679	AT1G63670	NM_001084297	NM_001084298,NM_105044	chr1:23607396-23610782	WT_Seedling	psy2l_Seedling	OK	7.34459	12.2748	0.740941	3.05227	0.00005	0.000226813	yes
XLOC_004681	AT1G63720	NM_105049	none	chr1:23635847-23637583	WT_Seedling	psy2l_Seedling	OK	2.4613	3.57236	0.537456	1.59511	0.0169	0.0379193	yes
XLOC_002005	AT1G63750	NM_001084299	NM_001084300,NM_105052	chr1:23650764-23655367	WT_Seedling	psy2l_Seedling	OK	3.71263	8.44509	1.18567	4.77363	0.00005	0.000226813	yes
XLOC_004683	IMP4	NM_105054	none	chr1:23664837-23667356	WT_Seedling	psy2l_Seedling	OK	28.1759	44.2862	0.652393	3.53414	0.00005	0.000226813	yes
XLOC_004684	UBC5	NM_105055	none	chr1:23667666-23669183	WT_Seedling	psy2l_Seedling	OK	44.0823	22.5448	-0.967404	-5.17004	0.00005	0.000226813	yes
XLOC_004685	AT1G63810	NM_105056	none	chr1:23669489-23675907	WT_Seedling	psy2l_Seedling	OK	9.94251	14.0699	0.500935	2.24415	0.00005	0.000226813	yes
XLOC_003031	ATDSI-1VOC	unknown	none	chr1:2367484-2368393	WT_Seedling	psy2l_Seedling	OK	0.415118	1.88577	2.18356	2.89209	0.01315	0.0306379	yes
XLOC_004687	AT1G63840	NM_105059	none	chr1:23689727-23690836	WT_Seedling	psy2l_Seedling	OK	22.9248	37.1366	0.695932	3.70017	0.00005	0.000226813	yes
XLOC_004690	AT1G63880	NM_105062	none	chr1:23712250-23716123	WT_Seedling	psy2l_Seedling	OK	10.7668	15.3006	0.50699	2.28745	0.0001	0.000428895	yes
XLOC_002009	ROH1	NM_105066	none	chr1:23727615-23729392	WT_Seedling	psy2l_Seedling	OK	1.58703	0.778488	-1.02759	-2.1977	0.0016	0.0050071	yes
XLOC_002010	MDAR6	NM_105067	NM_179508,NM_179509,NM_179510	chr1:23729903-23733734	WT_Seedling	psy2l_Seedling	OK	182.534	239.339	0.39089	2.05004	0.00225	0.00674505	yes
XLOC_004692	ISPF	NM_105070	NM_180640	chr1:23738822-23740377	WT_Seedling	psy2l_Seedling	OK	100.512	81.6455	-0.299915	-1.86302	0.0148	0.033865	yes
XLOC_002012	WRKY56	unknown	none	chr1:23747343-23749052	WT_Seedling	psy2l_Seedling	OK	6.14757	1.31456	-2.22544	-4.075	0.00005	0.000226813	yes
XLOC_002013	AT1G64050	NM_001198377	NM_105078	chr1:23762213-23766042	WT_Seedling	psy2l_Seedling	OK	13.6438	21.2272	0.637665	2.61349	0.00005	0.000226813	yes
XLOC_002017	AT1G64100	NM_001084301	NM_105083	chr1:23793580-23795719	WT_Seedling	psy2l_Seedling	OK	12.5496	20.9399	0.738618	3.38964	0.0001	0.000428895	yes
XLOC_004696	CPuORF23	NM_001124073	none	chr1:23803767-23807164	WT_Seedling	psy2l_Seedling	OK	41.1961	58.4403	0.504458	2.60514	0.00005	0.000226813	yes
XLOC_004697	AT1G64150	NM_105088	none	chr1:23808886-23812671	WT_Seedling	psy2l_Seedling	OK	25.4494	11.9642	-1.0889	-4.40923	0.00005	0.000226813	yes
XLOC_002018	DIR5	unknown	none	chr1:23814027-23814845	WT_Seedling	psy2l_Seedling	OK	0.582923	1.7575	1.59215	2.50123	0.0061	0.0158116	yes
XLOC_004698	CHX16	unknown	none	chr1:23815054-23818505	WT_Seedling	psy2l_Seedling	OK	1.42178	3.82659	1.42836	4.44734	0.00005	0.000226813	yes
XLOC_000313	AT1G07705	NM_001084009	NM_100644	chr1:2381594-2386085	WT_Seedling	psy2l_Seedling	OK	9.70416	12.7871	0.398015	1.68877	0.0032	0.00910458	yes
XLOC_004699	AT1G64190	NM_105093	none	chr1:23821443-23827219	WT_Seedling	psy2l_Seedling	OK	64.4776	47.4215	-0.443256	-2.02368	0.0002	0.000801646	yes
XLOC_004701	VHA-E3	NM_105094	none	chr1:23828342-23830107	WT_Seedling	psy2l_Seedling	OK	61.7311	28.4804	-1.11603	-6.21173	0.00005	0.000226813	yes
XLOC_002022	AT1G64240	unknown	none	chr1:23837041-23840111	WT_Seedling	psy2l_Seedling	OK	0.0444178	0.822691	4.21114	3.57715	0.00125	0.00404293	yes
XLOC_002026	AT1G64300	NM_001036152	NM_105104	chr1:23862885-23867632	WT_Seedling	psy2l_Seedling	OK	0.669242	0.975716	0.543932	1.39741	0.02255	0.0484493	yes
XLOC_002027	AT1G64320	NM_105106	none	chr1:23867976-23870712	WT_Seedling	psy2l_Seedling	OK	0.520984	1.08263	1.05522	2.08551	0.0024	0.00711134	yes
XLOC_002030	AT1G64355	NM_001036153	NM_105110	chr1:23886013-23887241	WT_Seedling	psy2l_Seedling	OK	37.5365	24.332	-0.625435	-3.3387	0.00005	0.000226813	yes
XLOC_002031	AT1G64370	NM_105112	none	chr1:23888854-23889658	WT_Seedling	psy2l_Seedling	OK	36.8391	67.6312	0.87645	5.10146	0.00005	0.000226813	yes
XLOC_004704	ERF061	unknown	none	chr1:23890635-23892206	WT_Seedling	psy2l_Seedling	OK	4.19156	2.92318	-0.519952	-1.63304	0.0145	0.0332716	yes
XLOC_004705	LACS3	NM_105115	none	chr1:23915577-23919838	WT_Seedling	psy2l_Seedling	OK	11.6153	20.5586	0.823714	3.98036	0.00005	0.000226813	yes
XLOC_002034	AT1G64405	NM_105116	none	chr1:23923705-23924376	WT_Seedling	psy2l_Seedling	OK	2.98023	4.8984	0.716885	2.0029	0.0181	0.0401581	yes
XLOC_002035	AT1G64430	NM_001036154	NM_105118	chr1:23933293-23939874	WT_Seedling	psy2l_Seedling	OK	29.1779	21.6155	-0.432809	-2.04739	0.0006	0.00212509	yes
XLOC_004706	AT1G64450	NM_105120	none	chr1:23941598-23943023	WT_Seedling	psy2l_Seedling	OK	5.16016	3.06531	-0.751384	-2.40178	0.00045	0.00164686	yes
XLOC_002037	AT1G64500	NM_105125	none	chr1:23953066-23954526	WT_Seedling	psy2l_Seedling	OK	63.8823	85.7275	0.424342	2.35284	0.0002	0.000801646	yes
XLOC_000314	AT1G07728	unknown	none	chr1:2395451-2397366	WT_Seedling	psy2l_Seedling	OK	7.62198	5.54344	-0.459383	-1.81939	0.00515	0.0136325	yes
XLOC_004709	RPS6	NM_124017	NM_001085006,NM_119319	chr1:23954881-23956258	WT_Seedling	psy2l_Seedling	OK	499.567	345.335	-0.532681	-3.42105	0.00005	0.000226813	yes
XLOC_002039	NLP6	unknown	none	chr1:23959684-23963100	WT_Seedling	psy2l_Seedling	OK	12.9192	15.9527	0.304284	1.37555	0.0167	0.0375365	yes
XLOC_002040	ABCF3	unknown	none	chr1:23968739-23973614	WT_Seedling	psy2l_Seedling	OK	41.3004	50.7314	0.296726	1.54431	0.01345	0.0312301	yes
XLOC_004710	AT1G64563	unknown	none	chr1:23973676-23978124	WT_Seedling	psy2l_Seedling	OK	0.833775	1.25662	0.59182	1.36421	0.01955	0.0428867	yes
XLOC_002043	AT1G64590	NM_105134	none	chr1:23993483-23995502	WT_Seedling	psy2l_Seedling	OK	11.6837	4.87066	-1.26231	-4.80493	0.00005	0.000226813	yes
XLOC_004713	AT1G64610	NM_105136	NM_202360	chr1:23995976-24001949	WT_Seedling	psy2l_Seedling	OK	3.04945	5.43462	0.833628	1.82231	0.00375	0.0103975	yes
XLOC_004714	AT1G64650	NM_001084303	NM_105140	chr1:24015217-24026496	WT_Seedling	psy2l_Seedling	OK	41.9014	30.0445	-0.479899	-2.07332	0.0011	0.00362018	yes
XLOC_004715	BDG1	NM_105142	none	chr1:24030921-24033674	WT_Seedling	psy2l_Seedling	OK	28.9657	57.2738	0.983531	5.22229	0.00005	0.000226813	yes
XLOC_002051	AT1G64710	NM_001084304	NM_105146	chr1:24044486-24046435	WT_Seedling	psy2l_Seedling	OK	16.5658	31.2587	0.916044	4.60999	0.00005	0.000226813	yes
XLOC_004717	CP5	NM_105147	none	chr1:24046758-24048858	WT_Seedling	psy2l_Seedling	OK	521.369	397.619	-0.39092	-2.02986	0.00165	0.00514625	yes
XLOC_002053	PNSB2	unknown	none	chr1:24057286-24059490	WT_Seedling	psy2l_Seedling	OK	119.826	73.0657	-0.71367	-4.00038	0.00005	0.000226813	yes
XLOC_004721	ILA	NM_001198384	NM_105153	chr1:24064828-24082060	WT_Seedling	psy2l_Seedling	OK	0.146638	1.87112	3.67358	3.53166	0.0106	0.0253998	yes
XLOC_002054	APO1	NM_001036157	NM_105155	chr1:24086542-24088575	WT_Seedling	psy2l_Seedling	OK	8.03605	10.5579	0.39376	1.71381	0.00985	0.0238287	yes
XLOC_002056	SIGA	NM_001198385	NM_105160	chr1:24097842-24100969	WT_Seedling	psy2l_Seedling	OK	46.8933	38.2729	-0.293058	-1.40205	0.0135	0.0313249	yes
XLOC_002059	CYP89A2	NM_105164	none	chr1:24113184-24114982	WT_Seedling	psy2l_Seedling	OK	13.121	65.9345	2.32916	11.6608	0.00005	0.000226813	yes
XLOC_004724	UGT79B11	unknown	none	chr1:24117314-24118983	WT_Seedling	psy2l_Seedling	OK	2.1199	0.31755	-2.73894	-4.38755	0.00005	0.000226813	yes
XLOC_002061	CYP89A6	NM_105168	none	chr1:24123772-24125578	WT_Seedling	psy2l_Seedling	OK	1.85944	1.21072	-0.619	-1.47503	0.023	0.0492558	yes
XLOC_002062	CYP89A5	NM_105169	none	chr1:24127541-24129458	WT_Seedling	psy2l_Seedling	OK	31.1762	41.9815	0.429305	2.24583	0.00035	0.00131986	yes
XLOC_004725	VTE4	NM_105171	none	chr1:24129844-24136213	WT_Seedling	psy2l_Seedling	OK	11.9511	24.4907	1.03509	3.26118	0.00005	0.000226813	yes
XLOC_004726	CDI	unknown	none	chr1:24137643-24139583	WT_Seedling	psy2l_Seedling	OK	144.529	227.701	0.655785	3.64861	0.00005	0.000226813	yes
XLOC_004727	GTG1	NM_001036158	NM_105173	chr1:24139945-24146219	WT_Seedling	psy2l_Seedling	OK	16.5018	23.145	0.488074	2.19241	0.00005	0.000226813	yes
XLOC_002066	AT1G65030	NM_105177	none	chr1:24156745-24163649	WT_Seedling	psy2l_Seedling	OK	23.3037	33.3469	0.516996	1.91096	0.0066	0.0169084	yes
XLOC_004729	HRD1B	unknown	none	chr1:24156745-24163649	WT_Seedling	psy2l_Seedling	OK	21.5445	13.265	-0.699698	-2.07825	0.00005	0.000226813	yes
XLOC_000316	ECA1	unknown	none	chr1:2416234-2420835	WT_Seedling	psy2l_Seedling	OK	15.4285	22.1936	0.524551	2.59421	0.00005	0.000226813	yes
XLOC_004730	4CL3	NM_105180	NM_179513	chr1:24167186-24171666	WT_Seedling	psy2l_Seedling	OK	23.5191	62.8485	1.41805	6.93947	0.00005	0.000226813	yes
XLOC_004732	AT1G65090	NM_001160975	NM_001198387,NM_105183	chr1:24180888-24183125	WT_Seedling	psy2l_Seedling	OK	0.21096	0.797784	1.91903	2.10384	0.01655	0.0372484	yes
XLOC_003039	AT1G07820	NM_100656	NM_180608	chr1:2421207-2421943	WT_Seedling	psy2l_Seedling	OK	131.019	245.554	0.906265	6.45104	0.00005	0.000226813	yes
XLOC_002068	AT1G65220	NM_105195	none	chr1:24226045-24230903	WT_Seedling	psy2l_Seedling	OK	67.0319	55.6538	-0.268368	-1.29357	0.02315	0.0495355	yes
XLOC_002070	VIPP1	unknown	none	chr1:24236109-24240579	WT_Seedling	psy2l_Seedling	OK	140.085	105.573	-0.408067	-2.30255	0.00045	0.00164686	yes
XLOC_000318	AT1G07840	NM_001035912	NM_100658,NM_202056	chr1:2424053-2426679	WT_Seedling	psy2l_Seedling	OK	18.5423	23.9873	0.371456	1.5861	0.00425	0.0115276	yes
XLOC_004739	MTACP2	unknown	none	chr1:24248905-24250446	WT_Seedling	psy2l_Seedling	OK	263.828	323.243	0.29302	2.08074	0.01495	0.0341776	yes
XLOC_002073	XTH17	unknown	none	chr1:24257190-24258485	WT_Seedling	psy2l_Seedling	OK	31.5103	11.8043	-1.41651	-6.7431	0.00005	0.000226813	yes
XLOC_004740	CBSX6	unknown	none	chr1:24259889-24262953	WT_Seedling	psy2l_Seedling	OK	13.9399	9.70307	-0.522704	-2.40102	0.00025	0.000976231	yes
XLOC_004741	PHE1	NM_105207	none	chr1:24266342-24266557	WT_Seedling	psy2l_Seedling	OK	3.13138	0	#NAME?	#NAME?	0.0036	0.0100443	yes
XLOC_004742	AT1G65370	NM_105211	none	chr1:24284468-24286141	WT_Seedling	psy2l_Seedling	OK	7.15656	10.7746	0.590297	2.32172	0.0011	0.00362018	yes
XLOC_004743	AT1G65385	unknown	none	chr1:24289777-24290161	WT_Seedling	psy2l_Seedling	OK	1.07056	0	#NAME?	#NAME?	0.00005	0.000226813	yes
XLOC_002075	PP2A5	unknown	none	chr1:24292485-24294706	WT_Seedling	psy2l_Seedling	OK	12.495	7.61031	-0.715318	-1.92105	0.00065	0.00228046	yes
XLOC_002762	PUB56	unknown	none	chr1:242953-245969	WT_Seedling	psy2l_Seedling	OK	0.182325	0.608843	1.73955	1.85316	0.02225	0.0479054	yes
XLOC_003040	AT1G07870	NM_001198003	NM_100661	chr1:2429701-2432057	WT_Seedling	psy2l_Seedling	OK	8.31652	11.1996	0.42939	1.64526	0.00405	0.0110821	yes
XLOC_004745	ARI8	NM_105217	none	chr1:24300889-24306294	WT_Seedling	psy2l_Seedling	OK	14.0426	18.7085	0.413885	2.03275	0.00155	0.00487299	yes
XLOC_004746	GTB1	NM_001084306	NM_001198388,NM_105218	chr1:24306616-24314662	WT_Seedling	psy2l_Seedling	OK	23.8958	36.0616	0.593706	2.94644	0.00005	0.000226813	yes
XLOC_004748	AT1G65481	NM_001198392	none	chr1:24340958-24341774	WT_Seedling	psy2l_Seedling	OK	0.723513	2.12448	1.55402	2.54778	0.0105	0.0251897	yes
XLOC_002079	AT1G65486	NM_001124079	NM_001160978	chr1:24349435-24350323	WT_Seedling	psy2l_Seedling	OK	37.6942	24.723	-0.608485	-3.4049	0.00015	0.000618818	yes
XLOC_002080	AT1G65490	NM_105223	none	chr1:24354688-24355261	WT_Seedling	psy2l_Seedling	OK	148.521	64.1094	-1.21206	-9.36793	0.00005	0.000226813	yes
XLOC_002081	AT1G65500	NM_105224	none	chr1:24357736-24358613	WT_Seedling	psy2l_Seedling	OK	6.00762	22.2586	1.8895	7.4078	0.00005	0.000226813	yes
XLOC_002082	AT1G65510	NM_105225	none	chr1:24359436-24360164	WT_Seedling	psy2l_Seedling	OK	4.39054	2.40231	-0.869976	-2.21696	0.0188	0.0414817	yes
XLOC_004749	ECI1	unknown	none	chr1:24361058-24362035	WT_Seedling	psy2l_Seedling	OK	16.1702	9.54656	-0.760283	-3.27831	0.00005	0.000226813	yes
XLOC_004752	AT1G65570	NM_105231	none	chr1:24373903-24375895	WT_Seedling	psy2l_Seedling	OK	3.30601	2.024	-0.707883	-1.88082	0.0063	0.0162518	yes
XLOC_004753	FRA3	NM_105232	none	chr1:24377271-24384082	WT_Seedling	psy2l_Seedling	OK	8.40764	12.0743	0.522163	2.47858	0.0001	0.000428895	yes
XLOC_002083	HEXO3	NM_105233	none	chr1:24385823-24391214	WT_Seedling	psy2l_Seedling	OK	27.6029	14.3198	-0.946807	-4.23583	0.00005	0.000226813	yes
XLOC_004754	KOR2	unknown	none	chr1:24391684-24395383	WT_Seedling	psy2l_Seedling	OK	8.5403	5.37992	-0.666701	-2.6874	0.0001	0.000428895	yes
XLOC_002084	LBD6	unknown	none	chr1:24398219-24401006	WT_Seedling	psy2l_Seedling	OK	3.16047	5.5894	0.822555	2.18084	0.00015	0.000618818	yes
XLOC_004756	SMP1	NM_105239	none	chr1:24418082-24421299	WT_Seedling	psy2l_Seedling	OK	20.415	29.8331	0.547284	2.80121	0.00005	0.000226813	yes
XLOC_000320	LBD1	NM_100664	none	chr1:2442465-2445239	WT_Seedling	psy2l_Seedling	OK	0.956948	2.28379	1.25492	1.91532	0.0035	0.00982825	yes
XLOC_004758	LSM8	unknown	none	chr1:24434253-24436294	WT_Seedling	psy2l_Seedling	OK	20.253	26.7085	0.399164	2.0553	0.0152	0.0346871	yes
XLOC_002088	AT1G65820	NM_001160979	NM_001160980,NM_105255	chr1:24485073-24486844	WT_Seedling	psy2l_Seedling	OK	186.584	248.963	0.416109	2.76405	0.0005	0.00180881	yes
XLOC_004762	FMOGS-OX1	unknown	none	chr1:24498992-24502784	WT_Seedling	psy2l_Seedling	OK	2.8035	6.45336	1.20282	3.99454	0.00005	0.000226813	yes
XLOC_002091	DIR21	unknown	none	chr1:24503451-24504301	WT_Seedling	psy2l_Seedling	OK	15.7858	6.69179	-1.23816	-4.89898	0.00005	0.000226813	yes
XLOC_004763	AAE20	unknown	none	chr1:24508695-24509613	WT_Seedling	psy2l_Seedling	OK	0	0.457313	inf	#NAME?	0.00005	0.000226813	yes
XLOC_004764	AAE12	NM_105261	none	chr1:24512453-24514646	WT_Seedling	psy2l_Seedling	OK	0.793658	3.09608	1.96385	4.58438	0.00005	0.000226813	yes
XLOC_004765	AT1G65900	NM_105262	none	chr1:24515831-24518455	WT_Seedling	psy2l_Seedling	OK	1.96761	3.42927	0.80146	2.26194	0.0013	0.00418216	yes
XLOC_004766	anac028	NM_105263	none	chr1:24520694-24524197	WT_Seedling	psy2l_Seedling	OK	0.641398	1.35302	1.07689	2.29918	0.00085	0.00288754	yes
XLOC_004768	AT1G65950	NM_105267	none	chr1:24546697-24551153	WT_Seedling	psy2l_Seedling	OK	8.35812	5.80468	-0.525963	-1.8636	0.00155	0.00487299	yes
XLOC_004771	AT1G65985	NM_148629	none	chr1:24562323-24568959	WT_Seedling	psy2l_Seedling	OK	3.88021	1.89085	-1.0371	-1.81083	0.00795	0.0198401	yes
XLOC_002097	AT1G66090	NM_105280	none	chr1:24602081-24604753	WT_Seedling	psy2l_Seedling	OK	2.74428	4.71875	0.781978	2.12712	0.00035	0.00131986	yes
XLOC_004774	AT1G66100	NM_105281	none	chr1:24605601-24606753	WT_Seedling	psy2l_Seedling	OK	32.9287	2.40385	-3.77593	-12.0989	0.00005	0.000226813	yes
XLOC_002098	AT1G66130	NM_105284	none	chr1:24614873-24616812	WT_Seedling	psy2l_Seedling	OK	40.5486	31.1495	-0.380444	-2.04338	0.00235	0.00698342	yes
XLOC_004776	ZFP4	NM_105285	none	chr1:24619896-24622062	WT_Seedling	psy2l_Seedling	OK	17.4004	7.89524	-1.14006	-4.08822	0.00005	0.000226813	yes
XLOC_002100	PUB20	unknown	none	chr1:24637085-24638727	WT_Seedling	psy2l_Seedling	OK	10.1625	15.8413	0.640429	2.95709	0.00005	0.000226813	yes
XLOC_004777	AT1G66190	NM_105290	none	chr1:24652764-24653911	WT_Seedling	psy2l_Seedling	OK	8.10131	4.66991	-0.794761	-2.81201	0.00005	0.000226813	yes
XLOC_003046	AT1G07970	NM_100671	none	chr1:2469263-2472763	WT_Seedling	psy2l_Seedling	OK	6.04248	8.00231	0.405275	1.74192	0.00495	0.0131747	yes
XLOC_002104	AT1G66250	NM_105296	none	chr1:24692865-24695595	WT_Seedling	psy2l_Seedling	OK	10.003	7.29754	-0.454956	-1.72255	0.0027	0.00787253	yes
XLOC_004780	ALY3	NM_001084728	none	chr1:24695747-24698854	WT_Seedling	psy2l_Seedling	OK	149.941	82.0316	-0.870141	-4.04115	0.00005	0.000226813	yes
XLOC_004781	BGLU21	NM_105298	NM_179517	chr1:24699957-24703086	WT_Seedling	psy2l_Seedling	OK	101.718	23.6226	-2.10634	-10.3469	0.00005	0.000226813	yes
XLOC_004782	BGLU22	NM_105299	none	chr1:24706511-24709896	WT_Seedling	psy2l_Seedling	OK	45.3088	23.2916	-0.959979	-4.80424	0.00005	0.000226813	yes
XLOC_004783	AT1G66330	NM_105304	NM_202366	chr1:24729726-24732551	WT_Seedling	psy2l_Seedling	OK	73.6991	101.087	0.455884	2.19795	0.0001	0.000428895	yes
XLOC_002105	ETR1	NM_105305	none	chr1:24734084-24739557	WT_Seedling	psy2l_Seedling	OK	8.1943	13.363	0.705554	3.39193	0.00005	0.000226813	yes
XLOC_002106	RGL1	unknown	none	chr1:24748189-24750067	WT_Seedling	psy2l_Seedling	OK	3.65214	2.03327	-0.844937	-2.53957	0.0001	0.000428895	yes
XLOC_002107	MYB90	unknown	none	chr1:24763929-24765521	WT_Seedling	psy2l_Seedling	OK	0.393961	1.52599	1.95362	2.80531	0.00235	0.00698342	yes
XLOC_000325	AT1G07990	NM_100673	none	chr1:2477160-2483138	WT_Seedling	psy2l_Seedling	OK	18.2047	22.1222	0.28118	1.3054	0.0232	0.0496218	yes
XLOC_002108	AT1G66430	NM_105314	none	chr1:24778268-24780547	WT_Seedling	psy2l_Seedling	OK	59.6747	79.5382	0.41453	2.29364	0.0005	0.00180881	yes
XLOC_002110	-	unknown	none	chr1:24788961-24789567	WT_Seedling	psy2l_Seedling	OK	0	1.32318	inf	#NAME?	0.00545	0.0143191	yes
XLOC_004786	AT1G66460	NM_105317	none	chr1:24789577-24792143	WT_Seedling	psy2l_Seedling	OK	0.820289	0.114701	-2.83826	-3.07761	0.00055	0.00196983	yes
XLOC_002111	BHLH83	unknown	none	chr1:24795218-24796981	WT_Seedling	psy2l_Seedling	OK	3.53565	0.853531	-2.05046	-4.45156	0.00005	0.000226813	yes
XLOC_004788	PCFS1	unknown	none	chr1:24811151-24812660	WT_Seedling	psy2l_Seedling	OK	3.03796	6.63039	1.12599	3.75712	0.00005	0.000226813	yes
XLOC_004789	pde194	NM_105323	none	chr1:24812858-24818748	WT_Seedling	psy2l_Seedling	OK	8.18924	4.59653	-0.833184	-2.31697	0.00005	0.000226813	yes
XLOC_002115	ATCOX19-1	unknown	none	chr1:24841126-24842406	WT_Seedling	psy2l_Seedling	OK	4.33626	8.33776	0.943209	3.06367	0.00105	0.00348648	yes
XLOC_004791	AT1G66620	NM_105333	none	chr1:24851828-24854161	WT_Seedling	psy2l_Seedling	OK	4.45388	7.02167	0.65675	2.24322	0.00265	0.00775771	yes
XLOC_004792	AT1G66650,AT1G66660	NM_179522	NM_001084310,NM_105337	chr1:24859937-24863382	WT_Seedling	psy2l_Seedling	OK	3.47965	4.77385	0.45621	1.54983	0.00665	0.0170237	yes
XLOC_004796	PXMT1	NM_105341	NM_202367	chr1:24873302-24874747	WT_Seedling	psy2l_Seedling	OK	5.10345	8.04092	0.655887	2.39067	0.001	0.0033427	yes
XLOC_002117	AtLIG6	NM_105343	none	chr1:24883918-24892007	WT_Seedling	psy2l_Seedling	OK	4.78059	3.35167	-0.512309	-1.79193	0.00265	0.00775771	yes
XLOC_002118	ASF1A	unknown	none	chr1:24892345-24893763	WT_Seedling	psy2l_Seedling	OK	14.8081	21.0454	0.507122	1.9556	0.0006	0.00212509	yes
XLOC_002120	AT1G66760	NM_105347	NM_179523	chr1:24901957-24904407	WT_Seedling	psy2l_Seedling	OK	15.368	19.5224	0.345204	1.68264	0.01005	0.0242352	yes
XLOC_000077	ATPRD3	NM_100051	none	chr1:249069-252449	WT_Seedling	psy2l_Seedling	OK	2.42636	3.78536	0.641635	1.97239	0.00245	0.00724585	yes
XLOC_002121	AT1G66780	NM_105349	none	chr1:24910768-24911156	WT_Seedling	psy2l_Seedling	OK	4.09622	0	#NAME?	#NAME?	0.00005	0.000226813	yes
XLOC_004797	MIR157A	unknown	none	chr1:24911777-24913648	WT_Seedling	psy2l_Seedling	OK	13.8555	4.62008	-1.58447	-4.51431	0.00005	0.000226813	yes
XLOC_002123	MIR157B	unknown	none	chr1:24920880-24922355	WT_Seedling	psy2l_Seedling	OK	0.691542	0.209032	-1.72609	-2.11571	0.00775	0.0194191	yes
XLOC_002124	AT1G66800	NM_105351	none	chr1:24924844-24926369	WT_Seedling	psy2l_Seedling	OK	1.21825	0.124428	-3.29143	-3.13358	0.0045	0.0121141	yes
XLOC_002125	AT1G66820	NM_105353	none	chr1:24930028-24930540	WT_Seedling	psy2l_Seedling	OK	78.2207	51.1736	-0.612149	-4.18975	0.00005	0.000226813	yes
XLOC_004799	AT1G66830	NM_105354	none	chr1:24930633-24932795	WT_Seedling	psy2l_Seedling	OK	0.0967922	1.19681	3.62817	3.89632	0.00015	0.000618818	yes
XLOC_002126	AT1G66880	NM_105359	none	chr1:24949982-24955634	WT_Seedling	psy2l_Seedling	OK	8.52134	14.5951	0.776327	3.29873	0.00005	0.000226813	yes
XLOC_002127	AT1G66890	NM_105360	none	chr1:24957328-24958223	WT_Seedling	psy2l_Seedling	OK	6.45519	3.41537	-0.918417	-2.84464	0.0003	0.00115018	yes
XLOC_004801	AT1G66910	NM_105362	none	chr1:24961566-24963978	WT_Seedling	psy2l_Seedling	OK	4.20466	6.53887	0.637052	2.18489	0.0001	0.000428895	yes
XLOC_004802	AT1G66920	NM_001198403	NM_105363	chr1:24965184-24967519	WT_Seedling	psy2l_Seedling	OK	1.01023	5.33599	2.40107	5.95919	0.00005	0.000226813	yes
XLOC_003052	AT1G08050	NM_100679	none	chr1:2498798-2501519	WT_Seedling	psy2l_Seedling	OK	3.72285	7.2677	0.965092	3.44223	0.00005	0.000226813	yes
XLOC_004804	GDPDL1	unknown	none	chr1:24992652-24996197	WT_Seedling	psy2l_Seedling	OK	39.2011	53.186	0.440151	2.27884	0.0001	0.000428895	yes
XLOC_004805	GDPDL2	unknown	none	chr1:24997292-25001990	WT_Seedling	psy2l_Seedling	OK	8.55294	2.85045	-1.58523	-3.51816	0.00005	0.000226813	yes
XLOC_002130	ZFP6	NM_105372	none	chr1:25016432-25017455	WT_Seedling	psy2l_Seedling	OK	14.79	6.06885	-1.28513	-5.00504	0.00005	0.000226813	yes
XLOC_003053	MOM1	unknown	none	chr1:2501743-2511063	WT_Seedling	psy2l_Seedling	OK	3.34692	4.67993	0.483653	2.14279	0.0002	0.000801646	yes
XLOC_002132	AT1G67060	NM_105376	none	chr1:25036506-25039324	WT_Seedling	psy2l_Seedling	OK	26.72	13.4587	-0.989382	-3.14474	0.00005	0.000226813	yes
XLOC_002133	PMI2	NM_105355	none	chr1:25041923-25044651	WT_Seedling	psy2l_Seedling	OK	7.28785	11.3534	0.639559	2.36192	0.0001	0.000428895	yes
XLOC_004809	ABA4	NM_105378	none	chr1:25045222-25047054	WT_Seedling	psy2l_Seedling	OK	21.3261	15.9625	-0.417937	-1.70196	0.0026	0.0076299	yes
XLOC_002135	AT1G67105	unknown	none	chr1:25057363-25058323	WT_Seedling	psy2l_Seedling	OK	122.68	66.7169	-0.878777	-5.1877	0.00005	0.000226813	yes
XLOC_002136	-	unknown	none	chr1:25119370-25120083	WT_Seedling	psy2l_Seedling	OK	4.76164	1.70823	-1.47895	-2.10981	0.0015	0.00473692	yes
XLOC_002137	AT1G67148	NM_001084311	none	chr1:25121178-25121946	WT_Seedling	psy2l_Seedling	OK	8.45329	3.17049	-1.41481	-4.14515	0.00025	0.000976231	yes
XLOC_002138	FLXL2	unknown	none	chr1:25127272-25129463	WT_Seedling	psy2l_Seedling	OK	8.98798	13.9608	0.635314	2.45169	0.00005	0.000226813	yes
XLOC_004814	MIR414	unknown	none	chr1:25137197-25137936	WT_Seedling	psy2l_Seedling	OK	85.3258	60.6998	-0.49129	-2.04874	0.00055	0.00196983	yes
XLOC_003054	PCMP-H12	unknown	none	chr1:2514181-2516610	WT_Seedling	psy2l_Seedling	OK	0.503205	2.05125	2.02728	4.36612	0.00005	0.000226813	yes
XLOC_004815	CRWN1	unknown	none	chr1:25151241-25156350	WT_Seedling	psy2l_Seedling	OK	31.4963	24.4947	-0.362714	-1.82376	0.00225	0.00674505	yes
XLOC_004820	AT1G67300	NM_105398	NM_179524	chr1:25193711-25197086	WT_Seedling	psy2l_Seedling	OK	7.16936	10.7646	0.586384	2.19822	0.00025	0.000976231	yes
XLOC_004821	CMTA4	unknown	none	chr1:25197880-25203087	WT_Seedling	psy2l_Seedling	OK	9.78371	20.7678	1.08589	4.93831	0.00005	0.000226813	yes
XLOC_004823	AT1G67325	NM_001198412	NM_148637	chr1:25209475-25212545	WT_Seedling	psy2l_Seedling	OK	25.1582	16.3544	-0.62135	-2.5996	0.00005	0.000226813	yes
XLOC_002142	AT1G67330	NM_105401	none	chr1:25213852-25215194	WT_Seedling	psy2l_Seedling	OK	27.6409	7.72834	-1.83858	-8.1516	0.00005	0.000226813	yes
XLOC_004824	AT1G67360	NM_105404	NM_179525	chr1:25236911-25238149	WT_Seedling	psy2l_Seedling	OK	43.6571	78.6892	0.849951	4.89774	0.00005	0.000226813	yes
XLOC_002148	AT1G67470	NM_105414	none	chr1:25272119-25273810	WT_Seedling	psy2l_Seedling	OK	5.85189	4.06232	-0.5266	-1.87926	0.00415	0.0112938	yes
XLOC_004831	GCS1	unknown	none	chr1:25280416-25286686	WT_Seedling	psy2l_Seedling	OK	7.55846	9.86207	0.383798	1.75055	0.00575	0.0150147	yes
XLOC_002152	LOX6	NM_105423	none	chr1:25319776-25324310	WT_Seedling	psy2l_Seedling	OK	8.71717	11.1901	0.360298	1.69244	0.00655	0.0167992	yes
XLOC_004835	AT1G67580	NM_001160984	NM_105425	chr1:25327285-25331452	WT_Seedling	psy2l_Seedling	OK	13.0069	22.5455	0.793559	3.65761	0.00005	0.000226813	yes
XLOC_004836	AT1G67590	NM_001036171	NM_105426	chr1:25333049-25334750	WT_Seedling	psy2l_Seedling	OK	20.1632	10.4094	-0.953835	-4.42858	0.00005	0.000226813	yes
XLOC_004837	AT1G67600	NM_105427	none	chr1:25336409-25337650	WT_Seedling	psy2l_Seedling	OK	1.74148	3.48525	1.00095	2.48902	0.0019	0.00580299	yes
XLOC_004838	POLA2	NM_105430	none	chr1:25343449-25348400	WT_Seedling	psy2l_Seedling	OK	4.65967	7.18774	0.625311	2.65142	0.00005	0.000226813	yes
XLOC_000326	AT1G08110	NM_001035918	NM_001035919,NM_100687,NM_179278	chr1:2535267-2537934	WT_Seedling	psy2l_Seedling	OK	77.251	100.273	0.376307	1.77468	0.0021	0.00634936	yes
XLOC_004839	AT1G67650	NM_105433	none	chr1:25359646-25362444	WT_Seedling	psy2l_Seedling	OK	1.5354	3.91324	1.34975	3.60329	0.00005	0.000226813	yes
XLOC_002155	AT1G67660	NM_001084317	NM_001198416,NM_105434	chr1:25363510-25365245	WT_Seedling	psy2l_Seedling	OK	5.93681	12.0615	1.02265	4.0694	0.00005	0.000226813	yes
XLOC_002156	AT1G67690	NM_105437	none	chr1:25368956-25376123	WT_Seedling	psy2l_Seedling	OK	71.7095	53.8489	-0.413247	-2.06392	0.0005	0.00180881	yes
XLOC_004841	ARR11	NM_105439	none	chr1:25376650-25379177	WT_Seedling	psy2l_Seedling	OK	1.81525	0.993789	-0.869154	-2.12565	0.0016	0.0050071	yes
XLOC_002157	AT1G67720	NM_105440	none	chr1:25386252-25391080	WT_Seedling	psy2l_Seedling	OK	5.22409	10.7	1.03436	4.28476	0.00005	0.000226813	yes
XLOC_004842	PSBY	NM_105442	none	chr1:25394044-25395240	WT_Seedling	psy2l_Seedling	OK	1226.16	952.086	-0.36498	-1.90579	0.00705	0.0179087	yes
XLOC_003056	AT1G08125	NM_001198004	NM_001198005,NM_202062	chr1:2539631-2542357	WT_Seedling	psy2l_Seedling	OK	16.8663	12.9944	-0.376247	-1.44087	0.01315	0.0306379	yes
XLOC_002159	AT1G67750	NM_105443	none	chr1:25401508-25403417	WT_Seedling	psy2l_Seedling	OK	37.3303	90.85	1.28314	6.82132	0.00005	0.000226813	yes
XLOC_004843	AT1G67760	NM_105444	none	chr1:25405362-25406419	WT_Seedling	psy2l_Seedling	OK	1.23839	2.26192	0.869079	1.85953	0.01555	0.03534	yes
XLOC_002161	AT1G67792	unknown	none	chr1:25417316-25420265	WT_Seedling	psy2l_Seedling	OK	3.27963	2.3108	-0.50514	-1.67187	0.0075	0.0189179	yes
XLOC_004847	FXG1	NM_105451	none	chr1:25429677-25433112	WT_Seedling	psy2l_Seedling	OK	13.3928	10.173	-0.396711	-1.35321	0.0211	0.0457036	yes
XLOC_002165	AT1G67850	NM_105453	NM_202373	chr1:25437377-25442150	WT_Seedling	psy2l_Seedling	OK	6.37295	8.66115	0.442596	1.56095	0.0072	0.0182534	yes
XLOC_002166	AT1G67856	NM_001124093	none	chr1:25442230-25443117	WT_Seedling	psy2l_Seedling	OK	8.63815	12.1163	0.488154	1.96228	0.00955	0.0232321	yes
XLOC_004850	AT1G67870	NM_105457	none	chr1:25449289-25451014	WT_Seedling	psy2l_Seedling	OK	76.9142	100.267	0.382528	2.19818	0.0014	0.00445968	yes
XLOC_004851	AT1G67880	NM_105458	none	chr1:25453924-25455805	WT_Seedling	psy2l_Seedling	OK	9.56942	13.0868	0.451606	2.03929	0.0019	0.00580299	yes
XLOC_002167	AT1G67890	NM_001084319	NM_105459	chr1:25457044-25462826	WT_Seedling	psy2l_Seedling	OK	12.2027	15.0576	0.303297	1.37144	0.01745	0.0389568	yes
XLOC_005507	AT1G67900	NM_001198418	NM_105460,NM_202374	chr1:25464615-25470074	WT_Seedling	psy2l_Seedling	OK	5.30028	0.87873	-2.59258	-2.05327	0.0196	0.042978	yes
XLOC_002168	AT1G67900	NM_001198418	NM_105460,NM_202374	chr1:25464615-25470074	WT_Seedling	psy2l_Seedling	OK	62.7114	21.3037	-1.55762	-7.71278	0.00005	0.000226813	yes
XLOC_004855	HSFA8	unknown	none	chr1:25484611-25486626	WT_Seedling	psy2l_Seedling	OK	0.594928	1.96068	1.72056	3.42698	0.00005	0.000226813	yes
XLOC_002173	HPR	NM_001198420	NM_105471	chr1:25493236-25495862	WT_Seedling	psy2l_Seedling	OK	854.154	414.853	-1.04189	-5.38981	0.00005	0.000226813	yes
XLOC_002176	IAR1	NM_105480	none	chr1:25521113-25524162	WT_Seedling	psy2l_Seedling	OK	11.4671	6.62773	-0.790918	-3.35333	0.00005	0.000226813	yes
XLOC_002177	AT1G68110	NM_105481	none	chr1:25524696-25526119	WT_Seedling	psy2l_Seedling	OK	2.35418	0.310813	-2.92111	-4.47975	0.00005	0.000226813	yes
XLOC_004859	BPC3	NM_105482	none	chr1:25526154-25527508	WT_Seedling	psy2l_Seedling	OK	2.32405	1.27125	-0.870393	-1.4815	0.01275	0.0298283	yes
XLOC_002178	IDD14	NM_001084322	NM_105483	chr1:25532006-25534608	WT_Seedling	psy2l_Seedling	OK	12.9111	8.02462	-0.686112	-3.08223	0.00005	0.000226813	yes
XLOC_002179	WRKY9	NM_105485	none	chr1:25543980-25549047	WT_Seedling	psy2l_Seedling	OK	9.15195	2.64239	-1.79223	-3.33328	0.00025	0.000976231	yes
XLOC_002183	AT1G68190,AT1G68200	NM_105490	NM_001084323,NM_105491	chr1:25559199-25564255	WT_Seedling	psy2l_Seedling	OK	15.1067	5.85861	-1.36655	-5.19696	0.00005	0.000226813	yes
XLOC_002186	AT1G68238	NM_001124097	none	chr1:25574336-25574811	WT_Seedling	psy2l_Seedling	OK	97.07	41.6442	-1.22091	-8.50768	0.00005	0.000226813	yes
XLOC_004863	AT1G68250	NM_001124098	NM_105496	chr1:25579380-25580177	WT_Seedling	psy2l_Seedling	OK	1.61101	3.29441	1.03205	2.2094	0.01145	0.0271692	yes
XLOC_004864	AT1G68260	NM_105497	none	chr1:25585825-25587643	WT_Seedling	psy2l_Seedling	OK	24.3455	17.7947	-0.452208	-2.23899	0.0053	0.0139771	yes
XLOC_003058	AT1G08160	NM_179281	none	chr1:2559396-2560426	WT_Seedling	psy2l_Seedling	OK	26.4121	20.3931	-0.373116	-1.90746	0.0089	0.021872	yes
XLOC_004866	AT1G68340	NM_105505	none	chr1:25614094-25615404	WT_Seedling	psy2l_Seedling	OK	3.26069	6.97861	1.09776	3.55026	0.00005	0.000226813	yes
XLOC_004867	AT1G68360	NM_105507	none	chr1:25621525-25622478	WT_Seedling	psy2l_Seedling	OK	1.56246	0.637183	-1.29404	-2.15963	0.0077	0.019327	yes
XLOC_004869	AT1G68400	NM_105511	none	chr1:25646153-25649275	WT_Seedling	psy2l_Seedling	OK	11.7883	6.79605	-0.794584	-3.58104	0.00005	0.000226813	yes
XLOC_004870	AT1G68410	NM_001036175	NM_105512	chr1:25649984-25653026	WT_Seedling	psy2l_Seedling	OK	21.6365	15.118	-0.517204	-2.29829	0.0001	0.000428895	yes
XLOC_004871	AT1G68430	NM_105514	none	chr1:25654851-25655547	WT_Seedling	psy2l_Seedling	OK	4.56964	8.137	0.832417	2.74719	0.00135	0.00432262	yes
XLOC_002192	AT1G68440	NM_105515	none	chr1:25657767-25659254	WT_Seedling	psy2l_Seedling	OK	104.676	129.805	0.310412	1.72907	0.0095	0.0231242	yes
XLOC_004872	VQ8	unknown	none	chr1:25661487-25662388	WT_Seedling	psy2l_Seedling	OK	2.39895	1.28007	-0.906182	-1.92304	0.0131	0.0305423	yes
XLOC_004874	AT1G68470	NM_105518	none	chr1:25676443-25678246	WT_Seedling	psy2l_Seedling	OK	1.1039	0.467914	-1.23829	-2.05902	0.00485	0.0129304	yes
XLOC_002193	AT1G68490	NM_105520	none	chr1:25693275-25695515	WT_Seedling	psy2l_Seedling	OK	20.5279	27.0386	0.39743	1.7186	0.00305	0.0087398	yes
XLOC_004876	COL6	unknown	none	chr1:25709193-25711011	WT_Seedling	psy2l_Seedling	OK	133.781	58.8303	-1.18524	-6.40501	0.00005	0.000226813	yes
XLOC_004877	CUT1	unknown	none	chr1:25712583-25715028	WT_Seedling	psy2l_Seedling	OK	153.497	305.977	0.995209	5.10454	0.00005	0.000226813	yes
XLOC_002195	TKPR2	unknown	none	chr1:25719963-25721428	WT_Seedling	psy2l_Seedling	OK	4.19096	2.34268	-0.839124	-1.96622	0.00125	0.00404293	yes
XLOC_004879	XYL1	unknown	none	chr1:25734219-25738123	WT_Seedling	psy2l_Seedling	OK	59.144	72.9517	0.302708	1.54122	0.0129	0.0301137	yes
XLOC_004880	AT1G68568	unknown	none	chr1:25746749-25750142	WT_Seedling	psy2l_Seedling	OK	2.00501	13.7765	2.78053	3.47803	0.00005	0.000226813	yes
XLOC_002196	NPF3.1	unknown	none	chr1:25746749-25750142	WT_Seedling	psy2l_Seedling	OK	47.6814	143.919	1.59375	6.8686	0.00005	0.000226813	yes
XLOC_004881	AT1G68590	NM_001084324	NM_105531	chr1:25757554-25758240	WT_Seedling	psy2l_Seedling	OK	493.936	401.764	-0.297978	-2.15757	0.0149	0.0340709	yes
XLOC_002200	CXE6	unknown	none	chr1:25765806-25767234	WT_Seedling	psy2l_Seedling	OK	10.3806	13.3908	0.367351	1.62864	0.01375	0.0318328	yes
XLOC_002201	AT1G68650	NM_105537	none	chr1:25775740-25777887	WT_Seedling	psy2l_Seedling	OK	3.09873	1.32024	-1.23087	-2.79231	0.00085	0.00288754	yes
XLOC_004883	AT1G68660	NM_001084325	NM_105538	chr1:25777912-25779249	WT_Seedling	psy2l_Seedling	OK	126.987	92.7675	-0.452984	-2.10924	0.00015	0.000618818	yes
XLOC_002202	AT1G68670	NM_105539	none	chr1:25781910-25784088	WT_Seedling	psy2l_Seedling	OK	49.921	26.3497	-0.921862	-4.85634	0.00005	0.000226813	yes
XLOC_002203	AT1G68680	NM_105540	none	chr1:25785506-25786859	WT_Seedling	psy2l_Seedling	OK	37.0477	25.4709	-0.540536	-1.92641	0.0006	0.00212509	yes
XLOC_004884	ALA9	unknown	none	chr1:25793206-25798884	WT_Seedling	psy2l_Seedling	OK	2.44147	3.34949	0.456192	1.68863	0.00395	0.0108637	yes
XLOC_004885	AT1G68730	NM_105545	none	chr1:25809125-25811204	WT_Seedling	psy2l_Seedling	OK	25.7687	19.5128	-0.401195	-1.3627	0.01915	0.0421448	yes
XLOC_004888	AT1G68780	NM_105551	none	chr1:25831759-25833868	WT_Seedling	psy2l_Seedling	OK	10.9	14.6201	0.42363	1.98931	0.002	0.00607665	yes
XLOC_003064	GAT1	unknown	none	chr1:2583607-2586901	WT_Seedling	psy2l_Seedling	OK	7.47233	12.6522	0.759761	3.2253	0.00005	0.000226813	yes
XLOC_002208	BHLH30	unknown	none	chr1:25861049-25863155	WT_Seedling	psy2l_Seedling	OK	13.6805	7.24663	-0.91674	-3.95688	0.00005	0.000226813	yes
XLOC_002209	AT1G68820	NM_105556	none	chr1:25865647-25869003	WT_Seedling	psy2l_Seedling	OK	9.53124	12.9676	0.444178	2.01732	0.00205	0.00621012	yes
XLOC_004891	DVL5	NM_001084326	NM_001160987	chr1:25869700-25870159	WT_Seedling	psy2l_Seedling	OK	4.78254	0.363277	-3.71863	-4.84108	0.0058	0.0151241	yes
XLOC_000078	AT1G01710	NM_100053	none	chr1:258787-267799	WT_Seedling	psy2l_Seedling	OK	11.9906	8.16005	-0.555256	-2.20388	0.0002	0.000801646	yes
XLOC_004893	PER11	unknown	none	chr1:25883603-25885245	WT_Seedling	psy2l_Seedling	OK	22.7854	10.4987	-1.11789	-5.15223	0.00005	0.000226813	yes
XLOC_004894	AT1G68862	NM_001084327	none	chr1:25886757-25890114	WT_Seedling	psy2l_Seedling	OK	6.93093	2.01966	-1.77894	-3.4	0.00005	0.000226813	yes
XLOC_002211	ATSOFL2	NM_105560	none	chr1:25886757-25890114	WT_Seedling	psy2l_Seedling	OK	10.6992	6.2879	-0.766847	-2.17595	0.00015	0.000618818	yes
XLOC_003065	ADT6	NM_100698	none	chr1:2588849-2590340	WT_Seedling	psy2l_Seedling	OK	13.0638	10.0081	-0.384399	-1.71524	0.00925	0.0226018	yes
XLOC_004895	AT1G68872	unknown	none	chr1:25890523-25891747	WT_Seedling	psy2l_Seedling	OK	1.93566	0.918987	-1.07471	-2.05671	0.0095	0.0231242	yes
XLOC_004896	AtbZIP	NM_105562	none	chr1:25894210-25894998	WT_Seedling	psy2l_Seedling	OK	5.78382	2.935	-0.97866	-2.81618	0.00065	0.00228046	yes
XLOC_002212	PHYLLO	unknown	none	chr1:25896911-25906714	WT_Seedling	psy2l_Seedling	OK	16.5191	11.1327	-0.569335	-2.67568	0.00005	0.000226813	yes
XLOC_000328	POL2A	unknown	none	chr1:2590803-2607567	WT_Seedling	psy2l_Seedling	OK	3.09411	5.16106	0.73814	3.0695	0.00005	0.000226813	yes
XLOC_004898	PUB42	unknown	none	chr1:25918249-25926295	WT_Seedling	psy2l_Seedling	OK	2.83005	1.59362	-0.828518	-1.90868	0.00255	0.00750363	yes
XLOC_002215	AT1G68945	NM_148643	none	chr1:25926550-25927332	WT_Seedling	psy2l_Seedling	OK	28.4918	36.6199	0.362082	1.99237	0.01185	0.0280046	yes
XLOC_004899	RPOT1	unknown	none	chr1:25932967-25941103	WT_Seedling	psy2l_Seedling	OK	8.83597	18.6667	1.07901	4.53856	0.00005	0.000226813	yes
XLOC_002217	BIM2	NM_105572	none	chr1:25941613-25943828	WT_Seedling	psy2l_Seedling	OK	22.8393	28.595	0.324242	1.43017	0.01365	0.0316299	yes
XLOC_004900	AT1G69020	NM_105573	none	chr1:25943873-25949342	WT_Seedling	psy2l_Seedling	OK	9.28786	6.53534	-0.507083	-2.20682	0.00005	0.000226813	yes
XLOC_002218	ACR4	NM_105575	NM_202378	chr1:25957561-25960297	WT_Seedling	psy2l_Seedling	OK	27.849	8.37117	-1.73413	-8.03285	0.00005	0.000226813	yes
XLOC_004901	AT1G69070	NM_105577	none	chr1:25964404-25971502	WT_Seedling	psy2l_Seedling	OK	14.4724	27.2492	0.912915	3.91337	0.00005	0.000226813	yes
XLOC_002221	AT1G69160	NM_105583	none	chr1:25999938-26001609	WT_Seedling	psy2l_Seedling	OK	21.7878	16.5949	-0.392785	-1.93686	0.00305	0.0087398	yes
XLOC_002226	AFP1	NM_105593	none	chr1:26038691-26042835	WT_Seedling	psy2l_Seedling	OK	7.22428	10.838	0.585166	1.65952	0.015	0.0342728	yes
XLOC_004908	PDCB4	NM_105597	none	chr1:26050277-26052139	WT_Seedling	psy2l_Seedling	OK	46.1541	56.1377	0.282511	1.58205	0.02275	0.0487817	yes
XLOC_004909	WRKY57	NM_105598	NM_202383	chr1:26054219-26058122	WT_Seedling	psy2l_Seedling	OK	6.8205	10.3892	0.60714	2.23675	0.0001	0.000428895	yes
XLOC_002227	CLE10	NM_105599	none	chr1:26061777-26062496	WT_Seedling	psy2l_Seedling	OK	2.20901	0.972494	-1.18364	-2.19505	0.0111	0.026443	yes
XLOC_004911	AT1G69360	NM_105603	none	chr1:26070054-26076293	WT_Seedling	psy2l_Seedling	OK	4.62324	2.96071	-0.642962	-2.15856	0.0002	0.000801646	yes
XLOC_002234	ELF5A-3	unknown	none	chr1:26089182-26090312	WT_Seedling	psy2l_Seedling	OK	86.4439	135.044	0.643598	4.21639	0.00005	0.000226813	yes
XLOC_003067	WIP3	NM_112181	NM_100702	chr1:2610007-2613214	WT_Seedling	psy2l_Seedling	OK	0.635348	1.44573	1.18618	2.35152	0.001	0.0033427	yes
XLOC_004913	AGO7	NM_105611	none	chr1:26101444-26105101	WT_Seedling	psy2l_Seedling	OK	1.22323	2.75592	1.17184	3.53131	0.00005	0.000226813	yes
XLOC_004915	AT1G69460	NM_105613	none	chr1:26111821-26113259	WT_Seedling	psy2l_Seedling	OK	70.1129	50.9698	-0.460038	-2.11279	0.0003	0.00115018	yes
XLOC_004916	PHO1-H10	unknown	none	chr1:26114084-26117895	WT_Seedling	psy2l_Seedling	OK	1.80761	6.98786	1.95077	6.6242	0.00005	0.000226813	yes
XLOC_002238	AT1G69510	NM_105618	NM_179536,NM_202386	chr1:26126302-26127879	WT_Seedling	psy2l_Seedling	OK	103.066	135.152	0.391015	1.83716	0.0019	0.00580299	yes
XLOC_002239	AT1G69526	NM_001036179	NM_001160990,NM_105621	chr1:26128284-26133071	WT_Seedling	psy2l_Seedling	OK	8.59287	2.8929	-1.57062	-5.88011	0.00005	0.000226813	yes
XLOC_002240	EXPA1	unknown	none	chr1:26141833-26143525	WT_Seedling	psy2l_Seedling	OK	210.95	144.794	-0.5429	-3.09451	0.00005	0.000226813	yes
XLOC_000330	NVL	NM_100703	none	chr1:2615006-2621670	WT_Seedling	psy2l_Seedling	OK	2.07849	3.46102	0.73566	1.84525	0.00455	0.012239	yes
XLOC_003068	AT1G08315	NM_179282	none	chr1:2615006-2621670	WT_Seedling	psy2l_Seedling	OK	10.7167	6.98133	-0.618284	-1.6902	0.00475	0.0126936	yes
XLOC_002245	ZHD11	NM_105628	none	chr1:26182346-26183399	WT_Seedling	psy2l_Seedling	OK	7.23355	2.99646	-1.27144	-3.93086	0.00005	0.000226813	yes
XLOC_002246	AT1G69610	NM_105629	none	chr1:26186733-26189504	WT_Seedling	psy2l_Seedling	OK	2.24464	4.74378	1.07956	3.59758	0.00005	0.000226813	yes
XLOC_002247	RPL34B	unknown	none	chr1:26189783-26191395	WT_Seedling	psy2l_Seedling	OK	543.817	428.997	-0.342152	-2.1956	0.0069	0.01758	yes
XLOC_004922	SBH1	NM_105632	none	chr1:26193651-26195712	WT_Seedling	psy2l_Seedling	OK	32.8644	45.2104	0.460129	2.5025	0.00045	0.00164686	yes
XLOC_004923	CUL3B	NM_105635	none	chr1:26201979-26204678	WT_Seedling	psy2l_Seedling	OK	8.91136	11.8132	0.406677	1.88223	0.00265	0.00775771	yes
XLOC_003069	TGA9	NM_001035921	NM_001035922,NM_100705	chr1:2621956-2627925	WT_Seedling	psy2l_Seedling	OK	23.9092	6.35654	-1.91125	-5.67634	0.00005	0.000226813	yes
XLOC_002250	HVA22C	NM_105638	none	chr1:26220239-26221824	WT_Seedling	psy2l_Seedling	OK	25.7415	11.8317	-1.12143	-3.85828	0.00005	0.000226813	yes
XLOC_004924	WAKL9	unknown	none	chr1:26228537-26231524	WT_Seedling	psy2l_Seedling	OK	3.35974	4.96621	0.563793	2.12647	0.00085	0.00288754	yes
XLOC_002253	COX19-2	NM_105643	none	chr1:26235216-26237563	WT_Seedling	psy2l_Seedling	OK	9.52359	6.99512	-0.445157	-1.7615	0.01205	0.0284149	yes
XLOC_004928	WRKY36	NM_105649	none	chr1:26276971-26279231	WT_Seedling	psy2l_Seedling	OK	11.9954	7.44972	-0.687229	-2.89784	0.00005	0.000226813	yes
XLOC_004929	AMY3	unknown	none	chr1:26288282-26293096	WT_Seedling	psy2l_Seedling	OK	11.7648	28.3918	1.27099	6.26057	0.00005	0.000226813	yes
XLOC_004930	HIR2	unknown	none	chr1:26293661-26295864	WT_Seedling	psy2l_Seedling	OK	17.0567	26.6813	0.645493	2.67755	0.00005	0.000226813	yes
XLOC_002256	NPF2.13	unknown	none	chr1:26316021-26320251	WT_Seedling	psy2l_Seedling	OK	19.9804	74.238	1.89357	9.68813	0.00005	0.000226813	yes
XLOC_002257	TRX8	unknown	none	chr1:26321469-26322985	WT_Seedling	psy2l_Seedling	OK	0.865106	10.7914	3.64085	7.3065	0.00005	0.000226813	yes
XLOC_004932	AT1G69890	NM_105657	none	chr1:26323091-26324589	WT_Seedling	psy2l_Seedling	OK	3.86505	2.35338	-0.715755	-1.68447	0.00425	0.0115276	yes
XLOC_004933	AT1G69900	NM_105658	none	chr1:26326342-26327928	WT_Seedling	psy2l_Seedling	OK	5.06462	3.25559	-0.637534	-2.07224	0.0018	0.00553642	yes
XLOC_002258	AT1G69910	NM_105659	none	chr1:26329890-26332382	WT_Seedling	psy2l_Seedling	OK	9.64295	3.27841	-1.55648	-6.09659	0.00005	0.000226813	yes
XLOC_004934	GSTU12	unknown	none	chr1:26334285-26335567	WT_Seedling	psy2l_Seedling	OK	0.330672	2.40386	2.86188	3.86852	0.00085	0.00288754	yes
XLOC_004936	SHW1	NM_105662	none	chr1:26341707-26343123	WT_Seedling	psy2l_Seedling	OK	25.2064	19.5047	-0.369967	-1.47736	0.00985	0.0238287	yes
XLOC_002259	AT1G69950	unknown	none	chr1:26346239-26348758	WT_Seedling	psy2l_Seedling	OK	2.37313	5.38235	1.18144	3.72073	0.00005	0.000226813	yes
XLOC_004940	AT1G70000	NM_001198430	NM_105669	chr1:26363271-26364804	WT_Seedling	psy2l_Seedling	OK	14.7797	20.2822	0.456596	2.21511	0.00165	0.00514625	yes
XLOC_002260	AT1G70020	NM_105671	none	chr1:26377595-26378282	WT_Seedling	psy2l_Seedling	OK	1.60984	0.262885	-2.61441	-2.84582	0.0186	0.0411158	yes
XLOC_002262	GATL9	NM_001124104	NM_105677	chr1:26400704-26402254	WT_Seedling	psy2l_Seedling	OK	38.8705	25.4097	-0.613296	-3.23534	0.00005	0.000226813	yes
XLOC_002263	AT1G70100	NM_001084335	NM_105678,NM_179540,NM_202389	chr1:26403010-26406157	WT_Seedling	psy2l_Seedling	OK	19.1254	15.2803	-0.323812	-1.43349	0.0126	0.029528	yes
XLOC_003071	PSAO	NM_100711	none	chr1:2640995-2641857	WT_Seedling	psy2l_Seedling	OK	3247.38	1767.14	-0.877861	-3.87038	0.00005	0.000226813	yes
XLOC_004943	FH8	NM_105682	none	chr1:26412470-26415245	WT_Seedling	psy2l_Seedling	OK	3.52126	5.65292	0.682904	2.60262	0.00005	0.000226813	yes
XLOC_000335	LSG1-2	unknown	none	chr1:2642025-2649261	WT_Seedling	psy2l_Seedling	OK	12.485	24.3897	0.966076	3.65386	0.00005	0.000226813	yes
XLOC_003072	MAG2L	unknown	none	chr1:2642025-2649261	WT_Seedling	psy2l_Seedling	OK	3.08699	5.07473	0.717134	1.45597	0.0215	0.0464373	yes
XLOC_002265	MMP	NM_105685	none	chr1:26423866-26425487	WT_Seedling	psy2l_Seedling	OK	4.84771	2.29293	-1.08011	-3.32665	0.00005	0.000226813	yes
XLOC_002271	AT1G70250	NM_105693	none	chr1:26452775-26456320	WT_Seedling	psy2l_Seedling	OK	6.97429	17.3048	1.31105	5.6374	0.00005	0.000226813	yes
XLOC_002272	AT1G70270	NM_105695	none	chr1:26464399-26464926	WT_Seedling	psy2l_Seedling	OK	9.05419	5.45419	-0.73122	-2.50175	0.0105	0.0251897	yes
XLOC_004947	TPS8	unknown	none	chr1:26470956-26474802	WT_Seedling	psy2l_Seedling	OK	30.5261	15.1172	-1.01385	-4.72728	0.00005	0.000226813	yes
XLOC_004948	POT6	unknown	none	chr1:26477819-26481669	WT_Seedling	psy2l_Seedling	OK	9.06495	6.5503	-0.468738	-1.93699	0.00055	0.00196983	yes
XLOC_004949	SPDSYN2	unknown	none	chr1:26485308-26487458	WT_Seedling	psy2l_Seedling	OK	58.2492	77.549	0.412869	2.31509	0.00105	0.00348648	yes
XLOC_004950	UPL2	NM_105700	none	chr1:26488482-26501668	WT_Seedling	psy2l_Seedling	OK	14.9271	19.4897	0.384776	1.83555	0.002	0.00607665	yes
XLOC_004951	AT1G70340	NM_105702	none	chr1:26502876-26506614	WT_Seedling	psy2l_Seedling	OK	11.3978	7.86515	-0.535214	-1.39344	0.01575	0.0357151	yes
XLOC_004953	JP650	unknown	none	chr1:26512687-26515251	WT_Seedling	psy2l_Seedling	OK	90.483	72.1338	-0.326971	-1.7073	0.00685	0.0174766	yes
XLOC_004954	BCA4	unknown	none	chr1:26533994-26538462	WT_Seedling	psy2l_Seedling	OK	281.056	150.979	-0.896508	-4.24023	0.00005	0.000226813	yes
XLOC_004956	SRO3	NM_105712	none	chr1:26545234-26550592	WT_Seedling	psy2l_Seedling	OK	0.739586	7.0863	3.26024	3.63602	0.00025	0.000976231	yes
XLOC_002275	AT1G70430	NM_105711	none	chr1:26545234-26550592	WT_Seedling	psy2l_Seedling	OK	1.51721	6.19061	2.02866	4.8092	0.00005	0.000226813	yes
XLOC_004959	AT1G70500	NM_105718	none	chr1:26566316-26568875	WT_Seedling	psy2l_Seedling	OK	0.902405	1.54008	0.771163	1.71326	0.0099	0.0239242	yes
XLOC_004960	CRK2	NM_105720	none	chr1:26583349-26587596	WT_Seedling	psy2l_Seedling	OK	9.6698	12.1505	0.329463	1.31517	0.02195	0.0473293	yes
XLOC_000337	ALMT1	NM_100716	none	chr1:2658678-2661203	WT_Seedling	psy2l_Seedling	OK	2.22201	6.34615	1.51401	4.88045	0.00005	0.000226813	yes
XLOC_002285	GGAT2	unknown	none	chr1:26612491-26615956	WT_Seedling	psy2l_Seedling	OK	42.9488	24.1309	-0.831738	-3.84014	0.00005	0.000226813	yes
XLOC_002287	AT1G70590	NM_105727	none	chr1:26618093-26620387	WT_Seedling	psy2l_Seedling	OK	11.8565	8.67354	-0.45098	-1.70251	0.0033	0.00934619	yes
XLOC_002292	CRRSP2	unknown	none	chr1:26651930-26653648	WT_Seedling	psy2l_Seedling	OK	13.0857	8.55712	-0.612791	-2.60266	0.00035	0.00131986	yes
XLOC_003073	CRT3	unknown	none	chr1:2667756-2671879	WT_Seedling	psy2l_Seedling	OK	25.201	13.1614	-0.937163	-4.5937	0.00005	0.000226813	yes
XLOC_004968	CPuORF28	NM_001124106	none	chr1:26695376-26696564	WT_Seedling	psy2l_Seedling	OK	97.3303	54.9969	-0.823539	-4.76079	0.00005	0.000226813	yes
XLOC_002296	AT1G70800	NM_105748	none	chr1:26702646-26703804	WT_Seedling	psy2l_Seedling	OK	1.57158	3.01607	0.940457	2.12362	0.0099	0.0239242	yes
XLOC_004969	MLP28	NM_001084337	NM_001084338,NM_001124107,NM_105751,NM_179544	chr1:26709997-26713883	WT_Seedling	psy2l_Seedling	OK	176.548	403.713	1.19327	5.55021	0.00005	0.000226813	yes
XLOC_004970	MLP34	NM_001036188	NM_105753,NM_180645	chr1:26715186-26716795	WT_Seedling	psy2l_Seedling	OK	36.5854	19.3567	-0.918435	-4.73756	0.00005	0.000226813	yes
XLOC_004971	AT1G70860	NM_001160994	NM_001198439	chr1:26718106-26719215	WT_Seedling	psy2l_Seedling	OK	2.29386	0.190239	-3.59189	-4.00426	0.0011	0.00362018	yes
XLOC_004972	AT1G70880	NM_105755	none	chr1:26722876-26723765	WT_Seedling	psy2l_Seedling	OK	3.70428	1.37762	-1.42702	-3.15788	0.00065	0.00228046	yes
XLOC_004973	AT1G70885	unknown	none	chr1:26724748-26725259	WT_Seedling	psy2l_Seedling	OK	0.732873	0	#NAME?	#NAME?	0.00005	0.000226813	yes
XLOC_004974	MLP43	NM_105756	none	chr1:26725753-26726607	WT_Seedling	psy2l_Seedling	OK	43.8944	34.6454	-0.341373	-1.96457	0.0143	0.032905	yes
XLOC_002302	PIN3	NM_105762	none	chr1:26742845-26746372	WT_Seedling	psy2l_Seedling	OK	68.2588	44.2935	-0.62392	-3.2169	0.00005	0.000226813	yes
XLOC_002303	AT1G70950	NM_105763	none	chr1:26752614-26755455	WT_Seedling	psy2l_Seedling	OK	5.08084	3.5131	-0.532322	-1.83835	0.00555	0.0145501	yes
XLOC_004975	AT1G70985	NM_105767	none	chr1:26762218-26765322	WT_Seedling	psy2l_Seedling	OK	11.0829	5.03384	-1.13861	-1.51048	0.01575	0.0357151	yes
XLOC_004976	AT1G70990	NM_105768	none	chr1:26767298-26768143	WT_Seedling	psy2l_Seedling	OK	5.84691	1.86074	-1.6518	-4.27337	0.00005	0.000226813	yes
XLOC_004979	PUB10	unknown	none	chr1:26790578-26793224	WT_Seedling	psy2l_Seedling	OK	15.6661	10.6882	-0.551634	-2.63125	0.0001	0.000428895	yes
XLOC_004980	ATMYBL2	NM_105772	none	chr1:26795242-26796353	WT_Seedling	psy2l_Seedling	OK	6.36495	12.4621	0.96932	3.61245	0.00005	0.000226813	yes
XLOC_004981	LPR2	NM_105773	none	chr1:26797040-26800432	WT_Seedling	psy2l_Seedling	OK	10.5474	16.0597	0.60656	2.87619	0.00005	0.000226813	yes
XLOC_004982	HIPP20	NM_105774	none	chr1:26803121-26804116	WT_Seedling	psy2l_Seedling	OK	3.22874	1.05968	-1.60734	-3.31788	0.0003	0.00115018	yes
XLOC_004983	AT1G71070	NM_105776	none	chr1:26805440-26809551	WT_Seedling	psy2l_Seedling	OK	9.02675	7.14625	-0.337021	-1.55819	0.01105	0.0263484	yes
XLOC_002308	AT1G71110	NM_105780	none	chr1:26818029-26821028	WT_Seedling	psy2l_Seedling	OK	4.86562	6.8679	0.497245	1.74874	0.00235	0.00698342	yes
XLOC_002309	ERF070	unknown	none	chr1:26822647-26823517	WT_Seedling	psy2l_Seedling	OK	7.60944	10.5886	0.476644	1.84674	0.0149	0.0340709	yes
XLOC_002310	AT1G71140	NM_105783	none	chr1:26824583-26826914	WT_Seedling	psy2l_Seedling	OK	2.50919	7.91362	1.65712	5.594	0.00005	0.000226813	yes
XLOC_002313	CSN5A	NM_102139	NM_202161	chr1:26852430-26854393	WT_Seedling	psy2l_Seedling	OK	3.29484	5.31772	0.690599	2.22539	0.00145	0.0045989	yes
XLOC_002314	AT1G71240	NM_001084340	NM_105793	chr1:26855375-26859743	WT_Seedling	psy2l_Seedling	OK	4.94517	7.03963	0.50948	1.94443	0.0008	0.00274504	yes
XLOC_004988	WHY2	unknown	none	chr1:26861656-26863478	WT_Seedling	psy2l_Seedling	OK	36.9787	47.6667	0.366288	2.06733	0.0051	0.0135194	yes
XLOC_002315	VPS52	unknown	none	chr1:26863545-26871216	WT_Seedling	psy2l_Seedling	OK	15.8532	12.2648	-0.370256	-1.78703	0.0043	0.0116431	yes
XLOC_004990	AT1G71310	NM_105800	NM_179545,NM_202394	chr1:26878164-26880012	WT_Seedling	psy2l_Seedling	OK	11.1962	15.3304	0.453385	1.51759	0.0089	0.021872	yes
XLOC_004991	GDPD4	unknown	none	chr1:26883973-26891272	WT_Seedling	psy2l_Seedling	OK	13.578	9.18897	-0.563293	-2.15901	0.0004	0.00148594	yes
XLOC_000341	ENODL18	NM_100723	none	chr1:2689018-2690039	WT_Seedling	psy2l_Seedling	OK	9.5884	3.39488	-1.49793	-4.8691	0.00005	0.000226813	yes
XLOC_004997	PCMP-A3	unknown	none	chr1:26928034-26930325	WT_Seedling	psy2l_Seedling	OK	3.61943	6.40761	0.824023	3.11484	0.00005	0.000226813	yes
XLOC_002319	AT1G71500	NM_105819	none	chr1:26935950-26937388	WT_Seedling	psy2l_Seedling	OK	287.777	233.052	-0.304297	-1.80254	0.01285	0.0300141	yes
XLOC_002321	AT1G71530	NM_105821	NM_202395	chr1:26939535-26942590	WT_Seedling	psy2l_Seedling	OK	2.42221	4.6652	0.945614	3.25484	0.00005	0.000226813	yes
XLOC_004999	AT1G71691	NM_105824	NM_202396	chr1:26949383-26951529	WT_Seedling	psy2l_Seedling	OK	0.127735	0.685408	2.42381	2.30842	0.0136	0.0315212	yes
XLOC_005000	AGL12	NM_105825	none	chr1:26952530-26955108	WT_Seedling	psy2l_Seedling	OK	3.46276	1.68894	-1.03581	-2.65232	0.0005	0.00180881	yes
XLOC_002322	PER12	unknown	none	chr1:26964211-26966704	WT_Seedling	psy2l_Seedling	OK	62.7043	81.5187	0.378566	2.11127	0.0019	0.00580299	yes
XLOC_002323	SOL1	NM_105827	NM_202397,NM_113175	chr1:26966891-26970579	WT_Seedling	psy2l_Seedling	OK	11.5835	6.88164	-0.75125	-2.83206	0.00005	0.000226813	yes
XLOC_005001	AT1G71710	NM_001198442	NM_105829	chr1:26973571-26981048	WT_Seedling	psy2l_Seedling	OK	15.9516	22.0078	0.464316	2.11814	0.00035	0.00131986	yes
XLOC_002328	AT1G71790	NM_105837	none	chr1:26996830-26999008	WT_Seedling	psy2l_Seedling	OK	12.5194	9.53114	-0.393448	-1.31842	0.0227	0.0487	yes
XLOC_005005	AT1G71810	NM_105839	none	chr1:27002454-27008157	WT_Seedling	psy2l_Seedling	OK	17.9811	13.3489	-0.429759	-1.80676	0.0016	0.0050071	yes
XLOC_005006	AT1G71850	NM_105843	none	chr1:27024501-27026364	WT_Seedling	psy2l_Seedling	OK	6.31818	8.93762	0.500381	2.07166	0.0017	0.00527645	yes
XLOC_005007	EPFL7	unknown	none	chr1:27030500-27031090	WT_Seedling	psy2l_Seedling	OK	2.68646	1.23239	-1.12424	-2.2082	0.01955	0.0428867	yes
XLOC_005008	AT1G71870	NM_105845	none	chr1:27032281-27035178	WT_Seedling	psy2l_Seedling	OK	4.04028	2.81433	-0.521664	-1.71629	0.0079	0.0197346	yes
XLOC_002334	SUC1	NM_105846	none	chr1:27054173-27056342	WT_Seedling	psy2l_Seedling	OK	74.11	199.318	1.42733	7.50754	0.00005	0.000226813	yes
XLOC_002335	SUC5	NM_105847	none	chr1:27058414-27060782	WT_Seedling	psy2l_Seedling	OK	6.13567	3.07113	-0.998452	-3.45292	0.00005	0.000226813	yes
XLOC_002336	AT1G71900	NM_105848	none	chr1:27061467-27064413	WT_Seedling	psy2l_Seedling	OK	14.5461	18.2054	0.323732	1.57846	0.0162	0.0366017	yes
XLOC_000344	VDE1	unknown	none	chr1:2706939-2709480	WT_Seedling	psy2l_Seedling	OK	14.3004	18.4665	0.368853	1.79736	0.00765	0.0192322	yes
XLOC_002340	AT1G71970	NM_105855	none	chr1:27092917-27093933	WT_Seedling	psy2l_Seedling	OK	26.7859	9.57958	-1.48344	-6.73852	0.00005	0.000226813	yes
XLOC_003077	KN	unknown	none	chr1:2709638-2711019	WT_Seedling	psy2l_Seedling	OK	15.7975	25.5996	0.69642	3.44858	0.00005	0.000226813	yes
XLOC_005013	AT1G72070	NM_105865	none	chr1:27118463-27119913	WT_Seedling	psy2l_Seedling	OK	6.71212	17.4217	1.37605	5.63709	0.00005	0.000226813	yes
XLOC_002347	AT1G72100	NM_105868	none	chr1:27127204-27129044	WT_Seedling	psy2l_Seedling	OK	0.624062	1.84574	1.56444	3.12016	0.0002	0.000801646	yes
XLOC_000345	ACHT4	NM_001084022	NM_001123776,NM_001123777,NM_100730	chr1:2712803-2714640	WT_Seedling	psy2l_Seedling	OK	58.4398	72.945	0.319859	1.76789	0.00785	0.0196384	yes
XLOC_002350	NPF5.12	unknown	none	chr1:27141836-27144444	WT_Seedling	psy2l_Seedling	OK	5.30884	2.8035	-0.921166	-2.57258	0.0001	0.000428895	yes
XLOC_002351	PATL1	NM_105873	none	chr1:27148428-27150915	WT_Seedling	psy2l_Seedling	OK	142.947	99.5299	-0.522278	-2.7161	0.00005	0.000226813	yes
XLOC_003078	AT1G08580	NM_100731	none	chr1:2715147-2716438	WT_Seedling	psy2l_Seedling	OK	107.733	136.1	0.337207	2.3769	0.00595	0.0154581	yes
XLOC_002353	AT1G72175	NM_105876	none	chr1:27157882-27159526	WT_Seedling	psy2l_Seedling	OK	16.7938	12.4798	-0.428333	-1.43308	0.0122	0.0286991	yes
XLOC_002354	AT1G72180	NM_105877	none	chr1:27162675-27169725	WT_Seedling	psy2l_Seedling	OK	18.3659	25.1845	0.455505	2.18329	0.00025	0.000976231	yes
XLOC_005016	ATL11	unknown	none	chr1:27169798-27171410	WT_Seedling	psy2l_Seedling	OK	13.0107	2.70443	-2.2663	-7.88287	0.00005	0.000226813	yes
XLOC_000346	PXL1	unknown	none	chr1:2718651-2722187	WT_Seedling	psy2l_Seedling	OK	20.8185	5.6962	-1.86979	-4.10589	0.00005	0.000226813	yes
XLOC_003079	AT1G08592	unknown	none	chr1:2718651-2722187	WT_Seedling	psy2l_Seedling	OK	3.63174	2.06502	-0.814506	-1.98885	0.0022	0.00661844	yes
XLOC_002356	AT1G72230	NM_105882	none	chr1:27188057-27189181	WT_Seedling	psy2l_Seedling	OK	33.2681	15.9844	-1.05748	-5.32768	0.00005	0.000226813	yes
XLOC_002358	AT1G72250	NM_001198449	NM_105884	chr1:27192752-27198440	WT_Seedling	psy2l_Seedling	OK	2.37894	4.75092	0.997886	3.64739	0.00005	0.000226813	yes
XLOC_005018	AT1G72270	NM_001198450	NM_105886	chr1:27209371-27211642	WT_Seedling	psy2l_Seedling	OK	6.36942	1.98584	-1.68141	-5.22856	0.00005	0.000226813	yes
XLOC_002359	ATL3	NM_105890	none	chr1:27225741-27227633	WT_Seedling	psy2l_Seedling	OK	12.012	6.10778	-0.975762	-4.14554	0.00005	0.000226813	yes
XLOC_005021	APUM23	NM_105891	NM_179547,NM_202401	chr1:27228084-27233024	WT_Seedling	psy2l_Seedling	OK	15.6877	21.9039	0.481557	1.84961	0.00095	0.0031886	yes
XLOC_002360	ALAAT2	NM_001084342	NM_001198451,NM_105892	chr1:27233487-27238609	WT_Seedling	psy2l_Seedling	OK	10.0442	62.9161	2.64707	12.9686	0.00005	0.000226813	yes
XLOC_003080	AT1G08610	NM_100734	none	chr1:2723681-2736060	WT_Seedling	psy2l_Seedling	OK	6.51628	11.2383	0.786306	1.64838	0.00445	0.0119953	yes
XLOC_000347	ATRX	NM_001198008	NM_001198009,NM_001198010,NM_100733	chr1:2723681-2736060	WT_Seedling	psy2l_Seedling	OK	8.54174	12.9209	0.597107	2.33446	0.00005	0.000226813	yes
XLOC_002362	AT1G72390	NM_105898	none	chr1:27245092-27251473	WT_Seedling	psy2l_Seedling	OK	7.49618	13.4704	0.845561	4.03691	0.00005	0.000226813	yes
XLOC_005026	AT1G72430	NM_105902	none	chr1:27264854-27265897	WT_Seedling	psy2l_Seedling	OK	129.579	98.496	-0.395697	-2.34616	0.0012	0.00390468	yes
XLOC_005027	EDA25	NM_105903	none	chr1:27268089-27273776	WT_Seedling	psy2l_Seedling	OK	21.8278	27.371	0.326485	1.55567	0.0064	0.0164765	yes
XLOC_005028	TIFY11B	unknown	none	chr1:27274195-27276404	WT_Seedling	psy2l_Seedling	OK	25.2826	14.7266	-0.779722	-3.82483	0.00005	0.000226813	yes
XLOC_002363	ATEXO70D1	NM_105906	none	chr1:27283680-27285973	WT_Seedling	psy2l_Seedling	OK	8.81243	6.55871	-0.426127	-1.82665	0.00425	0.0115276	yes
XLOC_005029	AT1G72480	NM_105907	none	chr1:27286025-27288518	WT_Seedling	psy2l_Seedling	OK	17.9601	14.5058	-0.308161	-1.51098	0.01935	0.0425301	yes
XLOC_005030	AT1G72490	NM_105908	none	chr1:27288857-27291083	WT_Seedling	psy2l_Seedling	OK	1.84992	1.061	-0.802037	-1.85304	0.0061	0.0158116	yes
XLOC_005031	AT1G72500	NM_105909	none	chr1:27295183-27298722	WT_Seedling	psy2l_Seedling	OK	16.9907	25.5133	0.586501	2.70677	0.00005	0.000226813	yes
XLOC_002364	AT1G72510	NM_105910	NM_202402	chr1:27303358-27304858	WT_Seedling	psy2l_Seedling	OK	67.6021	42.6164	-0.665659	-3.09758	0.00005	0.000226813	yes
XLOC_002365	LOX4	NM_105911	none	chr1:27308520-27312742	WT_Seedling	psy2l_Seedling	OK	1.42883	3.76475	1.39772	4.12259	0.00005	0.000226813	yes
XLOC_005034	PSD	NM_001084344	NM_001198454,NM_105915	chr1:27324465-27329900	WT_Seedling	psy2l_Seedling	OK	5.6341	8.6898	0.625138	2.65978	0.00005	0.000226813	yes
XLOC_005035	GLP1	NM_105920	none	chr1:27337971-27340044	WT_Seedling	psy2l_Seedling	OK	1367.99	520.883	-1.39302	-6.18826	0.00005	0.000226813	yes
XLOC_005036	AT1G72640	NM_001036192	NM_105923	chr1:27346362-27353744	WT_Seedling	psy2l_Seedling	OK	63.7223	32.3923	-0.976145	-3.54053	0.00005	0.000226813	yes
XLOC_005037	iqd8	NM_105926	none	chr1:27355165-27359027	WT_Seedling	psy2l_Seedling	OK	3.75606	5.38869	0.520715	1.6247	0.0052	0.0137453	yes
XLOC_005038	CAD1	NM_102709	none	chr1:27359185-27361010	WT_Seedling	psy2l_Seedling	OK	31.0057	38.1792	0.300254	1.60343	0.0172	0.0384743	yes
XLOC_002373	ALA5	unknown	none	chr1:27365907-27371779	WT_Seedling	psy2l_Seedling	OK	12.4688	9.99229	-0.31943	-1.41956	0.01125	0.026766	yes
XLOC_000348	JMJ16	unknown	none	chr1:2736677-2743786	WT_Seedling	psy2l_Seedling	OK	8.43909	11.9661	0.503794	2.29048	0.0001	0.000428895	yes
XLOC_005040	TIF4A-3	unknown	none	chr1:27377798-27380157	WT_Seedling	psy2l_Seedling	OK	16.991	11.1435	-0.608562	-2.84777	0.00005	0.000226813	yes
XLOC_005041	AT1G72740	NM_001084345	NM_105933	chr1:27380302-27382935	WT_Seedling	psy2l_Seedling	OK	21.1051	28.5748	0.437152	1.8944	0.0011	0.00362018	yes
XLOC_002376	HAB1	NM_001084346	NM_001198456,NM_105936	chr1:27390000-27393174	WT_Seedling	psy2l_Seedling	OK	28.9653	55.635	0.941667	4.8057	0.00005	0.000226813	yes
XLOC_002378	AT1G72800	NM_105938	none	chr1:27397088-27398497	WT_Seedling	psy2l_Seedling	OK	2.79295	4.45656	0.674143	2.07187	0.0027	0.00787253	yes
XLOC_005043	TS2	unknown	none	chr1:27398594-27400554	WT_Seedling	psy2l_Seedling	OK	9.548	19.8648	1.05694	4.94808	0.00005	0.000226813	yes
XLOC_002379	AT1G72820	NM_105940	none	chr1:27402885-27404675	WT_Seedling	psy2l_Seedling	OK	18.9851	15.3362	-0.307924	-1.51078	0.0226	0.0485466	yes
XLOC_005044	NFYA3	unknown	none	chr1:27405342-27407816	WT_Seedling	psy2l_Seedling	OK	2.37447	1.5298	-0.634262	-1.61852	0.0177	0.0394203	yes
XLOC_005045	AT1G72840	NM_001198457	NM_105942	chr1:27409205-27414534	WT_Seedling	psy2l_Seedling	OK	1.58234	2.22502	0.491762	1.58257	0.00925	0.0226018	yes
XLOC_002381	AT1G72855	unknown	none	chr1:27415994-27418320	WT_Seedling	psy2l_Seedling	OK	2.81774	1.66938	-0.75523	-2.17734	0.00105	0.00348648	yes
XLOC_002382	AT1G72870	NM_105945	none	chr1:27420953-27423217	WT_Seedling	psy2l_Seedling	OK	1.3447	0.760586	-0.822104	-1.55621	0.00895	0.0219737	yes
XLOC_005046	AT1G72880	NM_105946	NM_179549	chr1:27423369-27426191	WT_Seedling	psy2l_Seedling	OK	25.6433	19.1466	-0.421494	-1.87275	0.00135	0.00432262	yes
XLOC_002383	AT1G72890,AT1G72900	NM_001198458	NM_105947,NM_105948	chr1:27429909-27433782	WT_Seedling	psy2l_Seedling	OK	3.82393	7.28474	0.929821	3.04288	0.00005	0.000226813	yes
XLOC_002387	AT1G72940	NM_105952	none	chr1:27442039-27443842	WT_Seedling	psy2l_Seedling	OK	5.42005	8.17778	0.593403	2.32964	0.00025	0.000976231	yes
XLOC_002390	PYL3	NM_105958	none	chr1:27463146-27464031	WT_Seedling	psy2l_Seedling	OK	3.82895	1.77504	-1.10909	-2.71907	0.00055	0.00196983	yes
XLOC_005048	PS2	NM_128544	NM_105959	chr1:27464630-27466282	WT_Seedling	psy2l_Seedling	OK	1.89219	15.3392	3.01909	8.96485	0.00005	0.000226813	yes
XLOC_005050	JAL19	unknown	none	chr1:27475064-27476017	WT_Seedling	psy2l_Seedling	OK	0.27072	4.82885	4.15681	5.22652	0.0002	0.000801646	yes
XLOC_002392	LPA3	NM_105964	none	chr1:27478977-27481378	WT_Seedling	psy2l_Seedling	OK	109.292	63.5974	-0.781144	-4.43841	0.00005	0.000226813	yes
XLOC_002393	AT1G73066	NM_001124119	none	chr1:27482227-27483745	WT_Seedling	psy2l_Seedling	OK	0.400381	1.24717	1.63922	2.67534	0.001	0.0033427	yes
XLOC_003082	CJD1	NM_100737	none	chr1:2748410-2751340	WT_Seedling	psy2l_Seedling	OK	64.8926	50.962	-0.348633	-1.93747	0.0039	0.0107537	yes
XLOC_005051	AT1G73110	NM_105969	none	chr1:27491086-27497018	WT_Seedling	psy2l_Seedling	OK	55.2849	37.3672	-0.56511	-2.27819	0.0002	0.000801646	yes
XLOC_002396	AT1G73130	NM_105971	none	chr1:27498959-27502047	WT_Seedling	psy2l_Seedling	OK	3.40972	4.62587	0.440072	1.42149	0.0146	0.033471	yes
XLOC_005054	CLE1	NM_148649	none	chr1:27508558-27509083	WT_Seedling	psy2l_Seedling	OK	3.97063	0.402832	-3.30112	-4.44585	0.0034	0.00958958	yes
XLOC_005056	BNS	NM_105976	none	chr1:27516579-27517845	WT_Seedling	psy2l_Seedling	OK	36.0906	16.6741	-1.11401	-2.95545	0.00005	0.000226813	yes
XLOC_000349	PPCK1	NM_001198012	NM_100738	chr1:2752055-2753658	WT_Seedling	psy2l_Seedling	OK	17.4896	9.01011	-0.956886	-4.29943	0.00005	0.000226813	yes
XLOC_002399	TIP3-1	unknown	none	chr1:27521931-27526736	WT_Seedling	psy2l_Seedling	OK	0.671204	8.51765	3.66563	2.48811	0.0071	0.0180223	yes
XLOC_005057	AT1G73200	NM_105979	none	chr1:27521931-27526736	WT_Seedling	psy2l_Seedling	OK	13.5145	17.5957	0.38071	1.50501	0.00935	0.0228189	yes
XLOC_005059	AT1G73230	NM_105982	none	chr1:27540266-27541966	WT_Seedling	psy2l_Seedling	OK	247.988	179.218	-0.468555	-2.93821	0.0001	0.000428895	yes
XLOC_005062	SCPL6	unknown	none	chr1:27549162-27555348	WT_Seedling	psy2l_Seedling	OK	1.20098	0.687216	-0.805375	-1.78544	0.003	0.00861463	yes
XLOC_005063	scpl5	NM_105988	none	chr1:27556164-27558784	WT_Seedling	psy2l_Seedling	OK	2.35397	0.613026	-1.94108	-3.40794	0.00005	0.000226813	yes
XLOC_005066	ATDR4	NM_105993	none	chr1:27568836-27569768	WT_Seedling	psy2l_Seedling	OK	39.0407	18.6569	-1.06527	-5.52766	0.00005	0.000226813	yes
XLOC_002404	ATMYB54	NM_106001	none	chr1:27601519-27603267	WT_Seedling	psy2l_Seedling	OK	2.56964	1.22002	-1.07467	-2.10694	0.0009	0.00303572	yes
XLOC_003084	AT1G08670	NM_100740	none	chr1:2760236-2761556	WT_Seedling	psy2l_Seedling	OK	3.19437	1.56485	-1.02951	-2.38713	0.004	0.0109732	yes
XLOC_002407	AT1G73450	NM_106004	none	chr1:27613420-27619005	WT_Seedling	psy2l_Seedling	OK	2.76839	3.71476	0.424223	1.46852	0.0115	0.0272752	yes
XLOC_002409	AT1G73480	NM_106007	none	chr1:27628931-27632820	WT_Seedling	psy2l_Seedling	OK	7.60614	16.5825	1.12443	4.57437	0.00005	0.000226813	yes
XLOC_005072	AT1G73490	NM_001198463	NM_106008	chr1:27633328-27634935	WT_Seedling	psy2l_Seedling	OK	56.5924	81.3799	0.524062	2.42142	0.00005	0.000226813	yes
XLOC_005073	MKK9	unknown	none	chr1:27639196-27640575	WT_Seedling	psy2l_Seedling	OK	5.58522	11.2018	1.00405	3.95632	0.00005	0.000226813	yes
XLOC_005074	AT1G73530	NM_106011	none	chr1:27643680-27645582	WT_Seedling	psy2l_Seedling	OK	37.195	29.6072	-0.329161	-1.3341	0.0211	0.0457036	yes
XLOC_002410	HRD3B	unknown	none	chr1:27650954-27654216	WT_Seedling	psy2l_Seedling	OK	2.89006	1.50963	-0.936903	-2.43411	0.00005	0.000226813	yes
XLOC_002412	PIN1	NM_106017	none	chr1:27659692-27663191	WT_Seedling	psy2l_Seedling	OK	10.6153	7.91132	-0.424158	-1.89538	0.0038	0.010519	yes
XLOC_002414	AT1G73620	NM_106020	none	chr1:27681386-27683106	WT_Seedling	psy2l_Seedling	OK	24.3648	10.7446	-1.18119	-5.36002	0.00005	0.000226813	yes
XLOC_002416	RABA6A	unknown	none	chr1:27686761-27688081	WT_Seedling	psy2l_Seedling	OK	4.09764	1.65246	-1.31018	-3.33247	0.0001	0.000428895	yes
XLOC_005078	DOX2	unknown	none	chr1:27703996-27707515	WT_Seedling	psy2l_Seedling	OK	5.38117	9.0767	0.754248	3.13242	0.00005	0.000226813	yes
XLOC_005079	MIR159A	unknown	none	chr1:27712753-27713873	WT_Seedling	psy2l_Seedling	OK	1.27946	0.546819	-1.2264	-1.99527	0.00905	0.0221926	yes
XLOC_005080	AT1G73700	NM_106029	none	chr1:27717361-27719699	WT_Seedling	psy2l_Seedling	OK	0.132973	1.3823	3.37786	3.8221	0.00025	0.000976231	yes
XLOC_002419	AT1G73710	NM_106030	none	chr1:27721145-27724938	WT_Seedling	psy2l_Seedling	OK	4.45272	6.6239	0.572992	2.47663	0.0001	0.000428895	yes
XLOC_005081	EIL3	NM_106032	none	chr1:27730070-27732664	WT_Seedling	psy2l_Seedling	OK	9.96124	13.6906	0.458791	2.15482	0.00115	0.00376053	yes
XLOC_005082	AT1G73760	NM_106035	none	chr1:27739156-27741244	WT_Seedling	psy2l_Seedling	OK	10.4882	7.61161	-0.462498	-1.91635	0.00485	0.0129304	yes
XLOC_000352	EDR1	NM_100745	none	chr1:2773979-2779270	WT_Seedling	psy2l_Seedling	OK	6.90675	9.60674	0.476041	2.01467	0.0004	0.00148594	yes
XLOC_002423	AT1G73770	NM_001036200	NM_106036	chr1:27742100-27744336	WT_Seedling	psy2l_Seedling	OK	2.38448	3.59384	0.591853	1.77435	0.00735	0.0185854	yes
XLOC_005083	SARD1	unknown	none	chr1:27745517-27749249	WT_Seedling	psy2l_Seedling	OK	0.313963	1.24746	1.99032	3.07074	0.0004	0.00148594	yes
XLOC_005084	AT1G73810	NM_106041	none	chr1:27752382-27755215	WT_Seedling	psy2l_Seedling	OK	0.661534	1.4203	1.10231	2.05988	0.0049	0.0130518	yes
XLOC_002428	CCR4-5	unknown	none	chr1:27781022-27784849	WT_Seedling	psy2l_Seedling	OK	6.59056	4.96666	-0.408127	-1.54206	0.0201	0.0438815	yes
XLOC_005090	AT1G73950	NM_106054	none	chr1:27799833-27804680	WT_Seedling	psy2l_Seedling	OK	7.74927	10.8263	0.48241	2.10651	0.0011	0.00362018	yes
XLOC_005095	SSL12	unknown	none	chr1:27835221-27837317	WT_Seedling	psy2l_Seedling	OK	32.4148	21.1329	-0.617162	-3.17978	0.00005	0.000226813	yes
XLOC_002435	IPMS2	unknown	none	chr1:27842098-27845786	WT_Seedling	psy2l_Seedling	OK	22.1317	15.4435	-0.519121	-2.58372	0.00005	0.000226813	yes
XLOC_002439	SOT18	NM_106069	none	chr1:27862912-27865777	WT_Seedling	psy2l_Seedling	OK	21.5963	45.8961	1.08759	3.04437	0.00005	0.000226813	yes
XLOC_002442	GDPD5	unknown	none	chr1:27910314-27912913	WT_Seedling	psy2l_Seedling	OK	12.1593	15.7419	0.37255	1.72607	0.01155	0.0273779	yes
XLOC_002443	RBG5	unknown	none	chr1:27914639-27917082	WT_Seedling	psy2l_Seedling	OK	66.3839	81.1069	0.288992	1.64319	0.017	0.0381103	yes
XLOC_002444	AT1G74240	NM_106084	none	chr1:27917311-27922672	WT_Seedling	psy2l_Seedling	OK	13.511	18.7274	0.471009	2.31579	0.00005	0.000226813	yes
XLOC_005105	PUR4	NM_106086	none	chr1:27922782-27927935	WT_Seedling	psy2l_Seedling	OK	30.7592	37.9044	0.301351	1.50541	0.011	0.0262414	yes
XLOC_005106	RPL35AC	unknown	none	chr1:27928259-27929535	WT_Seedling	psy2l_Seedling	OK	225.357	184.67	-0.287263	-2.15669	0.0197	0.0431695	yes
XLOC_002448	F1O17.1	unknown	none	chr1:27940711-27943183	WT_Seedling	psy2l_Seedling	OK	15.1104	10.148	-0.574339	-2.60967	0.00025	0.000976231	yes
XLOC_005108	AT1G74330	NM_001160998	NM_106093	chr1:27943237-27947555	WT_Seedling	psy2l_Seedling	OK	6.4824	9.93562	0.616081	2.5344	0.00005	0.000226813	yes
XLOC_005109	AT1G74340	NM_106094	none	chr1:27948126-27951742	WT_Seedling	psy2l_Seedling	OK	32.0947	41.3596	0.36589	2.14382	0.0158	0.0358087	yes
XLOC_002449	AT1G74360	NM_106096	none	chr1:27954119-27958109	WT_Seedling	psy2l_Seedling	OK	1.76206	2.94141	0.739242	2.5034	0.00005	0.000226813	yes
XLOC_002450	GT5	unknown	none	chr1:27959418-27967815	WT_Seedling	psy2l_Seedling	OK	41.4015	30.6139	-0.435498	-2.02608	0.00145	0.0045989	yes
XLOC_005111	FUT3	NM_106102	NM_202413	chr1:27967846-27969959	WT_Seedling	psy2l_Seedling	OK	0.391082	0.764947	0.967889	1.5939	0.01955	0.0428867	yes
XLOC_005113	AT1G74453	unknown	none	chr1:27975042-27985179	WT_Seedling	psy2l_Seedling	OK	10.1324	26.0434	1.36194	2.73055	0.00005	0.000226813	yes
XLOC_002453	AT1G74450	NM_106105	none	chr1:27975042-27985179	WT_Seedling	psy2l_Seedling	OK	12.2308	18.1694	0.570995	2.08603	0.00045	0.00164686	yes
XLOC_002454	AT1G74458	NM_001084352	none	chr1:27986808-27987861	WT_Seedling	psy2l_Seedling	OK	7.41529	3.75305	-0.982439	-3.11678	0.0001	0.000428895	yes
XLOC_005114	AT1G74460	NM_106106	none	chr1:27987952-27989840	WT_Seedling	psy2l_Seedling	OK	55.2589	14.1086	-1.96963	-9.8027	0.00005	0.000226813	yes
XLOC_002455	CHLP	unknown	none	chr1:27991079-27993035	WT_Seedling	psy2l_Seedling	OK	657.933	809.602	0.299273	1.46645	0.02305	0.0493422	yes
XLOC_005116	PRE3	unknown	none	chr1:27998145-27998846	WT_Seedling	psy2l_Seedling	OK	22.8766	9.24393	-1.30729	-5.51335	0.00005	0.000226813	yes
XLOC_002456	AT1G74510	NM_106111	NM_179553	chr1:28005298-28007742	WT_Seedling	psy2l_Seedling	OK	22.0378	14.8613	-0.568426	-2.81926	0.00005	0.000226813	yes
XLOC_005120	GSTU10	unknown	none	chr1:28020580-28027872	WT_Seedling	psy2l_Seedling	OK	2.07059	4.28338	1.04871	3.29483	0.00005	0.000226813	yes
XLOC_005121	MIF1	NM_106124	none	chr1:28045390-28048265	WT_Seedling	psy2l_Seedling	OK	10.5556	3.52128	-1.58383	-3.68369	0.00005	0.000226813	yes
XLOC_002462	GASA6	unknown	none	chr1:28053213-28054710	WT_Seedling	psy2l_Seedling	OK	103.532	31.1577	-1.73242	-9.46803	0.00005	0.000226813	yes
XLOC_002465	ICS1	NM_106129	NM_202414	chr1:28070300-28074137	WT_Seedling	psy2l_Seedling	OK	7.51392	13.1018	0.802125	3.57489	0.00005	0.000226813	yes
XLOC_002466	AT1G74730	NM_106131	none	chr1:28074921-28082666	WT_Seedling	psy2l_Seedling	OK	51.4909	39.2438	-0.391854	-1.86313	0.0019	0.00580299	yes
XLOC_002467	AT1G74750	NM_106133	none	chr1:28085639-28095051	WT_Seedling	psy2l_Seedling	OK	3.77469	6.99472	0.889909	1.44682	0.0185	0.0409523	yes
XLOC_003086	AIP3	NM_100752	none	chr1:2808801-2811238	WT_Seedling	psy2l_Seedling	OK	44.8226	26.7049	-0.74712	-2.31575	0.00005	0.000226813	yes
XLOC_002469	HIPL1	unknown	none	chr1:28098570-28101689	WT_Seedling	psy2l_Seedling	OK	34.3942	50.1262	0.5434	2.81174	0.00005	0.000226813	yes
XLOC_002470	BOR5	NM_106139	none	chr1:28107886-28111766	WT_Seedling	psy2l_Seedling	OK	0.392109	1.60728	2.0353	4.18358	0.00005	0.000226813	yes
XLOC_005127	AT1G74840	NM_001198469	NM_106142	chr1:28116022-28117421	WT_Seedling	psy2l_Seedling	OK	69.6047	41.1158	-0.759492	-4.30646	0.00005	0.000226813	yes
XLOC_002472	AT1G74870	NM_106145	none	chr1:28126929-28128479	WT_Seedling	psy2l_Seedling	OK	1.10766	8.90124	3.00649	6.24987	0.00005	0.000226813	yes
XLOC_005129	ndhO	unknown	none	chr1:28129245-28131082	WT_Seedling	psy2l_Seedling	OK	89.6103	51.7672	-0.791628	-4.43903	0.00005	0.000226813	yes
XLOC_003087	MYOB1	unknown	none	chr1:2813045-2817889	WT_Seedling	psy2l_Seedling	OK	6.8954	5.38134	-0.357669	-1.59041	0.0081	0.0201726	yes
XLOC_005130	ARR15	NM_106147	none	chr1:28131423-28132858	WT_Seedling	psy2l_Seedling	OK	8.96879	0.988817	-3.18114	-7.11308	0.00005	0.000226813	yes
XLOC_005131	AT1G74910	NM_106149	NM_179555,NM_179556	chr1:28135589-28138852	WT_Seedling	psy2l_Seedling	OK	65.3937	50.1174	-0.383842	-2.07724	0.0013	0.00418216	yes
XLOC_002474	ERF018	unknown	none	chr1:28144070-28145015	WT_Seedling	psy2l_Seedling	OK	0.260392	0.904575	1.79656	2.10409	0.0161	0.0363918	yes
XLOC_002475	AT1G74940	NM_106152	none	chr1:28145981-28147414	WT_Seedling	psy2l_Seedling	OK	8.47108	11.5977	0.453219	1.91492	0.00615	0.015913	yes
XLOC_005134	KAS2	unknown	none	chr1:28151920-28156313	WT_Seedling	psy2l_Seedling	OK	71.2341	54.5553	-0.384848	-2.01435	0.00115	0.00376053	yes
XLOC_005135	RPS9	NM_106155	none	chr1:28157621-28159325	WT_Seedling	psy2l_Seedling	OK	341.42	233.697	-0.54691	-2.59464	0.00005	0.000226813	yes
XLOC_005136	ARC3	NM_106158	none	chr1:28164817-28170109	WT_Seedling	psy2l_Seedling	OK	6.95108	9.38439	0.433026	1.76302	0.00215	0.00648806	yes
XLOC_002478	ATLP-3	unknown	none	chr1:28174300-28175361	WT_Seedling	psy2l_Seedling	OK	11.592	2.43117	-2.2534	-6.85825	0.00005	0.000226813	yes
XLOC_002479	PR5	NM_106161	none	chr1:28177714-28178934	WT_Seedling	psy2l_Seedling	OK	1.65814	0.572273	-1.53479	-2.50504	0.0039	0.0107537	yes
XLOC_005138	AT1G75090	NM_106165	none	chr1:28187412-28189743	WT_Seedling	psy2l_Seedling	OK	1.98879	3.97093	0.997587	2.77108	0.00025	0.000976231	yes
XLOC_003088	MYB60	NM_100755	NM_202066	chr1:2819059-2820353	WT_Seedling	psy2l_Seedling	OK	12.9186	6.02892	-1.09948	-4.26979	0.00005	0.000226813	yes
XLOC_005140	AT1G75150	NM_106171	none	chr1:28196796-28208595	WT_Seedling	psy2l_Seedling	OK	4.6878	3.54666	-0.402453	-1.80819	0.00175	0.00541193	yes
XLOC_002482	AT1G75170	NM_001036206	NM_001036207,NM_106173	chr1:28213768-28218802	WT_Seedling	psy2l_Seedling	OK	18.1348	39.2803	1.11505	4.20273	0.00005	0.000226813	yes
XLOC_003089	PVA22	unknown	none	chr1:2821563-2825460	WT_Seedling	psy2l_Seedling	OK	18.7524	24.4918	0.38522	1.6993	0.00305	0.0087398	yes
XLOC_005142	TYW1	unknown	none	chr1:28220599-28223676	WT_Seedling	psy2l_Seedling	OK	17.4427	21.6793	0.31369	1.56821	0.0134	0.0311317	yes
XLOC_002484	AT1G75210	NM_106177	none	chr1:28223863-28229003	WT_Seedling	psy2l_Seedling	OK	21.8745	16.651	-0.393643	-1.77273	0.00175	0.00541193	yes
XLOC_002486	ZHD5	unknown	none	chr1:28241053-28242653	WT_Seedling	psy2l_Seedling	OK	9.43703	19.2773	1.0305	4.67712	0.00005	0.000226813	yes
XLOC_002488	AT1G75280	NM_106183	none	chr1:28251924-28253523	WT_Seedling	psy2l_Seedling	OK	73.2316	96.3956	0.396502	2.27222	0.0005	0.00180881	yes
XLOC_005147	OTC	NM_106187	none	chr1:28266415-28268455	WT_Seedling	psy2l_Seedling	OK	92.0511	114.856	0.319319	1.8339	0.00865	0.0213422	yes
XLOC_000357	CSD1	NM_001084025	NM_100757	chr1:2827070-2829330	WT_Seedling	psy2l_Seedling	OK	190.56	81.1813	-1.23103	-8.03932	0.00005	0.000226813	yes
XLOC_002493	RPL31	unknown	none	chr1:28271963-28272894	WT_Seedling	psy2l_Seedling	OK	645.464	362.307	-0.833125	-5.55456	0.00005	0.000226813	yes
XLOC_002494	AT1G75360	NM_106190	none	chr1:28274963-28275972	WT_Seedling	psy2l_Seedling	OK	1.08031	0.121701	-3.15003	-2.95097	0.00945	0.0230135	yes
XLOC_005149	SFH5	unknown	none	chr1:28276422-28279916	WT_Seedling	psy2l_Seedling	OK	13.1916	18.1103	0.457194	2.23402	0.00035	0.00131986	yes
XLOC_005150	BBD1	unknown	none	chr1:28281425-28284087	WT_Seedling	psy2l_Seedling	OK	62.2332	41.184	-0.595601	-2.78548	0.00005	0.000226813	yes
XLOC_002495	AtbZIP44	NM_001084357	NM_106193	chr1:28291605-28292955	WT_Seedling	psy2l_Seedling	OK	9.35312	13.2592	0.503474	2.18567	0.0017	0.00527645	yes
XLOC_002496	AT1G75394	unknown	none	chr1:28294955-28295279	WT_Seedling	psy2l_Seedling	OK	1.2791	0	#NAME?	#NAME?	0.0001	0.000428895	yes
XLOC_002497	AT1G75400	NM_106194	none	chr1:28296822-28299676	WT_Seedling	psy2l_Seedling	OK	15.8178	22.7132	0.521978	2.17647	0.0002	0.000801646	yes
XLOC_005152	BLH11	NM_106197	none	chr1:28307897-28309597	WT_Seedling	psy2l_Seedling	OK	0.739022	1.66994	1.17611	2.19951	0.0044	0.0118746	yes
XLOC_002499	UBC16	NM_106198	none	chr1:28313400-28318356	WT_Seedling	psy2l_Seedling	OK	16.2454	25.3748	0.643362	2.51285	0.0044	0.0118746	yes
XLOC_005153	CKX5	unknown	none	chr1:28313400-28318356	WT_Seedling	psy2l_Seedling	OK	3.45925	5.03768	0.542299	1.40502	0.0167	0.0375365	yes
XLOC_002500	AT1G75460	NM_106200	none	chr1:28327817-28329173	WT_Seedling	psy2l_Seedling	OK	68.6757	46.0144	-0.577713	-3.19431	0.00005	0.000226813	yes
XLOC_002501	DREB2D	unknown	none	chr1:28335554-28336816	WT_Seedling	psy2l_Seedling	OK	2.13398	1.08488	-0.976012	-2.13599	0.004	0.0109732	yes
XLOC_005155	AT1G75510	NM_106204	none	chr1:28347116-28348759	WT_Seedling	psy2l_Seedling	OK	25.6877	38.7015	0.591313	3.19879	0.00005	0.000226813	yes
XLOC_002502	BBX21	unknown	none	chr1:28365787-28367552	WT_Seedling	psy2l_Seedling	OK	45.7556	31.426	-0.541992	-2.91612	0.00005	0.000226813	yes
XLOC_005158	AT1G75560	NM_001084359	NM_106209	chr1:28371213-28373247	WT_Seedling	psy2l_Seedling	OK	56.7246	42.0856	-0.43065	-1.94533	0.001	0.0033427	yes
XLOC_005159	AT1G75590	NM_106211	none	chr1:28382826-28383765	WT_Seedling	psy2l_Seedling	OK	3.89929	1.72953	-1.17283	-2.92092	0.0003	0.00115018	yes
XLOC_005160	AT1G75620	NM_106214	none	chr1:28394868-28396698	WT_Seedling	psy2l_Seedling	OK	2.39715	1.13004	-1.08495	-2.69684	0.00015	0.000618818	yes
XLOC_005161	AT1G75640	NM_106216	none	chr1:28403399-28407105	WT_Seedling	psy2l_Seedling	OK	2.73588	1.53774	-0.831193	-2.72541	0.00005	0.000226813	yes
XLOC_005162	AT1G75670	NM_106218	NM_202419	chr1:28415207-28416865	WT_Seedling	psy2l_Seedling	OK	12.6763	21.7423	0.778369	2.7804	0.00005	0.000226813	yes
XLOC_005163	AtGH9B7	NM_106219	none	chr1:28417030-28419562	WT_Seedling	psy2l_Seedling	OK	64.6342	52.9256	-0.288333	-1.54038	0.01575	0.0357151	yes
XLOC_005164	LQY1	unknown	none	chr1:28422158-28423347	WT_Seedling	psy2l_Seedling	OK	250.924	147.93	-0.762331	-4.99588	0.00005	0.000226813	yes
XLOC_005165	GASA1	NM_001198478	NM_106225	chr1:28423567-28442369	WT_Seedling	psy2l_Seedling	OK	815.431	401.525	-1.02207	-5.81619	0.00005	0.000226813	yes
XLOC_000082	KEA1	NM_100062	none	chr1:284419-291152	WT_Seedling	psy2l_Seedling	OK	45.4882	27.8959	-0.705438	-3.35233	0.00005	0.000226813	yes
XLOC_005168	AT1G75760	NM_106226	none	chr1:28446686-28448663	WT_Seedling	psy2l_Seedling	OK	21.4219	16.9757	-0.335615	-1.65871	0.01435	0.0330052	yes
XLOC_005169	TUBB1	unknown	none	chr1:28449956-28453739	WT_Seedling	psy2l_Seedling	OK	26.8554	13.6782	-0.973332	-3.91199	0.00005	0.000226813	yes
XLOC_002512	AT1G75810	NM_106231	none	chr1:28461561-28462550	WT_Seedling	psy2l_Seedling	OK	12.9991	18.4312	0.503732	2.334	0.0016	0.0050071	yes
XLOC_003091	HTA5	unknown	none	chr1:2847003-2847795	WT_Seedling	psy2l_Seedling	OK	125.034	204.655	0.710879	4.82805	0.00005	0.000226813	yes
XLOC_002513	PDF1.1	unknown	none	chr1:28472367-28472901	WT_Seedling	psy2l_Seedling	OK	4.93133	10.3922	1.07545	3.7056	0.0033	0.00934619	yes
XLOC_000360	SUGTL4	unknown	none	chr1:2848274-2852240	WT_Seedling	psy2l_Seedling	OK	2.42444	3.86688	0.673516	2.06322	0.0023	0.00687278	yes
XLOC_005172	AT1G75860	NM_106236	none	chr1:28484111-28486000	WT_Seedling	psy2l_Seedling	OK	10.0953	16.2451	0.686318	2.63005	0.00005	0.000226813	yes
XLOC_002515	EXL1	NM_129068	none	chr1:28490450-28492477	WT_Seedling	psy2l_Seedling	OK	2.43239	4.95686	1.02705	3.12117	0.00005	0.000226813	yes
XLOC_002520	AAE8	unknown	none	chr1:28518076-28519849	WT_Seedling	psy2l_Seedling	OK	2.05822	0.266026	-2.95175	-4.56351	0.00005	0.000226813	yes
XLOC_005174	AT1G75980	NM_106247	none	chr1:28522688-28524345	WT_Seedling	psy2l_Seedling	OK	11.0499	7.14291	-0.629444	-1.92234	0.0011	0.00362018	yes
XLOC_000361	SUGTL3	unknown	none	chr1:2852370-2855774	WT_Seedling	psy2l_Seedling	OK	5.52349	2.85906	-0.950042	-2.73938	0.00005	0.000226813	yes
XLOC_005177	AT1G76020	NM_106250	none	chr1:28532055-28533614	WT_Seedling	psy2l_Seedling	OK	12.693	7.94118	-0.676602	-2.14884	0.00045	0.00164686	yes
XLOC_002522	CPK29	NM_106253	NM_202421	chr1:28537673-28540636	WT_Seedling	psy2l_Seedling	OK	6.26437	8.9673	0.517503	1.8587	0.00165	0.00514625	yes
XLOC_005179	CDSP32	unknown	none	chr1:28548033-28549524	WT_Seedling	psy2l_Seedling	OK	324.527	210.756	-0.622765	-3.63295	0.00005	0.000226813	yes
XLOC_005180	SMT3	NM_106258	none	chr1:28550261-28551865	WT_Seedling	psy2l_Seedling	OK	59.4899	14.913	-1.99607	-9.9962	0.00005	0.000226813	yes
XLOC_005181	PETE	unknown	none	chr1:28554046-28554987	WT_Seedling	psy2l_Seedling	OK	221.065	145.077	-0.607644	-3.68574	0.00005	0.000226813	yes
XLOC_005182	HMGB9	unknown	none	chr1:28555044-28557556	WT_Seedling	psy2l_Seedling	OK	17.6958	9.16167	-0.949727	-3.63493	0.00005	0.000226813	yes
XLOC_002525	AMY2	unknown	none	chr1:28561266-28564064	WT_Seedling	psy2l_Seedling	OK	9.81455	21.3099	1.11853	5.1941	0.00005	0.000226813	yes
XLOC_000362	AT1G08910	unknown	none	chr1:2856169-2861160	WT_Seedling	psy2l_Seedling	OK	11.1293	19.0529	0.77565	3.4961	0.00005	0.000226813	yes
XLOC_005185	sks5	NM_106265	none	chr1:28577941-28581146	WT_Seedling	psy2l_Seedling	OK	129.611	99.1309	-0.386778	-2.04245	0.00185	0.00566805	yes
XLOC_005189	AT1G76220	NM_106272	none	chr1:28597400-28598379	WT_Seedling	psy2l_Seedling	OK	2.39461	0.649392	-1.88263	-3.31451	0.0003	0.00115018	yes
XLOC_005191	AT1G76240	NM_106274	none	chr1:28602812-28603929	WT_Seedling	psy2l_Seedling	OK	17.2604	2.99743	-2.52567	-8.55566	0.00005	0.000226813	yes
XLOC_002531	DWA2	NM_106276	none	chr1:28610282-28616775	WT_Seedling	psy2l_Seedling	OK	10.911	5.82004	-0.906684	-2.83194	0.00005	0.000226813	yes
XLOC_005195	CYCB2-4	unknown	none	chr1:28627725-28630596	WT_Seedling	psy2l_Seedling	OK	3.16054	5.23938	0.729226	2.50345	0.0002	0.000801646	yes
XLOC_002533	FRS4	NM_001036209	NM_106282	chr1:28631247-28634537	WT_Seedling	psy2l_Seedling	OK	5.68904	9.44647	0.731589	2.9386	0.00005	0.000226813	yes
XLOC_005197	AT1G76360	NM_106285	none	chr1:28643040-28646698	WT_Seedling	psy2l_Seedling	OK	8.27879	13.0805	0.659924	2.59326	0.00005	0.000226813	yes
XLOC_002535	PUB43	unknown	none	chr1:28655310-28661747	WT_Seedling	psy2l_Seedling	OK	5.24304	9.96727	0.926793	2.48709	0.0001	0.000428895	yes
XLOC_002536	OEP21B	unknown	none	chr1:28661860-28663788	WT_Seedling	psy2l_Seedling	OK	25.2302	16.9349	-0.575148	-2.84102	0.00035	0.00131986	yes
XLOC_005200	NAC031	unknown	none	chr1:28671868-28673922	WT_Seedling	psy2l_Seedling	OK	0.28971	1.48124	2.35413	2.34236	0.0006	0.00212509	yes
XLOC_002538	PPD3	unknown	none	chr1:28684534-28689195	WT_Seedling	psy2l_Seedling	OK	147.679	90.4121	-0.707875	-4.00642	0.00005	0.000226813	yes
XLOC_005204	AT1G76470	NM_106297	none	chr1:28689779-28691439	WT_Seedling	psy2l_Seedling	OK	1.36375	0.508918	-1.42207	-2.27108	0.0044	0.0118746	yes
XLOC_002540	AHL29	unknown	none	chr1:28705013-28706685	WT_Seedling	psy2l_Seedling	OK	4.67718	1.80142	-1.3765	-4.02253	0.00005	0.000226813	yes
XLOC_002542	AT1G76530	NM_106303	none	chr1:28719490-28720300	WT_Seedling	psy2l_Seedling	OK	0.961728	0	#NAME?	#NAME?	0.00005	0.000226813	yes
XLOC_005206	CDKB2-1	unknown	none	chr1:28720335-28722488	WT_Seedling	psy2l_Seedling	OK	11.4601	14.8857	0.377314	1.71155	0.0121	0.0285163	yes
XLOC_005207	PFP-ALPHA2	unknown	none	chr1:28722697-28727125	WT_Seedling	psy2l_Seedling	OK	30.2469	56.8561	0.910529	4.73395	0.00005	0.000226813	yes
XLOC_002544	AT1G76570	NM_106307	none	chr1:28728945-28730858	WT_Seedling	psy2l_Seedling	OK	18.688	25.387	0.441979	1.8729	0.00155	0.00487299	yes
XLOC_002545	SPL16	unknown	none	chr1:28734166-28738882	WT_Seedling	psy2l_Seedling	OK	4.00464	5.34548	0.416648	1.64068	0.0041	0.0111815	yes
XLOC_000364	ERD6	NM_001035929	NM_100765	chr1:2873437-2877268	WT_Seedling	psy2l_Seedling	OK	65.6253	52.2959	-0.327553	-1.73502	0.0055	0.0144338	yes
XLOC_002546	AT1G76590	NM_106309	none	chr1:28740658-28742167	WT_Seedling	psy2l_Seedling	OK	1.24752	4.2006	1.75153	4.27045	0.00005	0.000226813	yes
XLOC_002547	AT1G76600	NM_106310	none	chr1:28746888-28747815	WT_Seedling	psy2l_Seedling	OK	10.6807	21.246	0.992186	4.46992	0.00005	0.000226813	yes
XLOC_002549	AT1G76620	NM_106312	none	chr1:28756535-28759318	WT_Seedling	psy2l_Seedling	OK	1.48481	3.48743	1.23189	3.50297	0.00005	0.000226813	yes
XLOC_002551	OPR1	NM_106318	NM_202428	chr1:28776799-28778331	WT_Seedling	psy2l_Seedling	OK	138.478	85.597	-0.694025	-3.86162	0.00005	0.000226813	yes
XLOC_002552	OPR2	NM_106319	none	chr1:28778856-28783329	WT_Seedling	psy2l_Seedling	OK	29.6987	15.9266	-0.898964	-2.98404	0.00015	0.000618818	yes
XLOC_005512	-	unknown	none	chr1:28784521-28785924	WT_Seedling	psy2l_Seedling	OK	0.15752	0.660956	2.06902	2.26495	0.0076	0.0191206	yes
XLOC_005213	AT1G76720	NM_106322	none	chr1:28794164-28800402	WT_Seedling	psy2l_Seedling	OK	1.042	0.715447	-0.542441	-1.44342	0.01685	0.0378154	yes
XLOC_002554	AT1G76740	NM_106324	none	chr1:28805170-28810668	WT_Seedling	psy2l_Seedling	OK	0.606474	1.42164	1.22904	3.29839	0.00005	0.000226813	yes
XLOC_000367	AMI1	unknown	none	chr1:2882482-2886623	WT_Seedling	psy2l_Seedling	OK	23.5203	17.9577	-0.389307	-1.94779	0.00175	0.00541193	yes
XLOC_002557	AT1G76800	NM_106330	none	chr1:28829331-28830168	WT_Seedling	psy2l_Seedling	OK	3.52301	6.09877	0.791707	2.43103	0.003	0.00861463	yes
XLOC_002558	AT1G76820	NM_106332	none	chr1:28837527-28842568	WT_Seedling	psy2l_Seedling	OK	1.75754	2.83623	0.690414	2.36768	0.00015	0.000618818	yes
XLOC_002559	SEC5A	NM_106336	none	chr1:28847888-28855764	WT_Seedling	psy2l_Seedling	OK	19.6695	14.2314	-0.466881	-1.85544	0.00235	0.00698342	yes
XLOC_000368	GUX5	unknown	none	chr1:2888436-2890932	WT_Seedling	psy2l_Seedling	OK	7.28174	2.78388	-1.38719	-4.94237	0.00005	0.000226813	yes
XLOC_005516	AT1G76910	NM_106342	none	chr1:28889118-28890801	WT_Seedling	psy2l_Seedling	OK	8.51642	4.11385	-1.04976	-3.91841	0.00005	0.000226813	yes
XLOC_002564	SKIP15	unknown	none	chr1:28891961-28893676	WT_Seedling	psy2l_Seedling	OK	21.2366	14.1149	-0.589332	-2.89674	0.00005	0.000226813	yes
XLOC_005221	ATEXT4	unknown	none	chr1:28895299-28896898	WT_Seedling	psy2l_Seedling	OK	779.891	1026.15	0.395899	1.66589	0.0041	0.0111815	yes
XLOC_003092	EBM	unknown	none	chr1:2891027-2899403	WT_Seedling	psy2l_Seedling	OK	21.0294	17.0248	-0.304767	-1.3557	0.01635	0.0368957	yes
XLOC_005226	AT1G76980	NM_001161001	NM_106349	chr1:28925785-28927353	WT_Seedling	psy2l_Seedling	OK	9.40093	6.19478	-0.601751	-1.88193	0.00135	0.00432262	yes
XLOC_002566	ACR3	NM_001036212	NM_001124136,NM_106350,NM_179565,NM_179566	chr1:28932125-28935272	WT_Seedling	psy2l_Seedling	OK	76.3771	52.1097	-0.551587	-2.64551	0.00005	0.000226813	yes
XLOC_005229	RH29	unknown	none	chr1:28947638-28953612	WT_Seedling	psy2l_Seedling	OK	13.5231	19.1019	0.498293	2.45469	0.00005	0.000226813	yes
XLOC_002569	AGL27	unknown	none	chr1:28955559-28960115	WT_Seedling	psy2l_Seedling	OK	40.5719	12.2917	-1.7228	-6.83955	0.00005	0.000226813	yes
XLOC_005230	PPD4	unknown	none	chr1:28960432-28961960	WT_Seedling	psy2l_Seedling	OK	68.9307	55.9523	-0.300949	-1.74452	0.015	0.0342728	yes
XLOC_002570	PIN6	NM_106361	none	chr1:28970720-28974792	WT_Seedling	psy2l_Seedling	OK	1.1403	2.3904	1.06783	2.49458	0.00005	0.000226813	yes
XLOC_002571	ADH1	NM_106362	none	chr1:28975316-28978768	WT_Seedling	psy2l_Seedling	OK	7.73235	71.9317	3.21765	11.5947	0.00005	0.000226813	yes
XLOC_005234	SKIP	NM_001036214	NM_001198487,NM_106368	chr1:28998054-29002209	WT_Seedling	psy2l_Seedling	OK	32.7718	43.0245	0.392703	1.88213	0.00115	0.00376053	yes
XLOC_005235	ERF037	unknown	none	chr1:29004155-29005180	WT_Seedling	psy2l_Seedling	OK	5.60074	2.66126	-1.07351	-3.16043	0.00015	0.000618818	yes
XLOC_005236	STP14	unknown	none	chr1:29008929-29011457	WT_Seedling	psy2l_Seedling	OK	5.4333	2.53002	-1.10268	-3.1117	0.00005	0.000226813	yes
XLOC_005237	AEE4	unknown	none	chr1:29016116-29019888	WT_Seedling	psy2l_Seedling	OK	7.67604	10.9804	0.516497	1.86367	0.00155	0.00487299	yes
XLOC_002577	TCHQD	unknown	none	chr1:29038415-29049401	WT_Seedling	psy2l_Seedling	OK	5.62791	10.8571	0.947968	1.60429	0.01515	0.0345885	yes
XLOC_005241	EFS	unknown	none	chr1:29038415-29049401	WT_Seedling	psy2l_Seedling	OK	9.098	12.3794	0.444319	1.9472	0.00065	0.00228046	yes
XLOC_002578	AT1G77310	NM_106380	none	chr1:29051506-29056368	WT_Seedling	psy2l_Seedling	OK	2.34128	4.00892	0.775919	2.33604	0.00005	0.000226813	yes
XLOC_005242	AT1G77330	NM_106382	none	chr1:29063042-29064635	WT_Seedling	psy2l_Seedling	OK	43.1053	21.588	-0.997636	-4.9075	0.00005	0.000226813	yes
XLOC_005243	AT1G77360	NM_106385	none	chr1:29071850-29073758	WT_Seedling	psy2l_Seedling	OK	0.767685	2.0765	1.43557	3.1177	0.00005	0.000226813	yes
XLOC_002581	GRXC3	unknown	none	chr1:29073849-29074805	WT_Seedling	psy2l_Seedling	OK	46.3832	36.8496	-0.331952	-1.9925	0.0217	0.0468297	yes
XLOC_005244	AAP3	NM_106387	none	chr1:29074899-29077383	WT_Seedling	psy2l_Seedling	OK	1.46036	9.07911	2.63623	7.95575	0.00005	0.000226813	yes
XLOC_002583	AT1G77405	NM_106390	none	chr1:29087120-29093094	WT_Seedling	psy2l_Seedling	OK	0.585464	1.443	1.30142	1.52674	0.0212	0.0458668	yes
XLOC_002585	anac032	NM_106394	none	chr1:29099789-29101170	WT_Seedling	psy2l_Seedling	OK	25.9201	33.7606	0.381272	2.03081	0.00395	0.0108637	yes
XLOC_002586	AT1G77460	NM_001198490	NM_106395	chr1:29103556-29117367	WT_Seedling	psy2l_Seedling	OK	2.39268	3.46974	0.536201	1.43052	0.01595	0.0361046	yes
XLOC_002587	APXT	unknown	none	chr1:29117534-29121060	WT_Seedling	psy2l_Seedling	OK	50.1167	14.7769	-1.76195	-8.83757	0.00005	0.000226813	yes
XLOC_002588	AT1G77500	NM_106399	none	chr1:29121132-29125197	WT_Seedling	psy2l_Seedling	OK	6.12547	4.48844	-0.448606	-1.89858	0.0023	0.00687278	yes
XLOC_005248	AT1G77550	NM_106404	none	chr1:29137630-29143976	WT_Seedling	psy2l_Seedling	OK	12.783	16.2342	0.344807	1.65536	0.00655	0.0167992	yes
XLOC_005250	LACS9	NM_106407	none	chr1:29148252-29152381	WT_Seedling	psy2l_Seedling	OK	25.8438	14.9482	-0.789842	-3.92513	0.00005	0.000226813	yes
XLOC_005251	AT1G77600	NM_001198491	NM_001198492,NM_106408	chr1:29152720-29162377	WT_Seedling	psy2l_Seedling	OK	3.96922	5.43926	0.454555	1.8852	0.0018	0.00553642	yes
XLOC_005254	AT1G77670	NM_106416	none	chr1:29188892-29190986	WT_Seedling	psy2l_Seedling	OK	23.5966	30.9132	0.389644	1.76899	0.0023	0.00687278	yes
XLOC_005255	SOV	unknown	none	chr1:29191825-29196279	WT_Seedling	psy2l_Seedling	OK	8.17233	11.4568	0.487389	2.30855	0.00005	0.000226813	yes
XLOC_005256	LAX3	NM_106418	none	chr1:29200901-29203373	WT_Seedling	psy2l_Seedling	OK	19.2131	10.0665	-0.932529	-4.35274	0.00005	0.000226813	yes
XLOC_002597	PIP5K2	NM_106423	none	chr1:29220322-29224341	WT_Seedling	psy2l_Seedling	OK	12.0318	15.8159	0.394528	1.91806	0.00195	0.00594327	yes
XLOC_005258	NIA1	unknown	none	chr1:29235774-29239450	WT_Seedling	psy2l_Seedling	OK	158.229	66.4638	-1.25137	-5.95401	0.00005	0.000226813	yes
XLOC_005259	AT1G77770	NM_106426	NM_202434	chr1:29246158-29248115	WT_Seedling	psy2l_Seedling	OK	19.7072	13.6213	-0.532862	-2.11322	0.00025	0.000976231	yes
XLOC_002599	AT1G77800	NM_001198493	NM_106429	chr1:29253367-29263103	WT_Seedling	psy2l_Seedling	OK	14.5371	18.1784	0.322478	1.41803	0.0205	0.0446024	yes
XLOC_002601	ARF17	NM_106434	none	chr1:29272229-29275447	WT_Seedling	psy2l_Seedling	OK	3.0093	4.68039	0.6372	2.0165	0.0006	0.00212509	yes
XLOC_005261	AT1G77855	NM_148664	none	chr1:29277090-29278571	WT_Seedling	psy2l_Seedling	OK	2.05307	3.1286	0.607732	1.63184	0.021	0.0455304	yes
XLOC_003095	MED37B	unknown	none	chr1:2929060-2931848	WT_Seedling	psy2l_Seedling	OK	0.214547	1.42984	2.73649	4.19008	0.00005	0.000226813	yes
XLOC_005263	RPL30B	unknown	none	chr1:29303995-29305465	WT_Seedling	psy2l_Seedling	OK	754.725	603.806	-0.321866	-2.26309	0.0084	0.0208158	yes
XLOC_005264	SULTR2	unknown	none	chr1:29317768-29323305	WT_Seedling	psy2l_Seedling	OK	4.15842	6.04953	0.540786	1.75423	0.00835	0.0207019	yes
XLOC_002607	SULTR1	unknown	none	chr1:29329708-29333152	WT_Seedling	psy2l_Seedling	OK	25.3081	14.6582	-0.787892	-3.88017	0.00005	0.000226813	yes
XLOC_002608	AT1G78010	NM_106450	none	chr1:29333491-29336434	WT_Seedling	psy2l_Seedling	OK	11.6053	16.5844	0.515049	2.17405	0.00015	0.000618818	yes
XLOC_002609	AT1G78020	NM_106451	none	chr1:29338596-29339637	WT_Seedling	psy2l_Seedling	OK	77.3137	120.43	0.639402	3.94168	0.00005	0.000226813	yes
XLOC_002610	AT1G78030	NM_106452	none	chr1:29342151-29343033	WT_Seedling	psy2l_Seedling	OK	2.14276	0	#NAME?	#NAME?	0.00015	0.000618818	yes
XLOC_002613	AT1G78070	NM_106456	none	chr1:29354952-29358466	WT_Seedling	psy2l_Seedling	OK	18.8812	27.5346	0.544291	2.3783	0.00005	0.000226813	yes
XLOC_002614	RAP2-4	unknown	none	chr1:29364167-29366120	WT_Seedling	psy2l_Seedling	OK	94.7978	140.36	0.566208	3.01124	0.00005	0.000226813	yes
XLOC_002615	TPPB	unknown	none	chr1:29373893-29376488	WT_Seedling	psy2l_Seedling	OK	9.05072	4.3556	-1.05516	-3.84151	0.00005	0.000226813	yes
XLOC_005266	TPR12	NM_106462	none	chr1:29393819-29396211	WT_Seedling	psy2l_Seedling	OK	7.26106	3.21239	-1.17653	-4.26688	0.00005	0.000226813	yes
XLOC_003097	SR30	unknown	none	chr1:2939571-2945981	WT_Seedling	psy2l_Seedling	OK	86.0041	69.4214	-0.309025	-1.46792	0.0107	0.0255974	yes
XLOC_002620	AT1G78170	NM_106467	none	chr1:29413901-29415166	WT_Seedling	psy2l_Seedling	OK	16.0315	37.951	1.24323	6.28701	0.00005	0.000226813	yes
XLOC_002622	AT1G78180	NM_106468	none	chr1:29416774-29419286	WT_Seedling	psy2l_Seedling	OK	20.2076	15.4408	-0.388149	-1.72072	0.00925	0.0226018	yes
XLOC_002624	MIR775A	unknown	none	chr1:29422113-29422712	WT_Seedling	psy2l_Seedling	OK	3.82091	1.773	-1.10772	-2.56366	0.0065	0.0166961	yes
XLOC_005269	AT1G78210	NM_106471	none	chr1:29422739-29424578	WT_Seedling	psy2l_Seedling	OK	8.56008	15.5915	0.865061	3.77307	0.00005	0.000226813	yes
XLOC_005517	-	unknown	none	chr1:29427732-29428327	WT_Seedling	psy2l_Seedling	OK	0.992121	2.43695	1.29649	2.39208	0.01435	0.0330052	yes
XLOC_002626	AT1G78260	NM_106475	NM_202440	chr1:29446856-29450397	WT_Seedling	psy2l_Seedling	OK	14.5673	8.52743	-0.772553	-2.92513	0.00005	0.000226813	yes
XLOC_005271	SRK2C	unknown	none	chr1:29450716-29459476	WT_Seedling	psy2l_Seedling	OK	20.0363	36.2457	0.855194	2.52345	0.00005	0.000226813	yes
XLOC_002628	GRF2	NM_106479	none	chr1:29461445-29463356	WT_Seedling	psy2l_Seedling	OK	135.488	98.55	-0.459241	-2.54687	0.0001	0.000428895	yes
XLOC_005273	GSTU23	unknown	none	chr1:29467421-29468402	WT_Seedling	psy2l_Seedling	OK	3.052	4.96332	0.70155	2.03892	0.0079	0.0197346	yes
XLOC_005275	GSTU20	unknown	none	chr1:29484268-29485353	WT_Seedling	psy2l_Seedling	OK	158.244	238.555	0.592173	3.49885	0.00005	0.000226813	yes
XLOC_003098	PP2B15	unknown	none	chr1:2949693-2950922	WT_Seedling	psy2l_Seedling	OK	1.07644	0.207638	-2.37413	-2.71914	0.0043	0.0116431	yes
XLOC_002629	VQ10	unknown	none	chr1:29502460-29503393	WT_Seedling	psy2l_Seedling	OK	0.511	3.78168	2.88763	4.39217	0.0005	0.00180881	yes
XLOC_002630	AT1G78420	NM_001198496	NM_106489	chr1:29504513-29507381	WT_Seedling	psy2l_Seedling	OK	16.465	24.3012	0.561628	2.49725	0.0001	0.000428895	yes
XLOC_005279	AT1G78450	NM_106492	none	chr1:29516986-29518061	WT_Seedling	psy2l_Seedling	OK	12.6846	2.80085	-2.17914	-5.1281	0.00005	0.000226813	yes
XLOC_005280	AT1G78460	NM_106493	none	chr1:29518373-29519370	WT_Seedling	psy2l_Seedling	OK	35.0176	27.3283	-0.357686	-1.93632	0.00975	0.0236343	yes
XLOC_000084	AT1G01810	NM_100064	none	chr1:295217-295878	WT_Seedling	psy2l_Seedling	OK	1.20491	5.06227	2.07086	4.46808	0.0001	0.000428895	yes
XLOC_002633	CYP708A3	NM_106496	none	chr1:29527992-29530644	WT_Seedling	psy2l_Seedling	OK	2.07671	4.08276	0.975245	3.03743	0.00005	0.000226813	yes
XLOC_003099	AT1G09160	NM_100786	NM_179290	chr1:2952830-2955704	WT_Seedling	psy2l_Seedling	OK	24.3071	19.3802	-0.326801	-1.47392	0.0111	0.026443	yes
XLOC_005282	SPS1	NM_001084371	NM_106498	chr1:29535349-29537461	WT_Seedling	psy2l_Seedling	OK	50.6406	103.758	1.03486	5.65493	0.00005	0.000226813	yes
XLOC_005284	AT1G78530	NM_106500	none	chr1:29539091-29540875	WT_Seedling	psy2l_Seedling	OK	3.91664	2.06161	-0.925846	-2.64552	0.0003	0.00115018	yes
XLOC_005286	BASS1	unknown	none	chr1:29546588-29548827	WT_Seedling	psy2l_Seedling	OK	26.1646	14.2508	-0.876571	-4.33932	0.00005	0.000226813	yes
XLOC_002634	RHM1	NM_106504	none	chr1:29549518-29560991	WT_Seedling	psy2l_Seedling	OK	161.629	227.072	0.490462	2.31104	0.00035	0.00131986	yes
XLOC_005288	MSL6	NM_106508	none	chr1:29568991-29572393	WT_Seedling	psy2l_Seedling	OK	9.11496	14.3193	0.651652	3.08898	0.00005	0.000226813	yes
XLOC_002637	RPL13	unknown	none	chr1:29575853-29577496	WT_Seedling	psy2l_Seedling	OK	759.943	529.001	-0.522621	-3.07542	0.00005	0.000226813	yes
XLOC_002638	GGH1	NM_106513	NM_179569,NM_202443	chr1:29582898-29588335	WT_Seedling	psy2l_Seedling	OK	15.0825	9.79635	-0.622559	-2.98803	0.00005	0.000226813	yes
XLOC_002639	GGH3	unknown	none	chr1:29590955-29593522	WT_Seedling	psy2l_Seedling	OK	31.5232	46.5997	0.563906	3.05156	0.00005	0.000226813	yes
XLOC_003100	AT1G09170	NM_100787	none	chr1:2959313-2962499	WT_Seedling	psy2l_Seedling	OK	1.65587	0.599875	-1.46486	-2.97367	0.00015	0.000618818	yes
XLOC_002640	GGH2	unknown	none	chr1:29593840-29596268	WT_Seedling	psy2l_Seedling	OK	41.9276	78.8841	0.911835	5.02932	0.00005	0.000226813	yes
XLOC_005293	AT1G78790	NM_001084374	NM_106526	chr1:29623271-29625119	WT_Seedling	psy2l_Seedling	OK	8.6308	2.87401	-1.58643	-4.93579	0.00005	0.000226813	yes
XLOC_005297	AT1G78830	NM_106531	none	chr1:29636863-29638822	WT_Seedling	psy2l_Seedling	OK	83.3431	65.5894	-0.3456	-1.83963	0.0031	0.00885826	yes
XLOC_005298	AT1G78840	NM_106532	none	chr1:29639952-29640123	WT_Seedling	psy2l_Seedling	OK	10.6946	0	#NAME?	#NAME?	0.0036	0.0100443	yes
XLOC_005300	AT1G78865	unknown	none	chr1:29647895-29649950	WT_Seedling	psy2l_Seedling	OK	0.719561	2.16992	1.59245	3.2029	0.00005	0.000226813	yes
XLOC_003101	PCMP-E70	unknown	none	chr1:2965021-2967760	WT_Seedling	psy2l_Seedling	OK	1.92314	4.44474	1.20864	2.80673	0.00005	0.000226813	yes
XLOC_005303	AT1G78915	NM_001198501	NM_001198502,NM_148666	chr1:29665115-29671270	WT_Seedling	psy2l_Seedling	OK	19.8183	9.78901	-1.0176	-3.68571	0.00005	0.000226813	yes
XLOC_002649	AVPL1	unknown	none	chr1:29671486-29677099	WT_Seedling	psy2l_Seedling	OK	34.0182	45.5001	0.419565	2.14356	0.00055	0.00196983	yes
XLOC_005305	AT1G78930	NM_106542	none	chr1:29678076-29680750	WT_Seedling	psy2l_Seedling	OK	2.09403	5.67535	1.43843	4.70529	0.00005	0.000226813	yes
XLOC_003102	AT1G09195	NM_001123781	NM_001198017	chr1:2967940-2972264	WT_Seedling	psy2l_Seedling	OK	31.5318	100.256	1.66881	7.88899	0.00005	0.000226813	yes
XLOC_005306	AT1G78940	NM_001198503	NM_106543	chr1:29682993-29683958	WT_Seedling	psy2l_Seedling	OK	0.5999	1.31045	1.12727	2.21436	0.00235	0.00698342	yes
XLOC_005308	CAMS1	NM_148667	none	chr1:29690549-29691158	WT_Seedling	psy2l_Seedling	OK	0.898202	0.295227	-1.60522	-1.95879	0.01785	0.0396938	yes
XLOC_005309	AT1G78995	NM_106549	none	chr1:29713316-29716192	WT_Seedling	psy2l_Seedling	OK	10.0308	4.25018	-1.23883	-5.15713	0.00005	0.000226813	yes
XLOC_005310	HAC1	unknown	none	chr1:29716353-29724642	WT_Seedling	psy2l_Seedling	OK	12.7302	17.0125	0.418341	1.97784	0.0006	0.00212509	yes
XLOC_003103	CRT2	unknown	none	chr1:2973091-2976972	WT_Seedling	psy2l_Seedling	OK	143.185	78.1305	-0.873922	-4.73493	0.00005	0.000226813	yes
XLOC_002652	PSBR	NM_106555	none	chr1:29735973-29736924	WT_Seedling	psy2l_Seedling	OK	5367.34	3763.44	-0.512153	-2.97919	0.0005	0.00180881	yes
XLOC_002653	AT1G79060	NM_106557	none	chr1:29741601-29743719	WT_Seedling	psy2l_Seedling	OK	6.11923	2.64896	-1.20793	-3.37225	0.00005	0.000226813	yes
XLOC_005315	AT1G79090	NM_106560	NM_179573	chr1:29749117-29753300	WT_Seedling	psy2l_Seedling	OK	21.3644	27.3042	0.353912	1.78231	0.00325	0.00923014	yes
XLOC_005318	AT1G79150	NM_106566	none	chr1:29772553-29778019	WT_Seedling	psy2l_Seedling	OK	15.267	21.4673	0.491717	2.434	0.00005	0.000226813	yes
XLOC_003104	SNRNP65	unknown	none	chr1:2977809-2982576	WT_Seedling	psy2l_Seedling	OK	4.66683	7.0177	0.588555	1.76073	0.00255	0.00750363	yes
XLOC_002657	AT1G79170	NM_106568	none	chr1:29782165-29782915	WT_Seedling	psy2l_Seedling	OK	2.26852	1.01231	-1.1641	-2.21366	0.0114	0.0270757	yes
XLOC_002659	AT1G79190	NM_106570	none	chr1:29788481-29794196	WT_Seedling	psy2l_Seedling	OK	3.25236	4.88274	0.586203	2.28997	0.00015	0.000618818	yes
XLOC_005320	PAB2	NM_119572	none	chr1:29796090-29798804	WT_Seedling	psy2l_Seedling	OK	57.684	44.769	-0.365671	-2.07998	0.00365	0.0101657	yes
XLOC_002664	ECT8	NM_106577	none	chr1:29815581-29818949	WT_Seedling	psy2l_Seedling	OK	37.4276	92.1304	1.29957	6.11037	0.00005	0.000226813	yes
XLOC_005322	NUA	NM_001198506	NM_001198507,NM_106578	chr1:29819034-29832994	WT_Seedling	psy2l_Seedling	OK	16.2201	20.767	0.356511	1.75549	0.00385	0.0106344	yes
XLOC_005323	EMB1135	NM_106583	none	chr1:29844609-29853437	WT_Seedling	psy2l_Seedling	OK	11.5254	21.5348	0.901848	4.21843	0.00005	0.000226813	yes
XLOC_002769	AT1G01830	NM_001083974	NM_001083975,NM_100066	chr1:298573-302235	WT_Seedling	psy2l_Seedling	OK	5.42297	8.12746	0.58372	2.42328	0.0002	0.000801646	yes
XLOC_002669	AT1G79380	NM_106586	none	chr1:29860507-29864454	WT_Seedling	psy2l_Seedling	OK	38.1697	12.1127	-1.65591	-6.3031	0.00005	0.000226813	yes
XLOC_005328	ALDH5F1	unknown	none	chr1:29882237-29887409	WT_Seedling	psy2l_Seedling	OK	20.1885	31.0725	0.622108	3.16079	0.00005	0.000226813	yes
XLOC_005329	IMPDH	unknown	none	chr1:29890939-29896828	WT_Seedling	psy2l_Seedling	OK	11.0376	15.0869	0.450871	1.77465	0.00185	0.00566805	yes
XLOC_002673	EMB2217	NM_106597	none	chr1:29900469-29903305	WT_Seedling	psy2l_Seedling	OK	3.24574	5.1753	0.673095	2.55329	0.00005	0.000226813	yes
XLOC_005332	-	unknown	none	chr1:29910661-29911892	WT_Seedling	psy2l_Seedling	OK	3.30333	2.00298	-0.721774	-1.89351	0.0091	0.0222965	yes
XLOC_005333	MTP9	unknown	none	chr1:29912154-29914793	WT_Seedling	psy2l_Seedling	OK	15.3113	40.2088	1.39292	5.74947	0.00005	0.000226813	yes
XLOC_005334	GAPCP1	unknown	none	chr1:29916012-29919426	WT_Seedling	psy2l_Seedling	OK	76.5201	62.041	-0.302616	-1.60217	0.01295	0.0302236	yes
XLOC_005336	PGK	NM_106603	NM_179576	chr1:29924198-29926622	WT_Seedling	psy2l_Seedling	OK	420.078	544.101	0.373216	1.95685	0.00325	0.00923014	yes
XLOC_005337	AT1G79570	NM_106605	none	chr1:29926625-29938280	WT_Seedling	psy2l_Seedling	OK	12.2732	17.2649	0.492331	1.52861	0.00855	0.0211388	yes
XLOC_005338	SMB	NM_001036605	NM_001160786,NM_118163,NM_179083,NM_106606,NM_202449,NM_202450	chr1:29940791-29943532	WT_Seedling	psy2l_Seedling	OK	1.34385	0.441526	-1.6058	-2.24651	0.0005	0.00180881	yes
XLOC_002677	SYP52	NM_001036224	NM_106607	chr1:29946187-29948469	WT_Seedling	psy2l_Seedling	OK	29.0728	38.3493	0.39953	2.18221	0.00285	0.00824408	yes
XLOC_005340	AT1G79620	NM_106611	none	chr1:29957442-29962199	WT_Seedling	psy2l_Seedling	OK	2.66197	4.32959	0.701736	2.39235	0.0001	0.000428895	yes
XLOC_005344	WAKL22	unknown	none	chr1:29975622-29979362	WT_Seedling	psy2l_Seedling	OK	8.56373	5.87192	-0.544408	-1.69276	0.004	0.0109732	yes
XLOC_005346	AT1G79700	NM_001084380	NM_106619	chr1:29985167-29993888	WT_Seedling	psy2l_Seedling	OK	17.7621	5.47705	-1.69733	-2.8872	0.00005	0.000226813	yes
XLOC_002681	DTA4	NM_106625	none	chr1:30012041-30013166	WT_Seedling	psy2l_Seedling	OK	2.49843	0.969961	-1.36502	-2.2299	0.0005	0.00180881	yes
XLOC_005350	AT1G79790	NM_106628	NM_202453	chr1:30016898-30018457	WT_Seedling	psy2l_Seedling	OK	29.3186	9.95308	-1.5586	-7.18691	0.00005	0.000226813	yes
XLOC_002684	GL2	NM_001198514	NM_106633	chr1:30037420-30041283	WT_Seedling	psy2l_Seedling	OK	2.17244	1.54892	-0.488056	-1.31395	0.0228	0.0488838	yes
XLOC_005352	RPS17	unknown	none	chr1:30041343-30042802	WT_Seedling	psy2l_Seedling	OK	325.908	195.902	-0.734332	-3.97455	0.00005	0.000226813	yes
XLOC_002687	AT1G79910	NM_001036227	NM_106640	chr1:30054834-30057853	WT_Seedling	psy2l_Seedling	OK	2.0154	1.36126	-0.56612	-1.4921	0.02075	0.0450505	yes
XLOC_002688	ERDJ2A	unknown	none	chr1:30069513-30073362	WT_Seedling	psy2l_Seedling	OK	33.4072	47.7093	0.514115	2.44193	0.00005	0.000226813	yes
XLOC_000378	AT1G09310	NM_100801	none	chr1:3008898-3009888	WT_Seedling	psy2l_Seedling	OK	925.045	2100.28	1.18299	6.44323	0.00005	0.000226813	yes
XLOC_002692	FRS8	NM_106650	none	chr1:30097381-30100093	WT_Seedling	psy2l_Seedling	OK	11.0935	13.655	0.299719	1.43544	0.02265	0.0486182	yes
XLOC_003106	AT1G09320	NM_100802	none	chr1:3009981-3012402	WT_Seedling	psy2l_Seedling	OK	3.68083	4.88696	0.408905	1.45734	0.02305	0.0493422	yes
XLOC_005358	AT1G80030	NM_106652	NM_179579,NM_179580	chr1:30100353-30111289	WT_Seedling	psy2l_Seedling	OK	41.9629	33.041	-0.344858	-1.31594	0.0219	0.0472264	yes
XLOC_005359	APT2	unknown	none	chr1:30111523-30113413	WT_Seedling	psy2l_Seedling	OK	16.6202	7.98713	-1.05719	-4.39058	0.00005	0.000226813	yes
XLOC_002693	SUS2	NM_106656	none	chr1:30117853-30129662	WT_Seedling	psy2l_Seedling	OK	28.5171	53.076	0.896231	3.9609	0.00005	0.000226813	yes
XLOC_002696	PP2B11	unknown	none	chr1:30135343-30136927	WT_Seedling	psy2l_Seedling	OK	2.35119	5.60349	1.25293	3.58805	0.00005	0.000226813	yes
XLOC_005362	AT1G80130	NM_106662	none	chr1:30141076-30142576	WT_Seedling	psy2l_Seedling	OK	6.7122	17.6998	1.39887	5.78579	0.00005	0.000226813	yes
XLOC_000379	CSP41B	NM_100804	none	chr1:3015248-3024877	WT_Seedling	psy2l_Seedling	OK	1029.32	628.925	-0.755	-3.58581	0.00005	0.000226813	yes
XLOC_005363	AT1G80170	NM_106666	none	chr1:30153549-30155692	WT_Seedling	psy2l_Seedling	OK	3.53802	1.65467	-1.0964	-2.94326	0.00005	0.000226813	yes
XLOC_005364	AT1G80180	NM_106667	none	chr1:30156883-30157808	WT_Seedling	psy2l_Seedling	OK	91.1103	44.2394	-1.04228	-6.14637	0.00005	0.000226813	yes
XLOC_005365	BRCC36A	NM_001124154	NM_106670	chr1:30163169-30165766	WT_Seedling	psy2l_Seedling	OK	9.63928	5.68203	-0.762518	-3.02033	0.00005	0.000226813	yes
XLOC_005367	AT1G80240	NM_106673	none	chr1:30171361-30172941	WT_Seedling	psy2l_Seedling	OK	26.5054	12.8455	-1.04503	-4.84298	0.00005	0.000226813	yes
XLOC_002703	PPR596,emb1427	NM_001084384	NM_106676,NM_202461,NM_106675	chr1:30175745-30186699	WT_Seedling	psy2l_Seedling	OK	26.5276	34.4267	0.376033	1.54729	0.01285	0.0300141	yes
XLOC_002705	AATP1	NM_123364	none	chr1:30191410-30194518	WT_Seedling	psy2l_Seedling	OK	29.4763	57.5688	0.965734	4.97386	0.00005	0.000226813	yes
XLOC_002707	AT1G80320	NM_106681	none	chr1:30196792-30197885	WT_Seedling	psy2l_Seedling	OK	2.56522	1.33994	-0.936917	-2.06478	0.0079	0.0197346	yes
XLOC_005371	AT1G80360	NM_106685	none	chr1:30208476-30211208	WT_Seedling	psy2l_Seedling	OK	52.6242	26.6489	-0.98165	-4.49321	0.00005	0.000226813	yes
XLOC_002708	GLYK	unknown	none	chr1:30213726-30219984	WT_Seedling	psy2l_Seedling	OK	73.0542	52.8345	-0.467489	-2.28378	0.00005	0.000226813	yes
XLOC_005373	EMB2753	NM_001198519	NM_106690	chr1:30225175-30234986	WT_Seedling	psy2l_Seedling	OK	41.9662	53.6578	0.354561	1.59379	0.00475	0.0126936	yes
XLOC_005374	XRCC1	unknown	none	chr1:30235230-30237731	WT_Seedling	psy2l_Seedling	OK	11.0075	8.42674	-0.385444	-1.39413	0.01535	0.0349592	yes
XLOC_002710	AT1G80440	NM_106692	none	chr1:30241502-30243067	WT_Seedling	psy2l_Seedling	OK	35.2617	55.4896	0.654116	3.50336	0.00005	0.000226813	yes
XLOC_005377	PTAC17	NM_106696	none	chr1:30258200-30260707	WT_Seedling	psy2l_Seedling	OK	27.0383	39.7614	0.556364	2.9373	0.00005	0.000226813	yes
XLOC_005378	TPR1	NM_106697	NM_179582	chr1:30260893-30267089	WT_Seedling	psy2l_Seedling	OK	17.8981	12.5766	-0.509061	-2.34989	0.0001	0.000428895	yes
XLOC_002711	AT1G80500	NM_106698	none	chr1:30270458-30272630	WT_Seedling	psy2l_Seedling	OK	54.304	38.2854	-0.504264	-2.89884	0.00005	0.000226813	yes
XLOC_002712	AT1G80510	NM_106699	none	chr1:30272858-30274831	WT_Seedling	psy2l_Seedling	OK	7.83906	5.92367	-0.404189	-1.65075	0.01045	0.0250903	yes
XLOC_005379	AT1G80530	NM_106701	none	chr1:30277952-30280352	WT_Seedling	psy2l_Seedling	OK	16.691	23.861	0.515582	2.33152	0.00015	0.000618818	yes
XLOC_005380	AT1G80550	NM_106703	none	chr1:30284923-30286746	WT_Seedling	psy2l_Seedling	OK	8.02268	11.0465	0.461432	2.01675	0.0023	0.00687278	yes
XLOC_005381	WIN1	NM_101405	NM_106708	chr1:30298514-30300583	WT_Seedling	psy2l_Seedling	OK	84.7377	119.026	0.490203	2.6956	0.00005	0.000226813	yes
XLOC_005382	AT1G80610	NM_106709	none	chr1:30300775-30304233	WT_Seedling	psy2l_Seedling	OK	5.46661	10.823	0.985378	3.82347	0.00005	0.000226813	yes
XLOC_002715	AT1G80620	NM_179583	none	chr1:30305216-30307419	WT_Seedling	psy2l_Seedling	OK	22.0626	28.1852	0.353335	1.8209	0.0063	0.0162518	yes
XLOC_005383	AT1G80630	NM_106711	none	chr1:30308695-30310691	WT_Seedling	psy2l_Seedling	OK	6.2008	4.42772	-0.485889	-1.83505	0.00425	0.0115276	yes
XLOC_002716	AT1G80640	NM_001084389	NM_106712	chr1:30311547-30314306	WT_Seedling	psy2l_Seedling	OK	46.6777	27.2127	-0.778453	-4.08497	0.00005	0.000226813	yes
XLOC_002717	RTL1	NM_106713	none	chr1:30314553-30315918	WT_Seedling	psy2l_Seedling	OK	10.7452	6.3881	-0.750235	-2.23293	0.00005	0.000226813	yes
XLOC_005385	RAE1	unknown	none	chr1:30320609-30323820	WT_Seedling	psy2l_Seedling	OK	23.6049	29.0049	0.29721	1.54999	0.0209	0.0453376	yes
XLOC_002718	NUP96	NM_106716	none	chr1:30323943-30328768	WT_Seedling	psy2l_Seedling	OK	10.7277	20.8674	0.959908	4.67328	0.00005	0.000226813	yes
XLOC_002721	RPL7A	unknown	none	chr1:30348798-30352082	WT_Seedling	psy2l_Seedling	OK	76.7576	98.6116	0.361446	2.08236	0.00405	0.0110821	yes
XLOC_002770	PFC1	NM_100068	none	chr1:303531-306296	WT_Seedling	psy2l_Seedling	OK	12.7395	5.69303	-1.16204	-3.78507	0.00005	0.000226813	yes
XLOC_000382	PCMP-H18	unknown	none	chr1:3035361-3041807	WT_Seedling	psy2l_Seedling	OK	0.503604	1.22732	1.28515	1.53539	0.0158	0.0358087	yes
XLOC_003110	G6PD4	NM_001198018	NM_100813	chr1:3035361-3041807	WT_Seedling	psy2l_Seedling	OK	6.05239	3.60004	-0.749492	-2.68478	0.00005	0.000226813	yes
XLOC_002722	PDE318	NM_001198522	NM_106725	chr1:30355087-30357939	WT_Seedling	psy2l_Seedling	OK	27.1947	13.5202	-1.00821	-4.37476	0.00005	0.000226813	yes
XLOC_002727	WRKY40	NM_106732	none	chr1:30383586-30387743	WT_Seedling	psy2l_Seedling	OK	6.55706	25.1189	1.93765	6.68457	0.00005	0.000226813	yes
XLOC_005393	MRS2-10	unknown	none	chr1:30398149-30400381	WT_Seedling	psy2l_Seedling	OK	4.09926	5.58177	0.44536	1.38762	0.015	0.0342728	yes
XLOC_005394	ATJ8	unknown	none	chr1:30400570-30404717	WT_Seedling	psy2l_Seedling	OK	134.451	98.3383	-0.451258	-1.82569	0.0022	0.00661844	yes
XLOC_005395	AT1G80930	NM_106741	none	chr1:30405400-30409758	WT_Seedling	psy2l_Seedling	OK	28.8804	42.6605	0.562811	2.86446	0.00005	0.000226813	yes
XLOC_002731	AT1G80940	NM_106742	NM_202464	chr1:30410619-30412116	WT_Seedling	psy2l_Seedling	OK	43.3637	28.966	-0.582125	-2.54269	0.00005	0.000226813	yes
XLOC_003111	AT1G09440	NM_100815	none	chr1:3045353-3047895	WT_Seedling	psy2l_Seedling	OK	8.41187	6.29617	-0.417953	-1.69747	0.0099	0.0239242	yes
XLOC_000384	AT1G09450	NM_100816	none	chr1:3049024-3053103	WT_Seedling	psy2l_Seedling	OK	1.51719	0.901	-0.751803	-1.56152	0.00815	0.0202848	yes
XLOC_000385	AT1G09460	NM_100817	none	chr1:3053550-3057332	WT_Seedling	psy2l_Seedling	OK	7.43437	2.78986	-1.41402	-3.70201	0.00005	0.000226813	yes
XLOC_003113	AT1G09486	unknown	none	chr1:3062434-3063390	WT_Seedling	psy2l_Seedling	OK	4.55297	2.43969	-0.900114	-1.60462	0.00895	0.0219737	yes
XLOC_000387	AT1G09490	NM_001123783	NM_100820	chr1:3063977-3065936	WT_Seedling	psy2l_Seedling	OK	15.0025	10.7735	-0.477715	-1.81271	0.00185	0.00566805	yes
XLOC_002771	GEN1	unknown	none	chr1:306515-309077	WT_Seedling	psy2l_Seedling	OK	0.731027	1.45372	0.991748	2.11211	0.00235	0.00698342	yes
XLOC_000388	AT1G09500	NM_001035935	NM_100821,NM_179294	chr1:3066789-3068560	WT_Seedling	psy2l_Seedling	OK	0.619039	1.76269	1.50968	2.7595	0.0008	0.00274504	yes
XLOC_003114	AT1G09520	NM_100823	none	chr1:3071016-3072151	WT_Seedling	psy2l_Seedling	OK	14.0662	18.1993	0.37165	1.75305	0.0138	0.0319341	yes
XLOC_000389	PIF3	unknown	none	chr1:3076255-3079508	WT_Seedling	psy2l_Seedling	OK	15.459	26.5807	0.781935	3.36477	0.00005	0.000226813	yes
XLOC_000390	MYB61	NM_100825	none	chr1:3086458-3087927	WT_Seedling	psy2l_Seedling	OK	2.3444	0.67452	-1.79728	-3.48327	0.0001	0.000428895	yes
XLOC_000391	GLP4	NM_101754	none	chr1:3093664-3094765	WT_Seedling	psy2l_Seedling	OK	744.003	281.784	-1.40072	-8.03305	0.00005	0.000226813	yes
XLOC_003115	PHYA	NM_001123784	NM_100828	chr1:3095207-3100730	WT_Seedling	psy2l_Seedling	OK	33.4058	43.5848	0.383729	1.9227	0.0014	0.00445968	yes
XLOC_000086	SBTI1.1	unknown	none	chr1:310147-316113	WT_Seedling	psy2l_Seedling	OK	3.90523	8.39554	1.10422	2.27392	0.0007	0.00243541	yes
XLOC_003116	AT1G09575	NM_100829	none	chr1:3101601-3103150	WT_Seedling	psy2l_Seedling	OK	5.70943	2.4429	-1.22475	-3.80784	0.00005	0.000226813	yes
XLOC_000394	AT1G09600	NM_100832	none	chr1:3107962-3111501	WT_Seedling	psy2l_Seedling	OK	0.92642	0.511549	-0.856794	-1.81374	0.0049	0.0130518	yes
XLOC_003117	AT1G09620	NM_100834	none	chr1:3112777-3116703	WT_Seedling	psy2l_Seedling	OK	48.5939	68.0266	0.485324	2.43999	0.0001	0.000428895	yes
XLOC_003120	AT1G09680	NM_100840	none	chr1:3133970-3135976	WT_Seedling	psy2l_Seedling	OK	0.674306	1.60863	1.25436	2.67532	0.0002	0.000801646	yes
XLOC_003122	ULP2B	unknown	none	chr1:3147679-3154393	WT_Seedling	psy2l_Seedling	OK	10.3736	16.1039	0.634489	2.88004	0.00005	0.000226813	yes
XLOC_000400	AT1G09740	NM_100846	none	chr1:3154464-3156298	WT_Seedling	psy2l_Seedling	OK	71.1665	36.1895	-0.975627	-5.57287	0.00005	0.000226813	yes
XLOC_000401	AT1G09750	NM_100847	none	chr1:3157348-3159161	WT_Seedling	psy2l_Seedling	OK	26.0327	14.2937	-0.864945	-4.25219	0.00005	0.000226813	yes
XLOC_003123	U2A'	NM_100848	none	chr1:3159206-3161712	WT_Seedling	psy2l_Seedling	OK	55.4248	67.871	0.292264	1.67095	0.0178	0.0396128	yes
XLOC_000087	AT1G01920	NM_001035856	NM_100072	chr1:316144-319662	WT_Seedling	psy2l_Seedling	OK	8.2348	5.13271	-0.682013	-2.3955	0.00005	0.000226813	yes
XLOC_000402	CDC5	unknown	none	chr1:3161827-3167950	WT_Seedling	psy2l_Seedling	OK	35.8104	57.8192	0.691172	1.67138	0.00645	0.0165948	yes
XLOC_003125	COBL6	NM_100851	none	chr1:3168501-3170657	WT_Seedling	psy2l_Seedling	OK	1.2061	0.275496	-2.13025	-2.86972	0.001	0.0033427	yes
XLOC_003127	ECT11	NM_100854	none	chr1:3180932-3184208	WT_Seedling	psy2l_Seedling	OK	6.10306	9.65627	0.661933	2.72247	0.0001	0.000428895	yes
XLOC_000404	AT1G09812	NM_148452	none	chr1:3187461-3188719	WT_Seedling	psy2l_Seedling	OK	2.48739	6.27176	1.33424	2.99095	0.00005	0.000226813	yes
XLOC_000405	POLD4	NM_100855	none	chr1:3189200-3192510	WT_Seedling	psy2l_Seedling	OK	30.4234	60.0212	0.980292	4.89552	0.00005	0.000226813	yes
XLOC_000406	XBCP3	NM_100859	none	chr1:3201775-3204065	WT_Seedling	psy2l_Seedling	OK	15.3206	20.8819	0.446776	2.20035	0.0013	0.00418216	yes
XLOC_000407	AT1G09870	NM_100861	none	chr1:3205710-3208656	WT_Seedling	psy2l_Seedling	OK	15.9782	19.8278	0.311416	1.54297	0.01645	0.0370601	yes
XLOC_003131	AT1G09880	NM_100862	none	chr1:3208782-3212233	WT_Seedling	psy2l_Seedling	OK	0.351574	0.786038	1.16077	1.95695	0.00415	0.0112938	yes
XLOC_003134	AT1G09932	NM_001084031	NM_179297	chr1:3230479-3233181	WT_Seedling	psy2l_Seedling	OK	2.02916	5.35214	1.39923	3.21415	0.00005	0.000226813	yes
XLOC_000409	SUC4	unknown	none	chr1:3244163-3247218	WT_Seedling	psy2l_Seedling	OK	4.58519	8.98603	0.970704	3.85645	0.00005	0.000226813	yes
XLOC_000089	ARK2	NM_001160828	NM_001160829,NM_100075,NM_105253	chr1:325358-337854	WT_Seedling	psy2l_Seedling	OK	13.9011	8.8954	-0.644068	-1.49873	0.017	0.0381103	yes
XLOC_003137	AT1G09980	NM_001084032	NM_100872	chr1:3256211-3261696	WT_Seedling	psy2l_Seedling	OK	10.2915	16.2292	0.65714	2.98161	0.00005	0.000226813	yes
XLOC_003140	AT1G10020	NM_100876	none	chr1:3269662-3272060	WT_Seedling	psy2l_Seedling	OK	22.6882	15.3048	-0.567956	-2.6609	0.00005	0.000226813	yes
XLOC_000411	ERG28	NM_100877	none	chr1:3273692-3278698	WT_Seedling	psy2l_Seedling	OK	29.5436	15.6827	-0.913677	-4.29224	0.00005	0.000226813	yes
XLOC_000412	AT1G10050	NM_100879	none	chr1:3278981-3283640	WT_Seedling	psy2l_Seedling	OK	4.38339	8.97194	1.03337	4.28021	0.00005	0.000226813	yes
XLOC_000413	BCAT1	unknown	none	chr1:3284207-3287131	WT_Seedling	psy2l_Seedling	OK	5.11222	3.22352	-0.665312	-1.89311	0.0018	0.00553642	yes
XLOC_003142	AT1G10090	NM_100883	none	chr1:3288187-3296224	WT_Seedling	psy2l_Seedling	OK	3.70883	6.47183	0.803212	2.43644	0.00015	0.000618818	yes
XLOC_000414	BCAT2	unknown	none	chr1:3288187-3296224	WT_Seedling	psy2l_Seedling	OK	2.97066	0.54006	-2.45959	-2.20152	0.01055	0.0252977	yes
XLOC_000417	PP2A10	unknown	none	chr1:3325823-3327604	WT_Seedling	psy2l_Seedling	OK	11.2389	15.4107	0.455424	2.12948	0.0011	0.00362018	yes
XLOC_003146	ATPP2-A10	unknown	none	chr1:3327641-3328461	WT_Seedling	psy2l_Seedling	OK	0.382215	1.80436	2.23903	2.83165	0.02015	0.0439812	yes
XLOC_003147	EXO84C	unknown	none	chr1:3333509-3341674	WT_Seedling	psy2l_Seedling	OK	12.4868	51.0027	2.03017	9.84634	0.00005	0.000226813	yes
XLOC_000422	GRP23	NM_001161074	NM_001161075,NM_001161076,NM_128828,NM_100901	chr1:3363422-3369096	WT_Seedling	psy2l_Seedling	OK	6.89004	12.1177	0.814535	3.45413	0.00005	0.000226813	yes
XLOC_000423	DRP2A	unknown	none	chr1:3370434-3377436	WT_Seedling	psy2l_Seedling	OK	28.5057	37.0119	0.37674	1.91105	0.00185	0.00566805	yes
XLOC_000424	AT1G10300	NM_100904	none	chr1:3378277-3380597	WT_Seedling	psy2l_Seedling	OK	0.661042	0.310372	-1.09074	-1.71606	0.0118	0.0279058	yes
XLOC_003151	AT1G10320	NM_100906	none	chr1:3381471-3388388	WT_Seedling	psy2l_Seedling	OK	9.7297	13.3385	0.455134	2.04773	0.00045	0.00164686	yes
XLOC_000090	AT1G01970	NM_100077	none	chr1:338253-340083	WT_Seedling	psy2l_Seedling	OK	36.5789	24.0632	-0.604184	-3.15249	0.00005	0.000226813	yes
XLOC_003154	GSTU18	unknown	none	chr1:3395546-3396900	WT_Seedling	psy2l_Seedling	OK	31.421	17.7661	-0.822598	-3.29812	0.00005	0.000226813	yes
XLOC_003155	GSTU17	unknown	none	chr1:3397156-3398532	WT_Seedling	psy2l_Seedling	OK	235.591	286.711	0.283313	1.6737	0.01905	0.0419609	yes
XLOC_003156	NUP98A	unknown	none	chr1:3407028-3412862	WT_Seedling	psy2l_Seedling	OK	28.4207	35.533	0.322215	1.538	0.00625	0.016137	yes
XLOC_003157	UGT90A2	unknown	none	chr1:3414766-3416416	WT_Seedling	psy2l_Seedling	OK	0.969806	0.12128	-2.99935	-3.14162	0.00155	0.00487299	yes
XLOC_003159	AT1G10417	NM_001035942	none	chr1:3426118-3427074	WT_Seedling	psy2l_Seedling	OK	1.41807	0.398413	-1.83159	-2.38685	0.01525	0.0347857	yes
XLOC_000427	SNL6	NM_100919	none	chr1:3431746-3438333	WT_Seedling	psy2l_Seedling	OK	6.79739	8.59819	0.339053	1.56771	0.01065	0.0254957	yes
XLOC_003161	GLP7	NM_100920	none	chr1:3439438-3440386	WT_Seedling	psy2l_Seedling	OK	1.45544	0.420818	-1.79019	-2.5953	0.00385	0.0106344	yes
XLOC_003162	ARR4	unknown	none	chr1:3442557-3444032	WT_Seedling	psy2l_Seedling	OK	118.109	84.7708	-0.478485	-2.79203	0.00005	0.000226813	yes
XLOC_000428	ZFP5	NM_100922	none	chr1:3449643-3450617	WT_Seedling	psy2l_Seedling	OK	6.06528	1.09251	-2.47293	-5.55308	0.00005	0.000226813	yes
XLOC_000091	GAE2	NM_100080	none	chr1:345723-347593	WT_Seedling	psy2l_Seedling	OK	10.4689	7.71434	-0.440491	-1.90995	0.00385	0.0106344	yes
XLOC_000433	PUB18	NM_100931	none	chr1:3484527-3486946	WT_Seedling	psy2l_Seedling	OK	1.21466	0.499235	-1.28276	-2.58192	0.0004	0.00148594	yes
XLOC_003167	AT1G10580,AT1G10585	NM_100933	NM_100934	chr1:3487581-3495125	WT_Seedling	psy2l_Seedling	OK	13.8337	22.8538	0.724246	2.89003	0.00005	0.000226813	yes
XLOC_003169	ATARFA1F	unknown	none	chr1:3512960-3514763	WT_Seedling	psy2l_Seedling	OK	103.447	71.7488	-0.527864	-3.20121	0.00005	0.000226813	yes
XLOC_003170	AT1G10640	NM_100940	none	chr1:3515336-3518033	WT_Seedling	psy2l_Seedling	OK	12.6856	3.07249	-2.04571	-7.59668	0.00005	0.000226813	yes
XLOC_003171	AT1G10650	NM_001123788	NM_100941	chr1:3524089-3526387	WT_Seedling	psy2l_Seedling	OK	16.9373	21.5355	0.346508	1.72454	0.01065	0.0254957	yes
XLOC_002776	AT1G02020	NM_100082	NM_202008	chr1:352630-355107	WT_Seedling	psy2l_Seedling	OK	6.39298	9.62838	0.590804	2.32794	0.00005	0.000226813	yes
XLOC_003172	AT1G10682	unknown	none	chr1:3544923-3545538	WT_Seedling	psy2l_Seedling	OK	162.543	132.209	-0.298004	-2.11097	0.0136	0.0315212	yes
XLOC_003173	AT1G10690	NM_100945	none	chr1:3549983-3550801	WT_Seedling	psy2l_Seedling	OK	4.81268	2.59201	-0.892769	-2.45995	0.0022	0.00661844	yes
XLOC_000442	AP1M1	unknown	none	chr1:3565219-3567945	WT_Seedling	psy2l_Seedling	OK	4.49995	6.45825	0.521235	1.92065	0.00355	0.00995226	yes
XLOC_000047	NAC001	unknown	none	chr1:3570-5928	WT_Seedling	psy2l_Seedling	OK	7.13586	9.25946	0.375841	1.38991	0.0163	0.0367991	yes
XLOC_003175	AT1G10750	NM_100951	none	chr1:3574789-3578646	WT_Seedling	psy2l_Seedling	OK	2.00662	2.9231	0.542731	1.40077	0.017	0.0381103	yes
XLOC_003176	GWD1	unknown	none	chr1:3581018-3590716	WT_Seedling	psy2l_Seedling	OK	14.4266	39.7002	1.46041	7.19432	0.00005	0.000226813	yes
XLOC_000444	AT1G10810	NM_100957	none	chr1:3599294-3600861	WT_Seedling	psy2l_Seedling	OK	2.33777	0.516475	-2.17837	-3.79619	0.00005	0.000226813	yes
XLOC_000445	AT1G10850	NM_001084043	none	chr1:3611536-3614559	WT_Seedling	psy2l_Seedling	OK	18.5871	13.0733	-0.507677	-2.48882	0.00005	0.000226813	yes
XLOC_003182	AT1G10865	NM_001084044	NM_001123793	chr1:3614579-3616185	WT_Seedling	psy2l_Seedling	OK	47.3932	33.0891	-0.518322	-1.91518	0.0011	0.00362018	yes
XLOC_000446	AT1G10890	NM_100964	none	chr1:3627658-3630473	WT_Seedling	psy2l_Seedling	OK	26.5579	21.1689	-0.327196	-1.33625	0.0182	0.0403581	yes
XLOC_000449	FD1	unknown	none	chr1:3664272-3665000	WT_Seedling	psy2l_Seedling	OK	1847.85	1441.66	-0.35812	-2.22744	0.00745	0.0188057	yes
XLOC_000452	AT1G11060	NM_100979	none	chr1:3684671-3689928	WT_Seedling	psy2l_Seedling	OK	6.68391	8.4913	0.345293	1.45689	0.0109	0.0260332	yes
XLOC_003191	AT1G11070	NM_100980	none	chr1:3690231-3692606	WT_Seedling	psy2l_Seedling	OK	0.772132	0.296055	-1.38298	-2.1331	0.0032	0.00910458	yes
XLOC_003192	SCPL31	unknown	none	chr1:3694669-3697980	WT_Seedling	psy2l_Seedling	OK	2.51511	5.15005	1.03396	3.34923	0.00005	0.000226813	yes
XLOC_000454	AT1G11120	NM_001160852	NM_100985	chr1:3715116-3717600	WT_Seedling	psy2l_Seedling	OK	4.65814	2.53154	-0.879735	-2.43017	0.00225	0.00674505	yes
XLOC_000459	AT1G11170	NM_100989	NM_202080	chr1:3740757-3744661	WT_Seedling	psy2l_Seedling	OK	0.842034	1.63868	0.960581	1.77584	0.0035	0.00982825	yes
XLOC_000460	SCAMP5	unknown	none	chr1:3744775-3748520	WT_Seedling	psy2l_Seedling	OK	7.05573	4.12682	-0.773767	-2.97507	0.00005	0.000226813	yes
XLOC_003195	ENDO1	unknown	none	chr1:3749514-3752775	WT_Seedling	psy2l_Seedling	OK	2.52724	6.62488	1.39033	3.3595	0.00005	0.000226813	yes
XLOC_000463	STP1	NM_100998	none	chr1:3777325-3780344	WT_Seedling	psy2l_Seedling	OK	39.1172	15.9335	-1.29574	-6.52753	0.00005	0.000226813	yes
XLOC_003198	AT1G11270	NM_101000	NM_202081,NM_202082	chr1:3780391-3787063	WT_Seedling	psy2l_Seedling	OK	2.33226	1.49233	-0.644157	-1.42424	0.01625	0.0367025	yes
XLOC_000464	AT1G11300	NM_101003	none	chr1:3794332-3800776	WT_Seedling	psy2l_Seedling	OK	1.74887	2.70879	0.631229	2.30854	0.0003	0.00115018	yes
XLOC_000465	AT1G11320	NM_101005	none	chr1:3807065-3808890	WT_Seedling	psy2l_Seedling	OK	3.58478	5.19205	0.534421	1.81403	0.006	0.0155741	yes
XLOC_000466	AT1G11330	NM_001198033	NM_101006	chr1:3810055-3813617	WT_Seedling	psy2l_Seedling	OK	4.1889	11.3528	1.4384	5.68288	0.00005	0.000226813	yes
XLOC_003202	RKS1	unknown	none	chr1:3813968-3817211	WT_Seedling	psy2l_Seedling	OK	0.90651	0.494465	-0.874453	-1.7605	0.00695	0.0176898	yes
XLOC_003203	SD113	unknown	none	chr1:3817512-3821186	WT_Seedling	psy2l_Seedling	OK	4.33072	6.68649	0.626643	2.60692	0.00005	0.000226813	yes
XLOC_003204	AT1G11360	NM_001160853	NM_001198034,NM_101009,NM_179307	chr1:3821299-3823009	WT_Seedling	psy2l_Seedling	OK	20.8108	13.4571	-0.628968	-2.55262	0.00005	0.000226813	yes
XLOC_000469	AT1G11410	NM_101014	none	chr1:3840952-3847027	WT_Seedling	psy2l_Seedling	OK	5.54421	10.0758	0.861839	3.54599	0.00005	0.000226813	yes
XLOC_000471	AT1G11450	NM_001084045	NM_101018	chr1:3853217-3855479	WT_Seedling	psy2l_Seedling	OK	9.77479	6.0664	-0.688226	-2.29423	0.00005	0.000226813	yes
XLOC_000472	AT1G11460	NM_101019	none	chr1:3857379-3857851	WT_Seedling	psy2l_Seedling	OK	0.878663	0	#NAME?	#NAME?	0.003	0.00861463	yes
XLOC_003207	AT1G11480	NM_001084046	NM_101021	chr1:3864227-3866980	WT_Seedling	psy2l_Seedling	OK	31.1391	41.497	0.41428	1.94477	0.0008	0.00274504	yes
XLOC_000475	CXXS1	unknown	none	chr1:3874416-3875457	WT_Seedling	psy2l_Seedling	OK	16.3723	8.16964	-1.00291	-4.08604	0.00005	0.000226813	yes
XLOC_003209	AT1G11540	NM_101027	none	chr1:3875462-3877278	WT_Seedling	psy2l_Seedling	OK	0.935563	0.183213	-2.35231	-2.76594	0.002	0.00607665	yes
XLOC_003210	XTH8	NM_101028	none	chr1:3878546-3880383	WT_Seedling	psy2l_Seedling	OK	56.714	17.7834	-1.67318	-8.67434	0.00005	0.000226813	yes
XLOC_000477	PME18	unknown	none	chr1:3888610-3890807	WT_Seedling	psy2l_Seedling	OK	55.7603	38.2487	-0.54383	-2.8631	0.00005	0.000226813	yes
XLOC_003211	AT1G11592	unknown	none	chr1:3895221-3896978	WT_Seedling	psy2l_Seedling	OK	6.21553	4.27224	-0.540884	-1.4989	0.0087	0.0214552	yes
XLOC_000478	CYP77B1	NM_101033	none	chr1:3901990-3903828	WT_Seedling	psy2l_Seedling	OK	4.4169	8.9315	1.01587	3.85698	0.00005	0.000226813	yes
XLOC_003213	AT1G11670	NM_101039	none	chr1:3928161-3931633	WT_Seedling	psy2l_Seedling	OK	17.4798	13.7043	-0.351057	-1.69277	0.0088	0.0216731	yes
XLOC_000483	AT1G11700	NM_101042	none	chr1:3945676-3946846	WT_Seedling	psy2l_Seedling	OK	17.2818	40.6089	1.23254	6.31642	0.00005	0.000226813	yes
XLOC_000484	AT1G11710	NM_101043	none	chr1:3948727-3951295	WT_Seedling	psy2l_Seedling	OK	1.58546	2.7938	0.817328	2.45179	0.00015	0.000618818	yes
XLOC_003214	MIR171B	unknown	none	chr1:3960935-3961692	WT_Seedling	psy2l_Seedling	OK	2.82588	0.235457	-3.58517	-4.12845	0.0036	0.0100443	yes
XLOC_003215	AT1G11740	NM_101046	none	chr1:3963139-3963791	WT_Seedling	psy2l_Seedling	OK	6.44454	1.47466	-2.12769	-4.89952	0.00005	0.000226813	yes
XLOC_000487	CLPP6	unknown	none	chr1:3967470-3971885	WT_Seedling	psy2l_Seedling	OK	126.567	99.5975	-0.34572	-1.95253	0.0049	0.0130518	yes
XLOC_003219	AT1G11785	NM_001084050	none	chr1:3979909-3980907	WT_Seedling	psy2l_Seedling	OK	0.129578	0.842684	2.70117	2.48653	0.0176	0.039236	yes
XLOC_000488	ADT1	NM_001035947	NM_101051	chr1:3981243-3985221	WT_Seedling	psy2l_Seedling	OK	25.1564	18.6215	-0.433952	-1.91952	0.00095	0.0031886	yes
XLOC_003221	AT1G11820	NM_001198038	NM_101054	chr1:3991016-3993623	WT_Seedling	psy2l_Seedling	OK	36.4059	27.739	-0.392256	-2.03996	0.0019	0.00580299	yes
XLOC_000489	ATGLX1	NM_001035948	NM_001035949,NM_001198039,NM_101055,NM_179312,NM_179313	chr1:3995172-3997711	WT_Seedling	psy2l_Seedling	OK	169.2	220.415	0.381492	1.81938	0.0023	0.00687278	yes
XLOC_000490	AT1G11850	NM_001084051	NM_001084052,NM_101056,NM_179314	chr1:3999187-3999800	WT_Seedling	psy2l_Seedling	OK	79.6411	53.2445	-0.580881	-3.81185	0.00005	0.000226813	yes
XLOC_000491	ATSRS	NM_101058	NM_179316,NM_202083	chr1:4001184-4006761	WT_Seedling	psy2l_Seedling	OK	829.62	607.879	-0.448666	-1.87611	0.00095	0.0031886	yes
XLOC_003222	AT1G11880	NM_101059	none	chr1:4007061-4010418	WT_Seedling	psy2l_Seedling	OK	2.30748	1.19353	-0.951081	-2.34582	0.00015	0.000618818	yes
XLOC_003224	APA1	NM_101062	none	chr1:4016900-4021131	WT_Seedling	psy2l_Seedling	OK	279.986	487.472	0.799964	4.02919	0.00005	0.000226813	yes
XLOC_000495	AT1G11930	NM_101065	NM_179318	chr1:4028584-4030462	WT_Seedling	psy2l_Seedling	OK	49.4888	37.5981	-0.396443	-2.21066	0.0018	0.00553642	yes
XLOC_003226	AT1G11950	NM_101067	none	chr1:4034468-4039004	WT_Seedling	psy2l_Seedling	OK	2.406	3.73775	0.635535	2.24924	0.00035	0.00131986	yes
XLOC_003227	AT1G11960	NM_101068	none	chr1:4039659-4044199	WT_Seedling	psy2l_Seedling	OK	5.15633	7.85031	0.606406	2.41268	0.00005	0.000226813	yes
XLOC_000496	RUB3	NM_101070	none	chr1:4044489-4046015	WT_Seedling	psy2l_Seedling	OK	0.298565	1.58174	2.4054	3.58986	0.00015	0.000618818	yes
XLOC_003229	AT1G12020	NM_101074	none	chr1:4061340-4062170	WT_Seedling	psy2l_Seedling	OK	2.05376	0.619193	-1.72981	-2.82521	0.0026	0.0076299	yes
XLOC_003231	AT1G12030	NM_101075	none	chr1:4064616-4066363	WT_Seedling	psy2l_Seedling	OK	18.844	58.4368	1.63277	8.54347	0.00005	0.000226813	yes
XLOC_000499	LRX1	NM_101076	none	chr1:4070053-4072683	WT_Seedling	psy2l_Seedling	OK	3.82711	2.72874	-0.488022	-1.65434	0.00925	0.0226018	yes
XLOC_000500	AT1G12050	NM_101077	none	chr1:4072762-4077193	WT_Seedling	psy2l_Seedling	OK	17.3067	22.7314	0.393355	1.96413	0.0015	0.00473692	yes
XLOC_003232	AT1G12064	NM_001035950	none	chr1:4077544-4078141	WT_Seedling	psy2l_Seedling	OK	0.803761	2.42897	1.59551	2.76394	0.0094	0.0229272	yes
XLOC_003233	AT1G12070	NM_101079	none	chr1:4078817-4080207	WT_Seedling	psy2l_Seedling	OK	1.40223	0.55384	-1.34019	-2.06066	0.0152	0.0346871	yes
XLOC_000501	AT1G12080	NM_101080	NM_179319	chr1:4084202-4084995	WT_Seedling	psy2l_Seedling	OK	94.0728	74.1796	-0.342754	-2.33653	0.0077	0.019327	yes
XLOC_003234	ELP	NM_101081	none	chr1:4089951-4090873	WT_Seedling	psy2l_Seedling	OK	511.676	386.27	-0.405619	-2.43037	0.0009	0.00303572	yes
XLOC_000503	NPF6.3	unknown	none	chr1:4105176-4109543	WT_Seedling	psy2l_Seedling	OK	69.0182	88.9148	0.365446	1.9322	0.0029	0.00836859	yes
XLOC_000504	AT1G12130	NM_101085	none	chr1:4118593-4121059	WT_Seedling	psy2l_Seedling	OK	0.188078	0.903575	2.26431	2.81153	0.0015	0.00473692	yes
XLOC_000506	AT1G12160	NM_101088	none	chr1:4125933-4128282	WT_Seedling	psy2l_Seedling	OK	2.22229	1.04929	-1.08263	-2.56241	0.0003	0.00115018	yes
XLOC_000507	AT1G12200	NM_101092	none	chr1:4137405-4140072	WT_Seedling	psy2l_Seedling	OK	10.7087	25.9917	1.27927	6.13511	0.00005	0.000226813	yes
XLOC_000508	AT1G12230,RFL1	NM_001198042	NM_101095,NM_101093	chr1:4140257-4151060	WT_Seedling	psy2l_Seedling	OK	64.2583	44.8943	-0.517351	-2.4231	0.00005	0.000226813	yes
XLOC_000509	AT1G12250,BFRUCT4	NM_001084054	NM_101097	chr1:4153473-4161392	WT_Seedling	psy2l_Seedling	OK	59.4165	38.401	-0.629719	-2.28439	0.0001	0.000428895	yes
XLOC_003237	NAC007	unknown	none	chr1:4162788-4165825	WT_Seedling	psy2l_Seedling	OK	1.8184	3.00433	0.724373	2.07909	0.0013	0.00418216	yes
XLOC_003240	CML13	unknown	none	chr1:4187002-4188143	WT_Seedling	psy2l_Seedling	OK	89.5618	61.151	-0.550508	-3.16793	0.00005	0.000226813	yes
XLOC_000097	CER1	NM_001197961	NM_100101,NM_180601	chr1:418769-422431	WT_Seedling	psy2l_Seedling	OK	2.84286	6.62893	1.22144	3.88579	0.00005	0.000226813	yes
XLOC_005419	-	unknown	none	chr1:4188817-4188984	WT_Seedling	psy2l_Seedling	OK	14.8837	0	#NAME?	#NAME?	0.0011	0.00362018	yes
XLOC_003241	PHR1	NM_101109	NM_179320	chr1:4200980-4209059	WT_Seedling	psy2l_Seedling	OK	10.1807	16.6269	0.707683	1.45493	0.01815	0.0402516	yes
XLOC_003242	AT1G12380	NM_101110	none	chr1:4214299-4217198	WT_Seedling	psy2l_Seedling	OK	1.48566	0.959934	-0.6301	-1.61706	0.00995	0.0240252	yes
XLOC_003245	SAP1	unknown	none	chr1:4241585-4243207	WT_Seedling	psy2l_Seedling	OK	91.7619	61.8566	-0.568967	-3.25051	0.00005	0.000226813	yes
XLOC_000517	AT1G12450	NM_101117	none	chr1:4243983-4245974	WT_Seedling	psy2l_Seedling	OK	6.18911	4.50914	-0.456881	-1.65247	0.0118	0.0279058	yes
XLOC_000518	AT1G12460	NM_101118	none	chr1:4247224-4250685	WT_Seedling	psy2l_Seedling	OK	7.72549	11.6138	0.58814	2.75214	0.00005	0.000226813	yes
XLOC_003247	AT1G12500	NM_101122	none	chr1:4263202-4265097	WT_Seedling	psy2l_Seedling	OK	62.178	40.8172	-0.607227	-2.861	0.00005	0.000226813	yes
XLOC_003248	CCS	NM_001035952	NM_001035953,NM_101123	chr1:4267225-4271032	WT_Seedling	psy2l_Seedling	OK	25.2973	17.4765	-0.533563	-2.68442	0.0001	0.000428895	yes
XLOC_000520	HPR3	unknown	none	chr1:4274488-4275992	WT_Seedling	psy2l_Seedling	OK	5.10566	3.12196	-0.709642	-1.87036	0.0017	0.00527645	yes
XLOC_000521	EXPA7	unknown	none	chr1:4276510-4277951	WT_Seedling	psy2l_Seedling	OK	10.3854	6.57105	-0.660368	-2.49199	0.00095	0.0031886	yes
XLOC_000523	AT1G12650	NM_001035954	NM_001084055,NM_001084056,NM_101135	chr1:4305909-4307924	WT_Seedling	psy2l_Seedling	OK	26.0407	32.759	0.331122	1.41918	0.013	0.0303333	yes
XLOC_000524	AT1G12730	NM_101143	NM_202084	chr1:4334613-4337877	WT_Seedling	psy2l_Seedling	OK	2.85337	1.7684	-0.690221	-1.66856	0.0041	0.0111815	yes
XLOC_000525	CYP87A2	NM_001198045	NM_101144	chr1:4342277-4344875	WT_Seedling	psy2l_Seedling	OK	15.9219	4.8789	-1.70639	-6.95701	0.00005	0.000226813	yes
XLOC_003256	RBL6	unknown	none	chr1:4344978-4348347	WT_Seedling	psy2l_Seedling	OK	15.8723	10.5059	-0.595315	-2.28857	0.0001	0.000428895	yes
XLOC_002784	NAC004	unknown	none	chr1:434959-436862	WT_Seedling	psy2l_Seedling	OK	1.19748	0.585521	-1.03221	-1.8058	0.0123	0.0289044	yes
XLOC_000527	RH47	unknown	none	chr1:4350965-4353681	WT_Seedling	psy2l_Seedling	OK	29.8939	39.3949	0.398155	2.06565	0.00115	0.00376053	yes
XLOC_003257	AT1G12790	NM_101149	none	chr1:4353875-4361425	WT_Seedling	psy2l_Seedling	OK	13.0698	9.9123	-0.398943	-1.73758	0.00255	0.00750363	yes
XLOC_003259	AFB3	NM_101152	none	chr1:4367271-4371412	WT_Seedling	psy2l_Seedling	OK	24.9535	31.1688	0.320861	1.32776	0.0215	0.0464373	yes
XLOC_003260	AT1G12830	NM_101153	none	chr1:4374237-4375324	WT_Seedling	psy2l_Seedling	OK	22.0347	28.7613	0.384352	2.00084	0.0048	0.0128104	yes
XLOC_003261	AT1G12845	NM_101155	none	chr1:4378910-4379463	WT_Seedling	psy2l_Seedling	OK	12.3802	6.54382	-0.919835	-3.42155	0.00055	0.00196983	yes
XLOC_000533	SCRM2	NM_101157	none	chr1:4384355-4386636	WT_Seedling	psy2l_Seedling	OK	20.9879	12.4825	-0.74965	-3.64997	0.00005	0.000226813	yes
XLOC_003263	GAPA2	unknown	none	chr1:4392554-4394412	WT_Seedling	psy2l_Seedling	OK	1266.63	852.344	-0.571489	-2.86344	0.00005	0.000226813	yes
XLOC_000536	RSH2	NM_101166	none	chr1:4419781-4422638	WT_Seedling	psy2l_Seedling	OK	1.55651	4.21112	1.43589	3.6043	0.00005	0.000226813	yes
XLOC_002786	AT1G02270	NM_100107	none	chr1:443148-446239	WT_Seedling	psy2l_Seedling	OK	9.75398	12.8467	0.397335	1.78435	0.00695	0.0176898	yes
XLOC_000539	AT1G12990	NM_101170	none	chr1:4433527-4436074	WT_Seedling	psy2l_Seedling	OK	8.45074	5.44694	-0.633633	-2.36099	0.00005	0.000226813	yes
XLOC_003266	AT1G13000	NM_001035957	NM_101171	chr1:4436117-4439561	WT_Seedling	psy2l_Seedling	OK	10.4675	6.64268	-0.656075	-2.39472	0.00005	0.000226813	yes
XLOC_000543	CYP71B28	NM_101179	none	chr1:4461796-4463494	WT_Seedling	psy2l_Seedling	OK	18.6276	23.1713	0.314894	1.587	0.0171	0.0382799	yes
XLOC_000545	CYP71B7	NM_101181	none	chr1:4467156-4468989	WT_Seedling	psy2l_Seedling	OK	34.3389	48.1859	0.488768	2.58521	0.00005	0.000226813	yes
XLOC_000546	AT1G13130	NM_101183	none	chr1:4474701-4477971	WT_Seedling	psy2l_Seedling	OK	0.471161	2.15155	2.19108	3.99795	0.00005	0.000226813	yes
XLOC_000548	AT1G13160	NM_101186	none	chr1:4484569-4488582	WT_Seedling	psy2l_Seedling	OK	17.1807	24.8509	0.532515	2.65967	0.00005	0.000226813	yes
XLOC_000550	AT1G13190	NM_101189	none	chr1:4498796-4503638	WT_Seedling	psy2l_Seedling	OK	31.2593	20.5526	-0.604967	-2.27143	0.00365	0.0101657	yes
XLOC_003276	GATL3	NM_101196	none	chr1:4528607-4530223	WT_Seedling	psy2l_Seedling	OK	13.6604	8.17632	-0.740481	-3.24633	0.00005	0.000226813	yes
XLOC_002738	AT1G01080	NM_001035848	NM_099990	chr1:45324-46975	WT_Seedling	psy2l_Seedling	OK	67.7179	28.0981	-1.26907	-5.77915	0.00005	0.000226813	yes
XLOC_000553	RAV1	NM_101197	none	chr1:4542215-4543640	WT_Seedling	psy2l_Seedling	OK	24.4758	10.964	-1.15858	-5.47283	0.00005	0.000226813	yes
XLOC_000555	HRS1	NM_101201	none	chr1:4556884-4558771	WT_Seedling	psy2l_Seedling	OK	13.8857	3.06606	-2.17915	-7.43472	0.00005	0.000226813	yes
XLOC_000556	HOP2	unknown	none	chr1:4567937-4571266	WT_Seedling	psy2l_Seedling	OK	1.4888	7.58595	2.34918	4.39323	0.00005	0.000226813	yes
XLOC_003278	AT1G13340	NM_101205	none	chr1:4567937-4571266	WT_Seedling	psy2l_Seedling	OK	2.19716	3.56983	0.700218	1.46859	0.01455	0.0333676	yes
XLOC_003280	AT1G13370	NM_101207	none	chr1:4587783-4588665	WT_Seedling	psy2l_Seedling	OK	0.563226	2.75468	2.2901	3.64058	0.00125	0.00404293	yes
XLOC_000558	AT1G13410	NM_101211	none	chr1:4601251-4603629	WT_Seedling	psy2l_Seedling	OK	0.937002	1.80193	0.943415	2.0614	0.00055	0.00196983	yes
XLOC_002789	AT1G02330	NM_100114	none	chr1:462047-464974	WT_Seedling	psy2l_Seedling	OK	18.8157	25.1927	0.421069	2.12875	0.00085	0.00288754	yes
XLOC_003285	AT1G13480	NM_101218	none	chr1:4622597-4624060	WT_Seedling	psy2l_Seedling	OK	0.605031	2.14636	1.82681	3.45033	0.00005	0.000226813	yes
XLOC_003287	AT1G13520	NM_101222	none	chr1:4631729-4633235	WT_Seedling	psy2l_Seedling	OK	3.024	5.44256	0.84783	2.20577	0.0003	0.00115018	yes
XLOC_003288	AT1G13530	NM_101223	none	chr1:4633545-4636897	WT_Seedling	psy2l_Seedling	OK	1.08812	0.666758	-0.706601	-1.57637	0.01365	0.0316299	yes
XLOC_003292	LAG13	NM_001035960	NM_001198056,NM_101228	chr1:4644612-4647111	WT_Seedling	psy2l_Seedling	OK	8.64355	5.17155	-0.741028	-2.8497	0.00005	0.000226813	yes
XLOC_000563	PSK1	unknown	none	chr1:4647848-4649359	WT_Seedling	psy2l_Seedling	OK	10.3474	5.4558	-0.923408	-3.39018	0.00005	0.000226813	yes
XLOC_003293	AtbZIP58	NM_101230	none	chr1:4650646-4651476	WT_Seedling	psy2l_Seedling	OK	2.639	1.32383	-0.995271	-2.13606	0.00775	0.0194191	yes
XLOC_002790	HFR1	NM_100115	none	chr1:465721-467806	WT_Seedling	psy2l_Seedling	OK	5.18276	8.27616	0.67524	2.47038	0.0009	0.00303572	yes
XLOC_000565	AT1G13607,AT1G13608,AT1G13609	NM_001035962	NM_001035963,NM_001035964,NM_001198057	chr1:4660534-4663496	WT_Seedling	psy2l_Seedling	OK	159.125	482.076	1.5991	5.31751	0.00005	0.000226813	yes
XLOC_003295	AT1G13610	NM_001035965	NM_101231	chr1:4663824-4666123	WT_Seedling	psy2l_Seedling	OK	4.00916	10.9721	1.45247	4.54618	0.00005	0.000226813	yes
XLOC_003297	PI4KG6	unknown	none	chr1:4677021-4679812	WT_Seedling	psy2l_Seedling	OK	33.9908	24.5923	-0.466934	-2.39041	0.0002	0.000801646	yes
XLOC_003298	AT1G13650	NM_101235	NM_179324	chr1:4680498-4682291	WT_Seedling	psy2l_Seedling	OK	7.99189	0.487868	-4.03398	-7.32586	0.00005	0.000226813	yes
XLOC_000568	AT1G13670	NM_101236	none	chr1:4688058-4688982	WT_Seedling	psy2l_Seedling	OK	9.27065	6.48352	-0.515894	-1.91632	0.01025	0.0246535	yes
XLOC_003299	PGL1	NM_101239	none	chr1:4694363-4696233	WT_Seedling	psy2l_Seedling	OK	6.74985	3.15	-1.0995	-2.87597	0.00005	0.000226813	yes
XLOC_003300	CYP78A5	NM_101240	none	chr1:4702682-4704800	WT_Seedling	psy2l_Seedling	OK	5.65068	19.6516	1.79815	7.64745	0.00005	0.000226813	yes
XLOC_000571	AFP2	NM_101242	none	chr1:4713472-4718297	WT_Seedling	psy2l_Seedling	OK	5.26598	7.77177	0.561543	1.88468	0.00385	0.0106344	yes
XLOC_002791	AT1G02360	NM_100117	none	chr1:472016-473145	WT_Seedling	psy2l_Seedling	OK	61.1409	33.3554	-0.87422	-4.81471	0.00005	0.000226813	yes
XLOC_000573	FDM4	unknown	none	chr1:4727353-4730397	WT_Seedling	psy2l_Seedling	OK	1.74179	3.1777	0.867415	2.66852	0.00005	0.000226813	yes
XLOC_000574	AT1G13810	NM_101249	none	chr1:4734018-4735389	WT_Seedling	psy2l_Seedling	OK	10.1952	14.6077	0.518846	2.29856	0.0015	0.00473692	yes
XLOC_000575	AT1G13820	NM_101250	none	chr1:4735546-4737875	WT_Seedling	psy2l_Seedling	OK	37.4209	30.4195	-0.298845	-1.59938	0.0176	0.039236	yes
XLOC_003303	AT1G13830	NM_101251	none	chr1:4739713-4741115	WT_Seedling	psy2l_Seedling	OK	4.2534	2.37216	-0.842418	-2.34085	0.0018	0.00553642	yes
XLOC_003304	QUL1	NM_101252	NM_179325,NM_179326,NM_202090	chr1:4743192-4747082	WT_Seedling	psy2l_Seedling	OK	5.68861	7.87389	0.468999	1.8713	0.0007	0.00243541	yes
XLOC_000101	AT1G02370	NM_100118	none	chr1:474472-476611	WT_Seedling	psy2l_Seedling	OK	5.80088	10.2634	0.823165	3.41502	0.00005	0.000226813	yes
XLOC_000102	AT1G02380	NM_100119	none	chr1:477025-479028	WT_Seedling	psy2l_Seedling	OK	4.79533	2.74655	-0.80401	-1.96348	0.00075	0.00258824	yes
XLOC_000579	ELF5A-1	NM_101261	none	chr1:4773532-4774883	WT_Seedling	psy2l_Seedling	OK	10.0058	2.50402	-1.99852	-5.81559	0.00005	0.000226813	yes
XLOC_003310	LSMT-L	unknown	none	chr1:4802683-4807616	WT_Seedling	psy2l_Seedling	OK	16.8847	8.52042	-0.986717	-2.60017	0.00005	0.000226813	yes
XLOC_000103	GPAT2	unknown	none	chr1:480875-483357	WT_Seedling	psy2l_Seedling	OK	0.69549	1.18031	0.763062	1.53497	0.02165	0.0467267	yes
XLOC_003311	AT1G14060	NM_179328	none	chr1:4817170-4818033	WT_Seedling	psy2l_Seedling	OK	26.7377	35.5513	0.411025	2.23337	0.0038	0.010519	yes
XLOC_003314	AT1G14160	NM_101281	none	chr1:4822366-4841717	WT_Seedling	psy2l_Seedling	OK	17.4386	3.70864	-2.23332	-1.91487	0.00405	0.0110821	yes
XLOC_000586	FUT6	NM_101273	none	chr1:4822366-4841717	WT_Seedling	psy2l_Seedling	OK	40.0759	19.9585	-1.00573	-4.12319	0.00005	0.000226813	yes
XLOC_003315	AT1G14170	NM_001035967	NM_001123810,NM_101282	chr1:4843193-4845810	WT_Seedling	psy2l_Seedling	OK	7.59403	4.66293	-0.70363	-2.68705	0.00005	0.000226813	yes
XLOC_000588	AT1G14185	NM_101284	none	chr1:4850158-4852080	WT_Seedling	psy2l_Seedling	OK	5.7328	0.861683	-2.73401	-6.83265	0.00005	0.000226813	yes
XLOC_003317	AT1G14200	NM_101286	none	chr1:4852591-4855322	WT_Seedling	psy2l_Seedling	OK	12.2236	19.732	0.690863	2.36942	0.00005	0.000226813	yes
XLOC_003319	AT1G14220	NM_101288	none	chr1:4858450-4859621	WT_Seedling	psy2l_Seedling	OK	3.02107	0.992181	-1.60638	-3.22949	0.00045	0.00164686	yes
XLOC_000594	AT1G14260	NM_101292	NM_179329	chr1:4872863-4874794	WT_Seedling	psy2l_Seedling	OK	1.18016	0.522406	-1.17573	-1.98329	0.0071	0.0180223	yes
XLOC_003320	AT1G14270	NM_001084063	NM_001123813,NM_101293,NM_202094	chr1:4874972-4877252	WT_Seedling	psy2l_Seedling	OK	56.5741	43.489	-0.379493	-1.73637	0.002	0.00607665	yes
XLOC_003321	SBH2	NM_101295	none	chr1:4880048-4882086	WT_Seedling	psy2l_Seedling	OK	27.0297	15.9282	-0.762966	-3.14682	0.00005	0.000226813	yes
XLOC_003322	AT1G14300	NM_001198063	NM_101296	chr1:4882395-4884802	WT_Seedling	psy2l_Seedling	OK	12.4516	17.7666	0.512833	2.41503	0.00075	0.00258824	yes
XLOC_000596	AT1G14310	NM_101297	none	chr1:4884969-4886788	WT_Seedling	psy2l_Seedling	OK	12.2708	8.23815	-0.574837	-1.83381	0.00165	0.00514625	yes
XLOC_003323	AT1G14330	NM_101299	none	chr1:4890084-4892276	WT_Seedling	psy2l_Seedling	OK	10.9154	7.0535	-0.629949	-2.77861	0.00005	0.000226813	yes
XLOC_000598	AT1G14340	NM_101300	none	chr1:4897345-4900065	WT_Seedling	psy2l_Seedling	OK	102.207	67.7798	-0.59256	-2.82979	0.00005	0.000226813	yes
XLOC_000105	COX11	unknown	none	chr1:490869-492932	WT_Seedling	psy2l_Seedling	OK	18.0398	24.7451	0.455959	2.29439	0.001	0.0033427	yes
XLOC_000601	AT1G14390	NM_101306	none	chr1:4924049-4927057	WT_Seedling	psy2l_Seedling	OK	2.58824	1.19748	-1.11198	-3.13815	0.00005	0.000226813	yes
XLOC_000602	AT1G14430	NM_101310	none	chr1:4934157-4936170	WT_Seedling	psy2l_Seedling	OK	6.85343	1.28161	-2.41887	-7.03306	0.00005	0.000226813	yes
XLOC_000603	AT1G14480	NM_001198064	NM_101315	chr1:4954032-4958024	WT_Seedling	psy2l_Seedling	OK	0.861815	1.79691	1.06007	2.63216	0.00005	0.000226813	yes
XLOC_003335	PER4	unknown	none	chr1:4974053-4975702	WT_Seedling	psy2l_Seedling	OK	10.5374	13.9533	0.405088	1.77333	0.0117	0.0276981	yes
XLOC_000604	PER5	unknown	none	chr1:4978921-4980470	WT_Seedling	psy2l_Seedling	OK	1.19082	2.4824	1.05978	2.37031	0.00155	0.00487299	yes
XLOC_000607	IDD6	unknown	none	chr1:4989574-4992741	WT_Seedling	psy2l_Seedling	OK	15.7983	6.68731	-1.24027	-4.75124	0.00005	0.000226813	yes
XLOC_002740	RPP1A	unknown	none	chr1:50145-51215	WT_Seedling	psy2l_Seedling	OK	748.828	603.864	-0.310413	-2.30937	0.01125	0.026766	yes
XLOC_000608	AT1G14630	NM_101330	none	chr1:5019886-5021597	WT_Seedling	psy2l_Seedling	OK	3.63803	6.47815	0.832423	2.61838	0.00095	0.0031886	yes
XLOC_000609	AT1G14640	NM_101331	none	chr1:5023434-5026939	WT_Seedling	psy2l_Seedling	OK	0.636652	3.59693	2.49819	6.53478	0.00005	0.000226813	yes
XLOC_000610	AT1G14650	NM_001123817	NM_101332	chr1:5027310-5031660	WT_Seedling	psy2l_Seedling	OK	21.2881	35.2349	0.726956	3.21495	0.00005	0.000226813	yes
XLOC_000613	BPC2	unknown	none	chr1:5042330-5044496	WT_Seedling	psy2l_Seedling	OK	27.3744	20.1025	-0.445451	-1.97995	0.00065	0.00228046	yes
XLOC_000615	PAP3	NM_001084069	NM_101339	chr1:5058673-5061084	WT_Seedling	psy2l_Seedling	OK	36.1848	62.7005	0.793093	4.3506	0.00005	0.000226813	yes
XLOC_003343	XTH28	unknown	none	chr1:5066696-5068737	WT_Seedling	psy2l_Seedling	OK	24.265	52.6961	1.11882	4.8466	0.00005	0.000226813	yes
XLOC_000616	CYB561C	unknown	none	chr1:5073076-5074745	WT_Seedling	psy2l_Seedling	OK	23.9053	5.48044	-2.12497	-8.457	0.00005	0.000226813	yes
XLOC_000617	AT1G14780	NM_101347	none	chr1:5090970-5094009	WT_Seedling	psy2l_Seedling	OK	2.22025	5.91804	1.4144	4.19801	0.00005	0.000226813	yes
XLOC_003348	RDR1	NM_101348	none	chr1:5094192-5098050	WT_Seedling	psy2l_Seedling	OK	0.937989	2.31662	1.30438	3.75024	0.00005	0.000226813	yes
XLOC_003350	AT1G14820	NM_101351	NM_202101,NM_202102	chr1:5105109-5107069	WT_Seedling	psy2l_Seedling	OK	18.5628	28.7734	0.632322	3.22359	0.00005	0.000226813	yes
XLOC_003351	DRP1C	NM_101352	none	chr1:5107436-5115657	WT_Seedling	psy2l_Seedling	OK	59.8353	43.7752	-0.450881	-1.42907	0.0139	0.0321219	yes
XLOC_003352	NUP155	NM_101354	none	chr1:5116569-5123541	WT_Seedling	psy2l_Seedling	OK	9.1282	13.4295	0.557006	2.68564	0.00005	0.000226813	yes
XLOC_000618	NUDT18	NM_101355	none	chr1:5124712-5126159	WT_Seedling	psy2l_Seedling	OK	13.8545	5.84944	-1.24398	-4.8678	0.00005	0.000226813	yes
XLOC_003353	PCR2	NM_101356	none	chr1:5128446-5129575	WT_Seedling	psy2l_Seedling	OK	191.17	124.434	-0.619474	-4.024	0.00005	0.000226813	yes
XLOC_000619	AT1G14890	NM_101358	none	chr1:5136906-5137939	WT_Seedling	psy2l_Seedling	OK	38.6977	28.1652	-0.458337	-2.46224	0.00065	0.00228046	yes
XLOC_000620	GAI	NM_101361	none	chr1:5149170-5151345	WT_Seedling	psy2l_Seedling	OK	22.9599	16.4761	-0.478736	-2.39023	0.0001	0.000428895	yes
XLOC_003357	AT1G14970	NM_101366	none	chr1:5161688-5165217	WT_Seedling	psy2l_Seedling	OK	3.77704	2.71653	-0.475489	-1.44206	0.0111	0.026443	yes
XLOC_003358	CPN10	NM_130029	NM_001203421,NM_122079,NM_180714,NM_101367	chr1:5165764-5166779	WT_Seedling	psy2l_Seedling	OK	356.389	252.015	-0.499947	-3.70843	0.00005	0.000226813	yes
XLOC_000621	SCPL50	unknown	none	chr1:5168420-5170558	WT_Seedling	psy2l_Seedling	OK	8.91864	3.87122	-1.20404	-4.37719	0.00005	0.000226813	yes
XLOC_003362	AT1G15040	NM_101374	NM_180612	chr1:5177518-5181374	WT_Seedling	psy2l_Seedling	OK	9.07494	2.91284	-1.63946	-2.2207	0.0004	0.00148594	yes
XLOC_000623	AT1G15030	NM_101372	none	chr1:5177518-5181374	WT_Seedling	psy2l_Seedling	OK	27.7165	15.6809	-0.821735	-3.29618	0.00005	0.000226813	yes
XLOC_000107	SAM1	unknown	none	chr1:518037-520341	WT_Seedling	psy2l_Seedling	OK	649.896	412.758	-0.654911	-2.95957	0.00005	0.000226813	yes
XLOC_003364	AT1G15060	NM_101376	none	chr1:5183564-5187069	WT_Seedling	psy2l_Seedling	OK	12.3456	9.7993	-0.333248	-1.55804	0.0136	0.0315212	yes
XLOC_000049	IQD18	NM_001123732	NM_099993	chr1:52037-54677	WT_Seedling	psy2l_Seedling	OK	2.87771	2.0004	-0.524634	-1.54081	0.01765	0.039326	yes
XLOC_003366	AT1G15130	NM_101381	none	chr1:5205992-5209978	WT_Seedling	psy2l_Seedling	OK	21.3084	30.1155	0.499084	2.52347	0.0001	0.000428895	yes
XLOC_003368	AT1G15165	NM_148467	none	chr1:5215273-5220280	WT_Seedling	psy2l_Seedling	OK	3.10615	2.1569	-0.526169	-1.31876	0.0225	0.0483622	yes
XLOC_000631	AT1G15180	NM_001123821	NM_101386	chr1:5224294-5226740	WT_Seedling	psy2l_Seedling	OK	24.3628	17.4339	-0.48278	-2.42961	0.00025	0.000976231	yes
XLOC_003371	ABCG35	unknown	none	chr1:5231356-5236829	WT_Seedling	psy2l_Seedling	OK	14.1511	5.92644	-1.25568	-5.71306	0.00005	0.000226813	yes
XLOC_000108	ABCB11	unknown	none	chr1:523447-529023	WT_Seedling	psy2l_Seedling	OK	8.26806	15.2961	0.887542	4.20238	0.00005	0.000226813	yes
XLOC_003373	AT1G15230	NM_101391	none	chr1:5242528-5243393	WT_Seedling	psy2l_Seedling	OK	29.921	45.0059	0.588958	3.29983	0.00005	0.000226813	yes
XLOC_003375	AT1G15290	NM_101398	none	chr1:5257001-5265050	WT_Seedling	psy2l_Seedling	OK	57.7071	42.4069	-0.44445	-2.18266	0.0003	0.00115018	yes
XLOC_003376	AT1G15300	unknown	none	chr1:5265723-5268691	WT_Seedling	psy2l_Seedling	OK	1.3888	2.03511	0.551268	1.45584	0.0124	0.0290893	yes
XLOC_000637	PV42A	unknown	none	chr1:5274305-5275584	WT_Seedling	psy2l_Seedling	OK	0.106747	0.673785	2.6581	2.42161	0.01435	0.0330052	yes
XLOC_003379	AT1G15350	NM_101404	NM_179336,NM_179337	chr1:5278182-5279931	WT_Seedling	psy2l_Seedling	OK	29.5524	15.9312	-0.891424	-3.54007	0.00005	0.000226813	yes
XLOC_000638	AT1G15370	NM_101406	none	chr1:5286909-5288491	WT_Seedling	psy2l_Seedling	OK	57.0441	45.7899	-0.317049	-1.90288	0.01465	0.0335706	yes
XLOC_000639	AT1G15380	NM_001035972	NM_101407	chr1:5290744-5292506	WT_Seedling	psy2l_Seedling	OK	11.5601	25.8618	1.16167	5.35385	0.00005	0.000226813	yes
XLOC_003381	AT1G15400	NM_001084072	NM_101409,NM_179339	chr1:5295757-5296980	WT_Seedling	psy2l_Seedling	OK	51.9606	41.758	-0.315364	-1.40807	0.01475	0.033777	yes
XLOC_000641	AT1G15410	NM_101410	none	chr1:5297880-5301254	WT_Seedling	psy2l_Seedling	OK	13.4545	6.23944	-1.1086	-4.32666	0.00005	0.000226813	yes
XLOC_003384	AT1G15420	NM_179340	none	chr1:5301622-5303562	WT_Seedling	psy2l_Seedling	OK	21.2148	31.1159	0.552582	2.87403	0.00005	0.000226813	yes
XLOC_003385	PWP2	NM_101414	NM_202107	chr1:5306025-5309548	WT_Seedling	psy2l_Seedling	OK	13.8909	31.4701	1.17984	5.87666	0.00005	0.000226813	yes
XLOC_000644	AT1G15480	NM_101417	none	chr1:5318018-5323894	WT_Seedling	psy2l_Seedling	OK	5.94704	8.60723	0.533377	1.7863	0.0058	0.0151241	yes
XLOC_003387	AT1G15490	NM_101418	none	chr1:5318018-5323894	WT_Seedling	psy2l_Seedling	OK	5.51889	3.74091	-0.560987	-1.48693	0.01115	0.0265528	yes
XLOC_000646	PCMP-H73	unknown	none	chr1:5329054-5331906	WT_Seedling	psy2l_Seedling	OK	6.32237	9.12387	0.52918	2.34545	0.00015	0.000618818	yes
XLOC_003389	LECRKS1	unknown	none	chr1:5339867-5342095	WT_Seedling	psy2l_Seedling	OK	7.1442	3.51786	-1.02207	-3.86134	0.00005	0.000226813	yes
XLOC_003390	GA3OX1	unknown	none	chr1:5344516-5346325	WT_Seedling	psy2l_Seedling	OK	24.4683	15.002	-0.705754	-3.46747	0.00005	0.000226813	yes
XLOC_000647	CYCA2-3	unknown	none	chr1:5362012-5365486	WT_Seedling	psy2l_Seedling	OK	7.05053	4.24626	-0.731539	-2.73102	0.00005	0.000226813	yes
XLOC_003391	IAA5	NM_101427	none	chr1:5365512-5366595	WT_Seedling	psy2l_Seedling	OK	5.17471	2.31078	-1.1631	-2.4245	0.0001	0.000428895	yes
XLOC_000648	-	unknown	none	chr1:5374817-5375864	WT_Seedling	psy2l_Seedling	OK	1.93253	0.157017	-3.6215	-3.6335	0.0038	0.010519	yes
XLOC_000649	AT1G15630	NM_101432	none	chr1:5376997-5377585	WT_Seedling	psy2l_Seedling	OK	0.60796	0	#NAME?	#NAME?	0.00005	0.000226813	yes
XLOC_000652	AT1G15670	NM_101435	none	chr1:5390020-5391389	WT_Seedling	psy2l_Seedling	OK	29.6257	20.1905	-0.553173	-2.842	0.00005	0.000226813	yes
XLOC_000111	AT1G02570	NM_100138	none	chr1:541531-541809	WT_Seedling	psy2l_Seedling	OK	1.93215	0	#NAME?	#NAME?	0.0002	0.000801646	yes
XLOC_003395	MED15A	unknown	none	chr1:5430057-5436550	WT_Seedling	psy2l_Seedling	OK	12.1481	18.2342	0.585915	2.86166	0.00005	0.000226813	yes
XLOC_003396	AT1G15790	NM_101447	NM_202108	chr1:5438248-5440090	WT_Seedling	psy2l_Seedling	OK	1.44208	4.4266	1.61804	2.91684	0.00005	0.000226813	yes
XLOC_003398	LHCB6	NM_101450	none	chr1:5446611-5447922	WT_Seedling	psy2l_Seedling	OK	3126.66	1822.22	-0.778925	-3.81506	0.00005	0.000226813	yes
XLOC_000659	AT1G15830	NM_101451	none	chr1:5448108-5450509	WT_Seedling	psy2l_Seedling	OK	5.6132	1.18851	-2.23967	-5.09716	0.00005	0.000226813	yes
XLOC_003399	AT1G15825	NM_148468	none	chr1:5448108-5450509	WT_Seedling	psy2l_Seedling	OK	7.76286	1.74853	-2.15045	-3.93743	0.0002	0.000801646	yes
XLOC_000661	AT1G15860	NM_001160872	NM_001198077,NM_101454	chr1:5454796-5458418	WT_Seedling	psy2l_Seedling	OK	15.8708	20.6819	0.38199	1.90082	0.0028	0.00812473	yes
XLOC_000666	RPS12A	unknown	none	chr1:5471394-5472875	WT_Seedling	psy2l_Seedling	OK	581.221	478.654	-0.280105	-1.90109	0.0212	0.0458668	yes
XLOC_000667	AT1G15940	NM_101462	none	chr1:5473544-5478279	WT_Seedling	psy2l_Seedling	OK	8.79927	14.6045	0.730956	3.47969	0.00005	0.000226813	yes
XLOC_000668	CCR1	NM_111813	none	chr1:5478594-5485167	WT_Seedling	psy2l_Seedling	OK	133.021	192.623	0.534129	2.26215	0.00025	0.000976231	yes
XLOC_000669	PNSB1	unknown	none	chr1:5489269-5491599	WT_Seedling	psy2l_Seedling	OK	117.833	77.0843	-0.612229	-3.34996	0.00005	0.000226813	yes
XLOC_000670	AT1G16000	NM_101468	none	chr1:5494528-5495288	WT_Seedling	psy2l_Seedling	OK	60.3565	46.065	-0.38984	-2.70184	0.0113	0.0268694	yes
XLOC_003406	HSP70-5	unknown	none	chr1:5502202-5504526	WT_Seedling	psy2l_Seedling	OK	2.38188	3.25169	0.449089	1.43425	0.0233	0.0497992	yes
XLOC_003407	TULP8	unknown	none	chr1:5508421-5514015	WT_Seedling	psy2l_Seedling	OK	1.28114	2.85841	1.15778	1.58043	0.01825	0.0404602	yes
XLOC_000673	ADAP	NM_101474	NM_202110	chr1:5508421-5514015	WT_Seedling	psy2l_Seedling	OK	11.302	5.07834	-1.15415	-3.71896	0.00005	0.000226813	yes
XLOC_000674	WAKL7	NM_101477	none	chr1:5514276-5517934	WT_Seedling	psy2l_Seedling	OK	48.9898	36.4893	-0.425009	-2.18353	0.0003	0.00115018	yes
[truncated: 7,569 more rows]
